# Supplementary material for: Omic AI reveals new autophagy regulators from the Atg1 interactome in Saccharomyces cerevisiae
Source: Front Cell Dev Biol. 2025 Apr 29;13:1554958. doi: 10.3389/fcell.2025.1554958 (PMC12069372; doi:10.3389/fcell.2025.1554958)
Supplement: Supplementary file 1 [file DataSheet1.zip]

Archive with 10 entries (9 files):
- Data Sheet 1/
- Data Sheet 1/Supplementary_Material.docx
- Data Sheet 1/Table S1.xlsx
- Data Sheet 1/Table S2.xlsx
- Data Sheet 1/Table S3.xlsx
- Data Sheet 1/Table S4.xlsx
- Data Sheet 1/Table S5.xlsx
- Data Sheet 1/Table S6.xlsx
- Data Sheet 1/Table S7.xlsx
- Data Sheet 1/Table S8.xlsx
