# Supplementary material for: Omic AI reveals new autophagy regulators from the Atg1 interactome in Saccharomyces cerevisiae
Source: Front Cell Dev Biol. 2025 Apr 29;13:1554958. doi: 10.3389/fcell.2025.1554958 (PMC12069372; doi:10.3389/fcell.2025.1554958)
Supplement: Supplementary file 1 [file DataSheet1.zip › Data Sheet 1/Table S1.xlsx]

## Sheet: Table S1A
Table S1A. The list of knockout mutants used in this study. The systematic name of each gene was presented.
Genotype	Systematic Name
Knockout mutants
aim21∆	YIR003W
aim3∆	YBR108W
ape1∆	YKL103C
are2∆	YNR019W
ask10∆	YGR097W
dap2∆	YHR028C
dsf2∆	YBR007C
erg11∆	YHR007C
gga1∆	YDR358W
gsy1∆	YFR015C
haa1∆	YPR008W
nba1∆	YOL070C
nvj2∆	YPR091C
pet123∆	YOR158W
pkh1∆	YDR490C
puf2∆	YPR042C
rgd1∆	YBR260C
rps26b∆	YJL136C
rtk1∆	YDL025C
sip5∆	YMR140W
skt5∆	YBL061C
smy1∆	YKL079W
whi5∆	YOR083W
yap1∆	YML007W
yck3∆	YER123W

## Sheet: Table S1B
Table S1B. The detailed primer sequences of integrating GFP tag to the C terminus of WHI5 or RGD1.
Primer name	Sequence
Forward primer for WHI5	GAAACGGAGCCCGAGTCGGATACCGAAGTGGAGACGTCTGCTTCGTACGCTGCAGGTCG
Reverse primer for WHI5	TAACTCCGAGATTGCGGAGAAAAAACTCGTACTACCACAGCATAGGCCACTAGTGGATC
Forward primer for RGD1	GTATTATTAGAGGTTTCAGATCAAGCTTTTGAGCCTGAAGCTTCGTACGCTGCAGGTCG
Reverse primer for RGD1	GAAATTAAAGACGGAATGAAAATATCATAAGTGCTATGTGCATAGGCCACTAGTGGATC

## Sheet: Table S1C
Table S1C. RT-PCR primers used in this study.
Primer name	Sequence
Forward primer for WHI5	AGTGAGAGTGAGGACGACGA
Reverse primer for WHI5	GAAACACCTCCGACCGTCTT
Forward primer for RGD1	GGATCGCCCGATTTCTCACA
Reverse primer for RGD1	ATCGCAGGGACCATGTCTTG
Forward primer for TAF10	ATATTCCAGGATCAGGTCTTCCGTAGC
Reverse primer for TAF10	GTAGTCTTCTCATTCTGTTGATGTTGTTGTTG
Forward primer for ATG1	GGTGCAAATCAACAGCAGCA
Reverse primer for ATG1	TGCGGCCAGAGATTCCAAAA
Forward primer for SEC16	CCACATACTTGCCAGCAGGA
Reverse primer for SEC16	GCACTAGCGGCAGTTGATTG
Forward primer for TSC11	AACACTAACGGCGACTCCAG
Reverse primer for TSC11	ACCCCATTCTTTGACTGCGT
Forward primer for RIM15	TTCCTCCTCTACTCCCCTGC
Reverse primer for RIM15	GTTTCCTTCGAGGTGTCGGT
Forward primer for PHO85	CCGTGCTCCTGATGTGCTAA
Reverse primer for PHO85	ACTGGGCCATAGGGACTCAT
Forward primer for SEC12	GAGACACCATCTCTTCGCCC
Reverse primer for SEC12	CTCAAACTCTGCCCCTCCAG
Forward primer for HOG1	CAGGCTCAGGCTCAAGTTCA
Reverse primer for HOG1	GCGTACTGTATGGCCTGGTT
Forward primer for IML1	ATGACAATGGGGAACGGGTC
Reverse primer for IML1	CTCCGTTCGATGCAGATGGA
Forward primer for RPD3	TATAGGGGTGGGTGCAGGAA
Reverse primer for RPD3	CCCACCACACTGTAACACGA
Forward primer for ACS2	AACCTGGTTCTGCTACCGTG
Reverse primer for ACS2	TCCATGTAACGGTCGTGGTG
Forward primer for PPH21	GAACAGCTGACTCCCACAGT
Reverse primer for PPH21	GCTCAATCCATTGGTCAAGCTG
Forward primer for TPK1	CCACAGAGAGCGGTAACGAA
Reverse primer for TPK1	ACCCGTACCCAGTGTCCTTA
Forward primer for ESA1	ACCTCCGGCTCTATGACACA
Reverse primer for ESA1	ACTGCAACGTGAAATCGTCG
Forward primer for YPT31	TCAAGGCGCAGATTTGGGAT
Reverse primer for YPT31	TTACCGATAAGCCCCACTGC
Forward primer for TRS130	GAGGCAGTCTCGCTTTTCCT
Reverse primer for TRS130	AAAACGGCCGATGCAGAAAC
Forward primer for SEC2	TCAAGTAGCCCTGCAAAGCA
Reverse primer for SEC2	TACCGTCGTCAGTCTTGTGC
Forward primer for SNX4	GGTGACCCAGGCTCTTCATC
Reverse primer for SNX4	CAGGTGGGGAACCTGTTGAG
Forward primer for ARV1	CCGGTTAAATCGCCTTTGGC
Reverse primer for ARV1	GTATTGCGCATGATTGCCGA
Forward primer for GTR2	GGCTACAGATTCCAAGGCCA
Reverse primer for GTR2	ATCACCGCCAGGTCAATGAG
Forward primer for PEP4	CGAGCCGGGCTTAACATTTG
Reverse primer for PEP4	GGCTTCACCGCCATTTTCAG
Forward primer for ARP2	ATCTTGAGGGCGGAAGAACG
Reverse primer for ARP2	CCGTTGGAGGTGGATGGTAG
Forward primer for ATG20	CCTTTTCGGGGTCCTCGATT
Reverse primer for ATG20	TCCAGCTTCTCCAACTGTGC
Forward primer for MON1	GCATGCACGGCAAAGATGAA
Reverse primer for MON1	GGACTCGCCTCTTTCGGATT
Forward primer for MET22	GGAGGACGTCAGGCAAATCA
Reverse primer for MET22	AAGCTGAACAACACCGTCCA
Forward primer for SEC9	AGGAAGCGACACCAGAACAG
Reverse primer for SEC9	ACTGCTCATAACCTGGTGGC
Forward primer for SEC4	AAGCCTTGGCTAAGGAGCTG
Reverse primer for SEC4	TCCGCTCCCACTATTGATGC
Forward primer for SEC1	TGAAGCTGGTGAGCAAGAGG
Reverse primer for SEC1	CGCTACGACACTCAGCAGAT
Forward primer for COG3	GGCGACTATCGACGAGTCTT
Reverse primer for COG3	ACGGCAACCCAGTTAACGAA
Forward primer for ARP3	ACCGAACCACCACTGAATCC
Reverse primer for ARP3	GATGACGTGGGTGACACCAT
Forward primer for SEC22	CCACGGAGGCTACTTTGGAA
Reverse primer for SEC22	GTCTTACGGTAGGCTTGGGG
Forward primer for HRR25	TGACATTTACCACGGCACGA
Reverse primer for HRR25	CACCCTCTCTGCCAAACCAT
Forward primer for VPS9	TCAGCCAATTGGAACAGGCA
Reverse primer for VPS9	AGGATCTGCACCAGGAGTCT
Forward primer for PHO80	GTTCAGCTGGTGGGTTCCTT
Reverse primer for PHO80	TGCGTCCTTTGCCTCAGAAT
Forward primer for VPS30	TACCCCTGCAACTAGACCCA
Reverse primer for VPS30	TAATCGCCTCAGCCTCTCCT
Forward primer for BCK1	ACCGTACAAACGGCAGATGT
Reverse primer for BCK1	TTACCGGCACTGGAACTGTC

## Sheet: Table S1D
Table S1D. The detailed primer sequences of generating whi5Δ and rgd1Δ mutants.
Primer name	Sequence
Forward primer for WHI5	TATTAATAGCAACGAAAAATAGTAGAGACATTGAAGAATGCTTCGTACGCTGCAGGTCG
Reverse primer for WHI5	TAACTCCGAGATTGCGGAGAAAAAACTCGTACTACCACAGCATAGGCCACTAGTGGATC
Forward primer for RGD1	ACAATCTCGGAAGATTAAAAGAGAAGTGATATAGACAAGGCTTCGTACGCTGCAGGTCG
Reverse primer for RGD1	GAAATTAAAGACGGAATGAAAATATCATAAGTGCTATGTGCATAGGCCACTAGTGGATC
