# Supplementary material for: Omic AI reveals new autophagy regulators from the Atg1 interactome in Saccharomyces cerevisiae
Source: Front Cell Dev Biol. 2025 Apr 29;13:1554958. doi: 10.3389/fcell.2025.1554958 (PMC12069372; doi:10.3389/fcell.2025.1554958)
Supplement: Supplementary file 1 [file DataSheet1.zip › Data Sheet 1/Table S2.xlsx]

## Sheet: Table S2A
Table S2A. Summary of determined parameters in DNN and PLR frameworks for the iAMD predictions.
Predictor	Type	Parameters
		DNN									PLR
		Input	Hidden 1	Dropout 1	Hidden 2	Dropout 2	Output	Epochs	Sample_num	Repeats	Penalty	Solver	Regularization coefficient	Multi class	Class weight
Interaction predictor	Proteomic	9	150	0.1	150	0.1	2	120	N/A	N/A	l2	lbfgs	6	ovr	balanced
	Transcriptomic	9	100	0.1	100	0.1	2	150	N/A	N/A
	Phosphoproteomic	9	200	0.1	200	0.1	2	90	N/A	N/A
	PseAAC	20	200	0.1	200	0.1	2	100	N/A	N/A
Substrate predictor	Proteomic	9	200	0.1	200	0.1	2	10	6	200	l2	lbfgs	10	ovr	balanced
	Transcriptomic	9	300	0.3	300	0.3	2	10	6	200
	Phosphoproteomic	9	100	0.8	100	0.8	2	10	6	200
	PseAAC	20	200	0.1	200	0.1	2	10	7	200

## Sheet: Table S2B
Table S2B. Performance of iAMD.
Predictor	Sn (%)	Sp (%)	Ac (%)	PPV	NPV	MCC
Interaction predictor	28.13	97.96	91.12	0.6	0.9262	0.3705
Substrate predictor	28.57	97.38	96.64	0.1053	0.9921	0.159

## Sheet: Table S2C
Table S2C. The results of Atg1-interacting partners and Atg1 substrates predicted by iAMD.
Gene name	UniProt ID	Type	iAMD score	Known
RPD3	P32561	Atg1-interacting partner	0.926212	Yes
GSY1	P23337	Atg1-interacting partner	0.926073	No
YAP1	P19880	Atg1-interacting partner	0.924616	No
YCK3	P39962	Atg1-interacting partner	0.924316	No
RPS26B	P39939	Atg1-interacting partner	0.924017	No
AIM21	P40563	Atg1-interacting partner	0.922986	No
SIP5	P40210	Atg1-interacting partner	0.922309	No
PET123	P17558	Atg1-interacting partner	0.92228	No
DAP2	P18962	Atg1-interacting partner	0.922083	No
SSO2	P39926	Atg1-interacting partner	0.921198	Yes
ATG8	P38182	Atg1-interacting partner	0.921174	Yes
VPS4	P52917	Atg1-interacting partner	0.920681	Yes
ERG11	P10614	Atg1-interacting partner	0.918365	No
SEC2	P17065	Atg1-interacting partner	0.917995	Yes
NOP53	Q12080	Atg1-interacting partner	0.917446	No
ATG3	P40344	Atg1-interacting partner	0.916757	Yes
TRS130	Q03660	Atg1-interacting partner	0.916548	Yes
RGD1	P38339	Atg1-interacting partner	0.915922	No
APE1	P14904	Atg1-interacting partner	0.915897	No
ATG29	Q12092	Atg1-interacting partner	0.915393	Yes
ARP2	P32381	Atg1-interacting partner	0.915025	Yes
ATG21	Q02887	Atg1-interacting partner	0.914654	Yes
SSO1	P32867	Atg1-interacting partner	0.914486	Yes
YKT6	P36015	Atg1-interacting partner	0.908596	Yes
ATG27	P46989	Atg1-interacting partner	0.906605	Yes
PEP4	P07267	Atg1-interacting partner	0.906399	Yes
ATG4	P53867	Atg1-interacting partner	0.905021	Yes
VPS30	Q02948	Atg1-interacting partner	0.902774	Yes
SEC22	P22214	Atg1-interacting partner	0.901653	Yes
AIM3	P38266	Atg1-specific substrate	0.999648	No
ARE2	P53629	Atg1-specific substrate	0.998442	No
NBA1	Q08229	Atg1-specific substrate	0.99823	No
SMY1	P32364	Atg1-specific substrate	0.998222	No
DSF2	P38213	Atg1-specific substrate	0.997175	No
WHI5	Q12416	Atg1-specific substrate	0.996204	No
RTK1	Q12100	Atg1-specific substrate	0.996079	No
ASK10	P48361	Atg1-specific substrate	0.995885	No
SEC3	P33332	Atg1-specific substrate	0.993734	No
NVJ2	Q06833	Atg1-specific substrate	0.992491	No
SKT5	P34226	Atg1-specific substrate	0.992198	No
GGA1	Q06336	Atg1-specific substrate	0.991736	No
HAA1	Q12753	Atg1-specific substrate	0.990953	No
PUF2	Q12221	Atg1-specific substrate	0.990229	No
PKH1	Q03407	Atg1-specific substrate	0.989789	No
HAS1	Q03532	Atg1-specific substrate	0.981831	No
ATG1	P53104	Atg1-specific substrate	0.981219	Yes
YKT6	P36015	Atg1-specific substrate	0.971846	Yes
PAH1	P32567	Atg1-specific substrate	0.950085	No
ATG29	Q12092	Atg1-specific substrate	0.929468	Yes

## Sheet: Table S2D
Table S2D. The predicted sites of Atg1 substrates predicted by iAMD and GPS 3.0.
Gene name	UniProt ID	Code	Position	Type
AIM3	P38266	T	26	Pred.
AIM3	P38266	S	44	Pred.
AIM3	P38266	S	58	Exp.
AIM3	P38266	T	128	Pred.
AIM3	P38266	S	131	Pred.
AIM3	P38266	S	208	Pred.
AIM3	P38266	S	211	Pred.
AIM3	P38266	S	226	Pred.
AIM3	P38266	S	251	Pred.
AIM3	P38266	S	257	Pred.
AIM3	P38266	S	356	Pred.
AIM3	P38266	S	363	Pred.
AIM3	P38266	S	501	Pred.
AIM3	P38266	T	502	Pred.
AIM3	P38266	S	505	Pred.
AIM3	P38266	T	568	Pred.
AIM3	P38266	S	605	Pred.
AIM3	P38266	S	622	Pred.
AIM3	P38266	S	642	Pred.
AIM3	P38266	S	670	Exp.
AIM3	P38266	S	673	Exp.
AIM3	P38266	S	676	Pred.
AIM3	P38266	S	706	Pred.
AIM3	P38266	S	709	Exp.
AIM3	P38266	T	710	Exp.
AIM3	P38266	S	736	Exp.
AIM3	P38266	S	751	Exp.
AIM3	P38266	S	760	Pred.
AIM3	P38266	S	773	Pred.
AIM3	P38266	T	774	Pred.
AIM3	P38266	S	819	Exp.
AIM3	P38266	S	836	Pred.
AIM3	P38266	S	843	Exp.
ARE2	P53629	S	116	Exp.
ARE2	P53629	S	117	Exp.	`
ARE2	P53629	S	138	Pred.
ARE2	P53629	S	380	Pred.
ARE2	P53629	T	397	Pred.
ARE2	P53629	S	470	Pred.
ARE2	P53629	S	556	Pred.
ARE2	P53629	S	565	Exp.
NBA1	Q08229	S	54	Pred.
NBA1	Q08229	T	106	Exp.
NBA1	Q08229	S	151	Exp.
NBA1	Q08229	T	152	Exp.
NBA1	Q08229	S	218	Exp.
NBA1	Q08229	S	227	Exp.
NBA1	Q08229	S	322	Exp.
NBA1	Q08229	S	332	Exp.
NBA1	Q08229	S	362	Exp.
NBA1	Q08229	S	385	Pred.
SMY1	P32364	S	11	Pred.
SMY1	P32364	S	12	Pred.
SMY1	P32364	S	13	Exp.
SMY1	P32364	S	14	Pred.
SMY1	P32364	S	23	Pred.
SMY1	P32364	S	130	Pred.
SMY1	P32364	T	151	Pred.
SMY1	P32364	S	188	Exp.
SMY1	P32364	S	190	Exp.
SMY1	P32364	T	230	Pred.
SMY1	P32364	S	233	Pred.
SMY1	P32364	S	235	Pred.
SMY1	P32364	S	313	Pred.
SMY1	P32364	S	316	Pred.
SMY1	P32364	T	429	Pred.
SMY1	P32364	S	450	Pred.
SMY1	P32364	S	489	Pred.
SMY1	P32364	S	500	Pred.
SMY1	P32364	S	557	Pred.
SMY1	P32364	S	579	Pred.
SMY1	P32364	S	591	Exp.
SMY1	P32364	S	604	Pred.
SMY1	P32364	S	617	Exp.
SMY1	P32364	S	627	Exp.
SMY1	P32364	S	647	Exp.
DSF2	P38213	S	26	Pred.
DSF2	P38213	S	41	Pred.
DSF2	P38213	S	54	Exp.
DSF2	P38213	T	64	Exp.
DSF2	P38213	S	277	Pred.
DSF2	P38213	S	286	Exp.
DSF2	P38213	S	300	Exp.
DSF2	P38213	S	307	Exp.
DSF2	P38213	S	313	Exp.
DSF2	P38213	S	338	Exp.
DSF2	P38213	S	394	Exp.
DSF2	P38213	S	418	Pred.
DSF2	P38213	S	449	Exp.
DSF2	P38213	S	456	Pred.
DSF2	P38213	T	474	Pred.
DSF2	P38213	S	490	Pred.
DSF2	P38213	T	514	Pred.
DSF2	P38213	S	527	Pred.
DSF2	P38213	S	548	Exp.
DSF2	P38213	S	549	Exp.
DSF2	P38213	S	566	Pred.
WHI5	Q12416	S	2	Exp.
WHI5	Q12416	S	69	Pred.
WHI5	Q12416	S	78	Exp.
WHI5	Q12416	S	88	Exp.
WHI5	Q12416	T	98	Pred.
WHI5	Q12416	S	113	Exp.
WHI5	Q12416	S	115	Exp.
WHI5	Q12416	S	149	Exp.
WHI5	Q12416	S	233	Pred.
WHI5	Q12416	S	262	Exp.
WHI5	Q12416	T	284	Exp.
WHI5	Q12416	S	295	Exp.
RTK1	Q12100	S	10	Exp.
RTK1	Q12100	S	11	Exp.
RTK1	Q12100	S	12	Exp.
RTK1	Q12100	S	54	Pred.
RTK1	Q12100	S	92	Exp.
RTK1	Q12100	S	98	Exp.
RTK1	Q12100	S	152	Pred.
RTK1	Q12100	S	212	Pred.
RTK1	Q12100	S	223	Exp.
RTK1	Q12100	S	224	Exp.
RTK1	Q12100	S	345	Exp.
RTK1	Q12100	S	466	Pred.
RTK1	Q12100	S	485	Pred.
ASK10	P48361	S	36	Pred.
ASK10	P48361	S	37	Pred.
ASK10	P48361	S	220	Pred.
ASK10	P48361	T	235	Pred.
ASK10	P48361	S	390	Pred.
ASK10	P48361	S	492	Pred.
ASK10	P48361	S	516	Pred.
ASK10	P48361	S	524	Pred.
ASK10	P48361	S	537	Exp.
ASK10	P48361	S	560	Exp.
ASK10	P48361	S	565	Exp.
ASK10	P48361	S	566	Exp.
ASK10	P48361	S	605	Pred.
ASK10	P48361	T	606	Pred.
ASK10	P48361	S	626	Exp.
ASK10	P48361	S	627	Exp.
ASK10	P48361	S	628	Exp.
ASK10	P48361	S	635	Pred.
ASK10	P48361	S	662	Pred.
ASK10	P48361	S	672	Pred.
ASK10	P48361	S	701	Pred.
ASK10	P48361	S	738	Pred.
ASK10	P48361	S	874	Pred.
ASK10	P48361	S	896	Pred.
ASK10	P48361	S	916	Pred.
ASK10	P48361	S	918	Pred.
ASK10	P48361	S	921	Pred.
ASK10	P48361	S	944	Exp.
ASK10	P48361	S	947	Exp.
ASK10	P48361	S	974	Exp.
ASK10	P48361	S	975	Exp.
ASK10	P48361	S	1015	Exp.
ASK10	P48361	T	1057	Pred.
ASK10	P48361	S	1079	Exp.
SEC3	P33332	S	4	Exp.
SEC3	P33332	S	12	Exp.
SEC3	P33332	S	18	Exp.
SEC3	P33332	S	39	Exp.
SEC3	P33332	S	72	Exp.
SEC3	P33332	S	75	Exp.
SEC3	P33332	S	118	Pred.
SEC3	P33332	S	160	Exp.
SEC3	P33332	S	288	Exp.
SEC3	P33332	S	455	Pred.
SEC3	P33332	T	488	Pred.
SEC3	P33332	S	504	Pred.
SEC3	P33332	S	606	Exp.
SEC3	P33332	S	854	Pred.
SEC3	P33332	S	1036	Pred.
SEC3	P33332	S	1093	Pred.
NVJ2	Q06833	S	97	Pred.
NVJ2	Q06833	S	148	Pred.
NVJ2	Q06833	S	241	Pred.
NVJ2	Q06833	T	302	Pred.
NVJ2	Q06833	T	325	Pred.
NVJ2	Q06833	S	379	Pred.
NVJ2	Q06833	T	380	Pred.
NVJ2	Q06833	S	461	Pred.
NVJ2	Q06833	S	593	Exp.
NVJ2	Q06833	S	596	Exp.
NVJ2	Q06833	S	622	Exp.
NVJ2	Q06833	S	723	Exp.
NVJ2	Q06833	S	739	Exp.
SKT5	P34226	S	32	Exp.
SKT5	P34226	S	89	Pred.
SKT5	P34226	S	134	Exp.
SKT5	P34226	S	161	Exp.
SKT5	P34226	S	209	Pred.
SKT5	P34226	S	232	Pred.
SKT5	P34226	S	239	Exp.
SKT5	P34226	S	576	Pred.
SKT5	P34226	S	586	Exp.
SKT5	P34226	S	588	Pred.
SKT5	P34226	S	630	Pred.
SKT5	P34226	S	631	Pred.
SKT5	P34226	S	644	Exp.
SKT5	P34226	S	659	Exp.
GGA1	Q06336	T	18	Pred.
GGA1	Q06336	S	21	Pred.
GGA1	Q06336	S	169	Pred.
GGA1	Q06336	S	396	Exp.
GGA1	Q06336	S	411	Exp.
GGA1	Q06336	S	432	Exp.
GGA1	Q06336	S	433	Pred.
GGA1	Q06336	S	435	Exp.
GGA1	Q06336	S	450	Pred.
HAA1	Q12753	S	115	Pred.
HAA1	Q12753	S	189	Pred.
HAA1	Q12753	S	229	Pred.
HAA1	Q12753	S	238	Exp.
HAA1	Q12753	S	239	Exp.
HAA1	Q12753	S	303	Exp.
HAA1	Q12753	S	330	Exp.
HAA1	Q12753	S	395	Exp.
HAA1	Q12753	S	417	Exp.
HAA1	Q12753	S	456	Exp.
HAA1	Q12753	S	566	Exp.
HAA1	Q12753	S	567	Pred.
HAA1	Q12753	S	638	Exp.
HAA1	Q12753	S	639	Pred.
HAA1	Q12753	S	640	Pred.
HAA1	Q12753	S	641	Exp.
PUF2	Q12221	S	55	Exp.
PUF2	Q12221	S	89	Pred.
PUF2	Q12221	S	92	Pred.
PUF2	Q12221	S	103	Exp.
PUF2	Q12221	S	119	Exp.
PUF2	Q12221	T	133	Pred.
PUF2	Q12221	S	146	Pred.
PUF2	Q12221	S	152	Pred.
PUF2	Q12221	S	244	Pred.
PUF2	Q12221	S	246	Exp.
PUF2	Q12221	S	248	Pred.
PUF2	Q12221	T	249	Exp.
PUF2	Q12221	S	389	Pred.
PUF2	Q12221	S	440	Pred.
PUF2	Q12221	S	539	Pred.
PUF2	Q12221	S	601	Pred.
PUF2	Q12221	S	602	Pred.
PUF2	Q12221	S	839	Exp.
PUF2	Q12221	S	881	Pred.
PUF2	Q12221	S	909	Exp.
PUF2	Q12221	S	915	Pred.
PUF2	Q12221	S	1006	Exp.
PKH1	Q03407	S	39	Exp.
PKH1	Q03407	S	41	Exp.
PKH1	Q03407	S	45	Exp.
PKH1	Q03407	S	294	Exp.
PKH1	Q03407	S	400	Pred.
PKH1	Q03407	S	485	Exp.
PKH1	Q03407	S	486	Exp.
PKH1	Q03407	S	531	Exp.
PKH1	Q03407	S	646	Pred.
PKH1	Q03407	T	697	Pred.
PKH1	Q03407	S	744	Exp.
HAS1	Q03532	T	15	Exp.
HAS1	Q03532	S	24	Exp.
HAS1	Q03532	T	182	Pred.
HAS1	Q03532	S	259	Pred.
ATG1	P53104	S	48	Pred.
ATG1	P53104	S	190	Pred.
ATG1	P53104	S	345	Exp.
ATG1	P53104	S	375	Exp.
ATG1	P53104	S	497	Exp.
ATG1	P53104	S	504	Exp.
ATG1	P53104	S	647	Exp.
ATG1	P53104	S	730	Pred.
ATG1	P53104	S	769	Exp.
ATG1	P53104	S	783	Exp.
YKT6	P36015	S	20	Exp.
YKT6	P36015	S	34	Pred.
YKT6	P36015	S	136	Pred.
YKT6	P36015	T	151	Pred.
YKT6	P36015	S	176	Exp.
YKT6	P36015	S	183	Exp.
YKT6	P36015	S	193	Pred.
PAH1	P32567	T	124	Pred.
PAH1	P32567	S	158	Exp.
PAH1	P32567	S	161	Exp.
PAH1	P32567	S	173	Exp.
PAH1	P32567	S	301	Pred.
PAH1	P32567	S	326	Pred.
PAH1	P32567	S	327	Exp.
PAH1	P32567	S	329	Pred.
PAH1	P32567	S	465	Pred.
PAH1	P32567	S	511	Exp.
PAH1	P32567	S	521	Pred.
PAH1	P32567	S	655	Pred.
PAH1	P32567	S	668	Pred.
PAH1	P32567	S	694	Exp.
PAH1	P32567	S	705	Exp.
PAH1	P32567	S	716	Exp.
PAH1	P32567	S	719	Exp.
PAH1	P32567	S	722	Exp.
PAH1	P32567	S	727	Pred.
PAH1	P32567	S	762	Exp.
PAH1	P32567	S	823	Exp.
ATG29	Q12092	S	136	Exp.
ATG29	Q12092	S	154	Pred.
ATG29	Q12092	S	166	Pred.
ATG29	Q12092	S	188	Exp.
