# Supplementary material for: Omic AI reveals new autophagy regulators from the Atg1 interactome in Saccharomyces cerevisiae
Source: Front Cell Dev Biol. 2025 Apr 29;13:1554958. doi: 10.3389/fcell.2025.1554958 (PMC12069372; doi:10.3389/fcell.2025.1554958)
Supplement: Supplementary file 1 [file DataSheet1.zip › Data Sheet 1/Table S3.xlsx]

## Sheet: Table S3A
Table S3A. The gene datasets for predicting the interacting partner and substrate of TORC1 to be potentially functional in autophagy using iAMD.
Gene name	UniProt ID	The TORC1-interacting predictor	PMID	The TORC1 substrate predictor	PMID
SCH9	P11792	Pos.	24578415;17699586	Pos.	25921291
VPS27	P40343	Neg.	N/A	Pos.	31041524
ATG13	Q06628	Pos.	9224892;10995454;10837477;14723849;15743910;18552550;20383061;20953146;24814187	Pos.	34023781
ATG1	P53104	Pos.	21712380;21460632	Pos.	25484070
STB3	Q12427	Neg.	N/A	Neg.	N/A
FBA1	P14540	Neg.	N/A	Neg.	N/A
TFG1	P41895	Neg.	N/A	Neg.	N/A
BBC1	P47068	Neg.	N/A	Neg.	N/A
VIP1	Q06685	Neg.	N/A	Neg.	N/A
MDS3	P53094	Neg.	N/A	Neg.	N/A
SIC1	P38634	Pos.	20417603	Neg.	N/A
MKS1	P34072	Neg.	N/A	Neg.	N/A
YMR124W	P39523	Neg.	N/A	Neg.	N/A
PAL1	Q05518	Neg.	N/A	Neg.	N/A
SHS1	Q07657	Neg.	N/A	Neg.	N/A
PDA1	P16387	Neg.	N/A	Neg.	N/A
YPK1	P12688	Pos.	20855891;25002487	Neg.	N/A
SLA1	P32790	Neg.	N/A	Neg.	N/A
KRE6	P32486	Neg.	N/A	Neg.	N/A
KSP1	P38691	Pos.	22447937	Neg.	N/A
RPH1	P39956	Pos.	25660547	Neg.	N/A
RTG3	P38165	Neg.	N/A	Neg.	N/A
NBP2	Q12163	Neg.	N/A	Neg.	N/A
HEK2	P38199	Neg.	N/A	Neg.	N/A
MSN2	P33748	Pos.	17699586	Neg.	N/A
NPL6	P32832	Neg.	N/A	Neg.	N/A
NOT3	P06102	Neg.	N/A	Neg.	N/A
PGM1	P33401	Neg.	N/A	Neg.	N/A
VPS74	Q06385	Neg.	N/A	Neg.	N/A
TCO89	Q08921	Neg.	N/A	Neg.	N/A
IGD1	P43598	Neg.	N/A	Neg.	N/A
CLA4	P48562	Neg.	N/A	Neg.	N/A
IML1	P47170	Pos.	21900499	Neg.	N/A
STE2	D6VTK4	Neg.	N/A	Neg.	N/A
SGV1	P23293	Neg.	N/A	Neg.	N/A
MSL5	Q12186	Neg.	N/A	Neg.	N/A
SSD1	P24276	Neg.	N/A	Neg.	N/A
BDF1	P35817	Pos.	23614021	Neg.	N/A
GLC8	P41818	Neg.	N/A	Neg.	N/A
YMR295C	Q03559	Neg.	N/A	Neg.	N/A
PAR32	Q12515	Neg.	N/A	Neg.	N/A
GAT1	P43574	Neg.	N/A	Neg.	N/A
PHO8	P11491	Neg.	N/A	Neg.	N/A
SPC42	P36094	Neg.	N/A	Neg.	N/A
YCF1	P39109	Neg.	N/A	Neg.	N/A
IVY1	Q04934	Neg.	N/A	Neg.	N/A
MRH1	Q12117	Neg.	N/A	Neg.	N/A
MYO5	Q04439	Neg.	N/A	Neg.	N/A
RAS2	P01120	Neg.	N/A	Neg.	N/A
BNI4	P53858	Neg.	N/A	Neg.	N/A
TIF4631	P39935	Neg.	N/A	Neg.	N/A
NCB2	Q92317	Neg.	N/A	Neg.	N/A
SPN1	Q06505	Neg.	N/A	Neg.	N/A
HYP2	P23301	Neg.	N/A	Neg.	N/A
PAF1	P38351	Neg.	N/A	Neg.	N/A
RPC31	P17890	Neg.	N/A	Neg.	N/A
VMA2	P16140	Neg.	N/A	Neg.	N/A
BUD6	P41697	Neg.	N/A	Neg.	N/A
ASK10	P48361	Neg.	N/A	Neg.	N/A
GPM1	P00950	Neg.	N/A	Neg.	N/A
HAL5	P38970	Neg.	N/A	Neg.	N/A
ABF1	P14164	Neg.	N/A	Neg.	N/A
MTC1	P47018	Neg.	N/A	Neg.	N/A
YGR125W	P53273	Neg.	N/A	Neg.	N/A
SHE3	P38272	Neg.	N/A	Neg.	N/A
NAP1	P25293	Neg.	N/A	Neg.	N/A
RLM1	Q12224	Neg.	N/A	Neg.	N/A
PIL1	P53252	Neg.	N/A	Neg.	N/A
EDE1	P34216	Neg.	N/A	Neg.	N/A
SAC7	P17121	Neg.	N/A	Neg.	N/A
SUB2	Q07478	Neg.	N/A	Neg.	N/A
PMA1	P05030	Neg.	N/A	Neg.	N/A
RNR4	P49723	Neg.	N/A	Neg.	N/A
ACE2	P21192	Neg.	N/A	Neg.	N/A
PIN4	P34217	Neg.	N/A	Neg.	N/A
CRP1	P38845	Neg.	N/A	Neg.	N/A
NUM1	Q00402	Neg.	N/A	Neg.	N/A
KRI1	P42846	Neg.	N/A	Neg.	N/A
STU2	P46675	Neg.	N/A	Neg.	N/A
DCP2	P53550	Neg.	N/A	Neg.	N/A
SPC110	P32380	Neg.	N/A	Neg.	N/A
CDC3	P32457	Neg.	N/A	Neg.	N/A
PIB2	P53191	Neg.	N/A	Neg.	N/A
KIN2	P13186	Neg.	N/A	Neg.	N/A
FYV8	P46949	Neg.	N/A	Neg.	N/A
POG1	P40473	Neg.	N/A	Neg.	N/A
GIS1	Q03833	Neg.	N/A	Neg.	N/A
SEC9	P40357	Pos.	21784249	Neg.	N/A
PWP1	P21304	Neg.	N/A	Neg.	N/A
CAF20	P12962	Neg.	N/A	Neg.	N/A
POL1	P13382	Neg.	N/A	Neg.	N/A
LEO1	P38439	Neg.	N/A	Neg.	N/A
BEM3	P32873	Neg.	N/A	Neg.	N/A
RIM15	P43565	Pos.	22733735;20417603;17699586	Neg.	N/A
MAK11	P20484	Neg.	N/A	Neg.	N/A
N/A: Not Available

## Sheet: Table S3B
Table S3B. The gene datasets for predicting the interacting partner and substrate of Gcn2 to be potentially functional in autophagy using iAMD.
Gene name	UniProt ID	The Gcn2-interacting predictor	PMID	The Gcn2 substrate predictor	PMID
SUI2	P20459	Pos.	11756670	Pos.	34965436
SUI3	P09064	Neg.	N/A	Pos.	34965436
GCN20	P43535	Neg.	N/A	Pos.	34965436
KOG1	P38873	Neg.	N/A	Pos.	34965436
HSP82	P02829	Neg.	N/A	Neg.	N/A
HSC82	P15108	Neg.	N/A	Neg.	N/A
TEF1	P02994	Neg.	N/A	Neg.	N/A
GCN4	P03069	Pos.	11756670;20417603	Neg.	N/A
TOP1	P04786	Neg.	N/A	Neg.	N/A
PMA1	P05030	Neg.	N/A	Neg.	N/A
UBI4	P0CG63	Neg.	N/A	Neg.	N/A
SNF1	P06782	Pos.	11486014	Neg.	N/A
URA2	P07259	Neg.	N/A	Neg.	N/A
PHO2	P07269	Neg.	N/A	Neg.	N/A
DST1	P07273	Neg.	N/A	Neg.	N/A
MYO1	P08964	Neg.	N/A	Neg.	N/A
GCD1	P09032	Neg.	N/A	Neg.	N/A
SOH1	P38633	Neg.	N/A	Neg.	N/A
SSA3	P09435	Neg.	N/A	Neg.	N/A
SSA1	P10591	Neg.	N/A	Neg.	N/A
SSA2	P10592	Neg.	N/A	Neg.	N/A
LPD1	P09624	Neg.	N/A	Neg.	N/A
RPL27A	P0C2H6	Neg.	N/A	Neg.	N/A
RPL27B	P0C2H7	Neg.	N/A	Neg.	N/A
ECM10	P39987	Neg.	N/A	Neg.	N/A
RPS4B	P0CX36	Neg.	N/A	Neg.	N/A
RPS4A	P0CX35	Neg.	N/A	Neg.	N/A
RPA190	P10964	Neg.	N/A	Neg.	N/A
SSB1	P11484	Neg.	N/A	Neg.	N/A
SSB2	P40150	Neg.	N/A	Neg.	N/A
SCH9	P11792	Pos.	24578415;17699586	Neg.	N/A
LAT1	P12695	Neg.	N/A	Neg.	N/A
GCD2	P12754	Neg.	N/A	Neg.	N/A
CAF20	P12962	Neg.	N/A	Neg.	N/A
KIN2	P13186	Neg.	N/A	Neg.	N/A
PMR1	P13586	Neg.	N/A	Neg.	N/A
MSI1	P13712	Neg.	N/A	Neg.	N/A
CMP2	P14747	Neg.	N/A	Neg.	N/A
KRS1	P15180	Neg.	N/A	Neg.	N/A
STI1	P15705	Neg.	N/A	Neg.	N/A
UBC4	P15731	Neg.	N/A	Neg.	N/A
VMA2	P16140	Neg.	N/A	Neg.	N/A
KAR2	P16474	Neg.	N/A	Neg.	N/A
YEF3	P16521	Neg.	N/A	Neg.	N/A
PFK2	P16862	Neg.	N/A	Neg.	N/A
CLC1	P17891	Neg.	N/A	Neg.	N/A
SNF5	P18480	Neg.	N/A	Neg.	N/A
IRA2	P19158	Neg.	N/A	Neg.	N/A
ANB1	P19211	Neg.	N/A	Neg.	N/A
HYP2	P23301	Neg.	N/A	Neg.	N/A
RDS2	P19541	Neg.	N/A	Neg.	N/A
PRP4	P20053	Neg.	N/A	Neg.	N/A
BAS1	P22035	Neg.	N/A	Neg.	N/A
NPR1	P22211	Pos.	25046116	Neg.	N/A
SEC22	P22214	Pos.	21784249	Neg.	N/A
SIN3	P22579	Pos.	22733735	Neg.	N/A
HSP12	P22943	Neg.	N/A	Neg.	N/A
PRE9	P23638	Neg.	N/A	Neg.	N/A
SSD1	P24276	Neg.	N/A	Neg.	N/A
PKC1	P24583	Neg.	N/A	Neg.	N/A
OCA4	P25366	Neg.	N/A	Neg.	N/A
BOS1	P25385	Neg.	N/A	Neg.	N/A
CDC48	P25694	Pos.	20855502;23791177	Neg.	N/A
PPZ1	P26570	Neg.	N/A	Neg.	N/A
RPL16A	P26784	Neg.	N/A	Neg.	N/A
SPT5	P27692	Neg.	N/A	Neg.	N/A
IDH1	P28834	Neg.	N/A	Neg.	N/A
HRR25	P29295	Pos.	25287303;25281559;24968893	Neg.	N/A
CRM1	P30822	Neg.	N/A	Neg.	N/A
MOT1	P32333	Neg.	N/A	Neg.	N/A
CDC12	P32468	Neg.	N/A	Neg.	N/A
PDB1	P32473	Neg.	N/A	Neg.	N/A
GCD11	P32481	Neg.	N/A	Neg.	N/A
NIP1	P32497	Neg.	N/A	Neg.	N/A
GCD6	P32501	Neg.	N/A	Neg.	N/A
NAB2	P32505	Neg.	N/A	Neg.	N/A
SSE1	P32589	Neg.	N/A	Neg.	N/A
SSE2	P32590	Neg.	N/A	Neg.	N/A
FBP26	P32604	Neg.	N/A	Neg.	N/A
RTG1	P32607	Neg.	N/A	Neg.	N/A
RTG2	P32608	Neg.	N/A	Neg.	N/A
BRR2	P32639	Neg.	N/A	Neg.	N/A
SLA1	P32790	Neg.	N/A	Neg.	N/A
ZRT1	P32804	Neg.	N/A	Neg.	N/A
NPL6	P32832	Neg.	N/A	Neg.	N/A
RPT1	P33299	Neg.	N/A	Neg.	N/A
MSN2	P33748	Pos.	17699586	Neg.	N/A
MKS1	P34072	Neg.	N/A	Neg.	N/A
LTV1	P34078	Neg.	N/A	Neg.	N/A
SHP1	P34223	Pos.	20855502	Neg.	N/A
HSL1	P34244	Neg.	N/A	Neg.	N/A
DOA1	P36037	Neg.	N/A	Neg.	N/A
EAP1	P36041	Neg.	N/A	Neg.	N/A
SNU114	P36048	Neg.	N/A	Neg.	N/A
VPS24	P36095	Neg.	N/A	Neg.	N/A
SAP190	P36123	Neg.	N/A	Neg.	N/A
NUP133	P36161	Neg.	N/A	Neg.	N/A
ASC1	P38011	Neg.	N/A	Neg.	N/A
ETR1	P38071	Neg.	N/A	Neg.	N/A
ISW1	P38144	Neg.	N/A	Neg.	N/A
NCL1	P38205	Neg.	N/A	Neg.	N/A
TRM7	P38238	Neg.	N/A	Neg.	N/A
TIF5	P38431	Neg.	N/A	Neg.	N/A
KSP1	P38691	Pos.	22447937	Neg.	N/A
YDR341C	Q05506	Neg.	N/A	Neg.	N/A
OCA5	P38738	Neg.	N/A	Neg.	N/A
RPN1	P38764	Neg.	N/A	Neg.	N/A
ORC6	P38826	Neg.	N/A	Neg.	N/A
STM1	P39015	Neg.	N/A	Neg.	N/A
CCT4	P39078	Neg.	N/A	Neg.	N/A
NPT1	P39683	Neg.	N/A	Neg.	N/A
FUN12	P39730	Neg.	N/A	Neg.	N/A
BEM2	P39960	Neg.	N/A	Neg.	N/A
GET2	P40056	Neg.	N/A	Neg.	N/A
VPS27	P40343	Neg.	N/A	Neg.	N/A
PFK26	P40433	Neg.	N/A	Neg.	N/A
CST6	P40535	Neg.	N/A	Neg.	N/A
RPS29B	P41058	Neg.	N/A	Neg.	N/A
GCD10	P41814	Neg.	N/A	Neg.	N/A
MOB2	P43563	Neg.	N/A	Neg.	N/A
BUD27	P43573	Neg.	N/A	Neg.	N/A
RPN11	P43588	Neg.	N/A	Neg.	N/A
UBP6	P43593	Neg.	N/A	Neg.	N/A
RET2	P43621	Neg.	N/A	Neg.	N/A
GCD14	P46959	Neg.	N/A	Neg.	N/A
CTK3	P46963	Neg.	N/A	Neg.	N/A
NMD5	P46970	Neg.	N/A	Neg.	N/A
SET2	P46995	Neg.	N/A	Neg.	N/A
RPA34	P47006	Neg.	N/A	Neg.	N/A
CCT8	P47079	Neg.	N/A	Neg.	N/A
POL32	P47110	Neg.	N/A	Neg.	N/A
YMR1	P47147	Pos.	22771041	Neg.	N/A
RGC1	Q06108	Neg.	N/A	Neg.	N/A
CLA4	P48562	Neg.	N/A	Neg.	N/A
PUS4	P48567	Neg.	N/A	Neg.	N/A
LYS20	P48570	Neg.	N/A	Neg.	N/A
LYS21	Q12122	Neg.	N/A	Neg.	N/A
ALT1	P52893	Neg.	N/A	Neg.	N/A
VPS4	P52917	Pos.	9431454	Neg.	N/A
TAN1	P53072	Neg.	N/A	Neg.	N/A
EMC4	P53073	Neg.	N/A	Neg.	N/A
NCS6	P53088	Neg.	N/A	Neg.	N/A
CDH1	P53197	Neg.	N/A	Neg.	N/A
YGR054W	P53235	Neg.	N/A	Neg.	N/A
BRE5	P53741	Neg.	N/A	Neg.	N/A
NST1	P53935	Neg.	N/A	Neg.	N/A
SLM2	P53955	Neg.	N/A	Neg.	N/A
ADE12	P80210	Neg.	N/A	Neg.	N/A
SEM1	O94742	Neg.	N/A	Neg.	N/A
CDC55	Q00362	Neg.	N/A	Neg.	N/A
KIN4	Q01919	Neg.	N/A	Neg.	N/A
PKH1	Q03407	Neg.	N/A	Neg.	N/A
SKY1	Q03656	Neg.	N/A	Neg.	N/A
INP1	Q03694	Neg.	N/A	Neg.	N/A
VHS1	Q03785	Neg.	N/A	Neg.	N/A
INP2	Q03824	Neg.	N/A	Neg.	N/A
HMO1	Q03973	Neg.	N/A	Neg.	N/A
SAS4	Q04003	Neg.	N/A	Neg.	N/A
YHM2	Q04013	Neg.	N/A	Neg.	N/A
CAB1	Q04430	Neg.	N/A	Neg.	N/A
GFD1	Q04839	Neg.	N/A	Neg.	N/A
UTP21	Q06078	Neg.	N/A	Neg.	N/A
RPN7	Q06103	Neg.	N/A	Neg.	N/A
LSM6	Q06406	Neg.	N/A	Neg.	N/A
VIP1	Q06685	Neg.	N/A	Neg.	N/A
PUF3	Q07807	Neg.	N/A	Neg.	N/A
NOP12	Q08208	Neg.	N/A	Neg.	N/A
PSK2	Q08217	Neg.	N/A	Neg.	N/A
NOB1	Q08444	Neg.	N/A	Neg.	N/A
VTS1	Q08831	Neg.	N/A	Neg.	N/A
CTI6	Q08923	Neg.	N/A	Neg.	N/A
NEW1	Q08972	Neg.	N/A	Neg.	N/A
ARP4	P80428	Neg.	N/A	Neg.	N/A
FAL1	Q12099	Neg.	N/A	Neg.	N/A
RRP6	Q12149	Neg.	N/A	Neg.	N/A
YRA1	Q12159	Neg.	N/A	Neg.	N/A
PUS1	Q12211	Neg.	N/A	Neg.	N/A
NFI1	Q12216	Neg.	N/A	Neg.	N/A
YCT1	Q12235	Neg.	N/A	Neg.	N/A
LCB4	Q12246	Neg.	N/A	Neg.	N/A
SNU66	Q12420	Neg.	N/A	Neg.	N/A
EAF3	Q12432	Neg.	N/A	Neg.	N/A
OCA6	Q12454	Neg.	N/A	Neg.	N/A
RRI1	Q12468	Neg.	N/A	Neg.	N/A
KCS1	Q12494	Pos.	22889849	Neg.	N/A
RLF2	Q12495	Neg.	N/A	Neg.	N/A
RPS22B	Q3E7Y3	Neg.	N/A	Neg.	N/A
RPS22A	P0C0W1	Neg.	N/A	Neg.	N/A
PCC1	Q3E833	Neg.	N/A	Neg.	N/A
NHP6A	P11632	Neg.	N/A	Neg.	N/A
FUS3	P16892	Neg.	N/A	Neg.	N/A
SNF6	P18888	Neg.	N/A	Neg.	N/A
HOG1	P32485	Pos.	16874103;16321140	Neg.	N/A
PGK1	P00560	Neg.	N/A	Neg.	N/A
TRP1	P00912	Neg.	N/A	Neg.	N/A
INH1	P01097	Neg.	N/A	Neg.	N/A
TGS1	Q12052	Neg.	N/A	Neg.	N/A
N/A: Not Available

## Sheet: Table S3C
Table S3C. The gene datasets for predicting the interacting partner and substrate of Rim15 to be potentially functional in autophagy using iAMD.
Gene name	UniProt ID	The Rim15-interacting predictor	PMID	The Rim15 substrate predictor	PMID
GIS1	Q03833	Neg.	N/A	Pos.	34965436
IGO1	P53897	Neg.	N/A	Pos.	24968058;34965436
RPH1	P39956	Pos.	25660547	Pos.	25660547;34965436
IGO2	Q9P305	Neg.	N/A	Pos.	34965436
SWE1	P32944	Neg.	N/A	Neg.	N/A
PRT1	P06103	Neg.	N/A	Neg.	N/A
OPI1	P21957	Neg.	N/A	Neg.	N/A
ECM7	Q06200	Neg.	N/A	Neg.	N/A
SSA1	P10591	Neg.	N/A	Neg.	N/A
ATG1	P53104	Pos.	21712380;21460632	Neg.	N/A
RIM15	P43565	Pos.	22733735;20417603;17699586	Neg.	N/A
UGA4	P32837	Neg.	N/A	Neg.	N/A
CBC2	Q08920	Neg.	N/A	Neg.	N/A
SRL3	P36167	Neg.	N/A	Neg.	N/A
OCA5	P38738	Neg.	N/A	Neg.	N/A
MCK1	P21965	Neg.	N/A	Neg.	N/A
TSL1	P38427	Neg.	N/A	Neg.	N/A
CSE2	P33308	Neg.	N/A	Neg.	N/A
YAR1	P46683	Neg.	N/A	Neg.	N/A
TPS3	P38426	Neg.	N/A	Neg.	N/A
RPS16B	P0CX52	Neg.	N/A	Neg.	N/A
RIC1	P40395	Neg.	N/A	Neg.	N/A
NAB2	P32505	Neg.	N/A	Neg.	N/A
SIN3	P22579	Pos.	22733735	Neg.	N/A
VAM7	P32912	Neg.	N/A	Neg.	N/A
RPL33A	P05744	Neg.	N/A	Neg.	N/A
RAD55	P38953	Neg.	N/A	Neg.	N/A
LDB17	Q12342	Neg.	N/A	Neg.	N/A
RPS2	P25443	Neg.	N/A	Neg.	N/A
YDR132C	Q03900	Neg.	N/A	Neg.	N/A
SGS1	P35187	Neg.	N/A	Neg.	N/A
BMH2	P34730	Neg.	N/A	Neg.	N/A
YDJ1	P25491	Neg.	N/A	Neg.	N/A
SCT1	P32784	Neg.	N/A	Neg.	N/A
MUS81	Q04149	Neg.	N/A	Neg.	N/A
YGL185C	P53100	Neg.	N/A	Neg.	N/A
UBR2	Q07963	Neg.	N/A	Neg.	N/A
RPS3	P05750	Neg.	N/A	Neg.	N/A
DPH5	P32469	Neg.	N/A	Neg.	N/A
TOR1	P35169	Pos.	9461583;10995454;19805182;19995911;21490424;23936612	Neg.	N/A
SRP1	Q02821	Neg.	N/A	Neg.	N/A
SOD1	P00445	Neg.	N/A	Neg.	N/A
SPN1	Q06505	Neg.	N/A	Neg.	N/A
LCP5	P40079	Neg.	N/A	Neg.	N/A
SSK2	P53599	Neg.	N/A	Neg.	N/A
STH1	P32597	Neg.	N/A	Neg.	N/A
TAF10	Q12030	Neg.	N/A	Neg.	N/A
PPH21	P23594	Pos.	19223769	Neg.	N/A
AIM44	Q99299	Neg.	N/A	Neg.	N/A
VPS51	P36116	Pos.	12446664	Neg.	N/A
DRS2	P39524	Neg.	N/A	Neg.	N/A
SDC1	Q03323	Neg.	N/A	Neg.	N/A
RNH70	P53331	Neg.	N/A	Neg.	N/A
PUT4	P15380	Neg.	N/A	Neg.	N/A
UTP8	P53276	Neg.	N/A	Neg.	N/A
KIN2	P13186	Neg.	N/A	Neg.	N/A
RDR1	Q08904	Neg.	N/A	Neg.	N/A
RIO1	Q12196	Neg.	N/A	Neg.	N/A
CDC28	P00546	Neg.	N/A	Neg.	N/A
RTT103	Q05543	Neg.	N/A	Neg.	N/A
GPB2	P39717	Neg.	N/A	Neg.	N/A
KES1	P35844	Pos.	22341443	Neg.	N/A
BRX1	Q08235	Neg.	N/A	Neg.	N/A
HPT1	Q04178	Neg.	N/A	Neg.	N/A
MAK11	P20484	Neg.	N/A	Neg.	N/A
BMH1	P29311	Neg.	N/A	Neg.	N/A
YKE2	P52553	Neg.	N/A	Neg.	N/A
VTS1	Q08831	Neg.	N/A	Neg.	N/A
AVL9	Q12500	Neg.	N/A	Neg.	N/A
PTK1	P36002	Neg.	N/A	Neg.	N/A
TFC1	P32367	Neg.	N/A	Neg.	N/A
RPS24B	P0CX32	Neg.	N/A	Neg.	N/A
GYP1	Q08484	Neg.	N/A	Neg.	N/A
GNP1	P48813	Neg.	N/A	Neg.	N/A
THO1	P40040	Neg.	N/A	Neg.	N/A
CSL4	P53859	Neg.	N/A	Neg.	N/A
VPS35	P34110	Neg.	N/A	Neg.	N/A
IDH1	P28834	Neg.	N/A	Neg.	N/A
ARP7	Q12406	Neg.	N/A	Neg.	N/A
RTG3	P38165	Neg.	N/A	Neg.	N/A
VPS21	P36017	Pos.	25143401	Neg.	N/A
TPM1	P17536	Neg.	N/A	Neg.	N/A
YBR225W	P38321	Neg.	N/A	Neg.	N/A
HRR25	P29295	Pos.	25287303;25281559;24968893	Neg.	N/A
MSN2	P33748	Pos.	17699586	Neg.	N/A
POP1	P41812	Neg.	N/A	Neg.	N/A
SSB1	P11484	Neg.	N/A	Neg.	N/A
CCT3	P39077	Neg.	N/A	Neg.	N/A
TPO4	Q12256	Neg.	N/A	Neg.	N/A
MET6	P05694	Neg.	N/A	Neg.	N/A
DSK2	P48510	Neg.	N/A	Neg.	N/A
HSC82	P15108	Neg.	N/A	Neg.	N/A
TRS85	P46944	Pos.	16079147;16874038;22509044;23129774	Neg.	N/A
RPD3	P32561	Pos.	22733735;22539722	Neg.	N/A
ROM2	P51862	Neg.	N/A	Neg.	N/A
RPS15	Q01855	Neg.	N/A	Neg.	N/A
GLO3	P38682	Neg.	N/A	Neg.	N/A
RIM8	P53179	Neg.	N/A	Neg.	N/A
COF1	Q03048	Neg.	N/A	Neg.	N/A
IRA2	P19158	Neg.	N/A	Neg.	N/A
SSB2	P40150	Neg.	N/A	Neg.	N/A
RPS13	P05756	Neg.	N/A	Neg.	N/A
DYN3	Q04949	Neg.	N/A	Neg.	N/A
SDH1	Q00711	Neg.	N/A	Neg.	N/A
LRP1	P38801	Neg.	N/A	Neg.	N/A
ACE2	P21192	Neg.	N/A	Neg.	N/A
VPS53	P47061	Pos.	12446664	Neg.	N/A
GSY2	P27472	Neg.	N/A	Neg.	N/A
ALA1	P40825	Neg.	N/A	Neg.	N/A
PBP1	P53297	Neg.	N/A	Neg.	N/A
TPK1	P06244	Pos.	19805182;17699586	Neg.	N/A
ENO1	P00924	Neg.	N/A	Neg.	N/A
HPC2	Q01448	Neg.	N/A	Neg.	N/A
RPT2	P40327	Neg.	N/A	Neg.	N/A
LSC2	P53312	Neg.	N/A	Neg.	N/A
GUK1	P15454	Neg.	N/A	Neg.	N/A
CDC37	P06101	Neg.	N/A	Neg.	N/A
NRM1	P53718	Neg.	N/A	Neg.	N/A
VPS4	P52917	Pos.	9431454	Neg.	N/A
BCH2	P36122	Neg.	N/A	Neg.	N/A
CAF20	P12962	Neg.	N/A	Neg.	N/A
TYE7	P33122	Neg.	N/A	Neg.	N/A
DPM1	P14020	Neg.	N/A	Neg.	N/A
HGH1	P48362	Neg.	N/A	Neg.	N/A
PAT1	P25644	Neg.	N/A	Neg.	N/A
HAP3	P13434	Neg.	N/A	Neg.	N/A
WHI5	Q12416	Neg.	N/A	Neg.	N/A
HDA3	Q06623	Neg.	N/A	Neg.	N/A
SOF1	P33750	Neg.	N/A	Neg.	N/A
PTK2	P47116	Neg.	N/A	Neg.	N/A
TEF4	P36008	Neg.	N/A	Neg.	N/A
BRE5	P53741	Neg.	N/A	Neg.	N/A
YDL180W	Q12301	Neg.	N/A	Neg.	N/A
NOT3	P06102	Neg.	N/A	Neg.	N/A
UME6	P39001	Pos.	22733735	Neg.	N/A
RFA2	P26754	Neg.	N/A	Neg.	N/A
PKR1	Q03880	Neg.	N/A	Neg.	N/A
CHS5	Q12114	Neg.	N/A	Neg.	N/A
GOS1	P38736	Neg.	N/A	Neg.	N/A
SAH1	P39954	Neg.	N/A	Neg.	N/A
BEM1	P29366	Neg.	N/A	Neg.	N/A
TPK2	P06245	Neg.	N/A	Neg.	N/A
CLN2	P20438	Neg.	N/A	Neg.	N/A
VPS41	P38959	Neg.	N/A	Neg.	N/A
BRE2	P43132	Neg.	N/A	Neg.	N/A
FES1	P38260	Neg.	N/A	Neg.	N/A
CCR4	P31384	Neg.	N/A	Neg.	N/A
VAM6	Q07468	Neg.	N/A	Neg.	N/A
CCT8	P47079	Neg.	N/A	Neg.	N/A
BAS1	P22035	Neg.	N/A	Neg.	N/A
CYR1	P08678	Neg.	N/A	Neg.	N/A
TSA1	P34760	Neg.	N/A	Neg.	N/A
YMR155W	Q03795	Neg.	N/A	Neg.	N/A
GGA1	Q06336	Neg.	N/A	Neg.	N/A
RIM101	P33400	Neg.	N/A	Neg.	N/A
QCR2	P07257	Neg.	N/A	Neg.	N/A
SIP2	P34164	Neg.	N/A	Neg.	N/A
CDC55	Q00362	Neg.	N/A	Neg.	N/A
TCP1	P12612	Neg.	N/A	Neg.	N/A
YPR117W	Q06116	Neg.	N/A	Neg.	N/A
CFD1	P40558	Neg.	N/A	Neg.	N/A
VHS1	Q03785	Neg.	N/A	Neg.	N/A
NOC3	Q07896	Neg.	N/A	Neg.	N/A
ISW1	P38144	Neg.	N/A	Neg.	N/A
ACM1	Q08981	Neg.	N/A	Neg.	N/A
SKN7	P38889	Neg.	N/A	Neg.	N/A
PDX3	P38075	Neg.	N/A	Neg.	N/A
RAP1	P11938	Neg.	N/A	Neg.	N/A
AMD1	P15274	Neg.	N/A	Neg.	N/A
CDC1	P40986	Neg.	N/A	Neg.	N/A
SAT4	P25333	Neg.	N/A	Neg.	N/A
HSP42	Q12329	Neg.	N/A	Neg.	N/A
MMS2	P53152	Neg.	N/A	Neg.	N/A
HSF1	P10961	Neg.	N/A	Neg.	N/A
MMR1	Q06324	Neg.	N/A	Neg.	N/A
CBF1	P17106	Neg.	N/A	Neg.	N/A
SLA2	P33338	Neg.	N/A	Neg.	N/A
CDC5	P32562	Neg.	N/A	Neg.	N/A
PSY3	Q12318	Neg.	N/A	Neg.	N/A
BRL1	P38770	Neg.	N/A	Neg.	N/A
RGP1	P16664	Neg.	N/A	Neg.	N/A
RSC6	P25632	Neg.	N/A	Neg.	N/A
POR1	P04840	Neg.	N/A	Neg.	N/A
KCS1	Q12494	Pos.	22889849	Neg.	N/A
UBP3	Q01477	Pos.	24616224	Neg.	N/A
BCY1	P07278	Neg.	N/A	Neg.	N/A
SFA1	P32771	Neg.	N/A	Neg.	N/A
FRT1	Q99332	Neg.	N/A	Neg.	N/A
NBP2	Q12163	Neg.	N/A	Neg.	N/A
SCH9	P11792	Pos.	24578415;17699586	Neg.	N/A
CBF2	P32504	Neg.	N/A	Neg.	N/A
IML2	P47031	Neg.	N/A	Neg.	N/A
SSK22	P25390	Neg.	N/A	Neg.	N/A
HSP60	P19882	Neg.	N/A	Neg.	N/A
SPO12	P17123	Neg.	N/A	Neg.	N/A
SUR1	P33300	Neg.	N/A	Neg.	N/A
OCA6	Q12454	Neg.	N/A	Neg.	N/A
LDB16	P25587	Neg.	N/A	Neg.	N/A
POL3	P15436	Neg.	N/A	Neg.	N/A
MSN4	P33749	Pos.	17699586	Neg.	N/A
KOG1	P38873	Neg.	N/A	Neg.	N/A
VPS38	Q05919	Neg.	N/A	Neg.	N/A
BEM2	P39960	Neg.	N/A	Neg.	N/A
RAS2	P01120	Neg.	N/A	Neg.	N/A
PDI1	P17967	Neg.	N/A	Neg.	N/A
DPB3	P27344	Neg.	N/A	Neg.	N/A
APE2	P32454	Neg.	N/A	Neg.	N/A
ATG32	P40458	Pos.	19736522;19619495;19770589;19619494;24025448;23910823;22308029;21757540	Neg.	N/A
TEX1	P53851	Neg.	N/A	Neg.	N/A
HSL1	P34244	Neg.	N/A	Neg.	N/A
TAO3	P40468	Neg.	N/A	Neg.	N/A
ETR1	P38071	Neg.	N/A	Neg.	N/A
REI1	P38344	Neg.	N/A	Neg.	N/A
YRR1	Q12172	Neg.	N/A	Neg.	N/A
OCA4	P25366	Neg.	N/A	Neg.	N/A
RXT2	P38255	Neg.	N/A	Neg.	N/A
YAK1	P14680	Neg.	N/A	Neg.	N/A
KCH1	P47114	Neg.	N/A	Neg.	N/A
SSE1	P32589	Neg.	N/A	Neg.	N/A
ZDS1	P50111	Neg.	N/A	Neg.	N/A
GLN3	P18494	Pos.	11096087	Neg.	N/A
RPN8	Q08723	Neg.	N/A	Neg.	N/A
TUF1	P02992	Neg.	N/A	Neg.	N/A
HER1	Q12276	Neg.	N/A	Neg.	N/A
CDC34	P14682	Neg.	N/A	Neg.	N/A
SAC3	P46674	Neg.	N/A	Neg.	N/A
RSC1	P53236	Neg.	N/A	Neg.	N/A
KRI1	P42846	Neg.	N/A	Neg.	N/A
PAB1	P04147	Neg.	N/A	Neg.	N/A
RTG1	P32607	Neg.	N/A	Neg.	N/A
IST2	P38250	Neg.	N/A	Neg.	N/A
BMS1	Q08965	Neg.	N/A	Neg.	N/A
YKR018C	P36114	Neg.	N/A	Neg.	N/A
TPK3	P05986	Neg.	N/A	Neg.	N/A
DBF2	P22204	Neg.	N/A	Neg.	N/A
GUS1	P46655	Neg.	N/A	Neg.	N/A
DGK1	Q12382	Neg.	N/A	Neg.	N/A
N/A: Not Available

## Sheet: Table S3D
Table S3D. The gene datasets for predicting the interacting partner and substrate of Yak1 to be potentially functional in autophagy using iAMD.
Gene name	UniProt ID	The Yak1-interacting predictor	PMID	The Yak1 substrate predictor	PMID
POP2	P39008	Neg.	N/A	Pos.	34965436
DCS1	Q06151	Neg.	N/A	Pos.	34965436
CPR3	P25719	Neg.	N/A	Neg.	N/A
TAF1	P46677	Neg.	N/A	Neg.	N/A
RIM15	P43565	Pos.	22733735;20417603;17699586	Neg.	N/A
RPL8B	P29453	Neg.	N/A	Neg.	N/A
SAP155	P43612	Neg.	N/A	Neg.	N/A
DNM1	P54861	Neg.	N/A	Neg.	N/A
HEF3	P53978	Neg.	N/A	Neg.	N/A
HSF1	P10961	Neg.	N/A	Neg.	N/A
FUS3	P16892	Neg.	N/A	Neg.	N/A
YDJ1	P25491	Neg.	N/A	Neg.	N/A
NOB1	Q08444	Neg.	N/A	Neg.	N/A
TEM1	P38987	Neg.	N/A	Neg.	N/A
CMD1	P06787	Neg.	N/A	Neg.	N/A
BMH1	P29311	Neg.	N/A	Neg.	N/A
REI1	P38344	Neg.	N/A	Neg.	N/A
ILV1	P00927	Neg.	N/A	Neg.	N/A
RTR1	P40084	Neg.	N/A	Neg.	N/A
RDR1	Q08904	Neg.	N/A	Neg.	N/A
KCS1	Q12494	Pos.	22889849	Neg.	N/A
FKS1	P38631	Neg.	N/A	Neg.	N/A
WHI3	P34761	Neg.	N/A	Neg.	N/A
TPK2	P06245	Neg.	N/A	Neg.	N/A
GSY2	P27472	Neg.	N/A	Neg.	N/A
AMD1	P15274	Neg.	N/A	Neg.	N/A
HBT1	Q07653	Neg.	N/A	Neg.	N/A
CAF20	P12962	Neg.	N/A	Neg.	N/A
AVL9	Q12500	Neg.	N/A	Neg.	N/A
TAP42	Q04372	Pos.	19223769	Neg.	N/A
CRM1	P30822	Neg.	N/A	Neg.	N/A
PHD1	P36093	Neg.	N/A	Neg.	N/A
WSC4	P38739	Neg.	N/A	Neg.	N/A
GLT1	Q12680	Neg.	N/A	Neg.	N/A
AHP1	P38013	Neg.	N/A	Neg.	N/A
NCB2	Q92317	Neg.	N/A	Neg.	N/A
VIP1	Q06685	Neg.	N/A	Neg.	N/A
MCA1	Q08601	Neg.	N/A	Neg.	N/A
CDC73	Q06697	Neg.	N/A	Neg.	N/A
PTK2	P47116	Neg.	N/A	Neg.	N/A
SSA2	P10592	Neg.	N/A	Neg.	N/A
XRN1	P22147	Neg.	N/A	Neg.	N/A
MSN2	P33748	Pos.	17699586	Neg.	N/A
TAF9	Q05027	Neg.	N/A	Neg.	N/A
UBI4	P0CG63	Neg.	N/A	Neg.	N/A
SSB2	P40150	Neg.	N/A	Neg.	N/A
CDC5	P32562	Neg.	N/A	Neg.	N/A
HEK2	P38199	Neg.	N/A	Neg.	N/A
RAS1	P01119	Neg.	N/A	Neg.	N/A
RAM1	P22007	Neg.	N/A	Neg.	N/A
UBX7	P38349	Neg.	N/A	Neg.	N/A
SSA1	P10591	Neg.	N/A	Neg.	N/A
GZF3	P42944	Neg.	N/A	Neg.	N/A
SAP190	P36123	Neg.	N/A	Neg.	N/A
RPS11B	P0CX48	Neg.	N/A	Neg.	N/A
SOK2	P53438	Neg.	N/A	Neg.	N/A
BEM1	P29366	Neg.	N/A	Neg.	N/A
HAA1	Q12753	Neg.	N/A	Neg.	N/A
VMA13	P41807	Neg.	N/A	Neg.	N/A
TPK1	P06244	Pos.	19805182;17699586	Neg.	N/A
CCT8	P47079	Neg.	N/A	Neg.	N/A
RAS2	P01120	Neg.	N/A	Neg.	N/A
YLR149C	Q99296	Neg.	N/A	Neg.	N/A
BCK1	Q01389	Pos.	23230142	Neg.	N/A
PPH22	P23595	Pos.	19223769	Neg.	N/A
CDC3	P32457	Neg.	N/A	Neg.	N/A
HSP60	P19882	Neg.	N/A	Neg.	N/A
UBP3	Q01477	Pos.	24616224	Neg.	N/A
KAR3	P17119	Neg.	N/A	Neg.	N/A
YKL023W	P36103	Neg.	N/A	Neg.	N/A
PAB1	P04147	Neg.	N/A	Neg.	N/A
FAS1	P07149	Neg.	N/A	Neg.	N/A
YPL247C	Q12523	Neg.	N/A	Neg.	N/A
ESS1	P22696	Neg.	N/A	Neg.	N/A
TSA2	Q04120	Neg.	N/A	Neg.	N/A
SSC1	P0CS90	Neg.	N/A	Neg.	N/A
HAP1	P0CE41	Neg.	N/A	Neg.	N/A
BIM1	P40013	Neg.	N/A	Neg.	N/A
VPS1	P21576	Neg.	N/A	Neg.	N/A
SAM1	P10659	Neg.	N/A	Neg.	N/A
MCK1	P21965	Neg.	N/A	Neg.	N/A
FOL2	P51601	Neg.	N/A	Neg.	N/A
DEF1	P35732	Neg.	N/A	Neg.	N/A
SSE1	P32589	Neg.	N/A	Neg.	N/A
PUF3	Q07807	Neg.	N/A	Neg.	N/A
CBF1	P17106	Neg.	N/A	Neg.	N/A
MSI1	P13712	Neg.	N/A	Neg.	N/A
ORC4	P54791	Neg.	N/A	Neg.	N/A
PFK26	P40433	Neg.	N/A	Neg.	N/A
SEF1	P34228	Neg.	N/A	Neg.	N/A
YAK1	P14680	Neg.	N/A	Neg.	N/A
TSL1	P38427	Neg.	N/A	Neg.	N/A
GLN3	P18494	Pos.	11096087	Neg.	N/A
UFO1	Q04511	Neg.	N/A	Neg.	N/A
SWI6	P09959	Neg.	N/A	Neg.	N/A
CDH1	P53197	Neg.	N/A	Neg.	N/A
NSE4	P43124	Neg.	N/A	Neg.	N/A
MSN4	P33749	Pos.	17699586	Neg.	N/A
LCB4	Q12246	Neg.	N/A	Neg.	N/A
ARP8	Q12386	Neg.	N/A	Neg.	N/A
BMH2	P34730	Neg.	N/A	Neg.	N/A
SHP1	P34223	Pos.	20855502	Neg.	N/A
HYP2	P23301	Neg.	N/A	Neg.	N/A
URA2	P07259	Neg.	N/A	Neg.	N/A
CIN8	P27895	Neg.	N/A	Neg.	N/A
TPK3	P05986	Neg.	N/A	Neg.	N/A
YMR295C	Q03559	Neg.	N/A	Neg.	N/A
PAA1	Q12447	Neg.	N/A	Neg.	N/A
DOP1	Q03921	Neg.	N/A	Neg.	N/A
YRA1	Q12159	Neg.	N/A	Neg.	N/A
IFH1	P39520	Neg.	N/A	Neg.	N/A
SDC1	Q03323	Neg.	N/A	Neg.	N/A
SIC1	P38634	Pos.	20417603	Neg.	N/A
SWI4	P25302	Neg.	N/A	Neg.	N/A
SCH9	P11792	Pos.	24578415;17699586	Neg.	N/A
YAP3	P38749	Neg.	N/A	Neg.	N/A
BUB1	P41695	Neg.	N/A	Neg.	N/A
GTS1	P40956	Neg.	N/A	Neg.	N/A
UBR1	P19812	Neg.	N/A	Neg.	N/A
DCS2	Q12123	Neg.	N/A	Neg.	N/A
ELA1	P53861	Neg.	N/A	Neg.	N/A
RPA49	Q01080	Neg.	N/A	Neg.	N/A
DUN1	P39009	Neg.	N/A	Neg.	N/A
GLY1	P37303	Neg.	N/A	Neg.	N/A
KNS1	P32350	Neg.	N/A	Neg.	N/A
LCP5	P40079	Neg.	N/A	Neg.	N/A
DBF2	P22204	Neg.	N/A	Neg.	N/A
DHH1	P39517	Neg.	N/A	Neg.	N/A
ISW1	P38144	Neg.	N/A	Neg.	N/A
SSB1	P11484	Neg.	N/A	Neg.	N/A
AIM3	P38266	Neg.	N/A	Neg.	N/A
ARP2	P32381	Pos.	18287533	Neg.	N/A
CCR4	P31384	Neg.	N/A	Neg.	N/A
RDS2	P19541	Neg.	N/A	Neg.	N/A
SWE1	P32944	Neg.	N/A	Neg.	N/A
FKH2	P41813	Neg.	N/A	Neg.	N/A
UBP15	P50101	Neg.	N/A	Neg.	N/A
CDC15	P27636	Neg.	N/A	Neg.	N/A
CDC39	P25655	Neg.	N/A	Neg.	N/A
NAB2	P32505	Neg.	N/A	Neg.	N/A
APC1	P53886	Neg.	N/A	Neg.	N/A
PPH21	P23594	Pos.	19223769	Neg.	N/A
N/A: Not Available

## Sheet: Table S3E
Table S3E. The gene datasets for predicting the interacting partner and substrate of Slt2 to be potentially functional in autophagy using iAMD.
Gene name	UniProt ID	The Slt2-interacting predictor	PMID	The Slt2 substrate predictor	PMID
PIL1	P53252	Neg.	N/A	Pos.	34965436
BNI4	P53858	Neg.	N/A	Pos.	34965436
RCN2	Q12044	Neg.	N/A	Pos.	34965436
CAF20	P12962	Neg.	N/A	Pos.	34965436
RLM1	Q12224	Neg.	N/A	Pos.	34965436
MKK2	P32491	Neg.	N/A	Pos.	34965436
SSN8	P47821	Neg.	N/A	Pos.	34965436
LSP1	Q12230	Neg.	N/A	Pos.	34965436
SIC1	P38634	Pos.	20417603	Pos.	34965436
LEO1	P38439	Neg.	N/A	Neg.	N/A
MOT1	P32333	Neg.	N/A	Neg.	N/A
SWE1	P32944	Neg.	N/A	Neg.	N/A
OPI1	P21957	Neg.	N/A	Neg.	N/A
SSA1	P10591	Neg.	N/A	Neg.	N/A
IST1	P53843	Neg.	N/A	Neg.	N/A
PCL1	P24867	Neg.	N/A	Neg.	N/A
ATG1	P53104	Pos.	21712380;21460632	Neg.	N/A
GRE3	P38715	Neg.	N/A	Neg.	N/A
FPS1	P23900	Neg.	N/A	Neg.	N/A
YIL055C	P40523	Neg.	N/A	Neg.	N/A
SRL3	P36167	Neg.	N/A	Neg.	N/A
PHD1	P36093	Neg.	N/A	Neg.	N/A
TAF9	Q05027	Neg.	N/A	Neg.	N/A
PKH1	Q03407	Neg.	N/A	Neg.	N/A
RSC30	P38781	Neg.	N/A	Neg.	N/A
VMA1	P17255	Neg.	N/A	Neg.	N/A
CDH1	P53197	Neg.	N/A	Neg.	N/A
NSE4	P43124	Neg.	N/A	Neg.	N/A
SWI3	P32591	Neg.	N/A	Neg.	N/A
CWC25	P53854	Neg.	N/A	Neg.	N/A
YND1	P40009	Neg.	N/A	Neg.	N/A
NAB2	P32505	Neg.	N/A	Neg.	N/A
STE20	Q03497	Neg.	N/A	Neg.	N/A
VAC7	P53950	Neg.	N/A	Neg.	N/A
SIN3	P22579	Pos.	22733735	Neg.	N/A
VAM7	P32912	Neg.	N/A	Neg.	N/A
CBF5	P33322	Neg.	N/A	Neg.	N/A
CCH1	P50077	Neg.	N/A	Neg.	N/A
LEU3	P08638	Neg.	N/A	Neg.	N/A
PEX13	P80667	Neg.	N/A	Neg.	N/A
PDC6	P26263	Neg.	N/A	Neg.	N/A
LDB17	Q12342	Neg.	N/A	Neg.	N/A
SPA2	P23201	Neg.	N/A	Neg.	N/A
SLX5	P32828	Neg.	N/A	Neg.	N/A
DRS1	P32892	Neg.	N/A	Neg.	N/A
LYS12	P40495	Neg.	N/A	Neg.	N/A
PTC3	P34221	Neg.	N/A	Neg.	N/A
IRC5	P43610	Neg.	N/A	Neg.	N/A
RGD1	P38339	Neg.	N/A	Neg.	N/A
SGS1	P35187	Neg.	N/A	Neg.	N/A
NAB6	Q03735	Neg.	N/A	Neg.	N/A
RPL14A	P36105	Neg.	N/A	Neg.	N/A
YDJ1	P25491	Neg.	N/A	Neg.	N/A
PAN1	P32521	Neg.	N/A	Neg.	N/A
VPS74	Q06385	Neg.	N/A	Neg.	N/A
RPT3	P33298	Neg.	N/A	Neg.	N/A
CDC10	P25342	Neg.	N/A	Neg.	N/A
TYW1	Q08960	Neg.	N/A	Neg.	N/A
RVS161	P25343	Neg.	N/A	Neg.	N/A
CLA4	P48562	Neg.	N/A	Neg.	N/A
SSD1	P24276	Neg.	N/A	Neg.	N/A
UBR2	Q07963	Neg.	N/A	Neg.	N/A
RIM21	P48565	Neg.	N/A	Neg.	N/A
PRB1	P09232	Pos.	1400575	Neg.	N/A
IRE1	P32361	Neg.	N/A	Neg.	N/A
PMR1	P13586	Neg.	N/A	Neg.	N/A
TOR1	P35169	Pos.	9461583;10995454;19805182;19995911;21490424;23936612	Neg.	N/A
SHO1	P40073	Neg.	N/A	Neg.	N/A
MOB2	P43563	Neg.	N/A	Neg.	N/A
RAD9	P14737	Neg.	N/A	Neg.	N/A
PTC1	P35182	Neg.	N/A	Neg.	N/A
AHA1	Q12449	Neg.	N/A	Neg.	N/A
MSG5	P38590	Neg.	N/A	Neg.	N/A
SAM2	P19358	Neg.	N/A	Neg.	N/A
CDC20	P26309	Neg.	N/A	Neg.	N/A
FTH1	P38310	Neg.	N/A	Neg.	N/A
PRE10	P21242	Neg.	N/A	Neg.	N/A
SPN1	Q06505	Neg.	N/A	Neg.	N/A
RAD52	P06778	Neg.	N/A	Neg.	N/A
GTS1	P40956	Neg.	N/A	Neg.	N/A
SSK2	P53599	Neg.	N/A	Neg.	N/A
RBS1	Q05672	Neg.	N/A	Neg.	N/A
RPS28B	P0C0X0	Neg.	N/A	Neg.	N/A
BUD8	P41698	Neg.	N/A	Neg.	N/A
PDS5	Q04264	Neg.	N/A	Neg.	N/A
NMD2	P38798	Neg.	N/A	Neg.	N/A
ERG27	Q12452	Neg.	N/A	Neg.	N/A
TAF10	Q12030	Neg.	N/A	Neg.	N/A
ATC1	Q04005	Neg.	N/A	Neg.	N/A
SMT3	Q12306	Neg.	N/A	Neg.	N/A
FAR10	Q06001	Neg.	N/A	Neg.	N/A
HDA1	P53973	Pos.	21368826	Neg.	N/A
AIM44	Q99299	Neg.	N/A	Neg.	N/A
POL2	P21951	Neg.	N/A	Neg.	N/A
CMK2	P22517	Neg.	N/A	Neg.	N/A
FAB1	P34756	Neg.	N/A	Neg.	N/A
SIS1	P25294	Neg.	N/A	Neg.	N/A
VPS51	P36116	Pos.	12446664	Neg.	N/A
SNF2	P22082	Neg.	N/A	Neg.	N/A
PSK2	Q08217	Neg.	N/A	Neg.	N/A
RAT1	Q02792	Neg.	N/A	Neg.	N/A
CDC13	P32797	Neg.	N/A	Neg.	N/A
MON2	P48563	Neg.	N/A	Neg.	N/A
BNI5	P53890	Neg.	N/A	Neg.	N/A
EAF3	Q12432	Neg.	N/A	Neg.	N/A
CDC19	P00549	Neg.	N/A	Neg.	N/A
NAP1	P25293	Neg.	N/A	Neg.	N/A
EFT1	P32324	Neg.	N/A	Neg.	N/A
EBP2	P36049	Neg.	N/A	Neg.	N/A
GPI11	Q06636	Neg.	N/A	Neg.	N/A
PSA1	P41940	Neg.	N/A	Neg.	N/A
ALK2	P32789	Neg.	N/A	Neg.	N/A
KIN2	P13186	Neg.	N/A	Neg.	N/A
LAS17	Q12446	Neg.	N/A	Neg.	N/A
VMA13	P41807	Neg.	N/A	Neg.	N/A
RPO21	P04050	Neg.	N/A	Neg.	N/A
CDC28	P00546	Neg.	N/A	Neg.	N/A
FCP1	Q03254	Neg.	N/A	Neg.	N/A
ASC1	P38011	Neg.	N/A	Neg.	N/A
SWI4	P25302	Neg.	N/A	Neg.	N/A
KES1	P35844	Pos.	22341443	Neg.	N/A
COG4	Q06096	Neg.	N/A	Neg.	N/A
VMA8	P32610	Neg.	N/A	Neg.	N/A
BST1	P43571	Neg.	N/A	Neg.	N/A
PFK27	Q12471	Neg.	N/A	Neg.	N/A
PFY1	P07274	Neg.	N/A	Neg.	N/A
CAT8	P39113	Neg.	N/A	Neg.	N/A
CDC3	P32457	Neg.	N/A	Neg.	N/A
DIA2	Q08496	Neg.	N/A	Neg.	N/A
HSP150	P32478	Neg.	N/A	Neg.	N/A
PIB2	P53191	Neg.	N/A	Neg.	N/A
IPP1	P00817	Pos.	23479727	Neg.	N/A
HPT1	Q04178	Neg.	N/A	Neg.	N/A
NTE1	Q04958	Neg.	N/A	Neg.	N/A
PIR1	Q03178	Neg.	N/A	Neg.	N/A
SXM1	Q04175	Neg.	N/A	Neg.	N/A
PSD1	P39006	Pos.	25571976	Neg.	N/A
HOG1	P32485	Pos.	16874103;16321140	Neg.	N/A
MKK1	P32490	Neg.	N/A	Neg.	N/A
RPS26A	P39938	Neg.	N/A	Neg.	N/A
STE12	P13574	Neg.	N/A	Neg.	N/A
DHH1	P39517	Neg.	N/A	Neg.	N/A
SNF5	P18480	Neg.	N/A	Neg.	N/A
YLR049C	Q12110	Neg.	N/A	Neg.	N/A
VPS9	P54787	Pos.	25143401	Neg.	N/A
YKE2	P52553	Neg.	N/A	Neg.	N/A
NAB3	P38996	Neg.	N/A	Neg.	N/A
CDC11	P32458	Neg.	N/A	Neg.	N/A
PCL6	P40038	Neg.	N/A	Neg.	N/A
CNA1	P23287	Neg.	N/A	Neg.	N/A
CHO2	P05374	Neg.	N/A	Neg.	N/A
ORM1	P53224	Neg.	N/A	Neg.	N/A
RPL40A	P0CH08	Neg.	N/A	Neg.	N/A
VTS1	Q08831	Neg.	N/A	Neg.	N/A
BUD14	P27637	Neg.	N/A	Neg.	N/A
SRO7	Q12038	Neg.	N/A	Neg.	N/A
GFA1	P14742	Neg.	N/A	Neg.	N/A
DEP1	P31385	Neg.	N/A	Neg.	N/A
UBP7	P40453	Neg.	N/A	Neg.	N/A
GIP4	P39732	Neg.	N/A	Neg.	N/A
PRS3	P38689	Neg.	N/A	Neg.	N/A
PEX14	P53112	Neg.	N/A	Neg.	N/A
COG3	P40094	Pos.	20065092	Neg.	N/A
FKS1	P38631	Neg.	N/A	Neg.	N/A
MRC1	P25588	Neg.	N/A	Neg.	N/A
ERG11	P10614	Neg.	N/A	Neg.	N/A
FOL2	P51601	Neg.	N/A	Neg.	N/A
CAF4	P36130	Neg.	N/A	Neg.	N/A
NOB1	Q08444	Neg.	N/A	Neg.	N/A
SLN1	P39928	Neg.	N/A	Neg.	N/A
GYP1	Q08484	Neg.	N/A	Neg.	N/A
PTC2	P39966	Neg.	N/A	Neg.	N/A
NOP12	Q08208	Neg.	N/A	Neg.	N/A
WRS1	Q12109	Neg.	N/A	Neg.	N/A
THO1	P40040	Neg.	N/A	Neg.	N/A
PDR3	P33200	Neg.	N/A	Neg.	N/A
SNQ2	P32568	Neg.	N/A	Neg.	N/A
RTS2	P40962	Neg.	N/A	Neg.	N/A
BIK1	P11709	Neg.	N/A	Neg.	N/A
GDS1	P41913	Neg.	N/A	Neg.	N/A
PDA1	P16387	Neg.	N/A	Neg.	N/A
BUD27	P43573	Neg.	N/A	Neg.	N/A
ERT1	P38140	Neg.	N/A	Neg.	N/A
KIC1	P38692	Neg.	N/A	Neg.	N/A
ECM33	P38248	Neg.	N/A	Neg.	N/A
GLK1	P17709	Neg.	N/A	Neg.	N/A
ATG18	P43601	Pos.	11739783;16876790;18586673;23230146;22851171;22704557;25568150	Neg.	N/A
EAF7	P53911	Neg.	N/A	Neg.	N/A
IDH1	P28834	Neg.	N/A	Neg.	N/A
MTC2	P34246	Neg.	N/A	Neg.	N/A
SAC6	P32599	Neg.	N/A	Neg.	N/A
SDS3	P40505	Neg.	N/A	Neg.	N/A
RPP2B	P02400	Neg.	N/A	Neg.	N/A
SKM1	Q12469	Neg.	N/A	Neg.	N/A
PEP3	P27801	Pos.	9362071	Neg.	N/A
RAD53	P22216	Neg.	N/A	Neg.	N/A
INP54	Q08227	Neg.	N/A	Neg.	N/A
VPS27	P40343	Neg.	N/A	Neg.	N/A
SAP155	P43612	Neg.	N/A	Neg.	N/A
VPS21	P36017	Pos.	25143401	Neg.	N/A
TPM1	P17536	Neg.	N/A	Neg.	N/A
HOS2	P53096	Neg.	N/A	Neg.	N/A
PRR1	P28708	Neg.	N/A	Neg.	N/A
SMY1	P32364	Neg.	N/A	Neg.	N/A
PEA2	P40091	Neg.	N/A	Neg.	N/A
MSN2	P33748	Pos.	17699586	Neg.	N/A
HRI1	Q05905	Neg.	N/A	Neg.	N/A
PTP2	P29461	Neg.	N/A	Neg.	N/A
SSB1	P11484	Neg.	N/A	Neg.	N/A
SSO1	P32867	Pos.	21784249	Neg.	N/A
GET2	P40056	Neg.	N/A	Neg.	N/A
NUP84	P52891	Neg.	N/A	Neg.	N/A
ASM4	Q05166	Neg.	N/A	Neg.	N/A
ADR1	P07248	Neg.	N/A	Neg.	N/A
MID2	P36027	Neg.	N/A	Neg.	N/A
ACB1	P31787	Neg.	N/A	Neg.	N/A
DED1	P06634	Neg.	N/A	Neg.	N/A
DAL5	P15365	Neg.	N/A	Neg.	N/A
ERG10	P41338	Neg.	N/A	Neg.	N/A
RET2	P43621	Neg.	N/A	Neg.	N/A
TPS2	P31688	Neg.	N/A	Neg.	N/A
RHO1	P06780	Neg.	N/A	Neg.	N/A
PEX19	Q07418	Neg.	N/A	Neg.	N/A
SKT5	P34226	Neg.	N/A	Neg.	N/A
USV1	Q12132	Neg.	N/A	Neg.	N/A
ARC35	P53731	Neg.	N/A	Neg.	N/A
VAC8	P39968	Pos.	25605918	Neg.	N/A
URA2	P07259	Neg.	N/A	Neg.	N/A
GRH1	Q04410	Neg.	N/A	Neg.	N/A
IES3	Q12345	Neg.	N/A	Neg.	N/A
BUL1	P48524	Neg.	N/A	Neg.	N/A
GLC7	P32598	Neg.	N/A	Neg.	N/A
SPH1	Q06160	Neg.	N/A	Neg.	N/A
STM1	P39015	Neg.	N/A	Neg.	N/A
SEC1	P30619	Pos.	21784249	Neg.	N/A
RRD2	Q12461	Neg.	N/A	Neg.	N/A
PPZ2	P33329	Neg.	N/A	Neg.	N/A
UTP15	Q04305	Neg.	N/A	Neg.	N/A
SEC27	P41811	Neg.	N/A	Neg.	N/A
URA6	P15700	Neg.	N/A	Neg.	N/A
RNR3	P21672	Neg.	N/A	Neg.	N/A
NUS1	Q12063	Neg.	N/A	Neg.	N/A
CDC12	P32468	Neg.	N/A	Neg.	N/A
AVO2	Q04749	Neg.	N/A	Neg.	N/A
SDP1	P40479	Neg.	N/A	Neg.	N/A
DSK2	P48510	Neg.	N/A	Neg.	N/A
PRS4	P38063	Neg.	N/A	Neg.	N/A
ROM1	P53046	Neg.	N/A	Neg.	N/A
GCD14	P46959	Neg.	N/A	Neg.	N/A
RPC53	P25441	Neg.	N/A	Neg.	N/A
SSY1	Q03770	Neg.	N/A	Neg.	N/A
TRS85	P46944	Pos.	16079147;16874038;22509044;23129774	Neg.	N/A
RPD3	P32561	Pos.	22733735;22539722	Neg.	N/A
RRP40	Q08285	Neg.	N/A	Neg.	N/A
IKI3	Q06706	Neg.	N/A	Neg.	N/A
UFD4	P33202	Neg.	N/A	Neg.	N/A
DID2	P69771	Neg.	N/A	Neg.	N/A
TTI1	P36097	Neg.	N/A	Neg.	N/A
KEL2	P50090	Neg.	N/A	Neg.	N/A
KEL1	P38853	Neg.	N/A	Neg.	N/A
PAF1	P38351	Neg.	N/A	Neg.	N/A
ROM2	P51862	Neg.	N/A	Neg.	N/A
CYC8	P14922	Neg.	N/A	Neg.	N/A
ASK10	P48361	Neg.	N/A	Neg.	N/A
CDC48	P25694	Pos.	20855502;23791177	Neg.	N/A
CDC15	P27636	Neg.	N/A	Neg.	N/A
ERG6	P25087	Neg.	N/A	Neg.	N/A
MTC1	P47018	Neg.	N/A	Neg.	N/A
ERG13	P54839	Neg.	N/A	Neg.	N/A
DID4	P36108	Neg.	N/A	Neg.	N/A
GLO3	P38682	Neg.	N/A	Neg.	N/A
MPM1	P40364	Neg.	N/A	Neg.	N/A
TIF1	P10081	Neg.	N/A	Neg.	N/A
RIM8	P53179	Neg.	N/A	Neg.	N/A
BNI1	P41832	Neg.	N/A	Neg.	N/A
SKO1	Q02100	Neg.	N/A	Neg.	N/A
COF1	Q03048	Neg.	N/A	Neg.	N/A
AZF1	P41696	Neg.	N/A	Neg.	N/A
IRA2	P19158	Neg.	N/A	Neg.	N/A
PRS2	P38620	Neg.	N/A	Neg.	N/A
ACS2	P52910	Pos.	24606900	Neg.	N/A
SSB2	P40150	Neg.	N/A	Neg.	N/A
CTR9	P89105	Neg.	N/A	Neg.	N/A
DOA4	P32571	Neg.	N/A	Neg.	N/A
RSF2	P46974	Neg.	N/A	Neg.	N/A
RPN11	P43588	Neg.	N/A	Neg.	N/A
VTA1	Q06263	Neg.	N/A	Neg.	N/A
CWC24	P53769	Neg.	N/A	Neg.	N/A
WHI3	P34761	Neg.	N/A	Neg.	N/A
NCS6	P53088	Neg.	N/A	Neg.	N/A
MSN1	P22148	Neg.	N/A	Neg.	N/A
EDE1	P34216	Neg.	N/A	Neg.	N/A
RRP6	Q12149	Neg.	N/A	Neg.	N/A
RTG2	P32608	Neg.	N/A	Neg.	N/A
PCL8	Q08966	Neg.	N/A	Neg.	N/A
DBF20	P32328	Neg.	N/A	Neg.	N/A
YKT6	P36015	Pos.	21784249	Neg.	N/A
SNC2	P33328	Neg.	N/A	Neg.	N/A
YHR097C	P38809	Neg.	N/A	Neg.	N/A
SFP1	P32432	Neg.	N/A	Neg.	N/A
LRP1	P38801	Neg.	N/A	Neg.	N/A
RPN5	Q12250	Neg.	N/A	Neg.	N/A
RPA34	P47006	Neg.	N/A	Neg.	N/A
TSC11	P40061	Pos.	25002487	Neg.	N/A
CTK3	P46963	Neg.	N/A	Neg.	N/A
UGP1	P32861	Neg.	N/A	Neg.	N/A
ULS1	Q08562	Neg.	N/A	Neg.	N/A
VPS53	P47061	Pos.	12446664	Neg.	N/A
NUP82	P40368	Neg.	N/A	Neg.	N/A
PIN4	P34217	Neg.	N/A	Neg.	N/A
MPP6	P53725	Neg.	N/A	Neg.	N/A
SKI2	P35207	Neg.	N/A	Neg.	N/A
VPS52	P39904	Pos.	12446664;16787937	Neg.	N/A
ATG22	P25568	Pos.	17021250	Neg.	N/A
CMR3	Q12145	Neg.	N/A	Neg.	N/A
AKR1	P39010	Neg.	N/A	Neg.	N/A
CTI6	Q08923	Neg.	N/A	Neg.	N/A
TAF5	P38129	Neg.	N/A	Neg.	N/A
MYO1	P08964	Neg.	N/A	Neg.	N/A
APC1	P53886	Neg.	N/A	Neg.	N/A
TPK1	P06244	Pos.	19805182;17699586	Neg.	N/A
SKG3	Q06315	Neg.	N/A	Neg.	N/A
CET1	O13297	Neg.	N/A	Neg.	N/A
SCS7	Q03529	Neg.	N/A	Neg.	N/A
YNL194C	P40169	Neg.	N/A	Neg.	N/A
RVB2	Q12464	Neg.	N/A	Neg.	N/A
MDY2	Q12285	Neg.	N/A	Neg.	N/A
COP1	P53622	Neg.	N/A	Neg.	N/A
PKC1	P24583	Neg.	N/A	Neg.	N/A
EGD2	P38879	Neg.	N/A	Neg.	N/A
CDC24	P11433	Neg.	N/A	Neg.	N/A
FUS1	P11710	Neg.	N/A	Neg.	N/A
DSF2	P38213	Neg.	N/A	Neg.	N/A
NSP1	P14907	Neg.	N/A	Neg.	N/A
CAB1	Q04430	Neg.	N/A	Neg.	N/A
SIS2	P36024	Neg.	N/A	Neg.	N/A
SEC9	P40357	Pos.	21784249	Neg.	N/A
ZAP1	P47043	Neg.	N/A	Neg.	N/A
MIH1	P23748	Neg.	N/A	Neg.	N/A
ERG9	P29704	Neg.	N/A	Neg.	N/A
PWP1	P21304	Neg.	N/A	Neg.	N/A
CWH43	P25618	Neg.	N/A	Neg.	N/A
VPS4	P52917	Pos.	9431454	Neg.	N/A
BCH2	P36122	Neg.	N/A	Neg.	N/A
HSP82	P02829	Neg.	N/A	Neg.	N/A
SEC4	P07560	Pos.	20444978	Neg.	N/A
TYE7	P33122	Neg.	N/A	Neg.	N/A
VTI1	Q04338	Pos.	11694599	Neg.	N/A
MAK21	Q12176	Neg.	N/A	Neg.	N/A
HEK2	P38199	Neg.	N/A	Neg.	N/A
ACT1	P60010	Neg.	N/A	Neg.	N/A
EXO84	P38261	Neg.	N/A	Neg.	N/A
MMS21	P38632	Neg.	N/A	Neg.	N/A
DPM1	P14020	Neg.	N/A	Neg.	N/A
SWI5	P08153	Neg.	N/A	Neg.	N/A
JNM1	P36224	Neg.	N/A	Neg.	N/A
SYG1	P40528	Neg.	N/A	Neg.	N/A
SAM1	P10659	Neg.	N/A	Neg.	N/A
CDC73	Q06697	Neg.	N/A	Neg.	N/A
TAF1	P46677	Neg.	N/A	Neg.	N/A
FKH2	P41813	Neg.	N/A	Neg.	N/A
RPT6	Q01939	Neg.	N/A	Neg.	N/A
BEM3	P32873	Neg.	N/A	Neg.	N/A
YNG2	P38806	Neg.	N/A	Neg.	N/A
RVS167	P39743	Neg.	N/A	Neg.	N/A
SKN1	P33336	Pos.	20030721	Neg.	N/A
RGR1	P19263	Neg.	N/A	Neg.	N/A
ARP3	P47117	Pos.	18287533	Neg.	N/A
DOA1	P36037	Neg.	N/A	Neg.	N/A
ARL1	P38116	Pos.	11840166	Neg.	N/A
SBE22	P38814	Neg.	N/A	Neg.	N/A
MKS1	P34072	Neg.	N/A	Neg.	N/A
ARP2	P32381	Pos.	18287533	Neg.	N/A
MYO2	P19524	Neg.	N/A	Neg.	N/A
STU1	P38198	Neg.	N/A	Neg.	N/A
MPT5	P39016	Neg.	N/A	Neg.	N/A
PAL1	Q05518	Neg.	N/A	Neg.	N/A
ILS1	P09436	Neg.	N/A	Neg.	N/A
SLG1	P54867	Neg.	N/A	Neg.	N/A
NIS1	P53939	Neg.	N/A	Neg.	N/A
STE50	P25344	Neg.	N/A	Neg.	N/A
GAL83	Q04739	Neg.	N/A	Neg.	N/A
STE11	P23561	Neg.	N/A	Neg.	N/A
ASF1	P32447	Neg.	N/A	Neg.	N/A
SLA1	P32790	Neg.	N/A	Neg.	N/A
VAC14	Q06708	Neg.	N/A	Neg.	N/A
VHS2	P40463	Neg.	N/A	Neg.	N/A
RPH1	P39956	Pos.	25660547	Neg.	N/A
ASF2	P32448	Neg.	N/A	Neg.	N/A
NUG1	P40010	Neg.	N/A	Neg.	N/A
ACK1	Q07622	Neg.	N/A	Neg.	N/A
PFK2	P16862	Neg.	N/A	Neg.	N/A
REF2	P42073	Neg.	N/A	Neg.	N/A
STI1	P15705	Neg.	N/A	Neg.	N/A
SOG2	Q08817	Neg.	N/A	Neg.	N/A
UME6	P39001	Pos.	22733735	Neg.	N/A
ZPR1	P53303	Neg.	N/A	Neg.	N/A
GSC2	P40989	Neg.	N/A	Neg.	N/A
CHS5	Q12114	Neg.	N/A	Neg.	N/A
GOS1	P38736	Neg.	N/A	Neg.	N/A
RPL35A	P0CX84	Neg.	N/A	Neg.	N/A
CRZ1	P53968	Neg.	N/A	Neg.	N/A
SEC18	P18759	Pos.	11694599;21784249;11694599	Neg.	N/A
PGM1	P33401	Neg.	N/A	Neg.	N/A
YLR053C	Q12026	Neg.	N/A	Neg.	N/A
UBI4	P0CG63	Neg.	N/A	Neg.	N/A
RSC8	P43609	Neg.	N/A	Neg.	N/A
SAH1	P39954	Neg.	N/A	Neg.	N/A
CHS1	P08004	Neg.	N/A	Neg.	N/A
BEM1	P29366	Neg.	N/A	Neg.	N/A
KAR1	P11927	Neg.	N/A	Neg.	N/A
PTC5	Q12511	Neg.	N/A	Neg.	N/A
MRS6	P32864	Neg.	N/A	Neg.	N/A
CHS2	P14180	Neg.	N/A	Neg.	N/A
SSZ1	P38788	Neg.	N/A	Neg.	N/A
PEX3	P28795	Pos.	22643220	Neg.	N/A
CLN2	P20438	Neg.	N/A	Neg.	N/A
STE5	P32917	Neg.	N/A	Neg.	N/A
MTC5	Q03897	Neg.	N/A	Neg.	N/A
BRE2	P43132	Neg.	N/A	Neg.	N/A
BOR1	P53838	Neg.	N/A	Neg.	N/A
GLC8	P41818	Neg.	N/A	Neg.	N/A
SMI1	P32566	Neg.	N/A	Neg.	N/A
FES1	P38260	Neg.	N/A	Neg.	N/A
CDC14	Q00684	Neg.	N/A	Neg.	N/A
BIM1	P40013	Neg.	N/A	Neg.	N/A
INP1	Q03694	Neg.	N/A	Neg.	N/A
NAT1	P12945	Neg.	N/A	Neg.	N/A
RBA50	Q04418	Neg.	N/A	Neg.	N/A
CCR4	P31384	Neg.	N/A	Neg.	N/A
RRP5	Q05022	Neg.	N/A	Neg.	N/A
BNR1	P40450	Neg.	N/A	Neg.	N/A
VTH1	P40438	Neg.	N/A	Neg.	N/A
CCT8	P47079	Neg.	N/A	Neg.	N/A
MFT1	P33441	Neg.	N/A	Neg.	N/A
RUD3	Q12234	Neg.	N/A	Neg.	N/A
PDR12	Q02785	Neg.	N/A	Neg.	N/A
PTI1	P39927	Neg.	N/A	Neg.	N/A
NCB2	Q92317	Neg.	N/A	Neg.	N/A
RTK1	Q12100	Neg.	N/A	Neg.	N/A
NDC1	P32500	Neg.	N/A	Neg.	N/A
RPA49	Q01080	Neg.	N/A	Neg.	N/A
ESS1	P22696	Neg.	N/A	Neg.	N/A
DCC1	P25559	Neg.	N/A	Neg.	N/A
KAR2	P16474	Neg.	N/A	Neg.	N/A
BAS1	P22035	Neg.	N/A	Neg.	N/A
PAM1	P37304	Neg.	N/A	Neg.	N/A
CAF120	P53836	Neg.	N/A	Neg.	N/A
WSC2	P53832	Neg.	N/A	Neg.	N/A
STT4	P37297	Pos.	22977244	Neg.	N/A
OYE2	Q03558	Neg.	N/A	Neg.	N/A
AVO1	Q08236	Neg.	N/A	Neg.	N/A
GSP1	P32835	Neg.	N/A	Neg.	N/A
GGA2	P38817	Neg.	N/A	Neg.	N/A
ABF1	P14164	Neg.	N/A	Neg.	N/A
QRI1	P43123	Neg.	N/A	Neg.	N/A
UFO1	Q04511	Neg.	N/A	Neg.	N/A
GGA1	Q06336	Neg.	N/A	Neg.	N/A
SAS3	P34218	Neg.	N/A	Neg.	N/A
MCM3	P24279	Neg.	N/A	Neg.	N/A
CTK1	Q03957	Neg.	N/A	Neg.	N/A
FLC2	P39719	Neg.	N/A	Neg.	N/A
CTF13	P35203	Neg.	N/A	Neg.	N/A
HSP26	P15992	Neg.	N/A	Neg.	N/A
RSP5	P39940	Neg.	N/A	Neg.	N/A
COG6	P53959	Neg.	N/A	Neg.	N/A
CHC1	P22137	Neg.	N/A	Neg.	N/A
RIM101	P33400	Neg.	N/A	Neg.	N/A
QCR2	P07257	Neg.	N/A	Neg.	N/A
BUB1	P41695	Neg.	N/A	Neg.	N/A
TVP38	P36164	Neg.	N/A	Neg.	N/A
DPB11	P47027	Neg.	N/A	Neg.	N/A
CDC55	Q00362	Neg.	N/A	Neg.	N/A
SPT23	P35210	Neg.	N/A	Neg.	N/A
LCB2	P40970	Neg.	N/A	Neg.	N/A
TCP1	P12612	Neg.	N/A	Neg.	N/A
YPR117W	Q06116	Neg.	N/A	Neg.	N/A
VPS8	P39702	Neg.	N/A	Neg.	N/A
SSK1	Q07084	Neg.	N/A	Neg.	N/A
ECM22	Q05958	Neg.	N/A	Neg.	N/A
HSE1	P38753	Neg.	N/A	Neg.	N/A
SAC7	P17121	Neg.	N/A	Neg.	N/A
SYT1	Q06836	Neg.	N/A	Neg.	N/A
CFD1	P40558	Neg.	N/A	Neg.	N/A
ARP4	P80428	Neg.	N/A	Neg.	N/A
LST4	P34239	Neg.	N/A	Neg.	N/A
SIR3	P06701	Neg.	N/A	Neg.	N/A
ISW1	P38144	Neg.	N/A	Neg.	N/A
RTF1	P53064	Neg.	N/A	Neg.	N/A
ATG12	P38316	Pos.	10406794;10508157;17986448	Neg.	N/A
DIG1	Q03063	Neg.	N/A	Neg.	N/A
UBC6	P33296	Neg.	N/A	Neg.	N/A
SRP101	P32916	Neg.	N/A	Neg.	N/A
BIT2	P38346	Neg.	N/A	Neg.	N/A
RPI1	P23250	Neg.	N/A	Neg.	N/A
RTS1	P38903	Neg.	N/A	Neg.	N/A
ELP4	Q02884	Neg.	N/A	Neg.	N/A
SKN7	P38889	Neg.	N/A	Neg.	N/A
PDX3	P38075	Neg.	N/A	Neg.	N/A
TRS65	P32893	Neg.	N/A	Neg.	N/A
CYK3	Q07533	Neg.	N/A	Neg.	N/A
INO4	P13902	Neg.	N/A	Neg.	N/A
SEC22	P22214	Pos.	21784249	Neg.	N/A
VRP1	P37370	Neg.	N/A	Neg.	N/A
CDC1	P40986	Neg.	N/A	Neg.	N/A
CDC39	P25655	Neg.	N/A	Neg.	N/A
SAT4	P25333	Neg.	N/A	Neg.	N/A
DUO1	P53168	Neg.	N/A	Neg.	N/A
LPD1	P09624	Neg.	N/A	Neg.	N/A
CHS3	P29465	Neg.	N/A	Neg.	N/A
HSP42	Q12329	Neg.	N/A	Neg.	N/A
MCM1	P11746	Neg.	N/A	Neg.	N/A
END3	P39013	Neg.	N/A	Neg.	N/A
DDI1	P40087	Neg.	N/A	Neg.	N/A
SNG1	P46950	Neg.	N/A	Neg.	N/A
PEF1	P53238	Neg.	N/A	Neg.	N/A
SNF7	P39929	Neg.	N/A	Neg.	N/A
SEH1	P53011	Neg.	N/A	Neg.	N/A
PTR2	P32901	Neg.	N/A	Neg.	N/A
CBF1	P17106	Neg.	N/A	Neg.	N/A
SLA2	P33338	Neg.	N/A	Neg.	N/A
DOT1	Q04089	Neg.	N/A	Neg.	N/A
YPR174C	Q06616	Neg.	N/A	Neg.	N/A
YOL019W	Q08157	Neg.	N/A	Neg.	N/A
PGI1	P12709	Neg.	N/A	Neg.	N/A
ASK1	P35734	Neg.	N/A	Neg.	N/A
ARF1	P11076	Neg.	N/A	Neg.	N/A
MSH2	P25847	Neg.	N/A	Neg.	N/A
FRK1	Q03002	Neg.	N/A	Neg.	N/A
PTR3	P43606	Neg.	N/A	Neg.	N/A
PUF4	P25339	Neg.	N/A	Neg.	N/A
GND1	P38720	Neg.	N/A	Neg.	N/A
TOS8	P53147	Neg.	N/A	Neg.	N/A
RPC10	P40422	Neg.	N/A	Neg.	N/A
STB1	P42845	Neg.	N/A	Neg.	N/A
DEF1	P35732	Neg.	N/A	Neg.	N/A
YSP2	Q06681	Neg.	N/A	Neg.	N/A
TIP41	Q12199	Neg.	N/A	Neg.	N/A
CLN1	P20437	Neg.	N/A	Neg.	N/A
YMR074C	Q04773	Neg.	N/A	Neg.	N/A
ELM1	P32801	Neg.	N/A	Neg.	N/A
SGD1	Q06132	Neg.	N/A	Neg.	N/A
MIF2	P35201	Neg.	N/A	Neg.	N/A
ENT2	Q05785	Neg.	N/A	Neg.	N/A
SSL2	Q00578	Neg.	N/A	Neg.	N/A
NST1	P53935	Neg.	N/A	Neg.	N/A
NCP1	P16603	Neg.	N/A	Neg.	N/A
SUR1	P33300	Neg.	N/A	Neg.	N/A
SNF1	P06782	Pos.	11486014	Neg.	N/A
GYL1	Q04322	Neg.	N/A	Neg.	N/A
YRM1	Q12340	Neg.	N/A	Neg.	N/A
CCT7	P42943	Neg.	N/A	Neg.	N/A
IXR1	P33417	Neg.	N/A	Neg.	N/A
SWI6	P09959	Neg.	N/A	Neg.	N/A
VIP1	Q06685	Neg.	N/A	Neg.	N/A
RGP1	P16664	Neg.	N/A	Neg.	N/A
HXK1	P04806	Neg.	N/A	Neg.	N/A
CSG2	P35206	Neg.	N/A	Neg.	N/A
HRP1	Q99383	Neg.	N/A	Neg.	N/A
POR1	P04840	Neg.	N/A	Neg.	N/A
RRT2	P38332	Neg.	N/A	Neg.	N/A
TUS1	Q06412	Neg.	N/A	Neg.	N/A
SGN1	P40561	Neg.	N/A	Neg.	N/A
BCK1	Q01389	Pos.	23230142	Neg.	N/A
MCM10	P32354	Neg.	N/A	Neg.	N/A
SST2	P11972	Neg.	N/A	Neg.	N/A
CLB2	P24869	Neg.	N/A	Neg.	N/A
PFA4	Q12006	Neg.	N/A	Neg.	N/A
SEC8	P32855	Neg.	N/A	Neg.	N/A
CDC25	P04821	Neg.	N/A	Neg.	N/A
UBP3	Q01477	Pos.	24616224	Neg.	N/A
BCY1	P07278	Neg.	N/A	Neg.	N/A
KRE6	P32486	Neg.	N/A	Neg.	N/A
MEH1	Q02205	Neg.	N/A	Neg.	N/A
KSP1	P38691	Pos.	22447937	Neg.	N/A
NBP2	Q12163	Neg.	N/A	Neg.	N/A
RPS21B	Q3E754	Neg.	N/A	Neg.	N/A
YAP1801	P38856	Neg.	N/A	Neg.	N/A
SCH9	P11792	Pos.	24578415;17699586	Neg.	N/A
BOI1	P38041	Neg.	N/A	Neg.	N/A
LAS1	P36146	Neg.	N/A	Neg.	N/A
SPC105	P53148	Neg.	N/A	Neg.	N/A
INN1	P53901	Neg.	N/A	Neg.	N/A
MSB3	P48566	Neg.	N/A	Neg.	N/A
TCO89	Q08921	Neg.	N/A	Neg.	N/A
YPK2	P18961	Neg.	N/A	Neg.	N/A
SUP35	P05453	Neg.	N/A	Neg.	N/A
UTP18	P40362	Neg.	N/A	Neg.	N/A
MKT1	P40850	Neg.	N/A	Neg.	N/A
VHS3	Q08438	Neg.	N/A	Neg.	N/A
LCD1	Q04377	Neg.	N/A	Neg.	N/A
PRS1	P32895	Neg.	N/A	Neg.	N/A
SEC2	P17065	Pos.	20444978	Neg.	N/A
HMS1	Q12398	Neg.	N/A	Neg.	N/A
UBP11	P36026	Neg.	N/A	Neg.	N/A
ILV5	P06168	Neg.	N/A	Neg.	N/A
VPS64	Q03944	Neg.	N/A	Neg.	N/A
SRV2	P17555	Neg.	N/A	Neg.	N/A
YMR295C	Q03559	Neg.	N/A	Neg.	N/A
MPH1	P40562	Neg.	N/A	Neg.	N/A
SPC42	P36094	Neg.	N/A	Neg.	N/A
HSF1	P10961	Neg.	N/A	Neg.	N/A
YPL077C	Q02831	Neg.	N/A	Neg.	N/A
BEM2	P39960	Neg.	N/A	Neg.	N/A
RAS2	P01120	Neg.	N/A	Neg.	N/A
PPZ1	P26570	Neg.	N/A	Neg.	N/A
ORM2	Q06144	Neg.	N/A	Neg.	N/A
CAB3	P36076	Neg.	N/A	Neg.	N/A
SDS22	P36047	Neg.	N/A	Neg.	N/A
EMC2	P47133	Neg.	N/A	Neg.	N/A
SET2	P46995	Neg.	N/A	Neg.	N/A
BBP1	Q12365	Neg.	N/A	Neg.	N/A
RPN4	Q03465	Neg.	N/A	Neg.	N/A
PBS2	P08018	Pos.	21757540	Neg.	N/A
BUD6	P41697	Neg.	N/A	Neg.	N/A
YPI1	P43587	Neg.	N/A	Neg.	N/A
SUR7	P54003	Neg.	N/A	Neg.	N/A
TOR2	P32600	Pos.	17121544	Neg.	N/A
RPS14B	P39516	Neg.	N/A	Neg.	N/A
GPM1	P00950	Neg.	N/A	Neg.	N/A
SHP1	P34223	Pos.	20855502	Neg.	N/A
UBC1	P21734	Neg.	N/A	Neg.	N/A
BYE1	P36106	Neg.	N/A	Neg.	N/A
PMI40	P29952	Neg.	N/A	Neg.	N/A
NNF2	P53253	Neg.	N/A	Neg.	N/A
TAO3	P40468	Neg.	N/A	Neg.	N/A
MGM101	P32787	Neg.	N/A	Neg.	N/A
PUF3	Q07807	Neg.	N/A	Neg.	N/A
ATP2	P00830	Neg.	N/A	Neg.	N/A
GIC2	Q06648	Neg.	N/A	Neg.	N/A
MBP1	P39678	Neg.	N/A	Neg.	N/A
LRE1	P25579	Neg.	N/A	Neg.	N/A
CCT5	P40413	Neg.	N/A	Neg.	N/A
RXT2	P38255	Neg.	N/A	Neg.	N/A
GAT2	P40209	Neg.	N/A	Neg.	N/A
KIN4	Q01919	Neg.	N/A	Neg.	N/A
KCH1	P47114	Neg.	N/A	Neg.	N/A
SEC15	P22224	Neg.	N/A	Neg.	N/A
GCR2	Q01722	Neg.	N/A	Neg.	N/A
SSE1	P32589	Neg.	N/A	Neg.	N/A
RAM1	P22007	Neg.	N/A	Neg.	N/A
PHO2	P07269	Neg.	N/A	Neg.	N/A
ZDS1	P50111	Neg.	N/A	Neg.	N/A
YLR149C	Q99296	Neg.	N/A	Neg.	N/A
RPN8	Q08723	Neg.	N/A	Neg.	N/A
PMA1	P05030	Neg.	N/A	Neg.	N/A
PKH2	Q12236	Neg.	N/A	Neg.	N/A
RHO5	P53879	Pos.	25598154	Neg.	N/A
BRO1	P48582	Neg.	N/A	Neg.	N/A
PMA2	P19657	Neg.	N/A	Neg.	N/A
PFK26	P40433	Neg.	N/A	Neg.	N/A
ATP1	P07251	Neg.	N/A	Neg.	N/A
PMT2	P31382	Neg.	N/A	Neg.	N/A
CDC34	P14682	Neg.	N/A	Neg.	N/A
YTA6	P40328	Neg.	N/A	Neg.	N/A
SSN3	P39073	Neg.	N/A	Neg.	N/A
RSC1	P53236	Neg.	N/A	Neg.	N/A
MCM6	P53091	Neg.	N/A	Neg.	N/A
MET4	P32389	Neg.	N/A	Neg.	N/A
SYP1	P25623	Neg.	N/A	Neg.	N/A
PAB1	P04147	Neg.	N/A	Neg.	N/A
IST2	P38250	Neg.	N/A	Neg.	N/A
SWA2	Q06677	Neg.	N/A	Neg.	N/A
RSC3	Q06639	Neg.	N/A	Neg.	N/A
PHO23	P50947	Pos.	25046109;24881874	Neg.	N/A
SEN1	Q00416	Neg.	N/A	Neg.	N/A
MOB1	P40484	Neg.	N/A	Neg.	N/A
BPT1	P14772	Neg.	N/A	Neg.	N/A
RRD1	P40454	Neg.	N/A	Neg.	N/A
BMS1	Q08965	Neg.	N/A	Neg.	N/A
CMD1	P06787	Neg.	N/A	Neg.	N/A
TPK3	P05986	Neg.	N/A	Neg.	N/A
TEM1	P38987	Neg.	N/A	Neg.	N/A
SSP120	P39931	Neg.	N/A	Neg.	N/A
DBF2	P22204	Neg.	N/A	Neg.	N/A
BCK2	P33306	Neg.	N/A	Neg.	N/A
SFT2	P38166	Neg.	N/A	Neg.	N/A
PEX5	P35056	Neg.	N/A	Neg.	N/A
YPT31	P38555	Pos.	23078654	Neg.	N/A
NPL3	Q01560	Neg.	N/A	Neg.	N/A
ATG21	Q02887	Pos.	15194695;15155809;16876790	Neg.	N/A
LTE1	P07866	Neg.	N/A	Neg.	N/A
VPS5	Q92331	Neg.	N/A	Neg.	N/A
BIR1	P47134	Neg.	N/A	Neg.	N/A
HTL1	Q9URQ5	Neg.	N/A	Neg.	N/A
SEC3	P33332	Neg.	N/A	Neg.	N/A
PTP3	P40048	Neg.	N/A	Neg.	N/A
N/A: Not Available

## Sheet: Table S3F
Table S3F. The gene datasets for predicting the interacting partner and substrate of Npr1 to be potentially functional in autophagy using iAMD.
Gene name	UniProt ID	The Npr1-interacting predictor	PMID	The Npr1 substrate predictor	PMID
PAR32	Q12515	Neg.	N/A	Pos.	34965436
ORM1	P53224	Neg.	N/A	Pos.	34965436
SWI4	P25302	Neg.	N/A	Pos.	22118465;34965436
RPT3	P33298	Neg.	N/A	Pos.	34965436
RPS24A	P0CX31	Neg.	N/A	Pos.	34965436
RPL17A	P05740	Neg.	N/A	Pos.	34965436
MEP2	P41948	Neg.	N/A	Pos.	34965436
ORM2	Q06144	Neg.	N/A	Pos.	34965436
RPL24A	P04449	Neg.	N/A	Pos.	34965436
TKL1	P23254	Neg.	N/A	Neg.	N/A
AUR1	P36107	Neg.	N/A	Neg.	N/A
VMA1	P17255	Neg.	N/A	Neg.	N/A
SWI3	P32591	Neg.	N/A	Neg.	N/A
YAR1	P46683	Neg.	N/A	Neg.	N/A
SLX5	P32828	Neg.	N/A	Neg.	N/A
RPN2	P32565	Neg.	N/A	Neg.	N/A
RPS3	P05750	Neg.	N/A	Neg.	N/A
PDC1	P06169	Neg.	N/A	Neg.	N/A
PMR1	P13586	Neg.	N/A	Neg.	N/A
TOR1	P35169	Pos.	9461583;10995454;19805182;19995911;21490424;23936612	Neg.	N/A
SPT2	P06843	Neg.	N/A	Neg.	N/A
SER1	P33330	Neg.	N/A	Neg.	N/A
YAP1802	P53309	Neg.	N/A	Neg.	N/A
BNI4	P53858	Neg.	N/A	Neg.	N/A
CDC13	P32797	Neg.	N/A	Neg.	N/A
RPL5	P26321	Neg.	N/A	Neg.	N/A
DST1	P07273	Neg.	N/A	Neg.	N/A
EFT1	P32324	Neg.	N/A	Neg.	N/A
PSA1	P41940	Neg.	N/A	Neg.	N/A
RTT107	P38850	Neg.	N/A	Neg.	N/A
GIS4	Q04233	Neg.	N/A	Neg.	N/A
VPS72	Q03388	Neg.	N/A	Neg.	N/A
DNM1	P54861	Neg.	N/A	Neg.	N/A
DIA2	Q08496	Neg.	N/A	Neg.	N/A
PIB2	P53191	Neg.	N/A	Neg.	N/A
DIP5	P53388	Neg.	N/A	Neg.	N/A
DHH1	P39517	Neg.	N/A	Neg.	N/A
SNF5	P18480	Neg.	N/A	Neg.	N/A
CHO2	P05374	Neg.	N/A	Neg.	N/A
GFA1	P14742	Neg.	N/A	Neg.	N/A
PEX15	Q08215	Pos.	24657987	Neg.	N/A
YMR124W	P39523	Neg.	N/A	Neg.	N/A
EAF7	P53911	Neg.	N/A	Neg.	N/A
SDS3	P40505	Neg.	N/A	Neg.	N/A
RTG3	P38165	Neg.	N/A	Neg.	N/A
HRR25	P29295	Pos.	25287303;25281559;24968893	Neg.	N/A
SSB1	P11484	Neg.	N/A	Neg.	N/A
URA2	P07259	Neg.	N/A	Neg.	N/A
BUL1	P48524	Neg.	N/A	Neg.	N/A
CHA4	P43634	Neg.	N/A	Neg.	N/A
TUB2	P02557	Neg.	N/A	Neg.	N/A
HSC82	P15108	Neg.	N/A	Neg.	N/A
CTF4	Q01454	Neg.	N/A	Neg.	N/A
TTI1	P36097	Neg.	N/A	Neg.	N/A
SLX4	Q12098	Neg.	N/A	Neg.	N/A
CDC48	P25694	Pos.	20855502;23791177	Neg.	N/A
RPN1	P38764	Neg.	N/A	Neg.	N/A
SSB2	P40150	Neg.	N/A	Neg.	N/A
YLR257W	Q06146	Neg.	N/A	Neg.	N/A
RPE1	P46969	Neg.	N/A	Neg.	N/A
RPN11	P43588	Neg.	N/A	Neg.	N/A
DYN3	Q04949	Neg.	N/A	Neg.	N/A
RTG2	P32608	Neg.	N/A	Neg.	N/A
MSS4	P38994	Pos.	22977244	Neg.	N/A
GCN2	P15442	Pos.	11756670	Neg.	N/A
DUN1	P39009	Neg.	N/A	Neg.	N/A
AGE2	P40529	Neg.	N/A	Neg.	N/A
HOM3	P10869	Neg.	N/A	Neg.	N/A
SSA2	P10592	Neg.	N/A	Neg.	N/A
DPS1	P04802	Neg.	N/A	Neg.	N/A
YHR020W	P38708	Neg.	N/A	Neg.	N/A
NRM1	P53718	Neg.	N/A	Neg.	N/A
OLA1	P38219	Neg.	N/A	Neg.	N/A
HEK2	P38199	Neg.	N/A	Neg.	N/A
IRA2	P19158	Neg.	N/A	Neg.	N/A
SAM1	P10659	Neg.	N/A	Neg.	N/A
LAM6	Q08001	Neg.	N/A	Neg.	N/A
GTR2	P53290	Pos.	25046117	Neg.	N/A
PGD1	P40356	Neg.	N/A	Neg.	N/A
MKS1	P34072	Neg.	N/A	Neg.	N/A
YPK1	P12688	Pos.	20855891;25002487	Neg.	N/A
STE50	P25344	Neg.	N/A	Neg.	N/A
GAL83	Q04739	Neg.	N/A	Neg.	N/A
BRR2	P32639	Neg.	N/A	Neg.	N/A
BRE5	P53741	Neg.	N/A	Neg.	N/A
PFK2	P16862	Neg.	N/A	Neg.	N/A
UME6	P39001	Pos.	22733735	Neg.	N/A
SSC1	P0CS90	Neg.	N/A	Neg.	N/A
UBI4	P0CG63	Neg.	N/A	Neg.	N/A
SKY1	Q03656	Neg.	N/A	Neg.	N/A
MTC5	Q03897	Neg.	N/A	Neg.	N/A
ENT3	P47160	Neg.	N/A	Neg.	N/A
ACT1	P60010	Neg.	N/A	Neg.	N/A
CCR4	P31384	Neg.	N/A	Neg.	N/A
HAL5	P38970	Neg.	N/A	Neg.	N/A
RSP5	P39940	Neg.	N/A	Neg.	N/A
RIM101	P33400	Neg.	N/A	Neg.	N/A
SEC53	P07283	Neg.	N/A	Neg.	N/A
NPR1	P22211	Pos.	25046116	Neg.	N/A
ARO2	P28777	Neg.	N/A	Neg.	N/A
ISW1	P38144	Neg.	N/A	Neg.	N/A
GCN20	P43535	Neg.	N/A	Neg.	N/A
SAT4	P25333	Neg.	N/A	Neg.	N/A
ARP8	Q12386	Neg.	N/A	Neg.	N/A
LEE1	Q02799	Neg.	N/A	Neg.	N/A
ALY2	P47029	Neg.	N/A	Neg.	N/A
PGI1	P12709	Neg.	N/A	Neg.	N/A
CLN1	P20437	Neg.	N/A	Neg.	N/A
ELM1	P32801	Neg.	N/A	Neg.	N/A
SUM1	P46676	Neg.	N/A	Neg.	N/A
SNF1	P06782	Pos.	11486014	Neg.	N/A
IXR1	P33417	Neg.	N/A	Neg.	N/A
DRN1	P53255	Neg.	N/A	Neg.	N/A
UBP3	Q01477	Pos.	24616224	Neg.	N/A
MEH1	Q02205	Neg.	N/A	Neg.	N/A
KSP1	P38691	Pos.	22447937	Neg.	N/A
ALY1	P36117	Neg.	N/A	Neg.	N/A
HOM2	P13663	Neg.	N/A	Neg.	N/A
TCO89	Q08921	Neg.	N/A	Neg.	N/A
PRS1	P32895	Neg.	N/A	Neg.	N/A
BUL2	Q03758	Neg.	N/A	Neg.	N/A
KOG1	P38873	Neg.	N/A	Neg.	N/A
LEO1	P38439	Neg.	N/A	Neg.	N/A
YPL077C	Q02831	Neg.	N/A	Neg.	N/A
RAS2	P01120	Neg.	N/A	Neg.	N/A
SSA1	P10591	Neg.	N/A	Neg.	N/A
TEF1	P02994	Neg.	N/A	Neg.	N/A
TOR2	P32600	Pos.	17121544	Neg.	N/A
PFK1	P16861	Neg.	N/A	Neg.	N/A
ACC1	Q00955	Neg.	N/A	Neg.	N/A
PUF3	Q07807	Neg.	N/A	Neg.	N/A
ATP2	P00830	Neg.	N/A	Neg.	N/A
LDB19	Q12502	Neg.	N/A	Neg.	N/A
SBP1	P10080	Neg.	N/A	Neg.	N/A
PUF2	Q12221	Neg.	N/A	Neg.	N/A
STB5	P38699	Neg.	N/A	Neg.	N/A
GLN3	P18494	Pos.	11096087	Neg.	N/A
PMA1	P05030	Neg.	N/A	Neg.	N/A
YCT1	Q12235	Neg.	N/A	Neg.	N/A
RHO5	P53879	Pos.	25598154	Neg.	N/A
PFK26	P40433	Neg.	N/A	Neg.	N/A
YAP1	P19880	Neg.	N/A	Neg.	N/A
SAC3	P46674	Neg.	N/A	Neg.	N/A
MSI1	P13712	Neg.	N/A	Neg.	N/A
RTG1	P32607	Neg.	N/A	Neg.	N/A
SWA2	Q06677	Neg.	N/A	Neg.	N/A
IES1	P43579	Neg.	N/A	Neg.	N/A
PEX5	P35056	Neg.	N/A	Neg.	N/A
SEC7	P11075	Pos.	15004240	Neg.	N/A
N/A: Not Available
