# Supplementary material for: Omic AI reveals new autophagy regulators from the Atg1 interactome in Saccharomyces cerevisiae
Source: Front Cell Dev Biol. 2025 Apr 29;13:1554958. doi: 10.3389/fcell.2025.1554958 (PMC12069372; doi:10.3389/fcell.2025.1554958)
Supplement: Supplementary file 1 [file DataSheet1.zip › Data Sheet 1/Table S4.xlsx]

## Sheet: Table S4
Table S4. The FPKM values of all mappable mRNAs in WT, atg1Δ and atg1Δ-Atg1 KD samples in S. cerevisiae.
Gene Name	UniProt ID	FPKM
		WT_0	atg1Δ_0	Atg1 KD_0	WT_1	atg1Δ_1	Atg1 KD_1	WT_4	atg1Δ_4	Atg1 KD_4
TFC3	P34111	51.48	79.84	57.78	60.23	68.14	67.61	61.98	64.07	57.83
VPS8	P39702	26.38	44.83	34.16	56.91	47.01	56.59	48.36	48.14	51.2
EFB1	P32471	1673.7	1293.95	1162.8	864.18	229.95	482.13	901.33	660.52	781.79
SSA1	P10591	2270.09	2648.76	2267.64	1575.43	2013.2	1221.31	1314.03	1347.92	1347.61
ERP2	P39704	120.29	254.74	137.3	63.29	50.91	61.59	61.74	41.9	38.1
FUN14	P18411	265	389.47	246.63	244.87	329.81	149.05	223.57	219.63	142.39
SPO7	P18410	82.52	122.76	78.2	115.78	99.09	118.03	109.21	135.58	123.58
MDM10	P18409	50.29	77.78	54.98	31.59	52.88	51.23	38.45	41.88	37.23
SWC3	P31376	19.11	31.44	29.99	50.19	35.31	43.02	57.22	53.24	54.6
CYS3	P31373	229.31	377.94	245.22	292.88	785.44	736.45	221.2	69.2	217.35
DEP1	P31385	139.61	167.6	155.34	201.35	222.95	197.37	187.57	212.16	182.66
SYN8	P31377	117.15	192.71	130.25	165.37	177.88	150.02	164.81	184.22	135.76
NTG1	P31378	78.06	94.97	71.98	78.32	81.21	116.28	74.6	63.98	83.49
TPD3	P31383	265.37	352.22	267.86	274.89	284.11	272.05	225.4	224.95	224.15
PSK1	P31374	87.16	126.76	112.83	113.67	132.23	119.76	89.24	111.64	98.49
LDS1	P31379	0.65	0.93	0.82	0.75	3.9	2.34	0.34	3.05	0.22
FUN30	P31380	12.21	25.55	13.41	16.1	10.64	15.63	33.25	25.69	22.2
ATS1	P31386	113.52	162.32	104.21	150.93	136.06	144.56	202.42	231.74	244.49
CCR4	P31384	81.96	141.25	94.19	111.99	110.07	88.85	112.13	95.08	79.94
FUN26	P31381	66.86	53.03	97.76	72.29	59.88	125.14	67.95	87.44	99.22
PMT2	P31382	137.12	239.55	136.77	62.69	44.41	73.04	74.49	47.27	53.08
LTE1	P07866	5.47	15.34	8.19	1.95	4.64	10.13	4.63	8.31	6.5
MAK16	P10962	75.27	58.92	42.18	30.57	4	22.92	65.82	29.75	43.08
DRS2	P39524	27.61	42.4	34.01	26.99	29.84	53.39	31.21	27.33	38.65
SAW1	P39735	71.72	75.55	73.25	85.53	95.7	75.75	83.47	92.64	66.98
FRT2	P39734	31.95	67.87	53.59	60.11	87.66	99.76	37.71	78.68	65.71
MYO4	P32492	38.28	54.59	40.36	46.38	28.9	40.62	47.82	24.64	28.8
SNC1	P31109	314.37	419.22	235.37	342.33	486.44	358.01	284.1	411.22	239.2
GIP4	P39732	43.98	81.83	68.45	68.82	102.29	119.16	62.38	75.29	77.04
PRP45	P28004	53.31	60.99	66.47	81.9	91.81	83.65	67.97	100.2	82.2
POP5	P28005	56.62	40.06	75.77	76.7	75.41	116.53	77.93	105.4	132.75
FUN19	P28003	95.22	306.04	254.32	442.57	781.62	358.93	293.64	573.04	413.67
MTW1	P39731	15.7	17.51	17.44	8.85	13.24	23.08	13.71	22.26	17.08
FUN12	P39730	168.97	281.38	142.56	103.8	69.41	65.62	127.45	79.5	77.4
RBG1	P39729	30.95	42.61	25.3	31.36	14.42	25.14	71.43	68.08	59.9
YAL037C-A	Q3E741	0	0	0	0	0	0	0	0	0
YAL037W	P39728	13.37	14.39	12.84	45.51	52.34	66.58	30.89	63.84	56.69
CDC19	P00549	7100.81	5907.69	6490.14	3051.1	807.82	902.6	3390.09	917.79	1475.49
CYC3	P06182	280.54	306.52	342.34	361.33	343.11	193.07	491.67	579.21	405.57
CLN3	P13365	17.21	47.35	50.9	78.48	113.12	69.18	57.03	51.24	32.66
CDC24	P11433	32.84	64.36	32.95	36	45.06	58.21	39.84	41.43	39.09
ERV46	P39727	528.81	589.28	400.16	322.13	294.09	351.88	341.75	299.9	369.65
PTA1	Q01329	30.22	60.85	47.17	66.69	69.8	84.68	78.67	63.31	75.87
GCV3	P39726	994.75	446.92	930.85	695.24	342.64	1455.56	1601.1	793.5	2658.66
BOL1	Q3E793	313.53	566.6	242.02	479.78	350.73	357.38	409.42	351.85	198.53
BOL3	P39724	147.87	155.02	172.11	152	92.57	191.63	198.11	130.31	190.66
SPC72	P39723	20.77	24.61	26.74	27.2	32.16	36.15	34.38	43.33	36.57
GEM1	P39722	27.29	49.74	33.09	52.1	48.41	68.68	65.3	59.58	50.73
AIM2	P39721	144.31	232.73	177.48	250.14	250.33	253.85	223.43	302.06	230.24
OAF1	P39720	42.78	52.35	53.21	81.29	80.79	77.33	68.74	94.93	75.76
FLC2	P39719	51.24	84.26	128.42	235.72	122.51	123.76	111.14	193.28	105.39
ACS1	Q01574	17.86	26.12	45.29	38.95	57.3	37.68	49.62	859.88	143.42
PEX22	P39718	160.65	111.01	173.76	192.53	247.53	170.64	193.58	304.18	194.14
GPB2	P39717	80.61	131.96	103.54	211.83	201.56	200.74	172.97	255.61	188.55
CNE1	P27825	31.38	67.2	34.79	43.73	50.04	67.04	51.66	56.83	62.91
ECM1	P39715	92.04	43.96	61.09	45.28	29.85	42.38	85.21	67.93	63.79
BDH1	P39714	926.54	617.83	644.89	703.84	1059.37	643.01	1015.41	973.63	1222.17
BDH2	P39713	439.5	467.26	1430.3	1030.79	1849.32	1804.77	1051.86	1225.41	1846.81
GDH3	P39708	69.72	142.04	175.47	193.82	424.17	329.88	167.98	1095.02	551.86
FLO9	P39712	4.88	11.06	9.9	14.28	22.39	18.29	16.43	34.47	22.7
YAL063C-A	Q3E791	0	0	0	0	10.29	0	3.12	18.31	0
TDA8	Q6B2U8	9.45	34.78	19.91	38.23	42.26	42.81	22.19	67.2	60.1
YAL064W	P39711	0	0	0	0	0	4.36	0	0	0
YAL064W-B	O13512	7.87	19.51	14.22	24.4	60.51	34.27	36.4	68.2	42.16
YAL065C	O13511	4.38	8.38	21.9	15.58	19.91	20.59	15.34	36.42	26.89
SEO1	P39709	1.79	5.22	16.24	73.26	686.8	705.66	36.36	25.2	98.05
YAL067W-A	Q8TGK6	0	0	0	0	0	0	0	0	0
ERP1	Q05359	513.79	563	342.22	163.26	94.1	164.28	145.14	95.06	127.67
NUP60	P39705	103.89	139.03	77.74	47.35	52.52	52.97	64.6	51.95	45.11
SWD1	P39706	56.27	47.81	47.72	47.04	43.26	87.1	40.19	43.73	46.07
RFA1	P22336	64.41	141.07	89.98	45.81	43.16	67.67	30.69	68.71	45.23
SEN34	P39707	20.26	30.79	24.73	8.85	14.31	40.58	10.64	36.34	29.42
BUD14	P27637	66.07	86.54	86.23	85.07	79.88	144.93	118.62	113.08	147.05
ADE1	P27616	1139.99	252.62	1216.72	357.1	176.35	469.12	729.69	354.18	705.46
KIN3	P22209	23.95	65.52	49.07	12.65	36.22	71.16	6.53	15.83	50.16
CDC15	P27636	19.43	30.95	36.65	39.82	45.2	51.32	42.99	41.09	45.49
PAU7	P39545	36.39	0	0	0	0	0	0	0	53.66
YAR023C	D6VPM8	61.54	86.19	77.62	87.19	138.6	126.65	86.38	128.69	107.16
UIP3	P39547	283.74	423.09	290.67	316.39	298.98	308.26	281.94	188.72	249.54
YAR028W	P39548	186.03	231.65	82.42	147.3	99.81	167.9	88.67	35.81	105.51
YAR029W	P39549	7.28	14.52	19.82	41.84	0	65.19	0	16.15	0
PRM9	P39551	50.27	54.53	21.09	43.25	24.18	27.57	30.67	29.79	20.55
MST28	P39552	46.82	105.42	56.59	57.96	47.73	61.44	52.7	54.88	44.7
YAR035C-A	Q8TGV0	0	0	0	0	0	0	0	0	0
YAT1	P80235	14.13	13.7	22.72	93.36	35.41	20.63	123.2	118.32	62.12
SWH1	P35845	41.71	87.87	55.45	46.75	90.76	43.46	62.16	82.83	42.85
FLO1	P32768	2.13	6.78	6.58	14.52	9.82	9.8	10.27	12.37	11.49
YAR064W	P39563	15.95	5.19	14.53	12.77	5.81	6.57	2.65	18.6	7.53
YAR068W	P39564	27.39	16.26	21.69	9.39	13.21	8.69	15.65	13.9	5.42
PHO11	P35842	5.48	12.53	9.34	12.33	11.81	18.75	13.67	26.74	19.06
ECM15	P35195	717.52	1681.92	743.11	1485.99	2020.83	1205.29	1565.53	1558.57	1060.4
HTB2	P02294	1629.21	1747.74	1631.82	188.95	1297.54	778.96	184.03	375.87	322.04
HTA2	P04912	1686.39	2022.32	1610.51	263.94	1324.17	768.19	254.12	346.97	296.15
UTP20	P35194	16.47	8.99	9.63	15.64	6.07	7.57	16.27	12.77	13.34
PDR3	P33200	26.57	45.2	29.69	36.16	32.6	55.37	45.5	40.31	41.51
LDB7	P38210	282.85	380.72	282.78	397.31	383.38	357.07	362.28	414.61	351.75
SLA1	P32790	105.35	130.28	120.55	177.81	177.79	162.68	157.71	142.22	144.9
HIR1	P32479	14.54	18.38	14.08	20.86	16.04	23.61	32.2	32.31	20.15
YBL008W-A	Q3E821	0	0	0	0	0	0	0	0	0
ALK2	P32789	27.01	26.64	22.27	7.86	12.89	30.71	10.87	28.13	22.63
YBL010C	P32788	36.45	74.63	35.25	33.09	30.48	63.98	35.51	38.25	39.25
SCT1	P32784	72.51	113.22	84.06	104.42	118.29	97.8	71.14	111.43	82.45
FMT1	P32785	10.15	16.37	13.93	15.42	14.39	16.34	13.28	18.51	12.96
RRN6	P32786	17.14	34.97	16.07	29.69	33.87	28.44	35.71	45.74	29.94
ACH1	P32316	184.92	159.25	377.01	503.66	197.94	156.06	513.56	248.91	210.58
FUS3	P16892	116.31	157.31	102.76	181.25	111.17	94.3	148.62	111.58	90.48
PEP1	P32319	75.26	106.59	111.55	130.46	90.63	96.35	114.5	83.2	76.22
POP8	P38208	36.26	30.57	30.2	58.88	49.62	75.36	121.94	156.1	95.44
APN2	P38207	36.17	64.86	55.94	62.06	74.61	73.98	67.46	80.63	56.79
RFT1	P38206	40.97	50.3	50.11	90.28	56.18	71.93	80.88	64.26	63.56
HAP3	P13434	119.35	123.73	78.98	176.14	93.27	98.09	206.34	126.48	186.39
PIM1	P36775	88.1	134.44	108.74	103.55	87.65	89.96	104.27	108.4	98.21
MCM2	P29469	17.18	33.69	33.28	14.51	16.25	31.06	18.95	28.03	24.32
NCL1	P38205	64.55	69.53	58.54	34.69	8.44	24.47	52.12	19.73	21.24
RRN10	P38204	50.37	75.17	74.21	106.8	117.39	134.76	120.34	170.65	121.48
LSM2	P38203	154.6	91.23	164.41	218.32	156.19	106.88	148.82	116.37	177.26
YBL028C	P38202	112.65	80.03	71.22	71.2	51.11	64.32	108.48	113.06	109.67
YBL029C-A	Q3E756	156.84	418.51	371.18	535.15	1047.81	422.67	515.42	522.31	472.87
YBL029W	P38201	22.03	39.08	63.62	154.95	205.56	91.89	139.05	200.99	97.6
PET9	P18239	368.53	361.02	590.38	1227.43	464.97	425.98	1396.95	555.43	461.88
SHE1	P38200	28.79	50.45	33.2	9.12	11.96	28.82	12.15	21.26	17.68
HEK2	P38199	114.91	86.95	110.12	69.72	62.03	72.42	70.26	80.95	69.87
RIB1	P38066	148.94	317.65	184.56	356.3	361.93	300.7	500.07	579.49	495.34
STU1	P38198	6.32	19.16	9.66	7.25	9.31	12.05	9.19	14.6	7.37
POL12	P38121	13.19	16.85	11.57	7.76	17.22	18.81	7.81	28.85	16.56
YBL036C	P38197	125.87	244.82	113.61	113.5	132.29	102.82	118.94	126.18	102.48
APL3	P38065	15.44	26.03	32.95	34.17	27.24	27.21	34.23	34.98	25.8
MRPL16	P38064	150.52	152.6	143.11	119.97	94.46	85.78	132.93	87.88	83.55
URA7	P28274	87.58	49.05	38.96	16.79	8.64	14.92	47.02	21.52	23.13
YBL039W-B	P0C268	0	0	22.02	0	62.81	53.15	58.29	176.55	0
ERD2	P18414	123.63	125.59	125.88	118.03	96.57	103.49	74.48	109.89	77.66
PRE7	P23724	564.54	854.54	542.23	605.36	661.63	366.59	410.06	600.21	435.34
FUI1	P38196	51.25	192.26	40.74	35.2	90.03	47.28	51.86	247.76	76.1
ECM13	P38195	15.44	12.79	18.52	568.87	156.74	45.06	360.99	298.53	171.34
YBL044W	P38194	6.16	0	2.39	0	0	2.39	1.01	1.14	6.08
COR1	P07256	438.81	648.16	524.9	770.99	508.64	266.75	706.22	391.53	313.97
PSY4	P38193	84.66	109.99	105.87	61.91	133.85	103.11	85.91	112.35	96.11
EDE1	P34216	93.44	110.21	117.28	145.63	140.77	160.2	129.36	135.93	143.31
RRT1	P38192	28.72	23.15	29.27	51.62	56.66	58.57	43.13	128.32	75.02
MOH1	P38191	52.34	117.49	108.36	611.55	896.37	540.17	548.21	1057.61	864.59
SEC17	P32602	285.01	405.46	316.88	423.37	609.46	429.42	331.4	578	432.21
PIN4	P34217	44.33	129.9	51.96	75.53	95.97	61.1	80.01	84.39	72.25
SAS3	P34218	16.74	20.06	23.04	23.88	36.8	45.89	24.21	52.42	36.71
TOD6	P34219	28.25	17.74	18.99	46.9	28.72	24.25	60.93	73.76	59.32
YBL055C	P34220	63.44	69.47	77.56	79.38	60.88	97.38	83.5	46.49	72.47
PTC3	P34221	407.56	378	444.52	264.75	310.75	277.79	242.01	259.65	247.98
PTH2	P34222	143.05	189.17	155.27	110.38	129.05	143.83	98.63	116.47	116.4
SHP1	P34223	352.81	663.58	368.77	427.46	492.33	381.93	299.57	405.87	374.09
CMC2	Q3E7A4	179.97	218.95	170.16	241.53	108.96	91.92	207.87	121.28	90.39
YBL059W	P34224	39.17	43.22	51.64	49.11	39.47	31.62	71.76	69.56	38.49
YEL1	P34225	21.58	35.22	25.77	46.31	54.74	54.82	49.67	76.61	63.58
SKT5	P34226	32.95	68.99	48.24	56.24	57.56	62.95	61.58	65.63	45.21
KIP1	P28742	11.02	18.66	16.69	12.26	10.59	14.82	12.35	21.61	12.01
PRX1	P34227	630.85	982.53	781.27	1192.43	1485.5	745.3	830.48	1089.47	963.59
SEF1	P34228	18.35	37.15	22.54	48.82	49.79	30.78	58.32	67.27	31.84
UBP13	P38187	46.53	49.42	51.88	65.77	60.43	50.46	81.35	124.41	64.19
PRS4	P38063	79.47	61.8	72.48	59.46	15.89	31.09	97.06	53.8	55.64
AST1	P35183	29.51	71.23	35.04	72.74	31.64	34.77	40.43	28.17	52.07
YBL071C	P38185	40.46	61.98	38.49	91.3	54.6	103.67	120.11	185.27	148.26
YBL071C-B	Q8TGU8	0	0	0	0	0	0	0	0	0
KTI11	Q3E840	77.3	116.26	111.04	212.06	136.31	65.25	340.92	536.81	239.2
AAR2	P32357	26.22	41.87	23.23	34.76	68.18	58.86	34.32	83.33	55.01
SSA3	P09435	25.52	90.4	36.71	60.56	161.8	77.51	56.32	884.66	93.11
ILS1	P09436	289.4	183.41	201.51	200.08	113.51	392.34	342.42	120.37	351.47
ATG8	P38182	412.68	798.24	548.89	966.98	1675.94	799.08	737.71	1740.53	858.73
NUP170	P38181	31.68	40.62	30.59	27.54	30.64	37.16	33.54	35.76	30.56
PET112	P33893	35.4	42.98	46.19	42.01	49.69	70.36	52.22	63.76	59.95
YBL081W	P38180	22.96	38.61	25.86	18.05	6.45	7.63	41.01	4.52	10.15
ALG3	P38179	62.89	89.56	59.51	56.07	40.34	66.44	85.9	52.24	80.71
CDC27	P38042	20.56	53.03	38.38	69.86	81.53	52.79	71.13	88.74	63.84
BOI1	P38041	36.42	71.94	46.4	33.89	38.78	52.17	30.19	42.05	35.48
YBL086C	P38177	168.67	190.36	188.43	159.64	234.63	207.88	135.54	169.59	159.67
TEL1	P38110	9.33	21.7	13.65	10.85	15.16	12.31	11.52	12.33	8.83
AVT5	P38176	33.2	37.25	50.36	79.55	67.07	116.1	81.17	73.35	97.86
MRP21	P38175	198.2	206.29	180.27	169.76	130.03	119.77	196.51	140.97	112.94
MAP2	P38174	409.84	473.64	326.52	331.27	227.35	214.96	280.52	178.24	205.34
SCS22	Q6Q595	182.65	358.35	200.54	177.11	226.23	219.48	148.03	188.32	165.47
RPL32	P38061	4279.31	1730.16	2412.11	806.05	99.99	558.46	1134.76	227.63	769.85
ROX3	P25046	147.96	265.46	200.23	202.41	254.1	205.18	195.34	346.67	331.04
MRX3	P38172	63.55	79.2	92.38	267.9	194.52	224.51	318.99	296.44	281.84
BRN1	P38170	8.86	11.55	7.4	2.01	5.03	7.41	3.38	6.95	6.33
BNA4	P38169	64.59	21.93	47.02	44.12	21.46	44.55	46.52	41.89	31.64
ATP1	P07251	465.78	517.12	673.9	1317.55	632.25	503.7	1249.11	442.58	495.8
YBL100W-C	P0C269	0	0	0	0	0	0	0	0	0
ECM21	P38167	20.36	31.51	58.31	45.92	49.49	115.57	43.62	92.04	161.26
SFT2	P38166	205.17	360.92	206.67	298.14	483.78	339.12	306.31	309.59	347.12
RTG3	P38165	52.91	62.54	59.28	127.74	99.7	181.3	157.11	127.11	213.32
SEA4	P38164	14.65	27.05	18.3	28.44	27.09	39.65	32.34	45.48	36.95
PKC1	P24583	74.41	107.73	86.59	82.1	106.63	94.83	98.35	94.43	76.23
SRO77	P38163	8.43	14.76	16.29	32.88	21.19	24	24.91	28.94	23.11
MIX23	P38162	147.68	145.38	164.28	192.08	67.24	63.71	167.9	128.45	65.29
YBL111C	Q3E7Y5	5.87	1.93	8	1.08	6.72	10.37	3.99	12.64	12.27
YBL112C	Q3E7Y4	9.37	32.42	24.33	37.36	49.28	31.34	21.55	47.89	89.68
YBL113C	Q7M4S9	16.34	54.33	34.86	34.8	56.71	48.01	32.67	60.87	48.54
NTH2	P35172	75.27	121.02	103.85	189.5	237.77	179.95	149.41	311.47	243.84
RER2	P35196	83.65	80.85	76.2	124.22	102.08	88.02	105.51	153.8	121.53
COQ1	P18900	116.11	154.59	132.73	127.91	130.51	135.99	85.27	122.17	104.49
GPI18	P38211	45.69	58.38	60.17	77.28	42.26	63.2	52.25	39.41	52.12
RCR1	P38212	199.12	588.74	143.23	199.81	251.06	216.12	208.79	221.37	207.83
UGA2	P38067	141.15	165.79	203.58	338.85	369.53	395.25	168.97	298.74	361.9
DSF2	P38213	18.84	35.6	24.2	46.16	20.09	43.15	44.34	25.46	35.49
FLR1	P38124	30.75	100.35	42.3	93.56	130.69	110.98	84.06	169.69	106.58
IPP1	P00817	2085.12	2893.2	1473.31	1416.94	1409.93	1534.29	1133.17	539.27	720.4
YBR013C	P38215	27.65	75.27	28.85	56.38	91.43	69.43	63.47	77.82	51.88
GRX7	P38068	98.47	154.5	153.03	117.2	138.5	111.21	104.89	130.13	102.66
MNN2	P38069	104.76	136.85	117.96	128.39	101.82	144.45	127.11	113.11	131.13
YBR016W	P38216	353.22	518.51	443.75	586.38	586.4	430.47	458.77	483.87	464.9
KAP104	P38217	74.81	123.61	61.68	44.57	35.24	48.63	57.83	38.81	32.07
GAL7	P08431	15.97	34.53	18.25	11.15	18.68	27.3	12.2	23.74	11.93
GAL10	P04397	14.71	20.27	20.08	17.62	11.99	21.47	26.19	25.87	16.94
GAL1	P04385	8.13	30.25	11.32	40.51	15.81	25.35	37.54	37.38	24.49
FUR4	P05316	16.11	47.41	30.46	50.56	26.62	26.54	43.48	62.4	39.49
POA1	P38218	62.46	68.56	64.3	94.66	99	86.16	111.5	102.2	84.21
CHS3	P29465	25.93	40.91	47.61	53.54	34.1	78.49	37.87	44.29	35.74
SCO2	P38072	89.96	133.07	112.89	91.09	117.73	85.09	89.87	90.59	68.75
OLA1	P38219	787.25	607.02	481.84	176.84	29.91	86.69	216.67	102.54	125.24
ETR1	P38071	264.39	240.77	329.35	323.65	335	269.97	245.2	385.75	225.92
YBR027C	P38220	0	0	0	1.48	1.71	1.91	0	0	0
YPK3	P38070	28.71	38.11	37.54	36.71	25.6	80.39	56.67	62.67	66.06
CDS1	P38221	75.82	174.23	199.64	73.9	51.38	68.83	94.45	83.39	55.37
RKM3	P38222	36.06	42.7	39.07	34.78	16.08	36.36	48.11	37.53	23.63
RPL4A	P10664	3599.5	1347.78	1922.01	882.1	375.16	663.24	1337.33	286.49	1044.12
YBR032W	P38223	5.73	4.92	13.93	4.84	2.75	12.45	2.51	11.75	11.96
EDS1	P38073	14.19	26.13	23.72	60.2	67.2	41.4	42.29	76.41	53.42
HMT1	P38074	119.22	87.43	84.61	119.15	42.24	42.99	157.71	69.68	53.42
PDX3	P38075	616.93	799.04	588.69	827.59	643.27	610.84	854.58	473.92	636.73
CSG2	P35206	297.69	488.74	356.97	423.96	387.11	332.86	419.46	320.04	335.79
SCO1	P23833	165.17	150.47	157.57	155.04	107.31	165.53	141.28	105.22	120.67
CHS2	P14180	37.68	74.03	87.6	14.91	69.6	113.28	8.21	36.87	83.87
ATP3	P38077	485.74	733.37	543.14	1108.57	477.08	301.19	926.98	357.66	267.02
FIG1	P38224	2.58	1.18	1.14	1.5	3.23	1.33	0.76	0.27	0.38
FAT1	P38225	62.75	83.43	93.89	87.09	84.62	124.86	61.76	79.32	80.16
CST26	P38226	32.75	54.38	31.7	16.83	26.74	37.7	22.61	26.99	24.66
QDR3	P38227	48.21	60.28	133.96	225.61	198.14	512.08	343.81	442.7	538.28
TCM62	P38228	47.48	50.07	57.85	72.25	83.96	82.31	83.99	117.48	87.25
GIP1	P38229	7.6	5.76	9.6	81.17	25.98	31.83	68.37	49.04	41.9
ZTA1	P38230	366.22	257.99	274.17	428.75	650.44	490.45	849.2	673.71	627.92
FMP23	P38231	153.16	47.78	70.44	301.2	225.87	283.09	518.59	332.1	433.01
REB1	P21538	55.28	56.09	39.96	50.89	37.33	65.56	58.52	90.41	67.43
REG2	P38232	189.54	64.53	112.04	154.08	186.26	60.51	152.4	309.74	148.29
RFS1	P38234	1233.06	1266.94	1235.22	1044.1	958.01	842.59	884.31	665.25	738.57
YBR053C	P38235	288.7	468.05	315.05	362.62	521.13	282.08	232.7	364.8	222.25
YRO2	P38079	179.13	379.13	539.6	1458.61	1497.17	305.84	285.85	1229.88	703.02
PRP6	P19735	32.38	41.19	30.47	29.55	24.04	39.34	34.95	31.41	31.29
YBR056W	P38081	272.78	412.28	327.43	256.1	469.61	345.48	162.95	269.86	227.13
YBR056W-A	I2HB52	63.96	321.89	363.68	54.83	158	207.93	232.34	124.2	416.78
MUM2	P38236	85.26	94.76	106.69	128.6	123.4	114.14	93.7	119.81	88.5
UBP14	P38237	78.11	95.43	59.5	75.38	50.56	64.12	77.55	75.49	64.93
TSC3	Q3E790	528.62	405.25	303.39	420.92	246.84	245.61	377.34	319.67	355.64
AKL1	P38080	57.94	109.07	69.58	84.57	116.34	104.79	77.09	99.64	83.59
ORC2	P32833	40.38	43.83	44.29	33.09	39.63	40.39	36.5	33.84	29.95
TRM7	P38238	62.5	89.73	43.43	56.94	32.19	45.07	82.3	46.78	54.74
YBR062C	P38239	221.45	536.49	201.46	286.21	381.36	175.45	277.62	354.65	205.27
YBR063C	P38083	29.27	71.24	24.95	57.74	78.29	43.62	54.68	83.83	48.09
ECM2	P38241	46.14	114.69	44.64	53.16	102.69	50.26	69.26	104.88	57.8
NRG2	P38082	42.22	128.24	73.86	46.63	43.2	211.46	53.29	89.79	158.24
TIP1	P27654	2224.29	4033.41	2014.09	543.65	1426.8	578.09	197.1	1635.59	307.77
BAP2	P38084	292.25	282.66	413.57	1482.36	1547.22	1479.03	1135.93	1702.17	2012.38
TAT1	P38085	140.37	93.1	122.45	23.41	21.46	31.21	22.81	35.72	32.19
ALG14	P38242	65.15	64.35	72.31	19.32	29.03	54.63	13.6	55.23	33.78
YBR071W	P38243	106.52	277.78	171.53	61.58	192.75	147.77	35.84	261.21	111.85
YBR072C-A	Q3E794	0	0	0	0	0	0	0	0	0
HSP26	P15992	1094.85	4936.96	1357.8	353.97	3896.31	446.47	174.71	2836.83	687.73
RDH54	P38086	40.71	75.17	47.12	41.53	51.11	52.83	33.42	50.8	38.58
PFF1	P38244	31.34	45.26	36.55	48.02	36.69	58.17	61.51	49.66	49.59
ECM8	P38246	6.72	14.65	11.5	60.75	26.58	21.18	17.82	66.97	12.79
SLM4	P38247	139.79	194.6	98.73	165.84	163.34	162.78	132.12	249.97	156.69
ECM33	P38248	453.33	1296.13	667.9	382.47	476.86	633.56	308.7	342.7	353.87
RPG1	P38249	256.03	241.68	180.39	111.01	30.33	87.68	157.84	58.96	86.94
SEC18	P18759	100.05	131	121.58	99.35	91.61	141.73	86.94	94.61	94.75
SPT7	P35177	26.94	62.88	31.69	26.81	29.77	35.95	31.45	34.7	27.16
UBC4	P15731	1533.8	1615.64	1242.7	803.84	534.42	551.77	677.26	535.66	541.88
TEC1	P18412	55.51	165.96	112.81	184.09	259.29	378.12	72.89	208.73	184.53
MIS1	P09440	97.2	54.04	53.54	26.97	4.78	23.73	48.66	14.63	23.49
YBR085C-A	O43137	964.17	1260.07	2074.81	1615.68	2505.05	2626.22	1751.7	2844.87	2213.41
AAC3	P18238	21.87	19.58	8.65	2.65	4.37	5.61	4.13	0.77	1.83
IST2	P38250	150.95	200.24	243.48	201.58	255.56	224.5	144.62	202.44	175.22
RFC5	P38251	73.01	62.09	83.57	35.23	41.13	60.96	31.59	55.15	38.77
POL30	P15873	57.56	104.48	83.13	14.53	41.85	56.04	12.58	44.03	31.81
NHP6B	P11633	642.61	422.35	962.51	833.62	1037.96	553.79	499.47	1380.27	853.45
YBR090C	P38253	49.96	8.91	48.78	33.89	29.93	21.93	17.41	41.9	56.53
TIM12	P32830	107.45	106.3	71	94.44	53.59	59.95	124.4	123.18	79.09
PHO3	P24031	122.13	141.95	61.8	17.98	17.43	23.8	21.79	36.87	31.18
PHO5	P00635	39.89	61.36	38.9	52.23	49.26	57.26	48.64	56.3	40.56
PBY1	P38254	28.99	22.75	36.39	38.95	39.25	40.43	34.45	66.39	43.41
RXT2	P38255	50.55	56.38	62.96	80.78	64.05	59.35	88.85	78.43	64.49
YBR096W	P38256	116.54	104.76	116.42	142.76	100.86	134.34	93.34	92.14	85.05
VPS15	P22219	13.45	27.16	18.81	15.61	21.55	22.81	17.82	21.31	15.51
MMS4	P38257	13.95	22.67	21.25	18.14	16.46	28.39	18.84	44.21	18.49
FES1	P38260	502.35	737.33	189.28	190.96	308.59	182.25	251.47	459.31	255.44
EXO84	P38261	29.18	51.59	32.02	45.4	50.13	60.3	54.97	55.39	57.76
SIF2	P38262	54.48	89.86	66.61	84.99	115.95	115.24	105.01	131.52	131.85
YMC2	P38087	32.04	24.9	25.7	57.56	42.39	167.48	142.14	77.5	213.9
VID24	P38263	217.54	261.67	180.54	551.84	651.01	353.36	536.32	759.3	472.08
PHO88	P38264	697.88	651.2	630.42	514.54	187.05	421.82	604.14	324.68	517.2
IML3	P38265	46.26	50.45	53.93	76.13	59.43	106.87	85.06	89.17	93.08
AIM3	P38266	32.12	55.67	42.72	56.31	54.77	52.91	48.96	55.62	50.97
CMD1	P06787	773.6	930.6	559.51	674.43	560.16	590.74	571.71	584.37	542.11
ALG1	P16661	63.45	113.57	88.78	105.1	96.84	121.79	83.36	101.78	98.01
YSA1	Q01976	1133.48	1111.48	983.47	2943.36	2793.91	1279.41	2263.18	1192.06	982.75
SUS1	Q6WNK7	93.23	119.84	126.21	260.35	216.02	100.92	271.69	161.13	191.79
CYC8	P14922	48.65	57.25	79.32	80.06	61.68	59.11	83.76	73.37	65.96
RAD16	P31244	24.63	32.5	51.62	68.68	87.73	69.8	66.99	147.72	80.85
LYS2	P07702	39.27	56.25	82.33	188.97	174.19	219.08	267.14	113.95	244.37
TKL2	P33315	14.11	67.38	141.89	35.15	632.25	107.17	21.76	437.32	260.96
MUD1	P32605	85.4	45.19	98.49	109.81	89.27	90.01	135.7	117.88	82.53
CBP6	P07253	116.24	124.91	157.1	106.54	115.68	76.89	129.69	127.85	75.89
GRS1	P38088	428.86	225.83	327.32	170.28	63.5	129.83	231.69	73.29	134.22
MRPL36	P36531	278.59	284.04	271.21	244.01	198.7	199.14	220.06	156.83	171.38
TFC1	P32367	43.53	55.36	61.01	57.25	73.32	83.42	54.44	77.47	74.62
PTC4	P38089	61.63	47.51	73.32	107.91	87.86	87.71	79.65	123.35	99.73
TPS1	Q00764	1252.62	1791.38	1972.64	1333.91	2242.98	1676.17	989.52	1101.2	1535.4
YBR126W-A	Q8TGU7	3779.45	3145.4	3414.1	4209.46	4008.45	2672.12	2805.38	2463.22	2655.47
VMA2	P16140	1213.15	814.84	727.39	840.78	488.51	713.16	809.83	458.53	575.72
ATG14	P38270	57.58	44.63	64.84	71.23	124.77	121.54	64.43	137.67	95.39
OPY1	P38271	62.86	80.96	67.24	113.04	107.33	99.12	94.55	94.85	87.53
SHE3	P38272	83.6	102.35	63.42	52.09	41.92	92.51	49.98	40.07	55.5
CCZ1	P38273	10.61	12.66	9.51	16.13	12.64	27.94	20.73	17.56	21.08
AGP2	P38090	116.39	123.8	132.44	152.11	136.46	108.45	110.84	167.97	120.25
HSL7	P38274	32.17	26.77	46.7	44.25	39.26	96.53	32.67	55.33	57.67
CKS1	P20486	73.19	92.39	80.42	77.94	61.6	70.92	77.93	96.04	93.18
MEC1	P38111	5.4	10.89	9.24	11.35	12.15	12.13	11.2	14.62	10.49
YBR137W	P38276	134.85	261.25	106.47	197.28	261.23	169.45	152.67	149.97	125.82
YBR138C	P38277	17.51	30.53	79.19	14.31	48.31	90.28	11.62	39.1	57.74
YBR139W	P38109	177.53	241.21	419.51	431.53	619.18	533.39	365.54	418.52	464.06
IRA1	P18963	20.62	33.96	24.53	23.91	28.43	17.22	19.58	18.34	15.23
BMT2	P38278	23.87	38.39	23.18	21.97	26.26	26.73	44.47	61.72	42.52
MAK5	P38112	36.67	24.31	27.68	24	8.43	13.12	45.64	36.94	28.17
SUP45	P12385	495.57	276.42	340.24	216.85	68.86	187.24	266.45	91.89	185.7
YBR144C	P34215	3.25	0	0	9.81	0	2.53	4.11	4.79	3.99
ADH5	P38113	326.31	249.58	594.97	634.14	280.37	974.73	1094.75	372.7	1302.51
MRPS9	P38120	290.58	245.03	226.19	227.95	167.76	178.4	231.69	162.04	161.34
RTC2	P38279	69.63	77.4	274.76	709.52	703.56	1392.62	784.29	795.58	1784.96
YSW1	P38280	4.29	3.74	7.66	59.53	24.23	52.24	36.15	37.2	51.43
ARA1	P38115	991.64	1136.25	1000.54	1283.17	1716.2	1182.01	971.36	1316.15	978.34
TBS1	P38114	18.45	33.45	25.73	54.94	54.15	52.32	52.06	74.11	64.07
APD1	P38281	542.18	774.27	542.23	477.29	457.6	422.95	413.33	314.18	402.94
SPP381	P38282	28.52	31.36	29.22	44.33	26.77	46.08	47.03	45.56	40.54
RIB7	P33312	51.45	88.62	49.86	79.78	66.52	117.82	131.79	77.98	81.8
RPB5	P20434	208.73	168.33	146.83	108.28	57.19	68.62	148.01	53.07	52.64
CNS1	P33313	37.46	33.36	18.68	29.05	17.81	30.96	47.3	52.49	38.86
SLI15	P38283	13.96	34.88	18.12	10.92	24.34	30.78	9.29	23.46	12.18
ICS2	P38284	35.66	90.4	68.92	71.5	77.07	133.03	52.45	280.7	223.93
AMN1	P38285	98.8	186.66	114.92	362.43	207.63	366.88	151.35	134.74	100.24
IFA38	P38286	243.94	327.59	219.37	249.51	118.84	201.57	208.55	155.39	139.29
CDC28	P00546	92.04	134.99	143.73	35.57	63.05	90.14	33.93	74.9	42.16
CSH1	P38287	27.25	43.63	80.68	52.41	127.96	93.31	40.73	95.11	81.45
TOS1	P38288	458.91	980.49	511.37	217.95	325.83	551.7	165.17	141.94	297.96
YSY6	P38374	526.5	1703.53	585.59	540.07	138.76	418.01	574.59	169.4	411.19
EXO5	P38289	30.79	31.99	39.24	71.2	44.9	88.33	53.75	60.58	72.27
ARL1	P38116	204.25	305.22	157.23	106.13	98.89	124.82	123.79	93.9	100.73
UBS1	P38290	51.19	98.04	66.94	90.44	95.27	114.19	120.69	127.36	105.23
TYR1	P20049	78	99.87	58.02	76.21	58.53	144.45	100.86	63.72	92.53
POP7	P38291	104.77	83.44	113.18	97.77	107.96	140.97	94.81	152.39	115.51
PEX32	P38292	26.87	38.23	44.59	48.15	51.25	64.8	41.62	73.84	47.27
SSE2	P32590	362.75	703.36	419.59	326.55	702.54	344.06	141.03	361.31	224.21
NPL4	P33755	67.38	97.07	84.73	70.17	124.78	135.49	86.42	142.16	128.35
SEC66	P33754	184.25	231.74	148.86	82.68	72.95	103.06	99.78	109.37	70.31
SMY2	P32909	49.87	71.58	58.86	68.54	39.18	26.19	90.25	45.14	27.07
UMP1	P38293	315.7	567	303.11	352.55	265.26	161.42	254.49	197.8	193.79
SWD3	P38123	27.07	39.86	30.25	28.28	23.02	59.68	29.84	22.47	37.16
ECM31	P38122	33.08	23.62	32.63	40.85	37.28	38.79	54.82	42.72	52.32
EHT1	P38295	239.55	557.54	479.75	293.72	258	375.23	224.36	117.86	140.22
FZO1	P38297	52.72	57.89	54.86	74.54	49.95	46.27	91.05	81.95	53.93
DTR1	P38125	4.47	4.52	4.26	2.61	4.78	7.27	4.85	12.53	7.13
SMP1	P38128	7.51	12.67	32.86	29.12	28.13	24.68	31.43	70.87	30.08
YBR182C-A	Q8TGU6	15.04	0	0	0	38.13	0	0	0	0
YPC1	P38298	174.56	171.74	280.17	252.67	386.41	220.5	200.43	307.7	200.01
YBR184W	P38299	4.75	7.84	3.01	0.59	2.45	2.34	2.32	4.64	1.43
MBA1	P38300	87.76	64.34	81.03	51.69	26.19	37.05	69.69	33.48	38.7
PCH2	P38126	11.89	6.4	8.81	10.04	14.86	10.59	9.43	25.27	7.42
GDT1	P38301	183.73	78.77	138.84	76.53	43.36	107.96	88.35	69.88	93.09
NTC20	P38302	61.4	85.19	62.88	76.23	111.93	101.5	68.34	165.37	98.65
RPS9B	P05755	4428.64	581.78	2060.42	405.22	26.79	304.89	486.99	87.6	356.64
RPL21A	Q02753	3351.17	1031.45	2032.12	525	105.65	434.29	531.97	153.21	525.87
RIM2	P38127	54.93	57.74	45.36	31.42	27.72	21.75	45.03	23.64	20.27
MED8	P38304	112.64	136.69	109.66	64.96	98.4	78.37	77.37	75.37	62.56
AIM4	P38305	53.04	72.74	58.07	41.26	97.07	38.04	42.85	154.69	54.99
MSI1	P13712	26.5	24.17	30.89	34.6	25.9	39.43	32.56	27.24	24.3
PGI1	P12709	1719.12	2196.31	1411.15	1165.45	595.72	530.08	916.67	473.92	478.19
YBR196C-A	Q3E820	0	0	0	0	0	0	0	0	0
YBR196C-B	Q3E778	0	0	0	0	0	0	0	0	0
YBR197C	P38306	79.54	103.34	70.29	115.17	83.62	112.24	142.25	138.35	139.61
TAF5	P38129	66.93	134.49	76.48	82.22	69.41	82.54	89.34	88.72	69.2
KTR4	P38131	247.12	298.24	274.07	235.4	229.87	252.52	201.98	238.76	232.61
BEM1	P29366	69.4	91.96	78.4	122.74	76.82	104.01	124.75	108.6	90.66
YBR200W-A	Q3E755	0	0	0	0	0	0	0	0	0
YBR201C-A	Q2V2Q3	130.27	106.78	140.94	100.39	259.63	137.41	344.28	456.14	227.48
DER1	P38307	51.63	65.27	72.82	64.3	78.3	65.62	71.23	82.57	62.55
MCM7	P38132	34.86	44.09	52.32	73.34	47.74	97.16	69.23	79.42	82.12
COS111	P38308	28.03	51.86	103	93.26	162.81	138.23	69.42	245.99	214.99
LDH1	P38139	134	158.1	153.73	124.94	161.77	156.06	100.14	130.66	111.5
KTR3	P38130	139.9	163.19	111.09	92.62	60.99	79.49	87.02	54.1	68.54
FTH1	P38310	110.11	153.22	120.67	180.11	102.4	132.8	181.93	135.93	130.49
DUR12	P32528	47.23	64.67	178.02	272.57	1050.12	325.78	95.39	246.56	148.46
YBR209W	P38311	0	0	1.42	0	0	0	0	0	0
ERV15	P38312	77.26	130.99	88.15	161.73	160.74	100.08	163.65	175.38	127.17
AME1	P38313	48.41	56.64	54.02	79.87	86.1	98.11	64.91	85.74	84.94
NGR1	P32831	81.9	151.47	154.49	228.13	330.78	222.41	207.73	367.44	248.92
MET8	P15807	35.17	33.79	37.78	123.73	368.7	221.02	113.96	87.41	110.97
SDS24	P38314	269.76	514.61	387.52	482.53	715.27	397.6	318.53	550.37	415.04
HPC2	Q01448	41.17	55.2	59.43	53.13	61.52	57.9	57.99	66.04	49.95
YBP1	P38315	52.76	73.53	69.65	54.12	91.6	92.09	64.46	87.33	68.78
ATG12	P38316	63.93	80.17	50.09	69.19	68.91	67.74	71.45	78.26	67.65
PYC2	P32327	149.16	174.98	215.86	373.58	304.01	436.17	477.38	258.82	509.68
YBR219C	P38317	0	0	0	0	0	0	0	0	0
YBR220C	P38318	54.46	59.15	65.97	55.84	26.93	63.01	68.32	49.79	52.55
PDB1	P32473	929.88	790.37	687.93	816.19	451.83	650.74	959.02	430.55	592.54
YBR221W-A	Q3E781	0	0	0	0	0	0	0	0	0
PCS60	P38137	231.75	369.6	197.59	328.82	311.89	190.8	210.71	264.17	160.89
TDP1	P38319	30.69	44.04	42.96	42.33	40.15	57.58	44.51	54.25	50.6
YBR225W	P38321	21.93	50.29	41.72	74.65	89.96	63.31	55.99	76.64	54.59
MCX1	P38323	46.32	69.22	50.22	58.67	70.63	86.56	88.95	68.6	98.99
SLX1	P38324	64.43	91.24	77.71	119.88	129.94	211.57	146.26	139.74	188.73
ROT2	P38138	36.03	67.6	50	41.36	49.21	70.46	38.52	61.88	49.9
OM14	P38325	980.02	876.2	1898.2	1429.92	1935.75	1592.84	1206.15	2891.57	2128.92
YBR230W-A	Q3E762	1048.98	3511.48	797.76	877.25	1927.64	504.97	697.03	1304.09	246.28
SWC5	P38326	50.72	127.05	92.2	85.08	98.2	99.04	108.56	185.22	133.65
PBP2	P38151	16.25	35.18	30.21	20.45	30.72	47.52	25.79	54.04	40.43
DAD3	P69850	69.71	48.42	54.32	68.17	34.67	21.79	10.52	37.01	32.17
ARC40	P38328	361.25	572.78	354.15	296.75	331.38	290.06	229.97	237.76	196.67
VHC1	P38329	29.05	27.87	59.55	132.86	110.84	202.44	128.03	136.36	177.96
ABD1	P32783	81.03	151.31	100.6	75.77	101.16	108.01	89.58	92.72	81.23
PRP5	P21372	36.15	58.61	43.08	60.65	68.22	78.05	72.79	81.6	64.28
YBR238C	P38330	17	27.43	14.02	22.77	9.07	7.27	37.33	10.31	10.98
ERT1	P38140	17.93	33.85	21.49	47.29	84.73	37.06	30.94	77.77	32.52
THI2	P38141	5.45	12.41	13.68	15.93	16.46	22.07	12.64	29.31	23.21
YBR241C	P38142	109.56	334.09	204.13	527.93	600.99	248.3	364.83	786.34	296.45
YBR242W	P38331	72.23	75.4	89.28	104.85	123.78	106.3	113.64	373.48	191.11
ALG7	P07286	63.07	86.21	71.03	25.42	31.81	61.64	23.19	37.85	37.94
GPX2	P38143	28.11	40.75	71.38	42.62	54.59	108.37	47.01	53.79	106.24
ISW1	P38144	32.45	35.41	33.38	28.74	25.1	37.93	33.63	32.07	24.82
RRT2	P38332	84.61	116.46	87.04	58.57	61.66	96.51	69.14	62.75	59.2
ENP1	P38333	44.3	25.51	27.46	21.59	12.47	11.16	48.18	52.42	28.95
HIS7	P33734	73.86	90.73	88.76	127.09	43.67	371.32	268.81	98.86	476.98
ARO4	P32449	725.34	110.06	554.62	508.13	72.94	457.53	1132.03	187.68	813.2
SPO23	P33757	1.56	6.53	3.2	7.42	8.78	14.83	9.81	26.99	9.86
MRPS5	P33759	126.55	174.42	127.11	89.83	67.37	73.38	103.91	64.44	64.8
DUT1	P33317	207.6	165.19	127.81	88.13	64.83	118.75	125.58	67.14	96.71
SRB6	P32570	169.5	268.12	165.94	218.04	219.78	273.09	199.54	206.94	222.83
TRS20	P38334	55.18	50.61	41.99	73.7	63.36	169.48	96.33	97.06	151.23
YBR255C-A	Q3E776	116.72	168.14	236.25	242.8	292.69	215.15	199.9	462.91	188.05
MTC4	P38335	40.66	58.45	56.24	83.16	102.52	147.14	92.21	110.81	129.25
RIB5	P38145	428.45	356.85	358.93	1540.8	1129.86	1973.31	1969.44	896.35	2019.96
POP4	P38336	35.29	39.35	38.56	62.64	54.91	47.34	70.71	108.45	74.01
SHG1	P38337	41.06	75.25	52.5	72.7	53.79	54.4	74.17	76.28	38.21
YBR259W	P38338	14.82	25.03	20.91	28.31	20.83	35.5	35.05	33.51	28.83
RGD1	P38339	37.81	58.15	49.46	54.38	48.16	59.76	52.54	48.3	47.39
TAE1	P38340	117.93	158.81	72.1	80.63	73.43	152.91	118.43	91.92	116.32
MIC12	P38341	190.75	216.44	271.18	250.97	177.86	271.05	340.41	210.9	347.29
SHM1	P37292	226.99	298.63	212.4	272.42	244.78	253.62	326.79	264.43	334.7
YPT10	P38146	145.99	190.25	149.23	161.6	204.47	211.88	172.47	222.77	188.85
TSC10	P38342	108.41	132.61	113.48	133.54	79.57	118.01	100.05	114.43	89.47
REI1	P38344	68.22	44.82	38.52	73.28	30.65	18.58	110.55	95.63	54.54
MRPL37	P36532	480.77	396.72	456.92	340.02	214.25	159.09	421.24	241.72	204.15
SDH8	P38345	612.8	870.74	819.02	999.72	1451.13	988.46	1082.87	1198.24	1077.14
BIT2	P38346	23.19	33.31	28.47	66.43	70.89	64.4	53.28	107.6	74.04
EFM2	P38347	29.05	27.09	22.74	32.3	31.89	39.89	46.82	67.25	61.2
HSM3	P38348	58.83	62.61	61.19	92.36	106.03	102.46	70.47	94.65	71.39
UBX7	P38349	158.5	213.1	181.82	170.07	214.4	175.53	154.91	168.25	150.62
CHK1	P38147	43.9	38.96	49.25	49.57	45.98	72.51	46.57	53.36	50.98
RIF1	P29539	7.51	15.01	10.26	13.58	10.63	19.48	12.84	13.53	16.2
PPS1	P38148	41.48	68.68	67.29	66.22	63.02	66.54	56.7	78.57	46.31
DPB3	P27344	99.18	101.58	103.85	143.97	141.01	105.48	131.65	188.68	118.28
PAF1	P38351	89.64	144.11	109.11	105.42	126.14	91	124.85	128.3	89.89
SAF1	P38352	46.1	108.15	111.95	115.34	237.23	154.8	91.94	244.55	146.83
DUG2	P38149	36.29	54.99	47.56	53.14	75	100.3	35.15	31.12	25.1
MRPL27	P36526	160.69	141.06	123.73	103.53	73.15	104.21	164.38	99	83.9
SSH1	P38353	266.55	194.66	251.8	234.79	129.09	195.98	216.29	131.51	167.42
YBR284W	P38150	15.01	22.6	17.04	30.88	33.39	18.72	14.39	26.07	16.75
YBR285W	P38354	89.77	102.93	344.56	147.96	437.9	525.1	169.7	474.77	572.33
APE3	P37302	1771.52	2154.33	1768.55	1563.45	2373.84	1687.2	1115.97	1458.58	1279.76
YBR287W	P38355	160.06	252.81	331.32	374.25	416.04	441.64	296.52	342.08	429.28
APM3	P38153	42.71	54.79	43.44	45.32	29.73	46.81	44.18	39.76	37.75
SNF5	P18480	23.14	42.75	29.71	28.84	31.57	30.14	28.85	33.45	28.59
BSD2	P38356	126.34	174.78	179.83	242.26	258.32	224.44	200.79	225.89	198.42
CTP1	P38152	58.81	54.45	95.41	88.41	125.2	119.93	95.07	162.97	130.27
YBR292C	P38357	0.86	2.8	2.32	0	3.17	4.61	1.95	1.1	1.96
VBA2	P38358	49.09	72.93	67.89	130.76	127.54	240.17	129.35	108.87	166.8
SUL1	P38359	11.75	36.44	30.54	515.75	612.37	1722.72	1406.33	181.16	2012.32
PCA1	P38360	8.66	16.9	14.44	35.98	21.27	25.01	23.69	32.39	25.31
PHO89	P38361	3.16	5.68	11	4.81	6.44	14.75	4.93	10.16	11.93
YBR296C-A	Q8TGU5	0	0	0	0	0	0	0	0	0
MAL33	P38157	40.51	21.45	23.67	133.26	52.08	81.33	64.29	129.61	176.02
MAL31	P38156	146.98	144.13	235.02	424.3	341.82	256.66	236.76	386.69	550.98
YBR298C-A	Q8TGK4	0	0	0	0	0	0	0	0	0
MAL32	P38158	21.23	15.29	17.79	25.19	30.15	18.36	19.73	49.52	42.84
PAU24	P38155	14.94	8.25	4.23	15.08	5.83	1.28	1.07	4.9	0
RER1	P25560	221.84	202.9	258.14	211.29	183.09	194.3	205.77	193.34	137.67
YCL001W-A	P87012	6.15	5.79	6.21	6.68	10.12	5.83	5.2	13.97	4.79
YCL001W-B	Q96VH2	16.33	33.49	14.77	0	51.66	8.15	20.13	7.79	0
YCL002C	P25565	45.25	55.13	60.08	60.87	49.87	65.34	73.34	64.46	67.24
PGS1	P25578	23.86	41.44	37.32	41.44	48.34	36.78	41.86	52.94	36.72
LDB16	P25587	90.3	120.66	72.97	98.57	131.44	141.01	106.15	130.92	109.46
VMA9	Q3E7B6	900.99	536.42	542.97	574.35	377.2	525.61	720.43	401.54	483.51
STP22	P25604	47.57	117.12	72.36	110.68	124.09	141.85	102.89	100.65	133.8
ILV6	P25605	400.16	349.38	440.01	1259.19	640.2	1263.38	1837.54	660.11	1574.25
SGF29	P25554	155.43	195.01	179.47	193.73	270.11	242.92	193.58	281.5	233.66
GBP2	P25555	323.18	293.86	317.55	272.12	283.75	304.09	293.44	308.93	284.57
YCL012C	Q8J0M4	44.43	180.65	133.48	305.81	439.63	168.84	217.04	637.18	217.07
BUD3	P25558	6.35	13.54	10.57	7.63	9.57	15.43	8.52	15.92	15.63
DCC1	P25559	28.09	53.22	35.47	44.74	47.92	55.38	53.08	70.82	59.87
NFS1	P25374	84.76	108.32	89.55	157.48	151.01	160.99	176.63	206.59	210.43
LEU2	P04173	0	0	0	0	0	0	0	0	0
YCL021W-A	Q96VH3	8.09	18.37	12.43	31.91	9.9	10.78	11.89	7.25	15.71
KCC4	P25389	10.34	15.1	14.27	10.95	6.42	9.13	9.17	21.18	7.9
AGP1	P25376	241.64	430.05	705.25	57.38	31.19	66.27	48.34	56.9	84.13
FRM2	P37261	3.87	6.32	2.89	0.23	3.17	6.44	0.54	4.64	0.82
HBN1	Q96VH4	41.49	78.86	55.87	32.58	113.51	51.82	31.41	40.86	60.32
FUS1	P11710	15.88	75.53	15	32.04	60.93	158.15	14.22	16.66	21.54
RNQ1	P25367	203.88	284.16	195.44	193.3	149.01	187.94	187.99	162.37	195.86
BIK1	P11709	41.01	52.25	41.52	48.04	53.42	52.21	59.39	68.92	57.11
HIS4	P00815	437.18	404.82	500.51	1310.06	482.45	1848.6	2087	828.94	3028.08
RRP7	P25368	111.52	180.86	122.83	127.02	92.97	72.25	148.27	88.97	69.9
STE50	P25344	85.38	108.1	108.88	115.85	162.45	111.67	117.89	174.55	120.1
MXR2	P25566	272.95	448.38	286.85	466.52	530.91	356.06	413.24	631.67	421.99
LSB5	P25369	328.07	511.46	402.23	475.18	855.4	645.35	432.92	806.86	677.29
GRX1	P25373	1256.71	2693.23	1507.62	1054.33	1165.12	905.87	1007.08	701.88	721.21
GFD2	P25370	20.04	18.96	18.33	9.55	4.16	7.08	32.58	27.57	19.3
SRO9	P25567	3.95	11.82	0.68	0.13	0.24	0.31	0.75	0.47	0.23
ATG22	P25568	59.03	77.35	82.28	168.05	153.18	121.34	131.05	142.5	123.44
GID7	P25569	47.13	73.29	77.37	124.96	184.81	146.34	107.6	166.42	132.4
GLK1	P17709	4393.08	3956.56	4907.4	3259.4	4168.05	3145.02	2795.42	2577.7	3545.83
YCL042W	P25572	68.33	76.93	108.29	50.55	54.33	43.83	35.59	36.81	73.73
PDI1	P17967	437.3	1110.84	626	561.02	521.68	356.99	350.67	427.3	336.41
MGR1	P25573	26.69	76.88	39.03	46.41	69.12	46.66	57.67	86.16	65
EMC1	P25574	113.74	158.3	124.85	92.57	79.16	117.51	93.19	85.5	87.46
POF1	P25576	76.28	61.63	70.6	62.84	58.21	69.67	70.08	51.59	55.79
SPS22	P25380	1.55	2.3	6.23	2.54	6.73	14.51	2.91	23.55	19.88
YCL048W-A	Q2V2Q2	21.53	106.99	131.45	179.61	3184.45	2437.45	145.42	6930.87	3240.91
YCL049C	P25577	182.06	104.25	194.2	346.99	289.44	175.41	225.93	276.86	214.03
APA1	P16550	428.96	393.38	297.83	175.7	76.32	118.77	167.09	109.01	100.35
LRE1	P25579	71.83	87.58	100.95	110.95	107.58	110.49	94.05	85.04	90.41
PBN1	P25580	171.69	261.36	220.94	221.48	315.1	284.09	205.55	240.76	232.41
SPB1	P25582	32.36	30.1	18.47	18.5	4.54	7.44	45.18	24.09	20.97
RDT1	A0A0B7P221	0	0	0	0	0	0	0	0	0
KAR4	P25583	39.32	105.57	42.9	65.12	53.08	181.12	56.94	40.27	43.31
PEX34	P25584	83.03	98.13	90.99	137.39	160.5	187.85	171.95	250.47	154.38
MIC10	Q96VH5	1089.67	989.23	889.03	1037.13	673.92	590.49	1003.64	474.06	588.89
PRD1	P25375	139.23	237.35	141.43	147.01	102.4	107.03	99.64	107.36	95.12
FYV5	P25585	56.13	71.15	39.39	32.43	32.36	23.95	107.52	116.83	81.52
ADF1	Q2V2Q1	39.01	36.36	24.84	14.06	0.35	46.52	68.71	119.13	77.1
KRR1	P25586	165.65	67.16	97.3	63.53	16.01	49.15	102.25	91.41	88.45
MRC1	P25588	12.76	33.8	16.43	8.58	10.05	15.38	11.73	16.36	11.59
VAC17	P25591	16.28	33.3	21.25	9.81	12.25	45.54	11.52	24.63	28.43
CHA1	P25379	513.39	2325.89	8.23	149.58	92.83	536.02	100.99	362.05	279.9
YCL068C	P25593	0	0	0	0	0	0	0	0	0
VBA3	P25594	0	0	0	0	0.11	0	0.1	0	0
GEX1	P25596	0	0	0	0	0.42	0.15	0.05	0	0.19
YCR001W	P25347	3.25	16.02	14.8	13.74	35.97	55.71	24.65	21.55	27.91
CDC10	P25342	202.82	269.84	211.46	128.8	125.46	198.15	130.42	91.51	123.51
MRPL32	P25348	114.2	112.33	111.06	83.86	45.89	63.73	79.8	60.65	51.44
YCP4	P25349	814.59	1255.31	845.25	870.38	1408.18	971.79	737.96	1459.45	1089.13
CIT2	P08679	369.91	538.51	1120.24	600.82	582.41	261.17	1207.6	667.26	298
YCR006C	P25350	26.3	29.41	25.34	41.45	45.69	45.68	29.49	74.01	57.95
YCR007C	P25354	27.33	39.87	107.49	84.74	76.99	130.69	58.13	151.16	129.7
SAT4	P25333	57.73	53.84	76.85	170.57	68.54	67.95	162.88	79.04	96.4
RVS161	P25343	612.85	855.65	517.6	386.01	370.87	321	340.11	242.44	252.04
ADY2	P25613	24.17	21.53	31.97	16.9	20.23	19.52	9.21	242.73	39.85
ADP1	P25371	94.48	127.8	147.57	177.94	223.83	220.67	155.59	244.87	211.86
PGK1	P00560	14107.2	7827.91	12211.2	5029.16	2235.01	2006.75	5620.46	1002.7	1561.58
POL4	P25615	11.4	25.21	19	30.65	40.23	26.79	39.43	76.37	35.34
CTO1	P25616	35.47	48.18	39.65	30.26	36.78	37.51	51.01	49.26	42.16
YCR016W	P25617	95.22	68.21	64.5	44.56	26.35	42.29	74.95	68.78	64.39
CWH43	P25618	152.37	185.29	146.75	119.5	85.95	134.32	118.95	104.21	112.75
SRD1	P09007	26.32	55.55	23.39	34.36	24.95	21.1	22.47	41.09	30.76
MAK32	P23060	41.39	71.98	45.2	45.6	47.6	55.54	56.13	56.74	43.85
PET18	P25362	16.97	32.61	21.75	83.64	63.23	89	62.84	87.29	94.71
MAK31	P23059	229.14	253.59	216.7	259.46	179.66	408.86	464.48	340	488.58
HTL1	Q9URQ5	131.22	42.06	56.78	40.8	23	85.88	104.72	59.67	96.82
HSP30	P25619	2106.46	2501.9	587.06	1681.44	2154.39	125.14	694.33	2154.07	322.76
YCR022C	P25620	14.67	2.58	0	7.5	11.63	6.45	10.68	7.67	9.32
YCR023C	P25351	107.52	127.87	79.9	106.17	102.29	166.36	142.81	82.14	133.09
SLM5	P25345	29.61	26.52	43.38	37.33	37.1	50.7	45.86	36.5	29.57
PMP1	P32903	0	0	0	0	0	0	0	0	0
YCR024C-B	Q3E7Z8	86.34	162.3	162.52	483.99	606.35	440.31	285.83	489.12	324.24
YCR025C	P25352	7.38	9.64	9.92	31.75	16.04	14.83	12.86	24.15	23.33
NPP1	P25353	40.35	109.15	63.35	106.84	109.17	83.99	94.83	115.66	78.66
RHB1	P25378	40.41	57.02	51.22	49.73	52.03	52.27	65.38	71.09	45.8
FEN2	P25621	38.83	51.65	50.64	67.69	57.64	79.86	90.25	98.74	87.49
RIM1	P32445	579.41	544.61	428.72	328.46	189.94	358.28	378.13	201.41	260.22
SYP1	P25623	65.16	116.35	104.8	121.23	121.21	105.11	88.72	84.79	74.72
RPS14A	P06367	4496.02	1940.02	2390.23	1016.38	278.15	608.97	1258.99	372.28	965.78
BPH1	P25356	10.74	22.18	16.42	18.89	23.64	17.55	20.14	19.21	16.73
SNT1	P25357	53.41	90.76	53.52	68.38	59.96	51.36	61.27	70.07	50.36
ELO2	P25358	150.22	155.32	128.92	27.12	8.18	29.24	31.36	17.38	25.49
RRP43	P25359	85.44	87.11	67.97	88.6	97.32	99.96	113.68	117.83	94.25
RBK1	P25332	142.82	278.09	176.71	231.65	220.41	249.06	191.51	204.47	185.99
PHO87	P25360	64.02	63.82	54.75	77.89	46.17	39.91	85.51	56.55	53.19
BUD5	P25300	12.49	21.77	23.06	28.58	38.94	39.31	29.91	40.47	32.21
YCR041W	P37265	73.85	31.9	24.79	19.25	37.64	19.11	32.94	25.39	7.75
TAF2	P23255	30.87	56.25	34.9	42.95	48.43	49.79	44.65	41.59	37.35
YCR043C	P25361	100.43	148.14	105.15	171.85	78.29	199.27	181.85	103.07	115.89
PER1	P25625	75.11	129.15	94.12	112.78	111.81	125.37	104.62	75.5	76.72
RRT12	P25381	29	67.55	39.56	32.71	49.62	59.76	40.58	44.84	39.61
IMG1	P25626	529.81	552.97	509.34	308.22	277.56	213.25	366.46	219.12	185.08
BUD23	P25627	130.05	90.51	98.44	126.15	70.18	97.82	240.13	278.42	290.32
ARE1	P25628	87.51	155.64	67.13	69.85	63.5	123.57	92.01	108.11	111.73
YCR050C	P25630	35.9	28.06	16.41	30.91	19.37	22.32	30.07	20.73	30.25
YCR051W	P25631	307.19	300.21	255.85	218.47	230.84	240.64	296.55	410.7	408.56
RSC6	P25632	90.65	131.15	82.22	94.58	74.08	115.11	95.71	66.18	90
THR4	P16120	378.6	475.51	278.14	327.73	155.88	457.84	539.08	168.49	418.46
CTR86	P25355	16.2	17.18	17.6	30.24	30.42	38.79	33.56	44.2	30.88
PWP2	P25635	46.76	28.17	22.13	24.44	6.54	15.71	50.42	34.96	29.83
YIH1	P25637	129.85	208.23	121.24	189.74	96.35	156.83	214.55	134.27	199.35
TAH1	P25638	207.59	331.88	234.67	246.66	177.15	195.73	266.33	248.42	178.96
YCR061W	P25639	34.37	52.61	66.45	126.16	129.79	90.82	98.33	127.19	86.38
BUD31	P25337	22.6	26.51	18.1	8.52	3.3	17.19	18.92	24.51	24.52
HCM1	P25364	13.31	47.19	22.21	18.56	24.75	79.94	16.74	27.13	30.92
RAD18	P10862	16.64	25.67	24.63	29.38	34.77	38.98	24.17	28.17	27.48
SED4	P25365	38.7	57.68	53.98	37.41	36.13	54.46	45.08	47.31	44.29
ATG15	P25641	34.48	77.01	59.6	121.38	167.54	158.13	132.95	215.46	196.9
CPR4	P25334	184.15	373.2	223.48	269.48	297.41	290.43	255.13	318.03	313.43
IMG2	P25642	165.18	224.37	160.98	143.5	106.82	74.79	193.04	99.59	94.86
RSA4	P25382	17.89	16.94	9.55	7.41	2.81	8.4	30.11	20.32	13.39
SSK22	P25390	17.91	21.13	18.04	39.87	28.89	31.3	28.6	42.11	24.99
SOL2	P37262	215.13	324.83	222.79	273.02	315.57	255	255.66	356.18	363.44
ERS1	P17261	42.75	65.95	85.56	74.52	77.64	127.23	62.44	82.62	74.66
YCR075W-A	Q3E830	212.03	414.55	254.14	218.95	233.06	242.7	239.18	194.43	157.04
FUB1	P25659	159.75	190.32	144.94	196.02	168.03	174.38	172.66	205.04	170.65
PAT1	P25644	135.9	156.18	178.72	184.19	135.34	139.25	182.7	159.9	133.22
PTC6	P25646	59.02	152.24	124.79	200.03	253.02	202.4	177.26	291.41	224.17
SRB8	P25648	14.52	22.97	14.51	21.5	16.26	26.77	32.71	20.61	19.79
AHC2	P25649	247.18	796.54	325.23	375.38	790	330.45	276.27	798.91	361.59
TRX3	P25372	198.56	357.19	397.09	739.44	1026.13	697.96	742.9	1253.33	1054.3
TUP1	P16649	81.09	116.25	110.47	98.29	76.46	98.4	118.55	89.62	95.12
YCR085W	P25650	7.17	0	3.72	1.11	0	7.16	1.19	1.37	0
CSM1	P25651	38.31	99.82	45.32	39.02	68.2	39.1	61.84	98.34	45.43
YCR087C-A	P37263	167.82	105.94	88.13	65.94	11.64	31.8	91.62	67.27	70.84
ABP1	P15891	200.37	381.12	248.3	217.64	260.86	185.58	191.81	120.22	121.49
FIG2	P25653	4.22	14.43	8.44	15.45	14.49	24.23	21.88	12.03	18.27
YCR090C	P25654	111.76	123.2	115.7	64.76	34.35	102.68	78.62	60.75	72.84
KIN82	P25341	95.23	130.07	128.94	108.54	195.02	127.58	86.6	134.57	135.2
MSH3	P25336	15.18	27.59	18.94	25.71	31.92	35.62	22.29	31.84	28.76
CDC39	P25655	29.77	49.74	41.71	48.8	48.77	48.08	50.3	48.73	44.16
CDC50	P25656	49.62	51.68	40.06	56.17	47.57	44.43	56.78	63.41	50.86
OCA4	P25366	40.53	51.13	37.05	67.54	62.49	62.96	56.35	79.37	60.45
YCR095W-A	Q3E787	0	0	0	0	0	0	0	0	0
HMRA2	P0CY13	29.34	7.74	64.73	55.5	32.41	93.32	42.61	69.04	51.53
HMRA1	P0CY11	589.75	510.69	639.24	1257.47	998.87	726.72	1051.97	1150.37	824.36
GIT1	P25346	4.69	4.94	6.29	11.51	16.25	14.88	7.64	21.37	9.8
YCR099C	P25657	28.45	62.65	42.34	74.34	118.57	111.16	36.45	98.68	66.01
YCR100C	P25606	19.73	46.36	30.21	47.5	81.42	81.83	26.9	69.04	41.31
YCR101C	P25607	24.45	56.86	32.08	48.04	73.28	77.26	34.09	67.36	53
YCR102C	P25608	12.66	15.27	15.19	32.57	47.9	39.13	44.52	65.1	61.06
PAU3	P25610	1.66	11.74	2.26	6.07	14.31	5.57	6.61	2.14	3.81
ADH7	P25377	14.4	25.75	23.01	39.35	42.16	34.47	43.17	51.54	35.99
RDS1	P25611	11.38	19.27	14.35	28.15	29.94	56.05	44.05	39.69	55.7
AAD3	P25612	15.16	24.54	19.57	49.51	34.67	63.94	56.94	49.06	73.92
YCR108C	Q3E819	0	0	0	0	0	0	0	0	0
RMD1	Q03441	28.09	29.56	39.42	41.76	31.95	36.01	57.83	60.61	42.69
NHP10	Q03435	154.71	158.15	207.86	187.74	150.45	161.43	183.13	139.78	143.28
MCD1	Q12158	27.46	80.98	23.17	1.61	5.92	19.58	1.4	2.75	8.57
ATP16	Q12165	488.08	619.03	406.42	707.96	382.3	253.68	587.63	250.33	222.47
MED2	Q12124	148.6	155.78	167.93	197.38	235.3	153.45	213.47	296.19	208.16
PTC1	P35182	44.31	57.59	52.36	68.02	69.02	79.12	52.27	111.47	77.37
YDL007C-A	Q2V2Q0	0	0	0	0	0	0	0	0	0
RPT2	P40327	483.02	724.99	451.45	538.23	504.82	287.95	393.59	504.87	342.23
APC11	Q12157	117	156.17	91.7	74.39	91.34	87.7	101.74	91.12	97.84
YDL009C	Q12210	101.23	104.17	178	157.86	103.48	164.31	150.13	170.14	175.24
GRX6	Q12438	122.5	160.21	231.84	196.95	160.21	157.6	189.29	265.08	195.04
YDL012C	Q12489	367.31	526.04	288.76	123.91	195.25	157.74	168	132.79	176.99
SLX5	P32828	47.78	78.54	68.54	63.73	112.77	108.65	69.02	125.97	103.83
NOP1	P15646	422.26	281.28	330.35	205.64	12.19	87.74	340.53	49.26	119.66
TSC13	Q99190	429.82	412.7	335.07	311.23	236.96	301.65	272.05	177.94	222.68
CDC7	P06243	39.24	57.07	49.2	31.62	41.47	36.01	33.17	33.41	26.43
ERP3	Q12403	56.79	40.45	109.22	36.14	70.1	75.13	35.45	96.14	66.01
OSH2	Q12451	73.63	70.65	103.96	92.61	100.34	124.35	71.53	98.93	119.48
RPN4	Q03465	177.67	277.87	299.73	277.36	573	363.68	192.9	654.77	355.49
GPM2	Q12008	199.07	308.96	255.81	242.36	219.44	135.04	244.77	152.93	144.68
YDL022C-A	P0C5L6	4.55	0	0	0	0	27.96	7.75	71.58	25.18
GPD1	Q00055	486.23	1341.56	1396.34	536.79	1579.56	851.39	330.64	936.29	842.06
DIA3	P52290	9.98	8.77	17.03	38.48	52.51	57.17	42.77	82.3	64.3
RTK1	Q12100	86.37	96.04	135.59	184.79	160.44	177.88	190.71	151.87	222.71
MRX9	Q07349	103.62	181.34	188.3	164.85	243.84	171.8	131.55	220.49	134.83
MPS1	P54199	33.28	51.09	45.61	36.92	59.48	55.16	34.52	60.13	47.12
ARP2	P32381	639.46	956.67	571.53	531.52	627.59	450.16	454.57	366.12	345.96
PRP9	P19736	35.27	29.51	35.15	48.78	67.87	61.59	60.98	85.99	72.07
DBP10	Q12389	40.13	28.1	27.34	33	23.8	28.68	54.48	41.78	42.29
SLM3	Q12093	30.54	44.63	29.95	36.67	34.02	23.91	53.7	59.73	39.45
GPR1	Q12361	32.8	67.56	61.72	100.72	94.04	94.29	93.73	96.15	85.9
PUS9	Q12069	38.07	46.31	25.77	29.4	27.13	19.09	45.15	42.67	21.95
BSC1	Q12140	8.77	3.57	15.25	8.6	9.57	6.81	23.72	16.54	9.39
PRM7	Q12459	7.02	8.26	16.85	8.3	9.58	6.11	23.88	18.18	9.74
NAT1	P12945	148.32	110.9	114.87	75.94	42.32	77.53	82.44	40.46	52.5
SIR2	P06700	28.55	33.19	37.73	49.13	60.4	52.21	44.46	91.09	67.17
PRP11	Q07350	51.02	83.51	54.39	44.39	43.03	49.57	57.76	57.36	46.69
MTF2	P10849	28.85	34.56	32.57	32.68	32.41	25.72	42.15	30.87	22.93
FAD1	P38913	88.63	113.42	105.64	107.2	148.05	97.18	99.16	149.77	103.05
MRP10	O75012	283.04	465.92	212.01	253.64	221.58	143.88	324.1	244.37	143.64
NPC2	Q12408	506.98	692.3	863.54	827.57	1211.29	1155.42	780.98	1382.13	1169.99
SIT4	P20604	201.15	335.45	217.66	275.79	283.12	149.91	244.65	297.84	209.2
STP4	Q07351	123.51	267.92	206.77	215.57	315.76	46.22	128.61	189.77	83.29
KNH1	P50112	15.46	15.83	27.48	54.84	33.63	31.75	51.68	100.23	54.55
LHP1	P33399	233.03	131.83	145.42	102.52	43.69	81.01	123.37	131.72	142.92
SLC1	P33333	129.97	83.43	133.58	119.96	88.24	112.95	91.21	75.75	99.62
PBP4	Q07362	129.32	174.44	200.29	257.42	147.65	151.66	286.8	203.27	208.34
MCH1	Q07376	50.75	71.86	79.5	169.29	136.9	313.8	266.02	147.08	293.69
PSA1	P41940	981.56	587.56	765.54	579.38	254.91	735.02	241.68	159.85	295.7
MBP1	P39678	38.27	90.26	51.55	71.11	87.57	68.82	67.45	69.97	53.19
YDL057W	Q07379	35.06	78	63.63	101.2	183.04	123	109.44	183.57	104.88
USO1	P25386	19.18	22.86	23.51	27.1	25.13	34.2	24.62	27.33	25.58
RAD59	Q12223	19.28	30.33	39.18	249.92	563.77	531.33	219.8	149.97	274.48
TSR1	Q07381	58.44	31.76	30	38.86	25.04	24.28	63.71	69.07	53.02
RPS29B	P41058	7113.11	0	3669.68	0	0	1192.62	0	0	1489.73
SYO1	Q07395	32.6	8.78	15.32	15.1	10.81	14.28	35.24	24.54	22.32
UBC9	P50623	267.89	214.96	190.07	215.37	126.71	163.09	195.39	160.99	133.72
PEX19	Q07418	99.17	160.95	121.57	134.69	157.45	93.36	155.91	174.76	114.92
IDP1	P21954	110.06	144.32	167.16	307.67	164.92	335	431.39	148.47	309.01
COX9	P07255	687.17	1165.08	880.9	1327.43	1130.49	1275.72	874.32	1353.55	1586.67
CBS1	P14066	20.41	42.63	39.06	42.77	39.75	85.99	49.76	48.61	61.39
BDF2	Q07442	160.79	177.54	139.59	299.3	188.48	138.3	159.42	179.22	157.21
YET3	Q07451	612.07	731.03	649.88	525.32	564.91	374.65	313.93	386.22	281.89
YDL073W	Q07454	20.27	27.5	21.09	27.97	22.15	50.83	32.78	39.15	41.85
BRE1	Q07457	75.23	90.27	57.73	87.88	73.83	92.21	91.04	90.71	86.06
RPL31A	P0C2H8	7422.12	2604.47	4963.88	1247.96	133.03	1193.05	1688.1	359.59	1852.9
RXT3	Q07458	123	119.53	123.89	113.75	117.47	129.23	111.66	134.4	125.07
VAM6	Q07468	21.63	31.18	27.98	24.45	25.18	33.63	26.62	30.28	24.88
MDH3	P32419	622.7	451.46	600.25	795.65	954.49	594.9	696.1	1291.39	634.5
MRK1	P50873	175.67	92.54	223.41	205.22	287.68	228.72	148.16	533.57	578.51
THI3	Q07471	39.22	56.4	49	96.62	52.73	68.26	79.71	76.92	70.04
RPP1A	P05318	3385.39	1411.39	1990	751.13	89.95	606.42	895.92	204.38	873.71
RPL13A	Q12690	1392.52	555.09	679.69	230.52	29.75	225.04	283.64	73.08	202.18
SUB2	Q07478	531.22	518.12	416.22	307.35	179.64	279.21	260.75	166.67	211.53
YDL085C-A	Q3E7B7	208.75	877.79	200.83	138.02	210.97	76.35	48.37	183.43	48.58
NDE2	Q07500	18.62	54.63	68.57	44.45	240.62	155.69	42.65	547.65	262.84
YDL086W	Q07505	387.29	568.4	366.18	453.33	478.81	290.52	442.18	404.71	293.55
LUC7	Q07508	47.91	112.81	76.45	66.92	109.61	111.07	76.75	121.33	102.74
ASM4	Q05166	92.63	131.18	122.01	127.3	129.25	117.69	119.83	115.58	95.37
NUR1	Q12066	30.1	83.96	52.69	58.67	83.43	59.3	38.7	44.57	28.48
RAM1	P22007	62.59	92.55	50.29	67.04	99.64	97.75	55.68	86.92	54.95
UBX3	Q12229	105.13	156.06	101.34	123.91	154.2	83.4	95.41	101.89	65.88
SRP14	P38985	252.52	306.14	236.37	247.99	178.81	224.36	200.61	185.47	199.05
PMT5	P52867	35.67	41.77	36.35	30.87	22.55	44.57	38.97	36.15	38.47
PMT1	P33775	103.6	154.63	118.34	103.33	102.61	108.28	87.71	91.92	83.19
RPN6	Q12377	442.28	676.8	457.67	437.51	438.85	370.79	297.15	388.59	318.12
SNU23	Q12368	35.71	65.01	51.75	77.11	66.4	54.43	68.32	82.55	45.63
BUG1	Q12191	201.17	308.67	196.34	138.58	160.21	130.61	137.14	159.42	134.42
GET3	Q12154	372.36	470.25	314.12	207.13	158.88	182.57	170.42	157.47	174.3
DUN1	P39009	24.91	55.34	50.47	10.08	31.87	50.99	6.82	26.26	29.88
POL3	P15436	19.16	20.2	20.98	18.26	17.48	22.83	20.95	22.8	20.24
QRI1	P43123	97.54	137.24	86.04	47.55	44.92	54.89	54.95	39.64	35.01
QRI7	P43122	22.53	26.57	26.58	26.33	29.16	42.84	53.49	39.11	36.47
NSE4	P43124	20.48	31.85	22.53	21.07	38.44	32.65	27.56	39.5	28.08
PHO2	P07269	52.82	88.99	83.47	53.46	98.6	97.42	61.02	105.09	74.18
MSS2	P40990	44.71	50.51	51.79	41.02	59.63	45.39	42.49	57.92	36.42
KIN28	P06242	73.27	100.08	77.66	65.76	101.42	99.99	78.77	113.87	93.26
YDL109C	Q12103	11.17	29.41	16.47	27.21	31.51	35.44	30.05	42.92	36.55
TMA17	Q12513	558.63	993.15	1383.99	1062.35	2030.7	1371.78	828.22	2173.77	1611.34
RRP42	Q12277	76.92	98.59	73.34	101.56	92.39	108.77	116.52	113.34	100.69
TRM3	Q07527	25.91	29.38	19.53	20.22	13.28	25.12	32.56	28.46	31.9
ATG20	Q07528	86.6	116.86	115.32	154.04	208.41	184.49	127.88	204.7	171.83
YDL114W	Q07530	0.7	0.78	1.88	4.16	3.71	2.41	2.18	6.22	1.33
IWR1	Q07532	105.03	117.59	120.81	175.01	190.19	157.37	173.87	214.73	191.32
NUP84	P52891	60.12	87.84	65.03	55.1	51.32	78.29	65.53	60.34	55.36
CYK3	Q07533	18.75	37.77	39.85	38.84	29.57	35.43	49.08	36.76	22.54
HEM25	Q07534	44.81	45.57	56.99	42.36	41.78	60.13	44.6	33.56	32.88
YFH1	Q07540	172.49	177.8	178.61	216.83	135.34	90.99	209.55	165.62	141.26
EXP1	Q07541	174.06	142.3	127.96	119.77	67.19	77.01	173.66	167.45	219.44
UBP1	P25037	65.06	63.23	72.57	87.99	54.8	47.91	80.23	59.98	46.46
SNA4	Q07549	152.09	153.47	226.35	519.24	640.45	417.97	423.57	624.58	569.43
YDL124W	Q07551	957.53	1492.07	1735.3	1339.75	2304.32	1353.32	848.8	1184.28	862.43
HNT1	Q04344	957.76	734.78	983.93	1088.93	872.73	935.28	822.93	887.99	881.17
CDC48	P25694	776.48	828.29	886.66	929.71	967.47	616.3	666.43	647.74	546.28
PCL2	P25693	48.34	94.52	42.66	22.45	34.42	89.25	21.41	51.05	31.76
VCX1	Q99385	146.6	275.74	246.18	500.94	528.83	346.99	378.9	504.89	398.3
YDL129W	Q07555	63.03	41.74	40.22	79.23	105.53	57.43	86.41	146.24	112.52
RPP1B	P10622	3771.39	2482.66	2331.03	809.87	245.32	532.91	970.73	334.83	877.37
STF1	P01098	1143.27	1756.23	1680.96	919.54	1438.82	672.3	1021.79	1163.38	820.77
LYS21	Q12122	173.14	146.94	344.69	456.76	221.62	236.51	663.38	357.63	314.26
CDC53	Q12018	89.22	126.52	108.86	119.97	133.63	128.21	90.8	148.22	127.84
SRF1	Q12516	46.82	92.42	92.8	115.42	136.47	161.37	87	252.24	152.64
PPH21	P23594	224.04	239.19	295.9	299.98	298.68	247.63	236.33	265.63	214.86
RDI1	Q12434	268.08	368.23	284.34	199.16	233.29	243.05	196.03	254.21	165.09
ARF2	P19146	831.7	1275.88	872.61	994.07	1015.89	815.27	884.46	1169.07	987.2
RGT2	Q12300	20.41	47.11	33.64	56.78	77.52	86.38	86.63	108.55	82.82
SCM3	Q12334	36.89	63.58	63.65	51.89	96.66	100.42	65.71	115.77	82.11
RPO21	P04050	47.72	77.46	72.86	106.01	76.6	67.8	97.04	78.16	72.26
BPL1	P48445	20.59	36.1	26.33	35.53	27.5	52.65	49.51	42.56	53.21
CRD1	Q07560	90.71	95.82	96.93	132.44	142.92	193.77	119.07	119.48	151.25
CCT4	P39078	202.38	356.96	174.98	165.07	115.12	101.64	159.19	133.81	115.86
YDL144C	Q07589	90.75	138.74	100.19	143.4	164.48	153.54	127.23	146.77	148.74
COP1	P53622	121.83	117.63	140.01	92	74.51	126.64	88	75.6	86.16
LDB17	Q12342	47.79	31.7	65.14	49.15	54.64	63.89	39.93	42.09	45.07
RPN5	Q12250	367.58	473.66	375.68	427.95	474.6	295.09	321.63	405.89	348.19
NOP14	Q99207	59.33	47.77	33.86	27.41	8.81	24.1	47.08	42.28	46.29
ATG9	Q12142	16.72	39.08	29.04	47.24	90.91	77.55	42.42	97.54	70.59
RPC53	P25441	75.26	55.4	69.82	63.01	27.96	43.65	91.6	63.85	65.55
SAS10	Q12136	99.31	60.92	74.86	58.92	18.98	25.66	82.22	79.74	58.72
MSH5	Q12175	9.48	30.04	7.61	14.74	34.14	14.24	10.17	26.45	7.52
CLB3	P24870	41.58	61.8	66.87	54.78	49.29	61.19	62.21	77.79	49.08
CMR1	Q12510	10.74	18.03	15.47	8.62	7.99	12.33	9.35	18.68	7.92
YDL157C	Q12082	242.16	448.44	235.19	74.93	80.06	153.03	116.33	67.13	116.71
STE7	P06784	32.41	59.88	38.15	72.34	67.65	73.82	77.24	71.01	75.29
YDL159W-A	Q3E774	0	0	0	0	0	0	0	0	0
DHH1	P39517	126.28	139.86	103.8	56.7	110.92	61.5	61.12	116.15	63.4
MHF2	Q3E829	218.56	117.07	128.71	192.92	157.98	74.75	134.77	113.43	99.58
ENT1	Q12518	145.03	188.57	151.25	128.64	153.74	123.43	120.96	121.82	92.43
CDC9	P04819	29.43	45.03	31.11	19.16	30.27	32.71	17.23	30.02	20.32
CDC36	P06100	129.75	181.65	113.08	164.51	133.11	166.87	187.09	156.51	163.78
FAP7	Q12055	98.21	85.97	86.62	84.43	36.72	57.69	112.42	70.75	71.67
NRP1	P32770	27.92	38.49	13.49	13.95	16.45	36.22	41.26	20.43	27.95
SFA1	P32771	111.98	208.14	156.86	157.9	290.97	154.16	167.95	339.41	257.42
UGX2	P32772	93.99	152.87	186.24	359.78	450.07	386.38	306.42	582.78	519.63
UGA3	P26370	64.92	98.93	61.36	560.31	420.62	1074.73	725.62	591.85	1111.19
GLT1	Q12680	64.98	56.55	112.21	651.43	433.02	488.71	464.57	406.58	578.9
PAR32	Q12515	122.75	345.27	186.83	224.69	176.66	124.21	281.78	226.98	200.99
DLD1	P32891	401.05	315.05	509.26	716.69	312.78	216.74	1021.62	505.78	350.47
AIR2	Q12476	60.38	50.92	52.95	103.87	123.47	91.93	95.15	130.33	103.34
YDL176W	Q12027	16.8	33.2	22.71	41.44	42.47	43.36	41.3	58.18	43.99
YDL177C	Q12257	37.93	68.42	50.89	46.33	34.53	60.52	65.07	51.73	52.69
DLD2	P46681	132.15	139.2	156.4	138.23	72.38	112.12	193.35	87.88	108.84
PCL9	Q12477	43.31	60.18	47.54	42.48	34.7	38.93	23.8	48.05	18.42
YDL180W	Q12301	29.17	31.97	51.03	95.41	76.21	89.07	96.85	73.32	69.6
INH1	P01097	363.98	399.23	441.6	918	543.68	473.33	788.26	676.66	811.58
LYS20	P48570	193.63	100.47	390.35	281.72	321.51	204.05	530.74	687.77	588.65
YDL183C	P48569	42.86	27.62	75.4	87.3	104.36	85.1	112.06	121.98	101.04
VMA1	P17255	561.32	667.08	490.17	673.51	574.75	613.37	623.81	430.77	505.78
YDL186W	P48568	44.88	38.35	26.31	10.66	21.52	24.84	15.35	32.47	21.53
PPH22	P23595	80.55	93.23	113.3	142.21	142.93	136.74	101.71	141.61	114.54
RBS1	Q05672	36.47	57.1	39.88	65.56	45.81	83.95	73.6	52.46	76.5
UFD2	P54860	65.06	109.2	78.04	79.83	111.37	107.39	76.63	87.46	74.68
ARF1	P11076	680.61	724.59	691.54	278.49	151.71	444.23	324.87	185.93	306.26
NUS1	Q12063	100.97	152.68	123.3	116.76	150.17	137.2	93.83	133.53	107.93
SNF3	P10870	49.27	53.03	62.19	77.06	72.16	66.76	77.04	103.54	114.81
SEC31	P38968	84.51	113.05	98.17	92.92	64.53	90.42	87.54	56.73	71.31
ASF2	P32448	50.5	64.04	68.03	87.21	124.99	146.27	55.43	128.42	129.52
GGC1	P38988	171.55	99.49	179.35	468.89	187.13	1181.22	718.4	155.14	777.56
YDL199C	Q12407	20.74	42.37	37.27	70.05	91.6	73.59	51.6	90.32	53.82
MGT1	P26188	48.66	76.72	50.36	128.2	81.03	100.25	151.68	111.09	97.26
TRM8	Q12009	71.62	49.64	67	58.64	33.79	28.44	76.43	58.9	48.15
MRPL11	P36521	117.39	121.05	107.98	66.74	39.02	51.86	89.53	46.93	44.77
ACK1	Q07622	23.31	39.77	29.12	55.41	42.8	54.4	58.45	54.8	60.18
RTN2	Q12443	451.91	1221.38	2139.76	190.86	1959.53	988.29	91.49	1050.93	698.85
HEM3	P28789	90.51	72.4	99.27	90.78	74.17	69.66	98.4	60.77	67.94
YDL206W	Q12424	24.11	30.73	52.25	80.73	81.76	75.21	61.74	65.09	68.99
GLE1	Q12315	80.46	107.52	77.87	128.38	127.45	144.96	126.91	129.12	140.93
NHP2	P32495	422.66	367.16	267.74	222.09	64.23	87.57	314.31	156.09	174.62
CWC2	Q12046	21.83	45.96	25.31	24.87	40.39	45.19	45.46	74.1	64.82
UGA4	P32837	5	6.4	59.5	330.89	344.89	839.92	83	389.52	732.38
YDL211C	Q12121	6.28	9.49	8.85	3.94	6.94	19.46	4.07	11.12	13.7
SHR3	Q02774	390.89	318.92	449.58	447.86	274.03	510.61	458.06	352.12	526.16
NOP6	Q07623	141.2	93.64	127.56	107.9	64.97	70.19	145.82	153.39	131.4
PRR2	Q12310	9.34	14.43	36.73	112.44	90.11	256.49	126.9	280.25	284.05
GDH2	P33327	119.57	99.47	176.11	1136.04	288.19	1390.73	1390.23	316.97	910.64
RRI1	Q12468	38.35	42.21	57.17	58.89	70.28	74.78	51.92	55.8	55.19
TIM22	Q12328	54.64	82.87	60.49	75.84	65.01	96.24	119.79	77.98	101.87
YDL218W	Q07629	3.59	14.49	6.36	10.7	36.05	20.88	12.4	83.44	29.62
DTD1	Q07648	119.04	108.41	74.68	38.53	22.5	41.09	49.45	34.57	42.03
CDC13	P32797	10.14	10.23	17	15.92	14.08	20.34	15.59	24.35	20.62
FMP45	Q07651	42.17	294.77	791.46	30.93	1462.98	369.61	32.5	939.37	439.79
HBT1	Q07653	13.67	51.01	82.92	50.19	288.86	92.08	51.46	512.94	99.8
WHI4	Q07655	25.34	63.72	41.95	83.49	66.75	91.31	74.5	65.95	74.49
SHS1	Q07657	87.34	116.75	89.41	76.39	52.12	72.01	85.34	49.8	48.03
GCS1	P35197	195.58	191.82	147.25	109.04	94.1	159.05	105.1	83.19	102.84
HO	P09932	17.86	15.03	14.4	3.22	3.71	10	3	5.54	5.64
SSB1	P11484	1824.21	636.42	957.25	361.59	18.05	234.18	556.17	50.64	262.12
PTP1	P25044	99.81	167.56	143.85	130.34	196.34	157.06	101.36	141.9	112.03
BRE4	Q07660	33.47	62	53.24	140.85	104.1	156.95	133.87	139.71	152.61
OST4	Q99380	0	0	0	0	0	0	0	0	0
MFG1	Q07684	46.69	50.26	58.36	44.84	47.98	52.53	41.44	61.62	66.8
GYP7	P48365	165.19	248.97	240.69	196.99	253.67	222.51	193.46	228.99	226.92
YPD1	Q07688	85.45	157.11	100.74	169.39	143.14	137.55	146.79	145.7	126.44
PHO13	P19881	250.87	267.39	216.54	380.27	144.59	342.49	219.41	95.15	274.44
AIM6	Q07716	205.91	240.76	196.58	285.38	266.42	344.69	246.19	226.71	245.87
GUD1	Q07729	34.56	64.98	52.17	124.16	196.02	252.54	115.63	166.08	172.89
ADY3	Q07732	6.76	12.79	14	107.04	50.67	133.04	71.29	66.14	81.65
LRG1	P35688	13.03	21.41	23.35	32.27	24.99	52.82	26.56	30.06	29.97
YDL241W	Q07738	74.43	124.03	19.36	10.76	8.44	12.68	31.16	0	14.73
YDL242W	Q07746	23.55	33.31	21.4	47.79	46.7	17.18	19.1	53.28	8.37
AAD4	Q07747	21.77	41.37	26.87	40.52	76.66	35.15	33.06	70.02	21.25
THI13	Q07748	3.53	6.86	8.62	3.38	15.89	9.12	2.87	14.19	6.86
HXT15	P54854	13.44	29.65	47.22	30.3	28.52	38.6	45.88	50.27	36.91
SOR2	Q07786	5.55	4.74	18.99	11.01	7.54	5.84	7.4	17.71	11.8
MPH2	P0CD99	0	0.96	0	0	1.41	0	0	0.01	1.19
COS7	Q07788	88.11	81.08	105.35	144.29	123.53	151.77	125.59	116.07	145.1
NTH1	P32356	222.69	434.95	359.71	469.27	678.88	409.18	351.09	507.75	362.87
YRB1	P41920	1134.04	819.87	840.65	519.69	343.5	342.2	368.77	357.66	228.02
RCR2	Q03446	302.03	262.21	329.85	461.16	565.08	373.45	320.94	545.6	400.84
YDR003W-A	Q3E7Z7	0	0	0	0	0	0	0	0	0
RAD57	P25301	55.95	80.68	54.61	95.1	88.64	153.37	84.37	104.18	85.64
MAF1	P41910	84.9	126.91	116.65	159.36	154.54	181.39	147.39	181.57	173.52
SOK1	P40317	49.94	74.83	58.31	118.83	99.28	65.59	115.79	137.52	82.01
TRP1	P00912	187.28	317.97	189.23	317.75	303.78	274.25	240.8	314.72	288.22
GAL3	P13045	14.23	15.03	19.26	21.77	24.83	18.96	34.48	40.22	21.01
YDR010C	Q12426	5.18	3.04	12.99	19.25	23.95	24.84	15.69	32.65	29.47
SNQ2	P32568	93.35	152.82	73.66	107.14	109.63	184.52	142.6	105.99	181.46
RPL4B	P49626	1690.51	366.24	863	420.11	65.74	314.07	579.2	133.34	459.48
PSF1	Q12488	57.04	78.62	58.4	53	43.35	70.04	48.73	80.71	60.78
RAD61	Q99359	14.58	26.87	23.26	21.25	32.38	28.08	20.82	40.81	22.78
HED1	Q03937	0.76	13.71	9.34	6.39	13.43	2.7	6.89	8.82	4.51
DAD1	Q12248	189.21	235.19	156.17	126.12	96.31	274.52	140.25	152.17	109.37
KCS1	Q12494	89.39	88.18	76.85	99.06	89.96	96.53	98.94	137.94	98.03
YDR018C	Q12185	37.15	24.34	55.91	77.7	97.11	79.64	58.03	157.87	83.15
GCV1	P48015	147.29	45.78	603.6	162.26	64.55	687.36	734.06	217.49	1123.12
DAS2	Q12084	43.76	18.26	25.96	32.22	23.26	54.15	62.74	64.24	73.97
FAL1	Q12099	25.83	15.62	12.1	13.63	5.69	13.39	36.25	34.63	28.28
ATG31	Q12421	82.21	221.73	75.89	113.04	250.26	150.06	94.7	271.2	108.11
SES1	P07284	629.28	440.22	416.5	210.38	99.22	180.39	253.73	87.73	138.66
NSI1	Q12457	35	50.43	40.36	71.23	55.7	65.19	80.5	74.11	68.81
VPS54	Q12071	43.97	73.86	54.05	53.58	83.02	98.79	55.97	78.77	77.72
REG1	Q00816	105.59	135.74	127.11	143.98	111.13	115.21	126.3	121.02	107.44
YDR029W	Q12111	79.54	114.13	63.65	113.85	80.92	70.9	53.42	67.04	83.72
RAD28	Q12021	32.04	27.44	37.64	57.52	90.53	63.17	82.3	120.67	112.69
MIX14	Q04341	266.49	245.19	246.45	229.57	226.54	233.54	257.74	221.13	149.6
PST2	Q12335	1337.02	1753.46	1206.33	1022.67	1166.77	770.75	981.92	1067.69	841.9
MRH1	Q12117	838.96	1201.41	1701.56	1720.48	1504.07	906.85	866.03	661.61	742.11
LYS14	P40971	40.9	61.38	73.56	119.87	154.76	150.79	119.67	138.14	151.08
YDR034C-A	P0C289	0	0	0	0	0	0	0	0	0
YDR034W-B	Q6Q5X2	0	0	56.56	0	0	0	0	0	0
ARO3	P14843	697.67	372.63	545.71	1264.21	735.97	1079.11	1743.45	641.89	1152.16
EHD3	P28817	68.4	71.88	48.83	70.79	63.69	50	95.16	99.44	54.55
KRS1	P15180	628.49	293.82	446.57	551.55	169.73	600.38	813.77	166.34	455.98
ENA5	Q12691	31.59	23.45	32.3	60.75	42.95	60.98	66.65	44.36	60.9
ENA2	Q01896	11.18	31.82	25.72	37.93	33.74	77.92	52.49	69.04	76.68
ENA1	P13587	38.59	62.82	57.4	86.15	66.34	297.88	158.05	187.35	751.14
RSM10	Q03201	274.42	256.36	256.66	295.73	258.29	469.3	417.35	374.75	527.59
YDR042C	Q03205	2.88	3.99	5.59	8.42	4.55	11.66	2.77	4.3	5.83
NRG1	Q03125	49.63	93.77	124.19	145.88	459.84	732.4	134.33	801.16	759.13
HEM13	P11353	374.57	499.64	77.44	64.2	41.41	56.89	103.27	50.2	42.66
RPC11	Q04307	60.89	101.77	38.96	93.29	29.09	61.16	73.73	68.92	51.18
BAP3	P41815	249.2	204.32	290.85	44.63	42.73	87.96	21.5	13.54	44.12
HEM12	P32347	488.92	609.72	300.65	137.58	85.32	104.21	139.38	99.36	74.1
VMS1	Q04311	40.76	62.32	46.18	48.34	48.85	45.52	63.03	58.04	43.16
TPI1	P00942	11654.8	15910.4	11551.8	4278.78	2092.48	1683.27	4621.96	986.01	1729.37
DET1	Q99288	108.25	164.7	103.23	102.44	91.38	85.17	99.97	107.7	79.35
DBF4	P32325	45.44	71.45	61.15	56.39	38.63	69.23	66.84	72.19	55.96
CDC34	P14682	249	351.25	294.66	310.18	310.46	237.86	288.23	373.43	245.09
PST1	Q12355	252.63	565.84	426.17	990.67	260.18	242.25	92.17	153.92	93.22
EMC10	Q12025	453.22	433.32	422.12	286.39	245.16	221.58	239.11	162.09	133.52
YOS9	Q99220	60.44	74.53	75.72	83.64	87.45	81.08	80.77	86.66	73.52
TGL2	P54857	49.6	99.3	74.03	98.38	99.34	98.5	87.26	93.95	79.72
UBC5	P15732	159.53	161.37	203.35	462.37	357.77	353.36	525.61	712.88	456.57
MAK21	Q12176	66.68	52.32	40.99	36.35	26.23	24.73	62.49	48.82	36.52
YDR061W	Q12298	76.98	112.14	86.91	88.17	91.92	89.58	98.79	94.41	73.51
LCB2	P40970	93.11	180.68	131.43	122.69	93.51	111.14	121.45	99.92	91.2
AIM7	Q12156	374.54	444.69	314.05	241.8	215.78	265.52	229.17	126.57	154.38
RPS13	P05756	5113.12	618.1	2918.46	1178.39	112.97	555.37	1496.36	264.68	1067.65
RRG1	Q12167	29.85	25.01	28.33	30.49	27.08	24.54	31.6	31.18	18.81
RTR2	Q12378	32.23	29.37	28.24	24.77	54.68	30.58	41.45	38.14	23
OCA6	Q12454	80.01	108.76	166.57	101.72	135.08	171.22	121.01	147.56	156.56
DOS2	P54858	121.98	156.16	172.93	101.9	88.57	92.64	123.15	129.52	119.56
DOA4	P32571	31.63	59.83	52.37	52.83	67.36	69.2	40.26	69.61	54.03
FMP16	Q12497	325.98	900.69	1428.86	688.39	4794.12	1437.92	249.38	4182.09	1135.21
PAA1	Q12447	492.95	580.59	438.88	409.5	271.23	278.31	328.51	246.62	202.28
IPT1	P38954	96	127.63	128.98	198.67	132.73	167.82	163.51	223.12	159.4
SNF11	P38956	154.17	92.33	137.16	212.9	253.81	191.57	119.97	418.1	204.62
TPS2	P31688	466.07	632.68	1339.45	526.52	1040.66	1296.09	349.66	663.9	1115.69
PPH3	P32345	28.56	19.6	25.73	71	33.39	63.89	86.48	85.46	78.78
RAD55	P38953	32.51	23.08	32.38	88.37	78.65	129.21	91.3	137.28	156.41
SED1	Q01589	3146.01	5997.79	6171.76	4142.07	3951.44	1631.67	1348.76	3952.99	1265.64
SHU2	P38957	48.08	23.04	29.22	83.94	59.3	56.1	72.66	84.28	71.82
TFB5	Q3E7C1	116.16	51.52	128.2	131.25	74.57	188.54	238.58	207.88	180.92
PET100	P38958	236.35	264.92	178.85	201.29	167.31	115.24	245.26	180.67	158.08
VPS41	P38959	28.6	43.12	31.38	36.65	53.79	68.57	42.04	48.79	49.35
PDC2	P32896	33.87	52.97	36.15	58.32	51.48	58.12	77.38	73.74	58.08
STN1	P38960	28.34	48.95	30.81	59.24	50.72	68.29	69.3	89.86	72.81
RRP8	P38961	63.26	35.98	48.3	42.74	22.93	23.57	64.51	65.17	51.89
TVP23	P38962	149.39	191.91	142.96	147.43	156.6	112.93	144.23	99.71	94.3
AFR1	P33304	50.05	115.08	153.16	186.23	224.34	138.99	59.51	161.08	79.57
SSS1	P35179	604.86	936.59	528.64	570	345.58	459.18	404.3	340.29	256.06
RRP1	P35178	97.59	53.85	53.71	67.29	56.42	63.98	63.75	102.07	74.29
SLU7	Q02775	45.56	73.45	68.9	76.99	83.86	63.99	73.4	109.66	62.22
YDR089W	P38966	33.45	28.46	62.18	71.26	51.62	146.37	103.74	79.3	110.63
YDR090C	Q03193	41.28	56.56	49.31	340.2	101.12	260.35	548.42	162.09	208.04
RLI1	Q03195	97.72	86.68	76.73	67.05	21.14	52.96	94.52	48.04	58.75
UBC13	P52490	330.37	502.12	301.29	409.43	312.73	298.37	348.08	417.6	359.93
DNF2	Q12675	32.37	37.85	27.25	20.98	14.83	27.66	32.28	15.22	22.91
GIS1	Q03833	60.01	67.88	102.17	124.05	133.56	131.95	65.11	174.68	140.36
MSH6	Q03834	18.05	21.93	17.42	10.6	19.39	28.64	10.45	32.35	22.19
GRX3	Q03835	339.69	371.15	277.91	226.82	237.55	214.87	253.37	167.65	145.21
BMH2	P34730	585.78	868.58	786.68	882.25	995.81	877.23	692.5	1102.31	891.9
TVP15	Q03860	275.82	179.35	250.42	307.85	230.88	295.9	277.62	129.99	177
ARX1	Q03862	50.69	37.87	29.98	30.85	11.14	16.07	68.02	40.22	23.9
YDR102C	Q03864	1.3	1.52	0	1.48	0	15.29	10.98	5.44	3.1
STE5	P32917	39.82	61.88	43.48	64.25	54.1	58.38	69.31	65.14	61.01
SPO71	Q03868	11.02	25.17	17.39	38.39	40.3	35.01	39.51	51.86	38.56
TMS1	Q12116	85.72	83.52	87.07	166.6	126.46	137.04	136.43	130.81	127.68
ARP10	Q04549	13.47	6.21	7.95	14.05	14.47	12.8	12.17	31.22	11.79
TMN2	Q04562	35.4	25.57	44.56	27.1	30.73	64.93	28.35	33.35	47.95
TRS85	P46944	19.99	26.9	24.71	28.25	32.14	64.08	27.91	41.73	55.85
YDR109C	Q04585	20.52	44.77	28.59	40.9	61.43	62.5	40.05	76.33	65.17
FOB1	O13329	25.88	18.96	20.93	35.52	35.01	40.49	48.07	57.9	52.9
ALT2	P52892	61.87	34.72	76.3	85.86	213.92	294.13	82.59	207.59	174.79
PDS1	P40316	47.5	59.02	37.96	28.35	47.8	69.02	44.5	48.86	53.21
YDR114C	Q04597	0	7.38	6.97	0	16.51	3.11	5.02	0	2.39
YDR115W	Q04598	362.14	410.07	269.03	315.73	293.53	231.41	266.46	239.44	179.35
MRPL1	Q04599	208.4	182.24	189.41	137.84	99.76	75.22	158.45	87.84	70.51
TMA64	Q04600	50.45	60.45	46.8	48	51.97	62.89	52.87	47.16	42.15
APC4	Q04601	15.07	19.4	18.93	19.55	21.81	29.56	17.67	25.05	22.07
VBA4	Q04602	38.23	28.27	36.83	44.18	40.16	154.52	54.3	68.21	132.27
COX26	Q2V2P9	1036.19	965.66	1935.74	2631.75	3855.27	4485.35	3804.62	7514.02	5209.71
TRM1	P15565	69.9	32.17	35.12	63.27	40.8	99.53	121.85	92.93	136.81
DPB4	Q04603	73.96	104.99	72.87	81.52	77.84	60.03	75.29	78.25	68.2
KIN1	P13185	44.33	89.73	85.16	100.42	102.53	142.86	76.52	117.37	127.4
INO2	P26798	26.25	22.95	31.79	53.77	37.83	51.99	63.39	81.33	57.23
YDR124W	Q04608	19.47	34.19	45.57	83.45	66.38	65.09	46.15	65.48	42.75
ECM18	Q04623	32.1	41.57	41.27	34.43	47.76	43.83	35.47	37.16	30.07
SWF1	Q04629	20.56	32.34	23.19	83.78	60.85	109.71	90.06	93.71	137.28
ARO1	P08566	80.43	45.45	84.02	161.99	71.59	161.89	275.62	78.29	171.1
MTC5	Q03897	24.59	48.64	34.05	48.78	60.26	57.3	49.33	77.2	56.14
SAC6	P32599	699.74	946.47	665.5	578.33	713.86	519	524.83	343.91	417.24
FIN1	Q03898	62.26	85.43	88.42	50.86	111.8	104.2	59.15	111.48	91.12
YDR131C	Q03899	20	36.83	26.25	40.48	43.11	46.75	39.25	49.48	40.28
YDR132C	Q03900	37.51	31.67	36.76	66.77	46.43	54.27	63.33	84.45	67.15
YCF1	P39109	48.62	50.47	65.63	94.52	92.22	117.08	82.53	92.08	106.17
RGP1	P16664	53.92	65.42	60.99	57.41	59.86	69.76	57.91	57.52	47.65
HPR1	P17629	27.87	42.97	33.36	36	47.89	63.46	44.41	55.23	51.8
RUB1	Q03919	441.86	546.08	339.67	374.34	248.5	302.61	520.75	154.22	301.09
MTQ2	Q03920	76.57	70.84	66.25	79	97.17	105.48	123.6	152.42	148.97
DOP1	Q03921	27.82	37.98	38.24	36.22	36.27	46.14	33.37	31.77	31.64
PEX7	P39108	38.1	63.24	69.39	124.86	109	102.04	100.23	98.81	85.68
SAN1	P22470	29.91	49.74	33.69	78.54	72.91	63.59	68.47	69.44	64.83
MKC7	P53379	23.29	20.9	15.11	8.21	9.46	12.88	9.28	16.19	10.94
TAF12	Q03761	103.28	145.11	90.88	112.08	107.27	85.2	98.16	101.57	81.41
SWI5	P08153	28.46	49.93	78.41	9.83	26.47	65.08	2.31	8.75	43.83
EKI1	Q03764	33.43	42.76	34.82	34.07	22.56	72.11	40.43	33.55	45.75
KGD2	P19262	371.46	596.08	445.46	739.17	614.95	315.94	579.9	484.84	318.12
NUM1	Q00402	24.47	42.59	30.07	34.15	41.15	30.07	25.8	40.32	33.51
CTH1	P47976	111.45	122.29	92.65	121.24	95.64	110.76	111.69	101.29	101.92
GIR2	Q03768	155.46	286.3	151.92	131.16	123.89	101.85	150.53	162.05	104.98
ENT5	Q03769	90.48	122.37	125.04	153.35	121.7	135.42	174.57	142.9	123.78
CPR1	P14832	4756.05	6815.25	6062.35	3367.33	3555.02	3494	2414.63	3266.36	3577.72
RPA14	P50106	55.91	128.54	116.26	146.98	89.63	82.87	153.91	246.47	189.54
YDR157W	A0A023PZE8	3.3	2.78	1.18	3.31	2.36	0.85	1.46	1.63	0
HOM2	P13663	605.96	333.46	475.88	1349.57	776.3	1991.89	2151.45	517.71	1513.2
SAC3	P46674	19.44	35.81	28.85	34.93	34.11	33.35	30.32	31.24	26.78
SSY1	Q03770	24.73	53.2	45.36	71.16	70.16	71.24	72.36	80.2	64.83
ACL4	Q03771	119.09	79.94	63.47	68.24	47.49	54.37	86.75	108.92	81.47
NBP2	Q12163	78.07	108.34	96.83	98.75	94.41	123.26	118.09	137.34	143.55
CWC15	Q03772	90.06	144.6	116.57	147.4	129.58	107.72	145.68	155.37	133.6
SEC1	P30619	54.49	61.13	57.58	66.94	64.7	61.93	71.1	67.9	55.17
TRM82	Q03774	77.95	55.56	48.02	40.1	15.67	44.69	67.03	55.45	67.78
SEC5	P89102	45.46	61.07	51.78	60.32	61.57	60.76	60.19	77.31	56.71
TAF10	Q12030	167.46	208.06	167.4	150.53	110.31	142.6	172.95	149.62	184.15
CDC37	P06101	89.65	160.44	119.94	132.98	143.21	108.38	120.94	113.31	93.87
STB3	Q12427	66.91	110.4	97.06	137.9	129.59	113.89	134.96	210.32	151.86
YDR169C-A	Q3E789	0	0	0	0	0	0	0	0	0
SEC7	P11075	48.28	48.78	48.33	48.34	37.33	44.27	44.76	32.34	36.14
HSP42	Q12329	1524.63	2371.43	1511.91	815.68	2204.03	961.92	570.85	1063.19	941.25
SUP35	P05453	200.37	303.45	210.79	161.44	146.7	134.71	188.85	128.38	133.09
ARG82	P07250	45.46	54.91	44.36	137.21	133.02	77.7	74.57	187.21	114.76
HMO1	Q03973	654.7	545.01	493.43	563.32	443.46	433.74	424.78	251.96	257.07
RSM24	Q03976	157.63	133.86	140.32	122.69	96.7	96.44	137.84	93.75	85.39
NGG1	P32494	66.95	106.06	78.06	80.94	70.15	62.87	80.25	91.44	55.69
UBC1	P21734	244.98	170.37	226.08	395.41	292.92	197.66	311.13	364.29	307.48
SDH4	P37298	553.68	723.13	701.26	846.49	902.61	498.79	914.92	760.43	530.31
CSN9	Q03981	46.72	55.22	24.35	28.41	48.96	40.02	51.06	174.14	63.17
YDR179W-A	Q03983	14.23	11.7	11.21	15.35	22.45	49.35	26.81	46.53	53.55
SCC2	Q04002	6.02	11.51	7.49	8.46	5.65	6.54	6.67	10.47	4.18
SAS4	Q04003	36.37	49.47	56.82	52.76	65.55	70.52	60.12	74.44	65.79
CDC1	P40986	95.08	169.11	139.52	127.75	154.22	129.91	116.58	145.45	127.89
YDR182W-A	Q3E796	35.53	0	0	0	0	0	0	0	0
PLP1	Q04004	45.73	85.86	58.77	59.21	67.38	79.74	65.84	85.16	67.92
ATC1	Q04005	33.98	33.52	24.63	38.28	6.86	16.07	38.52	20.17	17.03
UPS3	Q04006	74.52	38.77	112.5	120.02	97.49	155.88	93.39	94.72	118.74
SND1	Q04007	84.05	217.22	121.7	167.52	191.36	180.94	228.28	262.78	216.22
CCT6	P39079	363.41	443.2	342.38	412.56	278.62	312.47	384.6	359.81	385.42
SLY1	P22213	105.1	130.85	93.01	77.68	78.47	73.88	71.64	69.96	60.79
RVB1	Q03940	202.55	227.62	165.6	118.95	91.49	84.34	132.23	104.47	79.11
HST4	P53688	15.92	32.12	25.44	19.47	15.65	35.04	20.68	23.39	15.29
NUP42	P49686	28.83	71.37	48.63	61.46	46.83	43.37	67.59	58.23	55.42
MSS116	P15424	109.64	102.91	104.29	77.47	51.62	71.29	102.6	56.12	56.47
YDR194W-A	Q3E818	0	0	0	0	0	0	0	0	0
REF2	P42073	39.95	46.29	42.97	75.39	69.49	74.26	67.76	86.66	63.91
CAB5	Q03941	302.27	237.76	314.51	300.72	394.97	356.55	229.93	337.2	267.52
CBS2	P14905	78.45	75.76	90.7	88.48	79.89	89.85	68.4	68.04	63.49
RKM2	Q03942	26.36	37.42	27.53	40.39	51.33	60.99	55.73	53.74	56.32
VPS64	Q03944	36.89	55.3	61.01	60.25	72.62	77.29	50.58	72.03	65.2
SPC19	Q03954	62.5	109.32	85.02	81.83	81.42	80.85	86.65	112.54	84.92
RAV2	Q03956	102.36	190.82	121.53	157.13	254.42	149.24	97	170.71	133.45
COQ4	O13525	181.25	235	204.53	278.53	325.35	239.29	176.07	277.41	178.29
MSC2	Q03455	25.14	43.34	46.04	63.06	62.28	75.05	63.69	84.6	61.01
EBS1	Q03466	55.66	65.56	55.15	68	46.81	84.51	80.69	75.65	80.07
UME6	P39001	28.1	32.23	32.83	55.82	17.1	27.04	61.5	48.97	34.55
MSS4	P38994	63.58	109.26	97.72	123.42	134.28	132.28	138.97	151.81	131.79
YDR209C	Q03480	485.96	1490.79	347.63	230.29	320.03	329.95	268.73	218.43	218.38
YDR210W	Q03482	66.5	139.74	93.67	0	60.13	0	42.16	31.49	58.21
GCD6	P32501	73	79.67	62.67	66.28	43.66	69.08	75.2	79.01	67.42
TCP1	P12612	151.19	200.52	148.64	141.08	91.26	103.59	138.35	101.1	94.5
UPC2	Q12151	32.31	61.85	18.34	8.3	6.39	12.98	15.7	13.96	16.46
AHA1	Q12449	176.34	211.13	155.51	160.38	213.33	181.46	160.57	346.71	248.84
YDR215C	Q12240	12.63	13.17	9.15	13.69	14.23	4.56	9.91	14.71	12.06
ADR1	P07248	64.43	106.56	114.85	31.92	104.9	38.85	45.7	114.37	70.34
RAD9	P14737	14.08	23.99	13.65	15.11	16.47	23.72	25.98	35.81	28.91
SPR28	Q04921	1.36	2.45	3.31	2.27	3.12	2.18	1.01	18.78	1.25
MFB1	Q04922	67.93	88.35	91.46	91.66	97.38	116.3	86.87	96.35	94.94
GTB1	Q04924	44.89	55.36	45.81	36.66	49.19	62.23	49.61	46.22	60.16
YDR222W	Q04925	15.14	46.02	29.75	37.18	67.03	47.38	32.57	92.71	61.02
CRF1	Q04930	12.81	28.53	24.35	34.19	76.09	47.1	25.01	127.32	53.86
HTB1	P02293	1881.83	4553.07	2901.29	4504.69	5689.73	2283.11	3271.68	3914.2	3421.56
HTA1	P04911	1492.56	1071.81	1948.64	3000.62	2705.78	1712.32	2104.19	2917.74	2267.44
ADK1	P07170	980.51	1227.73	905.22	536.87	175.21	410.39	622.62	136.02	410.43
SIR4	P11978	9.27	27.71	13.84	19.43	24.15	19.96	25.57	37.54	23.67
PCF11	P39081	37.92	43.77	40.62	66.56	60.25	59.07	50.47	61.64	51.77
IVY1	Q04934	114.87	136.42	140.33	132.57	152.45	141.01	121.59	151.45	150.47
COX20	Q04935	327.49	441.81	313.58	476.57	536.71	378.74	356.39	542.51	392.12
HEM1	P09950	64.56	99.52	77.82	228.85	97.29	55.61	249.66	155.31	83.13
RTN1	Q04947	870.37	746.12	781.63	589.34	222.67	329.16	440.09	301.29	355.81
LYS4	P49367	70.86	125.38	125.93	85.59	152.77	153.95	166.12	254.5	181.64
PRP42	Q03776	51.34	67.14	55.08	51.28	38	76.15	48.75	37.38	49.87
FMN1	Q03778	96.25	165.39	83.35	101.8	102.61	131.54	97.51	115.16	92.71
MRPL7	P36519	116.66	93.47	84.64	65.47	35.78	41.15	72.73	46.97	32.32
SEC26	P41810	110.12	134.27	107.41	80.39	69.47	77.65	84.81	64.74	56.95
YDR239C	Q03780	31.85	37.53	28.85	48.57	43.02	45.23	52.03	63.31	52.04
SNU56	Q03782	25.93	28.83	25.1	27.82	23.63	31.96	37.59	40.25	35.4
AMD2	P22580	25.6	42.36	48.06	202.87	129.22	430.13	257.06	167.85	352.22
PRP28	P23394	26.78	36.54	31.05	63.57	64.13	86.67	81.81	112.04	101.63
PEX5	P35056	72.19	59.87	93.85	102.29	154.51	190.88	166.44	337.33	210.15
MNN10	P50108	147.27	140.95	136.47	139.09	85.78	126.29	133.29	89.53	98.18
TRS23	Q03784	217.88	291.93	208.88	202	269.5	166.09	185.98	345.18	230.01
YDR246W-A	Q3E763	0	29.26	11.73	54.83	126.4	0	29.04	31.05	18.94
VHS1	Q03785	69.43	64.51	151.89	252.65	277.38	220.84	104.82	434.52	380.42
YDR248C	Q03786	123.69	188.8	117.97	142.67	201.96	129.7	88.01	131.58	64.69
YDR249C	Q03787	13.51	17.12	21.69	62.86	49.16	64.12	39.8	65.82	62.06
PAM1	P37304	135.51	163.14	179.63	186.95	144.53	197.32	127.22	98.54	128.65
BTT1	P40314	80.19	87.5	44.33	42.94	37.69	40.8	45.33	78.4	28.4
MET32	Q12041	41.32	34.37	88.28	298.55	713.86	637.81	189.3	251.95	351.55
CHL4	P38907	34.93	40.34	45.11	90.67	110.49	143.45	73.96	102.94	121.04
RMD5	Q12508	67.8	99.14	94.31	93.54	158.1	128.2	88.99	143.48	106.04
CTA1	P15202	24.5	32.6	40.97	66.44	213.94	108.82	62.58	1142.44	159.06
RKM4	Q12504	58.06	50.72	58.12	49.99	37.99	106.57	76	41.97	91.44
HSP78	P33416	373.11	610.28	359.61	307.38	514.7	463.9	340.68	449.9	601.79
YAP6	Q03935	9.15	9.2	16.13	12.63	14.65	23.5	16.8	18.3	17.43
SWM1	Q12379	71.13	136.17	69.83	116.45	92.85	105.61	105.69	141.59	115.2
EXG2	P52911	58.15	87.36	66.08	30.85	43.35	74.55	14.96	31.21	33.78
YDR262W	Q12331	299.86	441.25	384.74	832.61	1030.76	594.23	759.44	1231.04	768.56
DIN7	Q12086	11.04	20.76	13.76	40.04	23.26	23.5	23.93	33.17	18.3
AKR1	P39010	122.15	123.14	109.38	177.59	122.59	192.67	177.77	160.61	181.85
PEX10	Q05568	60.8	65.1	56.6	76.04	66.2	93.38	82.04	90.97	79.09
HEL2	Q05580	59.13	88	59.18	51.55	39.21	48.48	61.56	44.24	34.02
CIA1	Q05583	88.07	84.1	87.32	82.98	60.71	104.52	100.18	73.72	105.28
MSW1	P04803	44.82	41.33	54.68	26.07	19.05	36.8	42.1	32.71	34.01
CCC2	P38995	22.11	34.17	24.3	65.98	44.28	45.12	71.26	67.99	54.16
GLO2	Q05584	303.86	505.98	328.18	401.05	521.51	366.02	353.59	381.47	284.17
DON1	Q05610	31.5	29.92	21.65	130.12	65.29	51.55	52.48	71.7	38.1
YDR274C	P87283	68.44	126.83	70.46	42.15	62.25	18.45	12.66	81.76	50.08
BSC2	Q05611	39.95	56.31	57.34	197.58	131.5	150.17	126.61	352.38	201.95
PMP3	P87284	2619.82	0	3776.25	0	0	0	0	0	2736.68
MTH1	P35198	189.15	289.59	308.98	473.73	517.05	356.39	330.14	859.94	666.11
YDR278C	Q05612	0	0	2.85	0	0	0	0	11.4	0
RNH202	Q05635	64.21	56.95	57.43	44.39	34.77	55.13	45.07	76.7	50.88
RRP45	Q05636	106.03	88.18	94.01	103.92	89.58	85.31	111.92	111.86	96.42
PHM6	Q05637	4.87	8.01	5.92	27.48	40.46	12.66	51.36	67.04	19.93
MRX10	Q05648	37.45	30.26	47.52	38.17	41.19	49.53	50.21	50.77	33.97
GCN2	P15442	13.85	27.83	22.02	33.15	36.16	47.23	27.98	38.59	33.64
DPP1	Q05521	148.47	180.69	205.87	260.09	152.58	206.33	213.13	148.8	171.64
ZIP1	P31111	8.43	17.87	10.98	12.04	16.96	11.99	9.73	20.91	13.44
YDR286C	Q05530	74.49	121.07	108.86	85.03	127.88	140.29	141.53	138.13	110.51
INM2	Q05533	99.56	187.31	140.63	132.71	215.63	165.99	132.09	221.78	168.94
NSE3	Q05541	54.43	77.93	81.85	124.64	113.81	109.44	112.53	124.43	122.59
RTT103	Q05543	79.11	110.83	81.09	68.41	77.19	34.1	75.03	74.98	47.96
HRQ1	Q05549	28.41	36.9	28.88	33.05	25.14	36.1	37.15	35.92	28.54
SRP101	P32916	120.48	85	96.72	59.55	59.61	81.87	81.54	59.78	61.96
SSD1	P24276	136.42	233.78	230.18	399.67	447.84	300.87	282.35	366.87	288.98
DPL1	Q05567	171.5	253.67	180.27	262.05	233.29	207.98	152.07	197.68	168.79
HDA2	Q06629	33.22	56.45	49.09	33.01	41.94	47.44	43.27	41.02	40.47
MHR1	Q06630	212.16	191.17	168.66	137.93	121.05	109.42	161.84	123.32	103.84
SUR2	P38992	495.18	378.29	384.23	562.77	316.8	513.51	424.55	637.54	507.47
ATP5	P09457	541.49	460.1	537.1	802.4	398.97	358.03	704.37	304.02	294.76
BFR2	Q06631	49.12	42.18	18.07	17.11	2.38	7.61	49.59	29.68	17.84
PRO1	P32264	82.92	105.3	67.48	49.11	20.97	30.82	77.81	46.58	50.47
CFT1	Q06632	22.43	49.95	24.89	32.71	31.96	39.64	34.13	31.73	28.64
GPI11	Q06636	54.12	46.46	47.4	36.22	32.79	45.87	44.64	53.03	41.07
RSC3	Q06639	22.29	23.78	22.94	24.96	22.45	39.38	23.89	38.09	31.78
CPR5	P35176	729.94	1107.25	614.99	520.48	476.99	399.89	503.92	238	259.57
YDR306C	Q06640	127.86	125.4	137.81	134.29	209.46	223.52	138.95	207.71	193.5
PMT7	Q06644	28.08	51.43	44.95	39.43	43.5	59.08	33.14	50.32	41.56
SRB7	P47822	87.31	60.69	91.04	75.12	62.92	85.99	115.13	55.35	66.18
GIC2	Q06648	94.08	416.36	113.77	71.97	168.72	266.31	59.81	26.02	86.45
SUM1	P46676	18.71	44.14	39.84	42.32	41.44	44.32	43.32	73.77	45.08
TFB1	P32776	42.28	59.88	45.56	58.15	51.42	67.46	52.18	49.73	43.43
SSF2	Q12153	27.11	26.18	21.53	24.94	19.03	27.34	54.92	53.28	41.32
PIB1	Q06651	58.82	172.22	90.7	160.88	264.58	146.33	175.18	313.72	203.73
RAD34	Q06665	19.28	19.14	28.74	17.51	23.56	27.94	27.13	20.3	24.73
IPK1	Q06667	20.54	28.86	36.88	68.96	58.42	76.05	80.07	86.6	81.55
OMS1	Q06668	55.03	47.18	63.79	47.09	36.92	43.35	69.4	46.71	40.33
HIM1	Q06674	18.53	34.63	23.17	46.92	47.2	39.46	30.75	79.71	42.55
MCM21	Q06675	58.58	65.33	65.3	64.52	83.8	105.64	71.42	100.84	80.04
YFT2	Q06676	61.97	103.1	93.21	80.21	114.38	111.35	94.58	125.03	92.69
SWA2	Q06677	28.3	35.63	37.5	38.13	53.08	44.43	41.82	51.67	38.43
DAD4	P69851	406.55	532.39	482.63	525	372.86	433.65	988.41	604.75	482.46
ASP1	P38986	176.02	101.01	103.46	52.81	18.91	65.8	73.12	48.29	68.8
TIM11	P81449	925.44	1496.46	1125.59	1371.39	977.23	869.44	1358.43	1051	1005.45
MRPL35	Q06678	126.55	123.58	105.91	96.36	60.72	58.42	116.71	60.51	49.6
PEP7	P32609	17.77	25.78	20.34	23.29	19.31	38.38	28.96	32.25	28.47
UTP4	Q06679	55.91	26.7	24.01	20.69	6.04	11.26	44.06	42.26	22.99
YCG1	Q06680	12.91	16.74	15.62	11.73	12.13	28.86	19.84	24.9	26.22
YSP2	Q06681	27.47	51.54	36.41	40.44	53.85	59.85	46.49	54.64	44.38
SKP1	P52286	748.02	982.34	685.06	664.04	672.31	542.52	660.69	685.05	513.31
PEX3	P28795	164.87	189.67	181.79	174.68	262.64	210.27	181.54	286.04	254.92
UBX5	Q06682	108.01	231.08	158.35	130.6	230.02	151.24	93.47	193.63	158.5
GPI8	P49018	37.97	75.98	46.79	34.83	55.77	34.13	40.02	44.34	22.82
IRC3	Q06683	30.5	55.01	35.92	39.45	39.21	41.95	41.74	47.11	32.45
RQC1	Q05468	75.5	94.82	70.98	69.29	63.49	81.41	70.81	67.55	62.56
SWR1	Q05471	30.3	78.21	40.19	30.8	44.12	39.6	29.5	46.94	38.81
MSN5	P52918	58.19	106.47	77.24	94.16	129.91	111.27	80.51	92.96	82.03
MRX8	Q05473	65.78	56.81	54.64	75.09	67.51	76.22	57.95	70.32	53.12
MRPS28	P21771	183.24	138.38	165.13	125.7	78.6	130.69	148.39	80.53	102.95
YDR338C	Q05497	34.61	58.12	58.36	89.01	85.77	71.81	80.9	105.44	72.72
FCF1	Q05498	184.2	472.53	160.77	125.24	138.84	74.53	144.88	144.07	113.85
YDR341C	Q05506	258.37	161.72	185.51	205.71	70.36	206.62	319.71	131.34	307.57
HXT7	P39004	6016.31	3562.76	7285.04	4396.48	5976.2	3161.97	5870.18	6512.94	6398.89
HXT6	P39003	5051.18	2465.59	3409.98	4033.5	3659.54	176.82	2284.03	5709.56	618.79
YDR344C	Q05510	7.83	7.51	6.52	6.13	7.39	2.4	5.3	17.51	8.6
HXT3	P32466	571.95	951.64	1824.51	1135.02	4229.01	1770.22	3681.23	6201.54	4984.28
SVF1	Q05515	298.12	138.66	366.88	257.49	247.45	224.07	270.9	259.11	252.16
MRP1	P10662	156	146.65	139.51	125.95	82.34	86.25	127.6	84.65	69.45
PAL1	Q05518	128.23	152.16	154.22	96.57	84.6	155.47	112.35	94.57	114.23
YPS7	Q06325	84.4	93.36	93	196.71	116.78	128.25	178.96	151.1	147.05
ATP22	P50273	43.66	68.34	74.39	115.46	92.2	146.62	98.14	104.66	124.97
SBE2	P42223	24.18	54.91	49.11	101.17	79.47	80.37	81.19	91.61	70.08
YPQ2	Q06328	66.45	54.94	74.18	144.66	100.17	158.52	149.54	126.13	186.54
TRR1	P29509	901.82	984.84	933.91	457.42	363.83	624.91	508.62	393.31	559.54
TRP4	P07285	80.34	63.1	71.82	170.05	97.18	295.13	195.89	238.57	464.07
SPC110	P32380	22.68	32.62	23.28	13.34	18.15	24.27	12.36	27.85	17.66
CNL1	Q06333	230.66	305.52	346.04	675.46	859.01	473.67	406.29	711.87	332.35
GGA1	Q06336	146.16	232.87	205.23	169.83	353.45	242.17	112.44	206.36	197.9
EAF1	Q06337	12.21	18.17	19.9	43.09	27.64	35.32	41.38	39.18	35.31
BCP1	Q06338	146.49	36.82	71.26	108.47	38.42	59.43	119.07	131.64	112.92
TFC6	Q06339	50.8	58.88	47.07	67.15	78.2	63.03	77.74	103.62	73.55
ESC2	Q06340	80.57	86.29	80.22	44.56	81.13	64.92	68.79	67.05	46.48
SEM1	O94742	496.12	1172.04	492.84	364.35	620.48	466.58	368.14	553.76	394.99
CDC40	P40968	44.74	52.32	53.88	59.5	60.87	72.53	65.94	92.36	69.99
ESF1	Q06344	148.35	197.77	153.24	121.39	42.54	59.09	87.84	101.32	72.84
YDR366C	P87287	3.38	1.43	2.43	5.44	4.85	2.61	3	2.52	1.52
KEI1	Q06346	81.16	55.36	73.76	103.08	75.75	73.73	105.29	88.36	69.25
YPR1	Q12458	348.28	489.19	283.63	292.1	285.54	183	181.2	213.59	141.26
XRS2	P33301	16	26.48	19.51	16.27	32.33	31.95	26.1	45.27	31.89
DXO1	Q06349	35.55	45.9	29.2	47.39	33.07	67.16	49.78	79.87	62.07
CTS2	Q06350	38.21	59.17	52.87	53.76	77.28	119.71	41.41	74.51	87.89
VPS74	Q06385	203.5	250.13	182.88	202.31	120.46	170.45	162.31	130.87	130.77
FRQ1	Q06389	86.72	159.39	102.15	142.82	147.11	160.95	169.02	204.48	172.11
PHO92	Q06390	0.35	1.13	2.1	0.82	3.1	1.41	0.24	2.69	0.49
WIP1	Q2V2P8	293.88	1010.71	318.05	196.19	389.11	177.18	234.27	408.33	142.87
BCS1	P32839	104.49	94.7	93.72	88.65	66.3	99.06	109.97	66.39	80.25
ARH1	P48360	62.07	68.27	77.56	87.94	101.09	99.22	76.96	86.22	85.34
ATP17	Q06405	474.73	508.25	476.17	746.93	488.47	280.37	801.02	445.89	358.4
LSM6	Q06406	507.3	854.85	482.65	394.09	533.13	357.61	391.2	442.22	313.38
SDH6	Q3E785	430.6	1371.48	258.03	387.58	1299.34	286.09	329.61	920.42	204.45
RGA2	Q06407	34.35	60.19	49.68	49.59	51.18	74.75	51.4	64.57	60.05
ARO10	Q06408	131.24	241.54	65.45	19.63	28.3	33.23	17.34	47.99	15.49
YDR381C-A	Q3E6R5	300.22	359.36	280.36	471.4	390.9	228.98	619.52	472.73	396.76
YRA1	Q12159	457.86	867.8	564.18	402.57	432.89	620.1	428.79	419.35	635.49
RPP2B	P02400	6251.18	2533.73	3910.12	1122.45	208.73	955.56	1708.27	417.14	1893.76
NKP1	Q12493	76.26	116.58	96.76	83.36	83.74	101.08	120.02	113.3	94.18
ATO3	Q12359	45.8	25.19	55.11	26.42	42.63	100.24	53.63	647.53	172.35
MUS81	Q04149	20.01	28.94	30.25	19.78	39.23	43.42	26.79	56.91	35.98
YDR387C	Q04162	64.22	71.47	87.36	116.6	86.11	113.03	113.54	89.63	98.42
RVS167	P39743	415.29	610.42	412.54	508.02	509.71	337.05	409.33	332.74	328.11
SAC7	P17121	30.34	59.5	42.16	70.03	60.88	75.91	68.83	95.69	72.5
UBA2	P52488	67.51	71.15	56.37	49.62	50.46	72.1	55.15	62.05	68.38
YDR391C	Q04170	362.02	376.63	597.78	390.67	334.96	457.72	433.68	216.56	376.76
SPT3	P06844	69.45	116.26	95.06	117.21	144.75	123.77	111.33	155.59	129.36
SHE9	Q04172	42.62	54.26	45.59	50.09	54.07	59.64	56.93	63.73	45.71
RPT3	P33298	310.72	484.38	300.54	318.61	299.4	197.48	217.42	273.96	216.21
SXM1	Q04175	53.43	74.22	39.66	37.49	30.42	45.38	56.67	42	40.32
NCB2	Q92317	154.7	204.44	181.38	185.39	272.86	120.15	242.79	339.33	282.4
UTP5	Q04177	90.1	55.67	43.47	49.51	21.93	43.49	90.88	84.06	60.55
HPT1	Q04178	469.79	97.75	890.05	812.09	361.07	865.17	1174.6	1700.74	2048.35
URH1	Q04179	38.82	93.17	59.15	43.02	26.37	48.17	35.32	40.41	47.23
DIT2	P21595	3.65	3.76	6.39	11.3	11.8	12.32	6.08	17.99	12.34
DIT1	P21623	5.51	9.26	10.93	11.46	25.38	16.76	8.02	28.23	10.95
RPB7	P34087	123.97	114.96	148.5	161.31	137.31	152.74	132.21	119.97	111.06
MRP20	P32387	88.27	121.72	121.54	189.9	151.42	114.71	199.93	228.87	143.46
PDR15	Q04182	70.24	71.49	118.38	53.45	127.83	108.91	84.2	145.18	108.43
TRS120	Q04183	18.89	30.97	24.85	25.37	23.54	50.06	24.81	24.91	27.11
ADE8	P04161	468.8	250.01	392.53	296.71	272.53	454.27	476.2	317.55	626.4
SIZ1	Q04195	15.86	46.75	30.84	36	55.17	41.12	48.61	63.83	49.17
STE14	P32584	51.7	69.3	61.91	63.24	53.57	86.29	63.38	54.22	61.12
DFM1	Q12743	112.73	122.71	149.39	181.6	183.93	147.29	154.99	156.25	137.14
RRP17	Q04031	114.1	103.26	107.19	94.6	54.58	78.25	118.22	85.28	100.04
ERD1	P16151	17.24	16.78	24.49	29.23	31.04	30.93	36	44.91	36.23
YDR415C	Q04033	55.61	63.3	69.12	56.79	47.72	71.15	70.86	60.96	61.28
SYF1	Q04048	24.44	32.04	28.3	32.57	36.28	41.01	38.65	43.56	38.37
RAD30	Q04049	25.73	25.58	29.75	78.76	68.14	98.5	78.2	93.18	99.3
HKR1	P41809	11.17	21.67	19.23	71.74	32.53	25.72	42.09	38.05	23.5
ARO80	Q04052	21.98	34.9	35.64	45.82	57.57	67.96	39.42	59.87	63.45
SIP1	P32578	34.29	30.16	48.58	70.75	68.28	64.67	65.32	82.62	69.24
CAD1	P24813	98.89	132.41	128.31	128.81	153.61	115.92	134.04	139.84	103.82
DYN2	Q02647	461.93	367.71	486.54	690.02	482.66	898.45	415.35	528.72	550.1
SNX41	Q04053	40.37	70.61	82.38	113.54	174.87	160.79	95.76	179.85	131.49
RPN9	Q04062	213.07	300.31	211.26	223.55	193.59	143.26	156.9	168.02	138.81
BNA7	Q04066	67.5	63.95	50.2	53.19	46.69	36.47	53.77	39.4	25.57
TIF35	Q04067	602.01	410.79	451.82	241.36	115.14	93.83	258.86	125.79	119.96
CYM1	P32898	39.15	50.58	57.65	35.61	41.42	57.6	46.28	50.19	47.06
NPL3	Q01560	752.39	894.52	799.6	151.13	573.74	326.47	299.36	219.23	294.39
GPI17	Q04080	65.89	119.47	77.5	60.18	79.78	99.56	65.81	80.6	74.24
PPM1	Q04081	198.4	212.76	198.11	186.86	246.15	285.12	192.96	248.58	257.84
PPZ2	P33329	57.35	104.1	102.87	123.08	196.39	157.53	122.55	184.33	146.44
GPI19	Q04082	24.78	11.67	23.64	37.56	21.19	36.65	19.7	47.83	29.35
THI74	Q04083	28.58	34.62	43.49	70.19	41.93	72.52	58.68	63.73	51.19
LRS4	Q04087	26.76	29.39	37.39	44	41.55	48.69	43.79	57.59	39.06
DOT1	Q04089	16.63	23.82	22.19	14.48	17	25.44	22.01	33.11	28.41
APT2	P36973	59.79	63.1	66.49	109.14	67.9	44.73	131.19	143.12	100.73
SSN2	P38931	13.38	36.52	22.58	21.51	31.88	26.86	20.07	35.26	21.42
YDR444W	Q04093	39.05	48.21	50.24	50.47	46.11	52.39	59.35	63.26	64.65
ECM11	Q04110	0	1.04	0.82	0.1	0.4	1.05	0.5	1.7	0.5
RPS17B	P14127	1667.6	635.11	655.57	348.04	39.38	306.71	410.15	189.44	350.63
ADA2	Q02336	33.47	34.56	31.07	24.68	31.8	38.62	23.19	30.8	33.89
UTP6	Q02354	40.44	33.26	16.74	13.38	4.76	7.22	39.86	31.64	19.38
YHP1	Q04116	22.28	33.56	24.8	31.79	42.77	75.32	22.07	37.89	27.08
PPN1	Q04119	155.16	291.35	195.53	171.5	247.26	212.46	142.68	182.85	156.47
TSA2	Q04120	487.76	260.16	797.02	318.41	439.71	544.19	362.03	277.09	312.71
GUK1	P15454	589.64	685.03	428.47	308.38	216.03	267.35	360.68	226.38	252.26
NHX1	Q04121	95.46	90.95	110.33	195.99	163.24	201.16	182.43	185.33	189.08
TOM1	Q03280	27.24	50.98	32.26	33.45	38.61	24.61	28.35	25.27	22.94
HEH2	Q03281	56.71	96.01	77.61	112.05	111.1	109.71	96.31	93.5	84.36
PFA5	Q03289	31.19	43.87	50.13	66.08	52.18	100.61	67.46	75.94	87.19
TFB3	Q03290	62.51	87.76	89.12	98.74	93.41	98.16	95.84	118.32	88.15
YDR461C-A	Q2V2P7	360.88	909.57	547.02	403.39	543.05	299	359.38	649.65	334.3
MFA1	P34165	0	0	0	0	0	0	0	0	0
MRPL28	P36527	251.66	296.35	256.06	284.67	245.67	247.09	229.96	344.43	278.85
STP1	Q00947	105.78	164.69	133.17	239.4	224.88	183.67	257.11	228.23	227.12
SPP41	P38904	17.23	31.65	17.37	24.33	20.39	23.25	33.96	42.86	30.05
RMT2	Q03305	121.38	43.34	77.4	58.6	13.37	57.56	99.38	97.49	96.69
PKH3	Q03306	50.59	68.5	61.43	89.53	94.57	93.36	89.32	100.47	81.09
TLG1	Q03322	102.21	160.5	107.94	111.04	129.91	108.66	124.46	97.58	98.59
SDC1	Q03323	103.69	174.14	98.61	90.01	95.58	126.1	138.63	123.5	134.62
UGO1	Q03327	57.7	84.8	77.15	58.41	75.32	59.92	54.79	88.12	53.84
RPL27B	P0C2H7	1301.73	638.97	663.29	419.48	61.25	214.62	404.06	119.25	310.15
TRS31	Q03337	81.15	111.75	80.6	67.61	98.53	80.11	78.65	85.06	64.53
PRP3	Q03338	45.31	79.08	71.93	72.26	120.28	94.39	98.05	139.13	101.88
JIP4	Q03361	97.84	165.93	138.91	152.95	139.29	121.46	123.05	112.04	99.83
YDR476C	Q03362	164.89	217.9	149.92	301.87	247.98	210.83	242.83	270.77	230.45
SNF1	P06782	84	102.35	142.94	188.63	160.2	186.6	167.43	166.98	186.68
SNM1	P40993	59.52	69.03	30.83	43.86	40.71	54.3	78.64	77.97	71.71
PEX29	Q03370	90.11	119.4	135.49	157.19	188.68	165.22	118.11	164.49	148.51
DIG2	Q03373	38.24	49.8	48.36	37	53.8	70.47	38.58	55.48	58.99
PHO8	P11491	135.83	217.6	329.55	606.92	543.23	688.23	596.45	509.93	617.59
CWC21	Q03375	110.72	191.87	169.79	180.53	250.51	253.28	235.9	287.4	299.61
KRE2	P27809	466.92	500.1	438.77	510.34	351.07	452.95	489.15	346.73	383.76
VPS52	P39904	43.72	48.21	49.55	48.07	51.42	62.89	53.39	47.89	39.65
VPS72	Q03388	48.77	70.44	62.4	68.18	74.59	68.7	74.43	99.43	66.43
VPS60	Q03390	165.19	254.52	194.64	216.68	207.43	157.24	191.06	174.37	148.08
RIB3	Q99258	416.66	381.59	269.58	405.06	172.65	461.25	601.09	202.89	496.35
PAC11	P40960	23.43	48.38	37.84	23.57	22.73	36.35	19.8	37.86	30.65
SLD5	Q03406	30.22	30.51	36.2	32.83	24.7	42.9	32.42	48.66	38.61
PKH1	Q03407	35.66	53.02	60.2	59.4	96.15	92.1	52.38	132.13	103.56
IZH1	Q03419	108.48	209.04	116.16	194.12	74.89	74.27	133	235.36	179.12
MZM1	Q03429	96.67	98.85	95.24	116.59	46.42	106.06	114.91	67.4	59.9
RSM28	Q03430	186.19	155.22	161.78	141.02	111.82	98.38	135.29	100.25	82.49
VPS3	P23643	23.77	48.09	32.51	39.36	37.25	40.71	43.56	53.21	42.42
PUF6	Q04373	97.8	37.52	40.71	46.54	12.97	18.01	78.44	38.5	33.97
ITR1	P30605	168.55	270.34	1026.33	811.08	249.57	454.77	616.38	421.2	257.75
SEC20	P28791	82.43	119.02	92.12	85.56	81.12	82.17	75.89	123.02	73.74
LCD1	Q04377	14.27	41.87	22.8	20.24	22.86	32.64	28.98	47.07	28.06
RPL37B	P51402	8298.94	4873.96	5613.11	2045.75	746.71	1666.88	2853.22	870.87	2531.73
PLM2	Q04383	10.36	23.37	13.8	7.9	7	22.38	9.61	3.92	7.22
SAM2	P19358	233.01	170.33	708.74	479.69	718.81	922.19	330.48	155.27	233.98
LPP1	Q04396	31.82	71.46	62.53	29.87	49.76	53.46	24.58	40.81	21.18
SPG3	Q04398	6.9	16.46	14.53	45.72	33.55	35.4	26.72	71.95	28.75
PSP1	P50896	67.5	125.33	110.41	168.98	198.92	146.66	113.22	215.59	144.83
GMC1	Q04399	28.68	44.41	32.81	33.75	42.65	40.13	41.02	49.27	43.17
GIN4	Q12263	27.31	45.99	22.24	6.11	14.18	32.62	2.87	15.03	13.29
GNP1	P48813	124.53	179.27	249.49	8.27	15.73	14.56	24.65	53.43	17.8
SMT3	Q12306	758.84	1447.82	962.36	506.35	587.73	484.01	481.57	501.63	356.12
SDH7	Q04401	187.24	239.66	197.18	154.82	193.75	101.61	194.23	209.22	108.02
EMI1	Q04406	72.3	90.06	88.07	113.02	132.52	116.24	100.45	89.12	95.18
GRX2	P17695	891	1055.38	1461	1298.32	1585.86	1201.96	948.64	1064.15	958.6
YDR514C	Q04408	20.14	25.94	22.63	24.11	21.27	14.49	30.99	31.28	20.55
SLF1	Q12034	18.83	39.55	34.28	27.37	15.76	10.75	26.52	29.56	16.09
EMI2	Q04409	1391	1105.76	1657.5	486.24	849.94	598.82	480.65	385.83	566.39
GRH1	Q04410	288.88	330.73	272.84	225.92	277.48	258.79	240.31	291.52	265.55
EUG1	P32474	74.32	110.62	67.12	61.31	27.87	60.48	44.25	40.77	40.99
FPR2	P32472	213.9	238.68	244.82	147.93	91.98	170.72	169.29	135.57	144.18
URC2	Q04411	20.61	31.79	21.95	39.39	36.33	41.39	43.61	66.33	47.26
SPS2	P08459	5.91	6.81	5.77	7.08	9.31	8.23	6.5	18.38	5.13
SPS1	P08458	3.2	1.61	2.84	18.73	6.06	8.42	7.87	19.82	6.32
AGE1	Q04412	45	44.66	50.76	122.51	94.77	81.11	112.22	136.76	97.68
YDR524C-B	Q3E6R4	16553.5	12582.8	10722.8	8498.37	11471	19070.2	11268.6	9190.7	19171.7
YDR524W-C	P0C1Z1	0	0	0	0	0	0	0	0	0
API2	Q04413	2.69	0	1.22	15.48	10.72	17.98	6.55	20.85	53.27
SNA2	P56508	247.59	525.25	428.43	1011.48	692.27	537.84	775.56	720.81	590.63
RBA50	Q04418	91.36	86.18	71.77	86.41	107.07	144.15	109.56	191.98	161.16
HLR1	Q04429	4.32	14.24	3.63	7.14	6	12.46	7.32	18.29	7.71
QCR7	P00128	795.76	943.99	837.07	1478.89	739.07	596.81	1391.86	719.52	531.51
APA2	P22108	193.65	202.58	217.41	250.63	275.46	281.64	237.68	244.09	239.68
CAB1	Q04430	95.82	103.46	99.51	116.37	84.51	195.6	172.75	110.29	183.03
KRE28	Q04431	43.37	59.46	62.4	54.42	74.02	70.92	61.59	64.3	53.34
HSP31	Q04432	170.2	460.03	354.19	441.89	1682.53	746.27	346.72	1451.62	984.01
FIT1	Q04433	5.21	6.13	4.94	21.99	11.16	14.04	17.39	23.25	20.96
STL1	P39932	8.52	13.15	10.46	25.18	26.92	19.73	23.96	49.72	24.7
PAD1	P33751	43.13	61.57	38.94	50.46	53.93	55.45	39	105.34	74.95
FDC1	Q03034	51.24	150.24	81.08	77.58	109.24	93.04	85.72	91.28	80.28
IRC4	Q03036	16.89	42.35	24.39	13.8	57.75	48.02	23.27	29.51	13.19
YDR541C	Q03049	29.89	75.33	34.48	66.74	75.41	63.19	44.64	61.44	46.15
PAU10	Q03050	0	0	3.39	7.96	2.33	1.29	1.47	4.05	1.56
IRC22	P40006	346.91	479.65	273.95	223.67	123.74	248.99	230.21	133.74	208.34
WBP1	P33767	272.68	368.74	240.18	215.97	163.51	180.59	149.2	131.17	130.12
GIM4	P40005	166.32	267.84	128.73	123.33	86.93	85.98	127.9	133.76	68.6
YEA4	P40004	30.74	48.84	38.43	53.46	55.71	54.71	40.02	56.29	46.22
VAB2	P40003	78.65	142.86	85.01	147.5	172.24	118.52	103.27	128.44	94.69
YEA6	P39953	108	167.36	111.9	211.88	210.72	222.4	238.05	250.37	225.46
MIT1	P40002	22.07	48.9	26.83	92.46	77.9	35.2	89.85	52.78	33.33
YEL008W	P40001	5.51	26.3	4.98	4.88	34.58	7.31	7.99	30.09	5.38
GCN4	P03069	1008.96	1846	1067.58	2885.35	1811.03	1691.98	3324.96	1959.61	2012.1
YEL009C-A	A0A023PZF2	2.52	3.96	3.95	3.76	1.5	12.02	1.39	6.97	4.92
GLC3	P32775	1062.14	1282.03	1618.34	1118.14	1845.41	1081.33	500.15	1481.54	1693.6
UBC8	P28263	178.81	234.68	230.62	462.99	488.12	346.06	372.77	663.5	432.21
VAC8	P39968	69.61	88.3	115.02	129.08	135.68	137.1	94.09	109.04	105.92
YEL014C	P39999	7.33	4.66	0	0	0	0	0	0	0
EDC3	P39998	145.92	153.99	149.83	93.96	90.94	96.92	114.5	110.1	97.23
NPP2	P39997	47.73	84.33	42.96	43.04	36.87	61.31	56.81	55.01	61.73
PMP2	P40975	0	0	0	0	0	0	0	0	0
GTT3	P39996	84.16	41.14	82.39	89.56	59.58	78.41	62.09	69.62	67.29
EAF5	P39995	77.51	88.21	66.88	91.53	74.26	80.18	116.67	90.54	77.96
MMS21	P38632	28.49	30.32	15.55	32.42	26.01	17.8	44.45	50.66	26.46
PXP1	P39994	74.23	126.26	70.07	115.46	134.83	94.09	106.63	130.75	87.52
TIM9	O74700	167.64	184.52	79.09	133.37	198.04	181.01	240.03	159.17	70.47
URA3	P03962	0.15	0.56	2554.09	0.25	0.16	676.17	0	0.16	560.58
GEA2	P39993	28.08	36.76	25.78	16.13	7.44	20.99	23.28	17.5	14.9
YEL023C	P39992	16.45	44.32	26.27	37.28	24.42	37.7	33.95	39.29	24.6
RIP1	P08067	384.34	369.88	482	775.32	362.66	241.22	680.06	326.11	209.46
YEL025C	P39991	31.76	49.57	50.36	79.85	46.4	98.45	66.04	58.68	73.31
SNU13	P39990	218.89	167.12	164.25	116.31	9.6	32.37	171.33	30.09	69.97
VMA3	P25515	1709.08	1338.01	1524.78	1411.88	1017.53	1322.42	1330.54	874.55	1200.05
YEL028W	P39989	71.61	32.05	26.79	147.75	46.56	65.72	95.4	83.83	88.55
BUD16	P39988	21.37	27.02	28.74	38.06	29.75	104.55	75.59	50.07	117.48
ECM10	P39987	14.25	34.39	29.81	13.28	44.8	36.82	12.01	70.59	28.17
SPF1	P39986	76.7	89.41	75.1	76.07	49.41	96.51	72.19	72.36	82.38
MCM3	P24279	42.89	60.51	47.12	61.44	38.51	85.28	53.87	64.02	57.43
MTC7	P32633	58.12	17.32	53.49	22.64	18.31	20.95	18.27	16.8	33.86
HYP2	P23301	1503.77	1712.26	1372.83	1279.44	1189.82	974.1	1103.27	1503.65	1138.87
UTR5	P32630	2.87	0	2.82	9.65	7.73	6.31	8	58.7	5.4
ANP1	P32629	62.27	78.56	61.56	53.94	45.25	79.3	64.55	85.03	76.23
RAD23	P32628	203.71	357.63	181.35	224.61	142.28	97.18	176.62	226.99	139.76
UTR4	P32626	209	269.64	172.53	236.04	292.33	195.08	215.48	294.68	198.26
CYC7	P00045	1174.19	1373.95	919.04	265.74	1186.69	421.77	387.32	455.48	211.4
UTR2	P32623	59.96	297.88	57.77	13.53	20.76	62.09	16.1	21.65	16.1
YEF1	P32622	25.17	23.38	32.65	91.41	74.24	89.35	63.91	103.82	73.96
GDA1	P32621	73.32	63.72	72.96	46.34	41.58	42.65	54.91	71.56	53.22
YEL043W	P32618	32.99	63.49	42.77	47.44	41.85	45.79	51.09	50.55	46.68
IES6	P32617	366.02	428.1	220.18	614.69	493.32	391.9	548.32	607.63	548.09
GLY1	P37303	332.57	226.36	135.18	591.53	368.36	410.58	822.1	501.91	751.15
FRD1	P32614	321.41	290.56	238.57	167.46	158.98	205.39	226.43	102.05	137.35
TCA17	P32613	63.48	34.47	33.21	43.83	32.48	78.92	64.46	96.54	106.29
PAU2	P32612	10.27	23.72	16.09	58.71	58.3	53.98	48.36	140.83	70.25
RML2	P32611	145.86	159.12	146.78	119.88	98.2	70.83	133.89	80.29	61.59
VMA8	P32610	512.41	621.99	389.56	526.67	399.78	573.94	464.95	328.07	403.2
AFG1	P32317	198.55	225.75	157.07	165.14	223.06	153.66	157.67	189.27	135.77
MAK10	Q02197	36.85	46.38	32.48	35.44	26.68	30.33	50.39	41.55	34.04
POL5	P39985	51.25	35.59	35.92	34.12	25.8	36.36	37.97	45.14	34.13
HAT2	P39984	113.68	153.32	155.5	72.98	181.89	155.99	91.32	184.46	141.79
YEL057C	P39983	14.9	18.64	42.37	11.73	25.9	37.63	10.6	18.44	15.21
PCM1	P38628	158.23	206.32	178.9	430.31	372.79	648.58	243.26	425.31	523.1
SOM1	Q05676	36.42	130.66	178.37	167.35	110.56	260.76	144.18	113.06	241.49
PRB1	P09232	454.25	1227.04	1385.42	2810.99	3717.89	2822.87	2251.94	3448.85	3527.38
CIN8	P27895	15.9	38.08	18.98	16.14	24.55	23.55	20.39	29.09	18.63
NPR2	P39923	12.38	31.47	26.35	30.65	42.95	83.99	39.64	45.5	56.49
CAN1	P04817	77.72	158.16	467.38	648.87	1223.81	2051.73	880.64	1241.68	1745.53
AVT2	P39981	9.47	24.43	29.03	44.53	33.95	106.43	56.31	58.36	101.57
SIT1	P39980	32.85	28.1	49.53	137.64	49.47	66.51	97.84	86.32	64.85
YEL067C	P39978	18.93	16.57	21.13	46.9	39.76	84.74	56.49	73.15	103.12
YEL068C	P39977	137.33	157.98	108.61	170.29	124.9	202.58	150.59	125.14	170.61
HXT13	P39924	5.76	4.03	7.81	8.56	13.55	9.58	12.74	22.93	18.41
DLD3	P39976	277.01	472.54	548.54	432.58	317.73	387.25	597.83	161.73	273.81
RMD6	P39975	13.65	29.47	32.47	210.66	173.46	329.1	188.71	93.65	204.31
YEL073C	P39974	59.29	85.07	482.58	234.25	74.19	197.17	148.34	107.9	98.13
YEL075C	P39972	2.02	11.11	0.98	0	19.15	25.73	7.92	8.64	2.68
YEL076C	P39971	9.87	22.74	15.45	8.51	17.38	25.96	7.88	9.47	19.37
YEL077C	Q3E7X8	11.93	30.76	24.21	22.08	29.4	31.79	19.66	35.46	26.28
MNN1	P39106	27.45	69.62	63.29	154.7	85.89	218.07	153.43	64.65	100.47
NOP16	P40007	177.11	134.31	139.32	133.8	115.37	134.3	183.52	251.65	198.52
PMI40	P29952	208.45	303.79	162.53	51.64	46.09	68.19	31.11	67.5	44.12
FMP52	P40008	516.01	1114.34	538.86	686.32	852.42	545.16	585.35	1007.2	712.78
YND1	P40009	59.29	87.79	65.53	73.46	78.45	96.67	76.79	70.99	77.49
NUG1	P40010	131.14	62.26	86.69	50.8	12.89	21.38	82.19	78.45	50.57
TMA20	P89886	182.01	187.54	157.28	116.93	64.92	93.52	158.55	72.23	91.63
PAC2	P39937	17.82	25.26	19.16	31.53	33.07	30.7	33.44	41.98	30.85
SEC3	P33332	42.08	77.5	48.29	48.85	61.32	65.02	47.42	52.9	51.15
NTF2	P33331	1006.48	866.21	587.88	419.04	250.57	426	405.34	207.03	219.91
YER010C	P40011	149.58	263.77	152.97	216.96	160.98	178.88	230.69	187.19	165.53
TIR1	P10863	537.84	37.61	22.1	16.44	13.68	14.69	6.7	22.43	10.66
PRE1	P22141	452.86	742.99	528.73	559.82	587.48	492.6	364.65	462.05	417.33
PRP22	P24384	21.46	37.93	24.55	29.58	34.12	39.72	42.42	56.84	41.59
BUD25	P85052	0	0	0	0	0	0	0	0	0
HEM14	P40012	116.06	151.4	92.71	88.5	113.8	112.34	86.02	136.58	94.52
FAA2	P39518	34.31	34.25	90.84	75.66	226.88	150.99	104.95	771.67	395.05
BIM1	P40013	88.37	76.86	80.94	46.97	42.28	89.35	44.33	40.06	48.42
AFG3	P39925	61.56	80.8	89.58	160.55	114.25	106.2	131.5	151.86	129.27
SPC25	P40014	102.09	94.84	102.61	111.23	114.84	100.6	103.62	151.1	126.17
SBH2	P52871	1278.55	1597.6	1471.75	1461.96	1386.75	1050.45	1505.73	1556.82	1137.06
ISC1	P40015	72.67	80.72	92.9	112.49	100.82	162.32	91.84	117.24	132.52
GPA2	P10823	249.81	462.02	386.49	477.53	510.61	383.02	408.87	440.13	435.27
RPN3	P40016	350.61	493.77	343.76	355.35	366.95	231.37	264.49	296.88	240.18
SRB4	P32569	46.29	37.87	49.12	46.8	52.89	52.92	47.75	53.42	41.67
PRO3	P32263	471.44	714.84	461.83	451.8	363.09	383.38	411.64	329.66	351.17
YAT2	P40017	23.98	45.59	86.01	133.9	108.27	135.35	316.35	315.71	260.33
GCD11	P32481	278.48	219.46	183.32	161.06	89.79	109.26	201.01	108.37	115.02
CHO1	P08456	520.32	309.73	1752.79	565.18	337.39	569.92	576.03	569.12	420.44
GAL83	Q04739	101.51	115.86	130.58	91.88	96.01	98.76	90.43	114.82	92.78
MIG3	P39943	23.19	20.24	26.08	42.16	114.4	76.28	92.12	242.9	149.98
SMB1	P40018	160.42	149.78	164.06	147.04	140.34	102.5	151.11	213.71	131.11
CHZ1	P40019	352.34	544.41	373.5	288.4	344.61	278.76	324.47	463.14	289.09
YPT31	P38555	414.44	677.54	442.18	216.29	263.48	264.36	209.6	288.46	248.19
FIR1	P40020	11.84	27.94	21.6	11.73	21.99	30.74	13.99	27.81	25.3
ZRG8	P40021	15.27	33.8	25.76	34.49	40.85	28.7	34.22	38.57	25.33
YER034W	P40022	45.26	105.5	69.2	107.11	109.79	115.27	118.51	191.18	140.78
EDC2	P40023	181.14	410.29	399.56	818.02	725.67	544.68	564.73	858.71	507.77
ARB1	P40024	236.47	137.12	185.47	219.11	106.81	132.73	265.78	245.69	201.37
PHM8	P40025	66.04	73.53	89.4	380.82	199.7	224.56	449.49	185.42	264.68
KRE29	P40026	19.3	22.26	17.61	26.59	20.64	26.58	39.79	42.29	30.26
FMP49	A0A023PZB3	0	5.02	0	0	5.81	0	3.2	0	2.28
HVG1	P0CE11	33.17	63.99	41.12	82.75	140.34	156.11	85.37	175.76	152.21
YER039C-A	P0CD97	8.3	154.56	82.95	114.84	149.14	169.69	51.12	132.29	253.29
GLN3	P18494	23.34	32.33	27.49	60.3	52.22	133.56	86.42	77.37	126.11
YEN1	P40028	23.55	42.37	36.3	46.18	44.97	60.81	48.21	68.75	49.3
MXR1	P40029	170.05	88.28	314.88	583.86	2049.87	1510.9	308.79	512.03	536.02
SAH1	P39954	753.99	546.58	1186.85	387.5	169.49	240.07	381.2	110.5	95.7
ERG28	P40030	379.12	533.15	290.32	402.84	381.73	141.46	286.69	489.93	180.1
MEI4	P29467	2.7	8	5.81	11.72	4.66	4.16	4.57	7.42	2.12
ACA1	P39970	24.74	27.68	38.33	219.95	106.84	43.46	173.35	211.15	71.42
SPO73	P40031	51.35	45.25	59.89	177.09	198.08	108.91	116.92	277.19	172.91
SAP1	P39955	22.94	42.34	41.08	54.11	88.34	60.79	64.62	98.53	60.44
CAJ1	P39101	269.77	407.25	242.46	218.33	239.11	209.83	194.96	219.24	210.25
ISD11	Q6Q560	156.84	231.73	246.7	340.86	408.34	209.16	347.12	440.05	263.78
TPA1	P40032	61.61	62.77	49.01	70.48	40.95	56.43	104.85	54.16	67.55
RSM18	P40033	252.88	279.64	219.35	215.26	180.52	159.31	270.23	159.29	181.81
JHD1	P40034	36.3	32.27	45.11	72.57	68.38	98.61	76.52	102.35	92.8
HOM3	P10869	55.32	69.17	58.91	184.32	134.9	404.31	271.08	128.12	439.35
PIC2	P40035	891.96	662.08	1309.72	2326.17	2319.9	1167.89	1199.55	805.16	780.71
YER053C-A	Q3E7B0	0	0	0	0	0	0	0	0	0
GIP2	P40036	74.46	114.59	146.66	135.38	266.66	153.06	62.57	352.58	205.98
HIS1	P00498	243.91	153.89	186.59	259.94	194.18	906.68	411.1	362.86	829.42
FCY2	P17064	231.3	139.74	341.16	613.72	130.24	416.3	1062.17	436.91	713.12
RPL34A	P87262	2094.77	1163.96	1016.18	468.74	77.77	345.99	498.85	167.92	532.49
HMF1	P40037	585.85	582.02	439.98	603.88	323.53	459.38	668.86	431.21	527.81
PET117	Q02771	86.77	93.75	148.99	108.64	115.2	122.69	162.64	145.24	134.93
PCL6	P40038	88.72	87.98	103.46	112.78	128.89	106.88	100.58	133.75	85.46
FCY21	P40039	17.75	29.38	53.11	48.23	41.66	78.91	72.07	62.16	82.27
FCY22	Q12119	10.14	10.63	24.45	26.8	19.53	41.2	64.45	42.21	58.46
CEM1	P39525	87.99	101.31	190.69	50.27	113.5	116.92	204.61	140.87	144.66
GPP2	P40106	273.3	903.03	434.81	144.78	204.66	422.99	264.61	150.99	585.05
THO1	P40040	351.9	413.37	361.43	401.55	339.76	426.99	355.27	367.45	360.31
VHR2	P40041	84.31	85.6	81.44	20.1	14.81	19.09	25.89	72	55.43
ICL1	P28240	46.24	61.87	91.97	122.44	125.79	198.71	124.27	436.02	493.24
RRT13	P40042	100.93	66.73	91.38	226.49	158.93	162.6	152.88	190.55	155.13
RGI1	P40043	4652.06	3093.93	3762.23	2502.12	4541.81	2050.74	1153.47	1240.43	2097.67
MOT2	P34909	44.66	84.43	88.35	116.68	70.86	118.48	134.11	112.11	111.85
ARG56	Q01217	26.15	47.27	80.12	523.26	167.54	1121.02	878.48	329.66	1293.26
RNR1	P21524	65.76	96.35	38.97	5.68	21.02	24.62	3.41	9.54	13.6
TDA2	P40045	164.56	405.5	130.83	217.98	293.9	179.59	248.57	284.83	165.95
VTC1	P40046	333.32	374.04	274.09	728.52	822.02	562.1	644.45	750.73	653.8
ALD5	P40047	42.53	32.65	64.69	364.54	441.1	1219.08	466.97	633.83	1604.97
YOS1	Q3E834	193.61	212.09	210.28	128.52	213.34	53.44	181.43	116.41	105.4
PTP3	P40048	11.9	16.28	17.02	46.67	19.58	20.15	55.85	57.87	46.35
YER076C	P40049	33.13	73.01	46.89	59.45	53.1	64.93	57.29	59.91	33.08
MRX1	P40050	28.13	32.87	39.86	46.48	33.59	32.5	43.01	37.77	25.63
ICP55	P40051	75.4	70.57	91.24	101	59.33	81.96	74.32	50.42	52.35
YER078W-A	Q3E7A2	0	0	0	0	0	0	0	0	0
YER079W	P40052	218.2	369.45	221.78	392.34	328.74	219.36	336.97	250.26	201.34
AIM9	P40053	220.5	293.75	176.47	207.35	223.27	133.23	181.12	179.66	123.03
SER3	P40054	92.21	128.28	1175.12	253.41	315.66	271.87	145.41	179.99	307.75
UTP7	P40055	49.4	45.88	33.51	41.53	20.92	20.16	58.53	58.23	28.95
GET2	P40056	155.97	315.45	176.27	243.17	298.7	161.01	265.21	349.07	208.38
YER084W	P40057	2.99	0.8	2.02	1.53	18.1	1.96	6.7	22.64	17.78
YER085C	P40058	0	0.65	6.24	6.29	6.25	4.16	0.34	5.59	3.14
ILV1	P00927	216.9	98.52	147.63	214.83	98.52	439.63	381.58	229.78	450.6
SBH1	P52870	559.3	744.07	604.54	212.06	298.19	428.78	255.69	223.67	245.49
AIM10	P39965	39.92	55.45	63.44	42.49	41.29	50.66	42.83	27.1	29.4
DOT6	P40059	123.09	117.65	161.3	296.11	231.98	212.92	211.24	171.12	202.16
PTC2	P39966	91.92	75.45	119.48	207.26	178.02	195.64	205.22	187.97	244.91
TRP2	P00899	166.05	286.33	118.18	244.99	135.1	358.55	311.21	160.28	337.42
MET6	P05694	159.6	111.51	1295.17	3190.93	3629.29	4810.7	2261.07	1084.11	2067.47
IES5	P40060	259.71	276.49	177.68	406.44	701.19	677.28	391.61	347.82	472.16
TSC11	P40061	14.47	27.82	21.26	26.73	32.81	38.87	33.5	37.09	30.59
AIM11	P87275	145.5	166.16	151.78	129.13	129.47	74.51	136.07	188.34	90.42
PUP3	P25451	458.26	463.27	475.89	584.07	556.59	407.34	460.96	550.69	533.86
RAD51	P25454	108.35	180.64	209.95	26.04	135.57	202.55	28.67	209.69	161.31
SHC1	P39000	5.17	23.2	16.35	14.57	66.08	79.67	18.12	143.06	85.05
UBP9	P39967	52.9	77.31	57.44	65.66	76.36	46.27	47.39	64.01	49.14
PRS2	P38620	159.46	150.18	175.9	174.49	233.22	220.84	185.21	282.07	274.01
UBC6	P33296	184.46	299.19	180.14	183.1	172.12	194.27	185.58	171.72	186.99
AST2	P39945	36.76	82.7	51.19	78.88	116.68	70.2	73.53	121.15	69.9
SSA4	P22202	657.09	692.74	510.24	242.16	187.67	158.81	146.84	375.8	152.94
RTT105	P40063	45.9	39.31	35.23	31.88	82.48	68.79	56.89	104.3	64.07
NUP157	P40064	52.47	57.53	51.5	45.96	55.67	62.96	52.69	62.06	49.73
MAM1	P40065	0.6	1.73	3.16	0.52	1.45	1.05	1.37	3.53	0.75
GLE2	P40066	75.08	64.85	71.09	80.11	57.67	94.2	88.36	79.75	80.19
KAP123	P40069	104.28	56.7	54.05	67.6	38.26	71.35	97.65	89.91	107.11
SWI4	P25302	8.27	17.49	20.34	11.67	15.02	23.13	8.45	26.02	14.88
LSM4	P40070	193.52	239.34	224.95	196.61	135.91	151.43	198.87	153.72	124.38
TMN3	P40071	21.14	43.6	37.45	43.71	46.63	50.95	43.8	55.66	33.69
BOI2	P39969	24.53	30.74	33.66	46.86	42.87	51.41	59.2	59.03	58.17
SPR6	Q01684	83.69	142.37	63.02	119.04	143.12	85.98	97.97	154.43	66.4
SLX8	P40072	80.82	100.15	100.9	130.19	222.78	117.74	109.47	268.33	150.42
SHO1	P40073	44.07	52.52	51.14	30.81	23.59	42.03	34.1	34.3	36.87
AVT6	P40074	53.51	96.15	85.02	221.06	318.14	310.95	188.51	405.3	331.51
SCS2	P40075	372.08	401.55	345.45	310.11	286.07	272.52	251.18	284.37	230.3
YER121W	P40076	133.18	159.71	331.7	138.8	373.46	245.11	96.13	738.25	394.09
GLO3	P38682	278.3	283.29	215.74	135.4	134.79	184.98	155.33	155.44	142.98
YCK3	P39962	62.87	79.73	83.55	97.73	77.72	122.07	116.63	81.35	94.26
DSE1	P40077	163.22	170.88	148.49	284.73	82.44	411.63	133.14	37.73	108.42
RSP5	P39940	113.74	187.91	143.03	159.4	217.86	154.13	156.27	162.08	132.33
NSA2	P40078	101.25	98.17	77.09	54.51	17.38	36.14	107.07	61.32	42.82
LCP5	P40079	43.97	36.65	28.25	27.44	12.41	16.95	59.5	32.17	32.92
VFA1	P40080	24.03	68.14	18.28	40.39	51.19	33.65	60.39	59.72	34.96
SAK1	P38990	30.26	44.26	51.42	94.53	72.65	82.84	89.7	91.92	75.37
YER130C	P39959	47.93	79.48	73.68	89.6	31.51	84.01	41.71	47.12	61.3
RPS26B	P39939	3730.19	1179.42	2294.16	482.82	37.43	448.94	541.62	137.07	642.35
PMD1	P32634	4.63	9.49	6.21	12.01	9.83	11.77	16.1	19.45	13.46
GLC7	P32598	529.08	525.55	573.38	654.33	546.87	410.99	601.03	519.6	420.33
YER134C	P40081	193.62	336.54	220.72	118.56	174.45	138.6	138.16	119.62	108.87
YER135C	P40082	17.03	6.79	8.3	6.48	17.09	14.77	15.04	24.9	24.03
GDI1	P39958	328.64	374.56	381.24	498.36	378.87	502.11	407.04	522.88	459.15
YER137C	P40083	18.74	24.52	22.17	15.23	13.93	13.5	29.6	40.59	38.97
YER138W-A	P0C270	0	0	0	0	0	0	0	0	0
RTR1	P40084	59.8	75.06	55.89	62	73.77	80.25	59.94	89.84	65.28
EMP65	P40085	33.11	43.03	28.41	51.29	42.29	68.25	66.16	61.07	50.65
COX15	P40086	424.91	319.29	326.94	379.2	220.65	244.27	378.51	259.93	215.08
MAG1	P22134	51.51	104.15	93.51	112.46	181.19	102.41	111.8	272.48	163.42
DDI1	P40087	116.32	217.76	148.3	158.98	203.78	162.05	138.45	230.1	209.23
UBP5	P39944	22.89	48.47	45.8	80.04	64.17	66.44	60.68	77.32	48.32
FTR1	P40088	67.46	63.36	89.39	401.29	117	185.73	282.91	442.67	355.6
YER145C-A	A0A023PYF4	44.9	35.33	37.52	38.82	16.42	17.75	35.34	43.27	35.56
LSM5	P40089	215.81	265.89	206.36	105.52	123.99	49.37	204.66	227.04	157.51
SCC4	P40090	33.24	35.44	39.25	67.42	74.7	80.16	75.41	124.46	105.66
SPT15	P13393	267.74	304.1	194.28	296.53	223.59	232.92	270.05	223.85	231.16
PEA2	P40091	38.82	34.34	38.6	23.87	44.73	46.13	38.51	69.01	41.2
SPI1	P40092	4172.29	4182.33	4498.01	3429.49	6143.36	2057.97	3241.93	3121.37	2261.25
UBP3	Q01477	50.63	82.51	45.19	53.05	56.03	57.02	64.51	66.99	53.66
YER152C	P10356	125.97	198.78	185.76	224.19	281.69	266.7	224.91	252.6	267.87
PET122	P10355	42.81	69.16	45.8	71.98	77.57	85.02	88.25	110.58	103.68
OXA1	P39952	88.13	127.34	122.65	99.22	66.85	75.43	124.9	86.05	69.16
BEM2	P39960	47.08	82.82	47.66	56.11	42.43	46.31	40.91	31.83	30.9
YER156C	P40093	282.47	188.71	210.15	116.89	54.3	81.5	140.03	80.73	98.97
COG3	P40094	40.75	60.91	44.75	48.19	50.1	82.7	56.58	51.73	58.2
YER158C	P40095	53.49	170.78	96.1	225.13	104.87	66.7	180.18	113.47	62.58
BUR6	P40096	257.18	411.37	290.93	398.8	463.88	217.62	379.11	564.6	342.1
SPT2	P06843	127.75	154.83	120.37	145.68	146.1	170.86	134.62	149.36	147.28
RAD4	P14736	60.56	79.11	80.94	95.18	151.99	121.65	100.12	167.19	127.7
GCG1	P32656	168.47	154.38	173.14	76.74	114.89	110.12	77.24	124.24	92.56
CHD1	P32657	30.7	27.47	34.71	48.33	36.7	45.61	58.16	33.62	41.57
PAB1	P04147	365.62	339.61	341.86	463.58	214.7	220.68	478.18	290.35	298.73
DNF1	P32660	35.23	47.63	43.13	39.57	39.46	41.3	35.18	50.31	36.75
BCK2	P33306	20.31	48.55	44.36	45.82	55.08	41.35	45.08	78.19	38.14
CCA1	P21269	47.53	69.54	53.82	53.53	48.6	72.01	61.95	53.83	55.62
RPH1	P39956	43.26	73.56	80.41	130.45	167.9	139.1	124.77	217.14	184.87
ADK2	P26364	75.52	85.59	71.71	42.47	36.76	52.8	46.73	36.11	40.7
RAD3	P06839	37.78	43.91	34.07	43.84	22.79	39.12	45.67	44.29	38.51
BRR2	P32639	23.43	25.82	24.13	28.01	24.66	22.07	25.77	25.06	19.51
RAD24	P32641	20.54	38.86	22.58	41.07	49.76	57.78	47.31	76.82	56.48
GRX4	P32642	63.55	197.69	78.37	266	154.15	612.84	271.28	186.25	437.43
TMT1	P32643	119.22	211.82	221.44	790.21	709.08	3149.5	1106.98	531.95	2214.34
YER175W-A	Q8TGU4	0	0	0	0	0	0	0	0	0
ECM32	P32644	44.87	46.35	40.73	58.06	49.11	154.3	78.4	64.41	127.38
BMH1	P29311	2781.36	2793.04	3022.86	1527.01	1322.59	1108.89	1470.85	1078.26	1113.01
PDA1	P16387	788.07	757.89	660.99	1222.05	795.58	938.61	1177.31	618.31	810.82
DMC1	P25453	17.09	33.12	31.04	15.41	32.39	31.46	11.82	37.52	24.33
ISC10	P32645	35.32	50.45	40.11	55.43	57.93	69.13	45.66	103.38	70.75
SLO1	Q3E784	116.16	193.38	73.6	79.56	165.17	106.88	100.1	225.55	163.37
YER181C	P40097	2.89	1.74	2.64	3.39	5.86	2.19	7.15	2.07	8.76
FMP10	P40098	168.97	208.73	199.59	169.78	231.04	162.29	191.05	202.51	155
FAU1	P40099	98.06	121.88	95.54	130.53	82.16	115.45	131.8	95.6	105.01
TOG1	P39961	11.32	20.66	16.91	25.13	25.74	48.95	42.34	36.19	56.11
PUG1	P40100	7.07	2.87	29.62	20.72	8.78	47.18	36.31	34.36	52.29
YER186C	P40101	84.49	99.85	94.45	107.92	93.41	96.79	116.14	116.56	93.75
YER187W	P40102	56.26	38.2	46.75	30.74	33.66	37.15	30.7	27.36	21.98
YER188C-A	P0C0V2	0	0	0	7.66	0	0	5.29	6.2	7.53
YER188W	P40103	100.61	135.92	46.17	51.27	25.34	27.1	24.63	29.89	9.82
YER189W	P40104	8.73	23.9	14.45	6.96	5.76	18.55	7.5	16.39	9.49
YPR204C-A	P0CX98	65.06	162.74	99.46	188.68	150.41	132.15	163.6	166.02	160.77
YRF1-2	P40105	5.38	14.53	8.75	10.44	13.59	15.24	10.02	17.32	13.37
DEG1	P31115	30.9	31.3	32.56	37.09	13.59	32.66	55.36	23.02	27.58
SPB4	P25808	55.89	54.35	41.01	46.76	29.72	34.59	66.97	54.12	46.22
MSH4	P40965	4.9	7.74	6.43	5.62	5.62	5.52	4.49	8.28	3.32
VTC2	P43585	91.92	89.86	92.6	199.15	129.23	211.27	191.31	136.78	197.35
SEC4	P07560	375.33	512.13	379.74	338.47	262.7	218.98	333.46	254.89	209.46
BLM10	P43583	35.14	42.03	42.45	47.97	53.3	46.58	33.81	85.37	56.5
SMC1	P32908	21.4	45.25	21.74	7.63	21.78	36.56	9.65	27.26	21.34
CDC4	P07834	54.18	55.76	65.72	58.47	35.26	74.03	67.41	55.03	66.63
WWM1	P43582	300.62	755.19	333.54	423.37	331.48	461.21	425.64	284.46	514.88
AUA1	P32450	560.83	1286.24	475.54	756.35	540.03	847.12	682.64	500.53	860.32
HXT10	P43581	1.1	2.65	3.91	0.98	2.68	3.21	0.85	7.63	1.63
YFL012W	P43580	3.36	4.9	0.85	0.92	11.15	5.87	2.6	9.72	3.16
IES1	P43579	74.96	135.58	87.08	105.29	87.1	86.68	93.63	98.43	79.16
HSP12	P22943	1195.33	8232.99	14226	6468.57	37810	15888.6	5321.27	36087.7	10390.5
YFL015C	P43578	0.37	1.84	2.91	5.84	11.33	5.65	1.96	4.27	2.78
MDJ1	P35191	220.71	315.04	207.02	152.83	205.7	168.04	215.88	224.67	202.38
GNA1	P43577	185.03	254.93	224.77	109.16	233.52	168.19	112.76	154.01	171.05
SMX2	P40204	127.11	193.4	175.32	319.29	149.1	118.41	249.05	308.44	301.09
LPD1	P09624	496.48	612.52	469.2	606.33	382.38	344.82	594.84	354.16	417.79
YFL019C	P43576	4.1	9.19	8.37	6.67	27.24	11.46	14.32	24.59	14.35
PAU5	P43575	3.52	27.95	21.53	30.62	47.97	41.76	32.18	42.28	23.31
GAT1	P43574	18.16	78.05	67.62	470.18	712.85	695.65	440.53	346.37	410.84
FRS2	P15625	207.68	307.84	156.2	249.62	137.23	160.17	209.81	107.01	110.91
BUD27	P43573	23.82	38.88	17.63	25.84	26.54	21.32	51.43	105.25	58.55
EPL1	P43572	45.77	54.11	56.64	64.03	74.76	92.5	66.92	83.86	65.54
BST1	P43571	14.98	30.36	17.13	33.6	26.41	30.74	38.01	37.53	25.1
STE2	D6VTK4	311.69	787.31	331.77	1208.62	917.54	1581.07	520.38	244.17	482.28
GYP8	P43570	53.12	94.41	53.34	108.4	93.32	179.95	93.54	85.08	103.41
CAF16	P43569	106.53	136.29	117.05	234.44	155.12	413.07	315.37	130.74	356.77
CAK1	P43568	83.54	135.7	103.13	103.6	113.65	96.35	99.01	87.88	72.15
AGX1	P43567	49.63	36.54	101.36	414.78	222.26	294.91	427.09	230.46	342.14
HAC1	P41546	278.91	319.24	308.08	250.69	204.04	166.14	253.36	127.19	161.61
RIM15	P43565	15.37	24.62	25.31	38.65	31.09	41.31	42.37	47.65	42.49
RPL22B	P56628	185.76	65.54	74.95	25.98	30.52	53.69	67.38	63.99	71.94
MOB2	P43563	32.37	81.91	44.72	35.33	38.88	51.05	45.48	46.7	30.35
MIL1	P43564	22.72	32.5	27	40.45	35.12	44.16	40.17	47.18	41.42
RPO41	P13433	47.3	66.6	54.82	42.03	43	31.99	44.38	42.5	35.09
TUB2	P02557	396.51	505.47	364.34	142.99	178.1	208.67	107.55	125.27	128.28
YPT1	P01123	938.5	1381.16	882.64	812.17	868.32	639.53	781.83	781.79	621.08
ACT1	P60010	2726.73	2316.73	2555.96	2160.1	1888.81	1855.06	1847.16	1062.24	1153.72
YFL040W	P43562	7.96	8.01	26.18	19.58	25.99	24.47	12.68	24.99	12.79
FET5	P43561	46.19	50.06	64.68	105.8	78.8	93.94	120.3	81.25	98.8
YFL041W-A	Q3E817	32.74	0	60.4	144.21	83.94	37.79	0	202.33	292.3
LAM5	P43560	74.48	113.23	101.47	130.6	203.52	160.77	120.87	178.8	160.63
OTU1	P43558	98.67	226.27	97.22	162.31	246.97	136.16	139.06	276.76	162.46
SEC53	P07283	622.68	506.85	500.98	175.18	180.43	242.62	165.88	202.87	198.99
FMP32	P43557	69.25	93.18	77.5	98.17	111.52	155.6	141.68	127.12	126.5
RGD2	P43556	41.26	81.26	37.3	39.03	38.04	71.47	34.72	36.38	33.05
EMP47	P43555	87.51	133.21	104.46	137.08	96.74	106.05	118	111.57	105.86
SWP82	P43554	41.27	58.74	55.61	79.76	62.42	61.9	69.94	76.35	59.7
ALR2	P43553	14.94	33.71	31.72	44.68	39.16	52.27	46.72	42.9	41.53
YFL051C	P43552	32.9	30.3	27.55	73.48	88.19	24.67	40.18	103.5	86.44
ZNF1	P43551	61.43	43.95	55.72	80.07	163.13	46.51	65.37	192.62	127.52
DAK2	P43550	5.44	9.82	10.91	17.74	38.03	17.25	20.94	41.66	35.82
AQY3	P43549	75.81	231.19	174.76	185.33	696.76	262.05	171.18	942.65	494.09
AGP3	P43548	11.51	16.61	38.06	109.76	613.21	345.74	74.71	138.3	152.04
THI5	P43534	1.14	1.89	4.8	0.64	4.82	3.53	0.56	3.95	2.14
SNZ3	P43545	18.48	37.13	48.25	32.7	42.18	37.6	30.12	49.04	39.75
SNO3	P43544	16.23	31.66	20.8	20.2	22.63	22.86	19.42	37.18	28.94
COS4	P43542	3.52	1.57	3.84	18.23	10.15	15	11.75	26.89	22.4
YFL064C	P43540	7.96	2.89	6.76	7.46	2.98	13.37	5.08	6.2	14.35
YFL065C	P43539	0	0	0	0	0	0	4.12	7.04	9.49
YFL066C	P43538	8.09	17.94	18.79	19.86	17.15	29.4	21.51	17.39	26.1
YFL067W	P43537	13.19	32.5	30.91	32.14	35.94	37.31	29.19	25.32	46.9
YLL067W-A	P0CY01	77.79	154.17	116.82	98.63	125.99	136.28	104.15	140.44	84.18
LOC1	P43586	126.68	109.44	93.48	110.65	87.23	119.2	143.11	208.11	149.45
NIC96	P34077	59.04	81	62.54	56.41	47.62	78.59	74.49	51.56	51.6
YPI1	P43587	202.13	439.01	288.54	278.07	473.79	519.1	158.11	300.52	343.92
RPN11	P43588	456.49	600.12	469.54	574.47	569.09	342.62	419.49	425.6	370.35
SAD1	P43589	85.22	86.41	65.12	49.39	47.15	109.32	48.34	50.29	72.06
YFR006W	P43590	260.15	248.53	194.11	117.83	145.22	212.29	114.26	134.95	146.47
YFH7	P43591	57.19	55.44	52.85	60.83	63.68	68.36	63.62	47.88	46.88
FAR7	P43592	75.37	88.65	68.98	74.21	70.67	66.4	60.13	88.8	55.65
GCN20	P43535	198.43	142.3	138.12	114.85	79.24	111.26	119.36	63.89	79.72
UBP6	P43593	237.8	351.89	243.58	232.64	303.09	220.8	171.33	195.17	179.38
MIC19	P43594	233.02	157.74	218.66	241.34	131.61	134.09	271.76	112.02	111.93
DCV1	P43595	0.71	6.21	7.91	2.96	4.2	10.62	4.94	16.33	4.23
YFR012W-A	Q3E838	0	0	0	0	0	0	0	0	0
IOC3	P43596	40.83	78.98	48.02	45.05	54.01	57.14	39.22	60.31	43.01
CMK1	P27466	305.07	326.04	313.43	347.82	374.16	176.71	243.52	299.53	241.26
GSY1	P23337	640.98	926.36	1008.53	405.22	860.2	510.39	240.04	305	384.09
YFR016C	P43597	55.73	64.46	60.64	49.71	73.66	45.32	45.56	70.42	46.97
IGD1	P43598	512.43	552.34	722.9	934.5	1320.46	574	691.38	1168.35	1016.23
YFR018C	P43599	146.83	175.08	148.58	148.49	167.77	139.9	128.62	184.94	140.26
FAB1	P34756	12.44	35.74	22.69	22.67	29.96	23.41	16.52	26.74	18.29
CSS2	P43600	56.77	76.39	82.89	89.21	104.98	118.23	70.94	110.91	86.05
ATG18	P43601	53.09	97.59	57.56	71.42	85.58	92.71	56.82	75.66	76.74
ROG3	P43602	25.75	52.09	47.33	110.64	93.18	75	51.15	65.86	56.85
PES4	P39684	1.01	2.18	5.26	3.02	6.64	15.35	3.84	14.64	8.11
LSB3	P43603	281.76	463.12	292.09	269.83	305.33	232.92	277.35	266.73	239.99
HIS2	P38635	110.08	137.95	110.41	173.49	119.73	274.08	229.16	145.94	262.44
ULI1	P43604	16.48	44.8	21.31	12.39	27.25	36.95	23.34	35.93	19.91
ECO1	P43605	21.35	49.47	34.72	21.07	32.67	50.31	23.49	46.81	35.69
CDC14	Q00684	47.39	75.45	59.82	34.72	26.29	79.04	55.85	61	64.14
PTR3	P43606	15.12	40.1	27.91	67.14	69.31	79.24	91.02	102.63	96.9
MET10	P39692	27.24	62.58	60.65	517.1	801.31	1250.82	408.63	149.83	572.17
SMC2	P38989	19.05	38.96	30.6	21.88	22.95	34.32	32.65	33.37	28.66
RRT5	P43607	2.57	1.48	1.31	3.14	0.28	1.82	1.2	0.28	1.07
RPL29	P05747	13624.9	3203.98	6474.63	1592.91	125.61	1328.87	2098.37	529.65	1833.48
YFR032C-B	Q8TGU2	0	5.43	6.33	5.33	0	6.7	10.91	6.37	0
QCR6	P00127	561.1	998.17	905.99	1239.52	994.64	545.76	1288.61	854.08	754.87
PHO4	P07270	74.2	147.21	96.13	262.91	245.25	248.63	378.3	327.67	326.99
YFR035C	P43608	51.92	86.3	63.67	123.79	69.75	70.95	116.16	128.93	110.51
CDC26	P14724	25.78	67.73	63.94	147.49	107.3	111.47	166.08	206.34	178.08
RSC8	P43609	338.89	289.66	237.53	170.47	145.18	148.42	183.41	147.59	134.5
IRC5	P43610	33.25	44.73	34.73	58.28	55.99	68.01	67.96	91.98	84.71
OSW7	P43611	38.78	97.69	73.18	47.41	60.39	105.53	52.31	64.34	86.69
SAP155	P43612	106.72	150.74	122.49	177.77	161.81	105.37	154.25	177.08	129.74
ERJ5	P43613	88.07	116.17	107.2	60.76	54.47	74.77	59.48	59.66	52.77
KEG1	P43614	55.72	67.39	81.73	41.22	48.46	68.35	33.24	62.65	43.88
IRC6	P43615	60.21	76.3	68.25	82.89	76.57	79.8	85.26	80.31	56.48
DUG1	P43616	484.55	563.72	311.19	345.92	346.79	472.34	239.22	209.36	239.55
YFR045W	P43617	77.12	100.97	93.08	63.58	85.56	98.52	56.33	77.84	63.57
CNN1	P43618	34.6	72.09	46.33	83.53	108.66	112.35	88.36	142.3	113.55
BNA6	P43619	446.97	564.46	490.78	660.94	605.62	595.07	854.77	532.75	528.09
RMD8	P43620	27.64	52.84	36.45	53.77	36.42	53.41	50.54	50.09	41.65
YMR31	P19955	222.43	261.13	291.9	352.47	404.11	328.56	396.36	351.36	409.5
PRE4	P30657	317.11	708.45	432.75	451.55	508.13	302.21	316.68	408.55	339.34
RET2	P43621	127.55	175.02	172	136.18	110.88	185.36	130.49	125.91	133.21
RPN12	P32496	236.31	375.53	319.18	427.13	431.78	286.51	271.88	315.23	253.42
HXK1	P04806	8681.39	4322.54	7154.28	2871.48	4819.79	2712.7	2734.15	5764.01	5240.76
YFR054C	P43622	1.82	0.77	3.15	4.71	11.65	1.78	2.19	10.84	2.21
IRC7	P43623	110.04	69.71	91.12	71.21	68.03	482.18	207.09	80.71	240.47
YFR057W	P43625	0	0	1.21	0	0	0.55	0	0.54	0.5
ERG26	P53199	233.87	331.48	156.06	147.84	79.76	117.46	161.32	68.44	93.77
ERP6	P53198	183.49	173.53	154.46	207.78	203.49	280.36	169.09	182.95	207.42
CDH1	P53197	48.14	86.11	71.99	124.27	133.71	110.33	99.05	170.44	126.83
RPN14	P53196	84.15	126.49	96.34	109.69	152.15	123.49	118.75	120.62	95.72
COG7	P53195	163.16	135.5	136.4	179.04	177.53	129.74	197.5	199.14	111.51
PMC1	P38929	87.92	148.15	161.94	155.53	195.22	178.51	127.49	123.8	157.21
YGL006W-A	Q3E802	0	0	0	0	0	0	0	0	0
YGL007C-A	Q8TGU0	0	0	0	0	0	0	0	0	0
BRP1	P53194	0	3.5	4.39	16.8	23.77	10.78	11.89	40.37	17.56
PMA1	P05030	1233.33	632.25	1332.24	3107.34	1583.45	1776.14	1796.82	795.64	2043.27
LEU1	P07264	153.39	169.55	311.62	5533.88	3950.09	3946.64	6480.89	2328.9	3713.44
MPO1	P25338	46.57	81.89	148.1	125.25	129.9	137.98	71.1	226.58	140.91
SCL1	P21243	672.34	1102.79	596.08	520.04	617.41	359.95	372.89	477.46	358.04
ERG4	P25340	326.92	280.62	259.17	118.76	72.37	152.56	129.22	70.15	99.77
PDR1	P12383	25.3	42.5	26.63	47	25.51	38.44	53.82	51.93	46.71
PUF4	P25339	36.45	106.64	56.85	79.7	103.3	65.89	87.2	76.95	65.78
YGL015C	P33199	2.84	1.51	0	2.16	10.26	1.85	1.58	4.45	4.01
KAP122	P32767	17.97	9.02	14.09	20.32	12.91	24.39	20.34	25.35	24.68
ATE1	P16639	59.68	79.01	66.66	62	97.85	90.97	70.31	85.1	80.28
JAC1	P53193	81.9	112.38	66.33	46.58	84.29	56.73	68.05	71.81	43.86
CKB1	P43639	240.36	285.25	247.14	176.14	216.4	178.25	210.2	177.07	132.56
GET1	P53192	175.36	282.75	196.63	167.69	130.11	135.9	161.29	112.52	95.73
ALK1	P43633	32	62.81	56.21	21.1	44.58	138.2	18.93	39.37	104.43
STT3	P39007	159.13	246.93	175.48	137.85	142.93	182.52	118.2	127.66	127.27
PIB2	P53191	45.03	105.56	62.99	127.16	153.26	164.45	138.71	188.64	206.97
PGD1	P40356	61.71	101.96	74.75	103.96	94.63	119.45	139.2	105.65	133.29
TRP5	P00931	205.03	370.12	186.04	418.33	265.02	453.07	624.77	221.23	567.5
CWH41	P53008	63.71	52.05	64.99	56.81	33.48	59.5	57.61	37.67	36.58
SCW11	P53189	58.05	90.59	103.92	220.02	67.65	243.9	102.44	39.63	61.29
CGR1	P53188	101.78	60.86	84.68	69.66	18.66	105.01	159.06	97.97	75.65
RPL30	P14120	12009.8	2681.66	6805.34	1989.67	299.96	1974.21	3757.83	804.97	3489.7
RPL24A	P04449	3162.35	743.27	2069.98	355.63	28.79	356.94	560.9	103.16	474.1
AGA2	P32781	324.8	645.81	151.86	517.49	630.12	1025.73	190.94	203.73	267.8
HOP2	P53187	0.63	0.62	1.27	2.45	0.23	0.95	1.77	2.58	0.67
YGL034C	P53186	0.91	1.99	5.75	7.68	4.51	4.94	2.08	10.64	13.6
MIG1	P27705	98.34	211.96	147.53	251.54	551.17	309.49	313.71	890.99	521.44
YGL036W	P53185	46.23	65.9	94.42	93.38	68.26	92.43	54.52	86.01	63.57
PNC1	P53184	2801.16	4824.86	3069.07	1661.69	3803.12	2151.2	1259.6	2258.16	2156.74
OCH1	P31755	96.33	127.85	126.33	92.91	123.49	196.82	67.03	155.21	124.92
YGL039W	P53183	76.24	96.43	33.26	40.85	28.09	39.28	41.78	44.18	25.9
HEM2	P05373	233.81	162.3	175.04	220.45	90.32	115.4	199.45	125.43	111.17
YGL041C-B	Q3E750	0	0	0	0	0	0	0	0	0
YGL041W-A	P0C5N3	156.77	179.61	156.37	140.04	121.72	95.64	167.44	100.54	90.71
DST1	P07273	148.18	269.25	104.12	114.22	72.58	107.35	156.96	114.1	128.22
RNA15	P25299	67.52	76.93	77.96	143	138.95	93.25	105.77	143.66	128.93
RIM8	P53179	51.84	90.9	94.77	170.68	326.71	133.04	113.64	275.79	172.28
ALG13	P53178	126.74	143.15	186.39	48.84	179.76	103.06	54.32	141.2	102.93
RPT6	Q01939	556.26	568.18	491.16	468.38	415.86	304.21	318.42	380.65	285.54
TIF4632	P39936	128.46	127.89	137.26	95.87	86.04	80.77	88.12	86.47	60.38
TYW3	P53177	41.97	53.13	38.12	69.28	66.68	78.45	47.27	76.9	67.11
MST27	P53176	30.77	51.16	46.48	69.72	96.71	88.1	67.72	126.74	80.26
PRM8	P53174	149.88	298.66	257.8	235.61	234.21	257.19	153.17	160.99	156.65
ERV14	P53173	483.41	448.52	410.3	504.21	524.21	406.05	537.24	420.46	369.51
OLE1	P21147	1178.71	1260.36	1631.65	676.35	224.78	262.55	541.34	1023.65	1120.94
SDS23	P53172	52.1	97.75	84.98	71.96	83.58	55.57	129.24	181.72	99.77
GEP7	P53171	13.78	20.82	20.27	31.03	19.65	33.23	28.52	33.39	25.9
RAD6	P06104	93.97	166.74	86.89	77.21	77.58	90.6	95.43	86.52	98.56
PKP2	P53170	79.23	84.76	115.88	209.39	211.03	340.51	198.31	192.1	364
YBP2	P53169	28.93	37.07	30.09	50.2	59.8	82.02	31.92	58.47	52.56
DUO1	P53168	26.03	52.3	33.12	21.88	27.58	79.43	23.11	30.76	32.15
PYC1	P11154	100.37	157.8	219.03	390.57	215.82	204.08	741.46	280.34	287.78
PUS2	P53167	51.91	38.75	49.51	62.08	29.14	44.27	65.48	82.34	68.82
MRH4	P53166	14.52	27.62	14.47	12.65	13.93	12.52	23.78	22.94	11.12
ALG2	P43636	43.09	56.49	57.08	59.15	49.45	57.44	62.2	53.38	43.23
SGF73	P53165	47.53	72.16	65.81	90.59	93.07	93.34	109.94	116.99	118.82
NPY1	P53164	54.53	58.93	67.54	91.32	53.33	78.28	78.01	67.5	64.97
MNP1	P53163	411.12	245.77	243.77	155.37	74.38	69.19	161.56	56.47	61.29
RPB9	P27999	186.64	190.83	138.74	158.66	57.78	146.75	145.82	62.85	102.34
AFT1	P22149	18.43	25.97	24.17	75.59	67.13	40.52	70.72	53.06	47.29
HSF1	P10961	50.34	96.07	78	134.2	144.01	135.24	126.98	162.73	153.84
MPS2	P53159	18.81	21.22	24.14	22.04	25.09	37.13	18.75	44.89	34.99
RPL7A	P05737	2900.72	1267.1	1486.12	441.23	91.46	319.49	484.18	155.58	306.89
HNM1	P19807	82.76	102	217.55	211.94	61.82	207.17	202.48	119.89	131.56
DBP3	P20447	158.48	79.64	96.56	77.09	16.62	32.91	114.18	68.79	47.18
KXD1	P53158	63.56	105.63	67.07	56.53	77.92	87.09	87.06	90.9	79.83
MPC1	P53157	290.21	251.15	351.98	262.2	264.93	314.77	261.14	414.35	274.77
YGL081W	P53156	10.52	12.38	24.79	21.78	28.9	21.18	13.84	35.14	16.15
YGL082W	P53155	140.12	210.87	158.78	163.97	174.94	157.05	134.96	139.16	113.95
SCY1	P53009	35.41	24.35	31.04	29.42	28.61	23.94	26.31	38.68	17.15
GUP1	P53154	59.63	83.6	84.94	81.7	64.36	75.73	80.23	60.48	57.74
LCL3	P53153	40.48	80.04	70.82	81.18	117.29	128.1	72.6	105.84	77.46
MAD1	P40957	39.91	63.16	56.65	32.15	39.58	35.85	44.85	53.64	41.44
MMS2	P53152	290.4	511.65	270.72	480.82	573.37	308.66	468.32	593.73	312.1
YGL088W	P53151	0	0	1.78	0.96	0	0	1.14	1.26	0
MF(ALPHA)2	P32435	12.14	28.88	16.09	35.82	40.81	56.35	31.17	55.11	48.63
LIF1	P53150	40.37	63.1	48.02	55.82	68.26	73.58	62.2	84.09	71.24
NBP35	P52920	74.08	98.42	79.06	96.67	98.58	98.19	102.82	108.62	98.69
NUP145	P49687	39.09	36.86	38.92	37.9	19.83	40.25	50.28	31.96	32.01
SPC105	P53148	31.58	52.64	40.7	30.05	52.22	76.52	36.42	72.32	60.25
PAN2	P53010	14.54	39	22.45	29.41	31.94	28.63	31.79	46.33	27.47
VPS45	P38932	76.69	98.07	87.33	98.78	93.53	102.91	86.28	79.98	77.49
TOS8	P53147	39.2	68.92	72.59	115.18	338.9	89.87	76.2	280.42	105.11
SRM1	P21827	111.53	120.86	96.57	75.64	62.25	70.87	113.54	54.96	80.76
USE1	P53146	94.19	124.59	120.8	118.46	197.05	159.84	134.53	196.31	122.54
LSG1	P53145	43.48	29.92	35.96	37.3	20.18	30.28	53.3	44.88	40.94
SEH1	P53011	127.27	200.12	107.15	121.11	96.2	119.57	119.5	108.85	103.38
YGK1	P53144	75.86	40.55	51.94	66.27	26.97	83.14	70.5	34.68	45.81
RPL28	P02406	8328.12	2621.97	5023.53	1931.7	445.21	1435.06	2566.22	603.7	2135.5
VPS73	P53142	77.2	150.69	133.94	98.61	123.08	115.35	75.88	73.81	74.25
ARC1	P46672	722.11	704.37	504.45	392.1	190.35	387.49	374.51	191.94	282.48
MLC1	P53141	592.47	1063.4	452.47	421.23	623.84	478.16	401.31	378.02	329.41
RMD9	P53140	53.34	63.14	55.37	65.37	42.25	58.26	70.53	52.52	44.53
YGL108C	P53139	122.23	276.59	157.44	124.29	186.11	121.23	138.52	135.99	104.9
CUE3	P53137	56.6	82.17	63.11	52.08	71.56	76.79	64.43	63.38	59.78
NSA1	P53136	79.09	62.74	53.09	50.5	48.41	50	77.58	64.15	66.78
TAF6	P53040	100.7	97.05	73.46	90.77	81.77	120	93.86	89.54	118.31
SLD3	P53135	14.86	21.1	17.78	26.12	30.9	23.29	27.22	41.6	26.58
YGL114W	P53134	48.59	78.16	88.91	154.68	129.79	276.66	210.46	167.43	294.95
SNF4	P12904	121.39	106.55	158.16	115.11	109.52	127.12	100.39	112.78	105.35
CDC20	P26309	38.23	39.37	66.93	40.09	56.79	95.97	47.07	48.05	80.1
YGL117W	P53133	117.07	110.62	112.31	288.32	237.45	644.9	525.11	369.44	871.35
YGL118C	P53132	0.51	0	0	1.97	4.15	2.51	1.1	1.22	1.12
COQ8	P27697	65.6	66.26	75.09	57.04	75.91	74.61	69.16	68.93	68.83
PRP43	P53131	78.79	67.49	42.54	32.84	14.03	25.01	60.94	39.23	33.47
GPG1	P53130	356.68	1073.13	711.76	1045.18	1904.57	575.32	805.18	1690.95	806.42
NAB2	P32505	232.4	304.4	252.95	313.06	248.04	263.58	338.31	202.12	308.06
RPS2	P25443	4197.57	1259.39	2367.9	675.58	190.64	575.09	740.32	236.51	675.05
MON1	P53129	35.31	59.23	46.86	56.94	62.34	57.81	53.14	61.22	43.54
MET13	P53128	37.77	55.23	106.13	551.99	417.56	435.86	415.29	220.5	289.38
SCS3	P53012	112.27	123.96	159.64	110.51	140.83	157.62	107.15	78.99	104.83
SOH1	P38633	83.56	180.24	81.63	168.7	179.88	137.57	121.52	104.04	94.1
CWC23	P52868	45.95	78.23	49.08	63.56	107.11	62.9	69.85	83.18	52.12
RSM23	Q01163	130.11	136.2	115.41	81.44	86.48	57.33	93.82	60.94	46.92
CEG1	Q01159	81.54	107.1	85.1	109.2	127.49	123.14	113.81	116.02	106.76
SNT2	P53127	15.45	38.42	28.83	19	60.79	35.11	34.33	46.12	24.72
ITC1	P53125	21.53	41.4	31.65	29.49	38.95	40.49	30.16	40.18	29.05
PCL10	P53124	56.27	60.12	50.23	107.44	74.96	61.24	148.15	188.78	108.7
MRM2	P53123	46.29	70.7	51.08	59.67	53.33	65.35	69.86	75.44	60.49
SEC27	P41811	172.81	230.32	164.28	106.23	111.64	125.22	118.12	107.38	113.93
YGL138C	P53122	0	0.19	0.59	0.86	3.15	1.18	0.41	0.65	0.31
FLC3	P53121	25.12	43.46	42.29	55.89	59.92	51.08	65.02	96.39	65.2
YGL140C	P53120	34.49	56.27	54.72	111.14	109.19	168.02	118.45	108.54	137.76
HUL5	P53119	30.76	73.17	52.77	59.2	70.4	90.4	63.18	72.37	80.2
GPI10	P30777	30.47	39.59	52.83	76.32	70.21	87.65	63.67	66.09	76.78
MRF1	P30775	71.63	45.13	62.18	62.56	44.13	72.49	88.45	52.45	49.92
ROG1	P53118	10.49	11.93	11.58	19.29	11.1	39.32	24.23	30.06	41.51
TIP20	P33891	33.82	54.87	35.58	47.51	32.78	44.34	42.91	48.3	39.57
RRT6	P53117	37.74	39.41	42.83	88.09	73.4	49.09	72.61	124.64	65.59
RPL9A	P05738	2698.17	375.44	1103.68	202.61	37.4	187.24	167.44	56.32	213.44
ARO2	P28777	328	271.32	190.95	286.28	131.14	368.88	424.99	146.67	325.8
YGL149W	P53116	14.66	16.32	5.01	11.46	18.29	11.81	9.54	19.51	13.7
INO80	P53115	41.97	59.51	59.81	68.03	59.94	67.58	71.48	70.82	63.01
NUT1	P53114	34.31	41.37	32.67	41.26	39.58	51.96	35.26	38.9	34.43
PEX14	P53112	80.04	99.35	110.46	134.38	124.57	139.44	163.75	170.25	151.98
LYS5	P50113	78.07	99.15	85.43	164.8	189.14	240.31	192.68	223.28	219.11
CDC43	P18898	63.09	52.98	56.47	51.95	41.5	74.61	74.26	59.66	61.48
AMS1	P22855	38.85	129.87	126.94	155.74	221.87	179.19	112.98	212.77	175.09
ARI1	P53111	109.33	144.96	271.09	131.06	348.11	192.75	147.96	198.37	140.01
RCK1	P38622	3.81	6.08	37.34	6.75	21.06	18.95	7.26	228.77	235.02
YGL159W	P53110	38.34	56.32	58.95	69.95	63.78	96.4	87.93	102.71	84.11
AIM14	P53109	42.83	75.11	63.78	71.85	78.56	91.9	63.22	74.22	75.06
YIP5	P53108	215.2	264.52	213.12	202.69	292.08	202.36	191.67	213.65	181.15
SUT1	P53032	38.52	46.25	50.39	66.95	132.16	126.43	121.49	147.7	252.18
RAD54	P32863	20.17	58.77	30.28	46.81	63.16	44.38	42.83	85.46	57.44
YRB30	P53107	70.3	92.96	87.69	92.44	137.37	136.27	89.34	110.14	90.85
CUP2	P15315	188.71	229.8	109.88	207.57	142.54	142.1	194.56	188.43	165.82
PMR1	P13586	59.3	117.84	94	168.18	107.04	103.37	138.55	92.53	88.94
HUR1	P45820	33.69	81.6	33.7	109.35	78.7	72.62	119.92	57.2	83.75
SUA5	P32579	59.64	39.83	48.6	60.17	69.08	129.48	104.44	185.14	217.38
SPO74	P45819	2.58	0.74	2.63	2.88	2.46	7.85	3.45	9.31	11.01
ROK1	P45818	45.7	19.95	23.81	17.12	5.72	17.87	42.75	45.74	35.91
NUP49	Q02199	102.6	158.69	111.6	108.22	79.77	109.32	101.65	96.91	102.54
XRN1	P22147	97.97	94.49	108.1	110.07	85.89	109.2	98.64	84.12	100.6
BUD13	P46947	27.78	54.27	36.38	21.23	30.34	34.22	30.77	49.53	30.88
SAE2	P46946	12.05	23.36	11.59	5.5	14.33	23.26	6.16	21.51	13.47
YGL176C	P46945	12.85	32.19	25.91	23.99	31.9	31.1	24.64	47.91	27.29
MPT5	P39016	36.77	83.8	68.84	82.19	87.22	68.39	92.06	91.9	58.08
TOS3	P43637	24.3	22.19	52.36	31.12	19.61	78.04	18.09	28.33	57.03
ATG1	P53104	10.7	0.17	64.57	124.99	0	277.83	107.32	0.07	382.62
GTS1	P40956	175.35	199.58	217.45	238.5	303.54	252.28	214.95	245.59	229.81
MND1	P53102	1.22	1.18	13.02	25.59	20.89	28.47	24.54	30.79	34.9
STR3	P53101	14.28	14.57	131.53	421.98	703.86	1541.85	351.94	240.32	971.56
YGL185C	P53100	52.61	114.07	56.89	59.83	76.29	46.66	58.23	66.36	37.53
TPN1	P53099	87.48	81.97	153.05	202.57	95.52	375.49	403.49	190.75	554.83
COX4	P04037	392.8	446.73	541.85	1019.06	484.04	216.2	797.38	484.92	247.44
YGL188C-A	Q8TGU1	0	0	0	0	0	0	0	0	0
RPS26A	P39938	8763.45	4285.01	6839.68	2079.84	625.4	1430.51	2628.03	921.39	2007.5
CDC55	Q00362	93.98	149.66	159.12	185.54	242.72	206.88	131.31	240.43	189.1
COX13	P32799	1066.17	1352.61	1011.76	2052.01	1178.08	706.67	1764.1	1071.17	860.48
IME4	P41833	14.12	9.71	0	0	0	0	0.01	0	0
YGL193C	P53097	0	0	0	0	0	0	0	0	4.2
HOS2	P53096	25.65	27.51	25.97	20.78	21.04	30.17	21.36	16.02	19.65
YGL194C-A	Q2V2P6	35.58	63.04	32.18	52.62	98.74	85.43	44.92	20.62	14.23
GCN1	P33892	39.98	36.54	36.71	32.35	15.39	25.43	30.6	13.55	22.84
DSD1	P53095	148.61	76.76	106.38	384.16	192.12	335.72	270.09	146.38	286
MDS3	P53094	25.33	43.41	47.76	82.78	99.61	88.75	65.68	75.78	75.9
YIP4	P53093	559.59	918.25	556.41	451.33	577.79	465.16	434.09	432.13	383.3
EMP24	P32803	757.68	1193.63	640.04	329.43	398.61	328.64	296.82	353.88	244.47
MCM6	P53091	18.87	27.37	21.4	27.41	16.03	34.16	26.83	33.3	27.29
ARO8	P53090	373.02	450.04	386.38	1107.62	469.59	1552.13	1710.48	226.65	1397.56
KEX1	P09620	41.22	66.46	65.41	107.08	107.34	131.55	108.66	111.13	108.11
YGL204C	P53089	16.5	34.97	23.39	52.7	62.69	17.71	26.22	66.88	15.98
POX1	P13711	4.66	6.44	26.47	18.27	129.8	72.61	34.68	1182.89	227.89
CHC1	P22137	62.5	82.17	72.45	55.23	80.61	71.08	49.61	49.62	50.99
SPT16	P32558	104.91	181.22	93.48	86.48	102	102.07	75.29	90.21	80.87
SIP2	P34164	84.06	80.1	119.73	96.34	145.78	102.8	97.95	183.51	130.75
MIG2	P53035	32.05	64.63	53.59	126.19	257.89	125.84	118.43	654.06	250.91
YPT32	P51996	77.74	131.3	76.54	117.84	80.6	149.27	136.2	204.15	141.51
NCS6	P53088	71.52	99.77	78.14	83.45	70.2	98.65	100.02	112.31	97.81
VAM7	P32912	53.11	87.54	60.8	53.08	76.74	75.74	72.32	82.49	71.65
SKI8	Q02793	89.6	90.3	102.92	85.22	75.76	97.34	88.82	69.99	78.29
CLG1	P35190	87.18	132.99	119.71	181.24	129.35	165.58	203.37	132.06	146.47
KIP3	P53086	9.02	24.32	19	21.28	31.73	39.77	27.06	41.55	34.9
MDM34	P53083	100.28	141.18	112.22	203.12	153.66	142.39	216.28	120.84	154.74
BOL2	P53082	292.26	376.51	224.4	186.08	215.73	211.31	247.18	217.98	205.34
NIF3	P53081	253.1	304.79	179.58	200.35	188.52	142.62	171.3	152.14	148.41
EDC1	P53080	101.16	217.84	116.02	88.55	146.76	62.5	79.55	86.56	60.7
COG1	P53079	73.12	66.4	59.91	115.52	83.11	157.79	123.03	98.75	173.82
SDT1	P53078	42.39	45.73	60.78	197.69	77.39	260.79	361.91	139.61	347.11
[truncated: 3,782 more rows]
