# Supplementary material for: Omic AI reveals new autophagy regulators from the Atg1 interactome in Saccharomyces cerevisiae
Source: Front Cell Dev Biol. 2025 Apr 29;13:1554958. doi: 10.3389/fcell.2025.1554958 (PMC12069372; doi:10.3389/fcell.2025.1554958)
Supplement: Supplementary file 1 [file DataSheet1.zip › Data Sheet 1/Table S5.xlsx]

## Sheet: Table S5A
Table S5A. The differentially regulated mRNAs between WT and atg1Δ strain detected from the transcriptomic data. The FPKM values after the imputation of missing values were shown. For the statistical analysis, FPKM values were transformed with Log2 and normalized by z score. The p value of each gene was calculated by MAP.
Gene name	UniProt ID	FPKM						Log2 Fold change			Fold change			p-value
		WT_0	WT_1	WT_4	atg1Δ_0	atg1Δ_1	atg1Δ_4	0h	1h	4h	0h	1h	4h	0h	1h	4h
NUP85	P46673	1.24203	0.255753	0.852952	3.05934	0.78492	0.500404	2.46318	3.06905	0.586673	3.52423	1.4431	0.7832	1.09294e-05	1.61102e-05	0.0227864
YMR315W	Q04869	3.69332	2.48827	0.482325	0.746532	0.574066	0.202377	0.20213	0.230709	0.419586	0.129697	0.265318	0.823621	2.47344e-10	2.31334e-08	0.00371434
NOC3	Q07896	3.25219	0.972381	2.16892	1.29643	0.299228	0.95141	0.398633	0.307727	0.438656	0.257785	0.627135	0.430024	0.000996048	3.96245e-07	8.87738e-06
VAN1	P23642	1.06397	0.968252	1.70951	3.83118	0.889537	0.448761	3.60083	0.918704	0.262509	6.8079	0.946901	0.417327	1.47127e-09	0.597544	2.41472e-10
RFU1	Q08003	3.61834	1.25991	3.04321	0.955001	0.313735	0.940175	0.263933	0.249014	0.308942	0.157854	0.519007	0.232768	2.96964e-07	5.55729e-09	4.33619e-11
ATG31	Q12421	0.915516	0.645207	0.455347	1.67819	2.37717	1.94039	1.83305	3.68435	4.26134	1.69663	3.32179	2.79926	0.00156348	1.08912e-05	5.41448e-12
PER33	Q12144	1.11358	0.920192	0.854454	3.02269	1.9261	0.254377	2.71439	2.09315	0.297707	3.75577	2.00821	0.659719	1.33985e-06	0.0228179	2.62128e-06
NHP10	Q03435	1.32181	2.45215	1.82121	0.730605	0.634212	0.292783	0.552731	0.258635	0.160763	0.663788	0.283626	0.346655	0.0531505	2.94921e-07	2.27205e-16
RXT2	P38255	0.701	2.58698	3.55086	0.485658	0.869794	1.35517	0.692807	0.33622	0.381646	0.861342	0.304141	0.218289	0.336398	5.20493e-05	1.08945e-08
HIR2	P32480	0.562725	2.66679	1.03565	0.798825	0.554976	1.75078	1.41957	0.208106	1.69051	1.1778	0.231356	1.64163	0.0379484	2.60922e-09	0.00824086
BUD32	P53323	3.7354	1.33586	1.04298	0.844699	0.187945	0.611068	0.226133	0.140692	0.585887	0.134838	0.451277	0.741279	5.9142e-09	6.25634e-17	0.0149864
PAM1	P37304	1.34917	2.50757	0.483899	1.15863	0.920794	0.185002	0.858772	0.367206	0.382315	0.876278	0.332915	0.812874	0.947895	0.000197273	0.00153388
LCB1	P25045	0.580366	0.370034	1.45578	2.57879	0.977503	0.73758	4.44339	2.64166	0.506656	3.99563	1.52358	0.607855	1.15865e-12	0.000421073	0.0007934
PRT1	P06103	3.91112	1.10671	1.31226	1.71939	0.292558	0.345157	0.439616	0.264349	0.263025	0.218889	0.568743	0.511532	0.004651	1.48501e-08	5.10864e-09
SPE2	P21182	1.79565	0.948238	3.8105	1.70568	0.312364	0.627704	0.949896	0.329415	0.16473	0.939542	0.643551	0.110124	0.76614	1.70717e-06	3.90973e-23
HNT1	Q04344	2.36548	4.59487	0.426129	0.259203	0.80566	0.627314	0.109577	0.175339	1.47212	0.232246	0.0723326	1.14964	8.82281e-21	9.18409e-10	0.155216
VMA21	P41806	3.20753	0.835764	0.629225	1.46806	0.185704	0.833209	0.457692	0.222197	1.32418	0.29948	0.637254	1.15187	0.00733068	2.3218e-11	0.26236
MIX17	Q03667	1.01338	3.13731	3.50746	1.51892	0.552424	0.522661	1.49887	0.176082	0.149014	1.41965	0.166676	0.126324	0.0237994	8.71962e-11	4.4509e-24
GYP6	P32806	2.58277	2.54502	0.523635	1.08112	0.560491	0.416959	0.418589	0.22023	0.796278	0.353149	0.252695	0.928725	0.00187577	8.29461e-09	0.391539
ATF2	P53296	2.98451	0.452889	0.443302	1.22628	0.349328	2.46617	0.410882	0.771332	5.56318	0.295611	0.930733	4.06391	0.00151777	0.18708	3.61078e-17
ARO4	P32449	2.63223	1.27826	2.46628	0.374238	0.298405	0.413337	0.142175	0.233446	0.167595	0.209063	0.507031	0.240992	8.30232e-16	1.0431e-09	1.31531e-18
TIF3	P34167	4.67102	0.987552	1.37757	1.45029	0.340485	0.304977	0.310487	0.344777	0.221388	0.107266	0.638577	0.475464	1.41797e-05	5.15698e-06	6.85498e-11
TFC4	P33339	0.684592	0.511288	0.747853	1.04366	2.112	2.38826	1.5245	4.13074	3.19349	1.2826	3.03293	3.11754	0.01732	7.59804e-07	1.58817e-09
LSM8	P47093	0.524159	0.588504	0.744157	1.71061	2.49871	1.40756	3.26353	4.24587	1.89148	2.27592	3.75863	1.58381	5.81295e-09	8.13952e-07	0.00256123
BDP1	P46678	0.968234	0.49981	0.427703	2.24568	2.5093	1.52321	2.31936	5.02051	3.56137	2.42409	4.0264	2.13688	2.80157e-05	1.88881e-08	8.23027e-09
LSP1	Q12230	0.918773	0.412094	0.244814	0.720069	3.07424	1.45423	0.783729	7.46005	5.94014	0.871333	6.32974	2.31244	0.67227	1.48399e-12	1.22113e-13
MHF2	Q3E829	4.37386	2.83279	0.943856	0.693925	1.47708	0.505783	0.158653	0.521422	0.535869	0.0780242	0.390742	0.73812	1.82816e-13	0.0191829	0.00647804
ADE16	P54113	1.09027	0.356039	0.484503	0.664988	2.0303	1.2063	0.60993	5.70247	2.48977	0.744693	3.19156	1.64924	0.131756	2.148e-10	5.60944e-05
PFF1	P38244	0.633939	1.18963	2.89874	0.867122	0.512655	0.937331	1.36783	0.430937	0.323358	1.17543	0.625475	0.256778	0.0574873	0.000486884	3.01154e-10
RPL16B	P26785	4.58053	0.817237	0.764531	1.5242	0.363568	0.332343	0.332756	0.444875	0.434702	0.120213	0.730184	0.741137	5.41997e-05	0.000401848	0.000972385
MET31	Q03081	1.44059	0.327803	1.01627	1.62131	2.95417	0.701493	1.12545	9.01203	0.690262	1.13345	6.17469	0.803975	0.320361	1.98376e-15	0.0890603
CAB1	Q04430	1.05072	0.778457	2.25597	0.5999	0.424287	0.536013	0.570942	0.545036	0.237598	0.731627	0.78232	0.303558	0.070549	0.0075494	4.04049e-13
TPA1	P40032	1.74756	1.56065	5.32384	0.931483	0.340912	0.498567	0.533019	0.218442	0.093648	0.567984	0.429361	0.0352735	0.0384854	4.80569e-10	2.03785e-39
YLR179C	Q06252	1.4719	2.24206	3.00296	0.302064	1.01531	0.285947	0.20522	0.452847	0.0952217	0.444472	0.427279	0.152089	7.18102e-11	0.0029672	1.47849e-29
YMR124W	P39523	0.6089	4.17179	1.18462	0.938331	1.27908	0.766366	1.54103	0.306602	0.64693	1.25652	0.13465	0.74833	0.0146366	4.54811e-05	0.0375518
TIM13	P53299	2.66919	1.05816	2.7681	1.13435	0.243491	0.330647	0.424979	0.230108	0.119449	0.345118	0.568539	0.184609	0.00239109	2.48539e-10	6.31725e-25
UTP23	Q12339	3.10977	0.875872	2.42199	0.374667	0.315974	1.13927	0.120481	0.360754	0.470386	0.150194	0.67835	0.41102	2.12066e-18	9.32825e-06	2.60904e-05
SGV1	P23293	1.53538	0.36268	1.13895	3.72279	0.474112	0.915656	2.42467	1.30725	0.803947	4.55487	1.0803	0.856607	1.84397e-05	0.472025	0.292604
LSB5	P25369	0.672958	0.627014	0.47497	0.767595	2.61753	1.67037	1.14063	4.1746	3.51679	1.0678	3.97379	2.29008	0.275842	1.36982e-06	4.32294e-09
RPN4	Q03465	0.748247	0.666639	0.310934	0.692497	2.49458	2.26044	0.925493	3.74203	7.26984	0.962094	3.5503	3.86242	0.835867	9.53581e-06	4.7663e-20
RPL27B	P0C2H7	4.17692	1.19019	1.06274	1.39055	0.27996	0.314983	0.332913	0.235223	0.296388	0.14495	0.5321	0.595529	5.03545e-05	8.87979e-10	4.08014e-07
AIM41	Q12032	1.52823	1.24933	0.4534	1.30718	3.54988	0.672774	0.855356	2.84143	1.48384	0.857941	4.92646	1.16423	0.937211	0.00162759	0.137401
TCD2	P36101	1.03685	0.419928	0.437718	0.616964	1.24703	3.72489	0.595037	2.96963	8.50979	0.747484	1.77412	9.76197	0.104546	9.52082e-05	1.49039e-28
YGR054W	P53235	2.13261	1.22963	2.82735	1.97582	0.305403	0.369633	0.92648	0.24837	0.130735	0.897019	0.526963	0.182034	0.840685	4.63003e-09	8.65396e-24
FTR1	P40088	0.81906	2.57821	1.51397	0.368594	0.692741	1.66588	0.450021	0.268691	1.10034	0.731806	0.270656	1.11104	0.00334661	8.0531e-07	0.682015
CWC23	P52868	0.776341	0.827637	1.06585	1.32474	3.48074	1.30342	1.70639	4.20564	1.22289	1.46246	6.29019	1.17901	0.00412762	3.37238e-06	0.370005
ATX1	P38636	1.11256	4.64982	1.0303	0.290681	1.08674	1.65465	0.261272	0.233717	1.60599	0.565705	0.084607	1.54152	4.8364e-08	5.59898e-07	0.018882
ARO2	P28777	2.45696	1.19864	2.56122	0.952438	0.318186	0.260406	0.387649	0.265456	0.101673	0.352447	0.543196	0.202949	0.000533396	2.39122e-08	3.17411e-26
CSR1	Q06705	0.827497	0.470093	0.580413	4.14122	1.17159	0.617547	5.00451	2.49225	1.06398	9.94329	1.62619	1.02607	6.77115e-14	0.00142117	0.85579
RRP15	Q06511	2.78719	1.20908	2.29708	0.943175	0.364355	1.13631	0.338396	0.301349	0.494676	0.278546	0.556817	0.447274	4.84942e-05	5.36962e-07	9.76984e-05
PEP1	P32319	0.776984	4.10223	1.89749	1.21568	0.782628	0.392989	1.56461	0.190781	0.20711	1.35538	0.100161	0.352452	0.0130356	3.53654e-09	1.09636e-13
GPH1	P06738	2.6363	0.440101	0.216831	1.00101	1.55283	0.384872	0.379703	3.52835	1.77499	0.321906	2.16254	1.12353	0.000391928	6.68095e-06	0.0788347
SLA2	P33338	0.8306	0.514263	0.739485	2.8377	0.48389	0.692298	3.41645	0.940939	0.936189	4.01973	0.979167	0.967822	3.70952e-09	0.624426	0.762586
DSE4	P53753	0.81315	4.21251	2.16976	0.771762	1.09118	0.876731	0.949102	0.259033	0.404068	0.97172	0.114917	0.408093	0.760595	2.61043e-06	1.29919e-06
GUT1	P32190	0.83555	1.00591	0.685788	0.459943	1.09091	2.77002	0.550467	1.0845	4.03918	0.770781	1.06069	4.24049	0.0462227	0.988859	2.11162e-13
MES1	P00958	3.0314	0.736592	1.87418	1.03673	0.208145	0.394403	0.341997	0.282578	0.21044	0.250925	0.693301	0.358544	6.36758e-05	1.49143e-08	2.06305e-13
SEC20	P28791	1.32716	0.753642	0.40885	2.44279	0.694386	2.47683	1.84061	0.921374	6.05804	2.1669	0.959759	4.19299	0.00178896	0.590014	1.96721e-18
PDI1	P17967	1.43179	1.31434	0.404189	3.65767	1.1195	0.536095	2.55461	0.851758	1.32635	4.67796	0.87367	1.09574	6.20081e-06	0.441454	0.330789
LAC1	P28496	3.2097	0.805419	0.60408	1.08585	0.325151	0.607528	0.338303	0.403704	1.00571	0.229434	0.716844	1.00239	5.42617e-05	6.99135e-05	0.983233
ILS1	P09436	2.4141	0.739959	1.99018	0.654852	0.351301	0.260161	0.271261	0.474757	0.130722	0.295402	0.76384	0.301448	3.40817e-07	0.000967801	9.53736e-20
GGC1	P38988	1.13716	1.44787	2.01877	0.369461	0.661092	0.390835	0.324898	0.456596	0.193601	0.587354	0.579637	0.323551	9.65949e-06	0.00162809	5.83397e-15
PAU15	P40585	0.895342	3.03898	1.9454	0.745814	1.09724	1.2705	0.832993	0.361055	0.653079	0.901545	0.260302	0.626376	0.855363	0.000242527	0.0200975
SCP160	P06105	4.17334	0.364923	0.490027	1.49923	0.425159	0.438629	0.35924	1.16506	0.895112	0.15668	1.04264	0.965001	0.000206796	0.785388	0.673272
PPA2	P28239	3.80633	0.987358	0.852281	1.09174	0.43204	0.316253	0.286822	0.437572	0.371067	0.152345	0.680507	0.689667	2.1762e-06	0.000436169	7.03897e-05
TOM20	P35180	3.91954	0.860846	1.51542	1.49921	0.278074	0.344581	0.382496	0.323024	0.227383	0.186813	0.66768	0.444163	0.00057677	8.04098e-07	3.43676e-11
YPT6	Q99260	2.62219	0.824433	1.34868	0.919434	0.378182	0.626957	0.350636	0.458718	0.464867	0.307199	0.733948	0.606373	9.12056e-05	0.000672099	0.000251543
PDA1	P16387	1.44381	4.23614	3.08631	0.646289	0.837307	0.265845	0.447627	0.197658	0.0861368	0.575337	0.0948089	0.141565	0.00388412	9.74181e-09	1.49874e-31
PDR16	P53860	1.12218	2.2202	5.45255	0.742254	0.70497	0.507192	0.661439	0.317525	0.0930192	0.768477	0.349841	0.0324563	0.25199	1.20531e-05	6.96091e-40
LPX1	Q12405	0.792635	0.688713	0.602206	0.85481	1.4177	3.67384	1.07844	2.05848	6.10064	1.04404	1.65747	8.40725	0.403304	0.0202055	2.60267e-22
CCW12	Q12127	3.31449	2.00195	1.48634	0.307737	0.608988	0.293269	0.092846	0.304197	0.197309	0.124416	0.380782	0.437371	9.65189e-24	3.83907e-06	1.61218e-12
YBR056W	P38081	1.50944	0.631334	0.177346	1.77758	2.82676	0.582935	1.17764	4.47744	3.28699	1.20425	4.58025	1.32463	0.236031	4.37838e-07	7.43374e-05
SHP1	P34223	1.16093	1.12622	0.264946	3.5676	1.77036	0.682526	3.07305	1.57195	2.57609	5.30249	1.56281	1.33569	8.55704e-08	0.21851	0.0005584
FMP52	P40008	0.88824	0.860994	0.499216	2.54745	1.60411	1.75684	2.86797	1.86309	3.5192	3.15844	1.67379	2.39102	2.97046e-07	0.0584566	2.5287e-09
YEH2	Q07950	1.73206	0.693494	1.03618	3.40443	0.295178	0.477965	1.96554	0.425639	0.461276	3.18738	0.758743	0.679142	0.000777667	0.000134497	0.000646207
MRP51	Q02950	2.90056	1.455	1.47375	1.21482	0.821967	0.253002	0.418823	0.564926	0.171672	0.310843	0.644819	0.42906	0.00200777	0.0218518	7.1926e-14
CDC43	P18898	2.17553	0.492683	2.70937	0.600977	0.26218	0.74257	0.276244	0.532147	0.274075	0.335747	0.852338	0.25582	4.67093e-07	0.00314725	3.14387e-12
SNZ1	Q03148	0.742113	0.802087	2.45819	0.416799	0.620343	0.56079	0.561638	0.773411	0.228131	0.798125	0.881637	0.268427	0.0559768	0.228436	3.2618e-14
OM14	P38325	0.82895	0.754983	0.490836	0.325049	1.47935	2.24906	0.392121	1.95945	4.5821	0.705197	1.65218	3.38281	0.000340996	0.0346012	7.99057e-14
CYS4	P32582	2.0265	1.07904	0.580748	0.374228	3.66853	0.299649	0.184667	3.39981	0.515971	0.318139	6.01886	0.822964	4.82128e-12	0.000145088	0.0147427
PGC1	Q08959	0.896715	0.616344	0.683413	3.61608	1.67891	1.05821	4.03259	2.72398	1.54842	6.58583	2.08864	1.29666	5.15405e-11	0.000717356	0.0565172
DSC2	Q08232	0.791931	0.702349	0.280302	1.98842	3.34027	0.765883	2.51085	4.75585	2.73235	2.29181	6.22434	1.40015	4.78533e-06	2.50669e-07	0.000152216
RPL31A	P0C2H8	3.85783	0.848853	0.998028	1.20805	0.261279	0.312559	0.313142	0.307802	0.313177	0.159344	0.665461	0.621804	1.39167e-05	2.44711e-07	1.7445e-06
DAD4	P69851	1.03674	0.990114	6.50827	0.938603	0.447664	1.04799	0.905341	0.452134	0.161024	0.934239	0.686604	0.0227139	0.9032	0.000734139	5.15493e-29
BUB1	P41695	0.878724	0.322122	0.563505	0.962142	1.77597	2.24086	1.09493	5.51335	3.97665	1.05953	2.73938	3.19841	0.369617	2.51847e-10	5.63951e-12
RSA3	Q05942	3.96775	0.908038	2.21945	0.981909	0.29953	0.862993	0.247472	0.329865	0.388832	0.126233	0.655875	0.39054	6.81575e-08	1.526e-06	4.44591e-07
MND2	P40577	0.547953	0.478333	1.04633	1.25923	2.28082	1.73937	2.29806	4.76827	1.66235	1.63725	3.48821	1.61669	2.05497e-05	4.18386e-08	0.0107183
AIM33	Q04516	0.640053	3.63651	3.10375	0.655621	1.08139	0.998315	1.02432	0.29737	0.321648	1.01085	0.17015	0.232381	0.533404	1.79244e-05	1.33701e-10
SGM1	P47166	1.60798	0.707403	0.511783	3.76941	0.540294	0.816584	2.34419	0.763771	1.59557	4.47358	0.890626	1.23525	3.64001e-05	0.200676	0.06024
CPR2	P23285	0.84397	0.818147	0.775133	2.4432	1.72044	1.75565	2.89489	2.10285	2.26497	3.02982	1.86903	1.97317	2.26031e-07	0.0194646	4.96103e-05
HPF1	Q05164	1.81219	0.618385	0.692019	1.21346	3.09216	1.0454	0.66961	5.00038	1.51065	0.660335	5.55495	1.27755	0.286376	5.85187e-08	0.0735926
HSV2	P50079	0.656068	0.577888	0.339327	0.919904	2.24533	1.70954	1.40215	3.88541	5.03803	1.20067	3.17651	2.58509	0.0447347	3.29024e-06	4.21849e-13
SSK22	P25390	0.776963	3.08764	1.04035	0.52098	1.16482	1.98248	0.670534	0.377253	1.90559	0.837416	0.263738	1.92136	0.270344	0.000474461	0.000841923
ZNF1	P43551	1.26522	0.915274	0.623909	0.416999	2.44864	2.21488	0.329586	2.67531	3.55	0.555469	2.8946	3.01252	1.43612e-05	0.00183292	1.71195e-10
THI5	P43534	1.13619	0.252296	0.228746	0.828896	2.07408	1.25582	0.72954	8.22082	5.49002	0.808156	3.53518	2.03789	0.473232	2.02663e-15	7.8653e-12
AQY2	P0CD90	0.870526	3.11312	2.59266	0.558928	1.00788	1.79487	0.642058	0.323752	0.692289	0.805749	0.232413	0.57523	0.195728	4.68551e-05	0.0316377
ARP10	Q04549	1.88574	1.18317	0.824278	0.305439	1.24269	3.10162	0.161973	1.05031	3.76283	0.334412	1.04212	4.84784	4.52082e-14	0.936902	5.34527e-13
TIR1	P10863	7.59517	0.706521	0.3657	1.10612	0.732135	0.674133	0.145635	1.03625	1.8434	0.0111327	1.01791	1.23836	4.75921e-14	0.898243	0.0215862
SDA1	P53313	2.40306	0.894592	1.88842	0.322982	0.492104	1.72202	0.134404	0.550088	0.911884	0.236502	0.756552	0.891063	7.38439e-17	0.00986671	0.598
SVL3	Q03088	1.52172	3.60759	1.73423	1.90363	0.472361	0.491955	1.25097	0.130935	0.283673	1.30307	0.113816	0.422706	0.149483	3.74156e-14	1.39636e-09
SMY2	P32909	1.75641	1.96046	3.06689	1.56094	0.687596	0.605111	0.88871	0.350732	0.197304	0.873288	0.413837	0.181523	0.959216	5.02095e-05	5.05682e-18
ROT1	Q03691	0.692483	2.48234	0.979529	2.65581	0.601052	0.856111	3.8352	0.242131	0.874003	3.8996	0.271441	0.91801	1.22033e-10	7.16336e-08	0.527342
YKR070W	P36151	2.43386	0.809011	0.562738	4.09015	0.920113	0.49963	1.68052	1.13733	0.887855	3.15205	1.08005	0.9572	0.00816623	0.870952	0.636718
PHA2	P32452	0.613756	0.850326	2.22	1.02917	0.839317	0.378397	1.67684	0.987053	0.170449	1.33368	0.992398	0.279012	0.00476208	0.772523	2.03767e-17
YCK1	P23291	0.919796	0.425212	0.463851	1.44068	2.34422	2.42405	1.5663	5.51306	5.22592	1.43483	3.78163	3.89116	0.0135915	1.24373e-09	3.76399e-16
ARP9	Q05123	4.48721	1.60668	1.11925	1.46204	0.333943	0.295113	0.325824	0.207847	0.26367	0.122838	0.413874	0.56482	3.56802e-05	1.37848e-10	2.87244e-08
QRI7	P43122	0.786692	0.461098	4.11372	0.546117	0.761665	1.12383	0.694194	1.65185	0.273191	0.846408	1.23163	0.125879	0.343628	0.107293	1.76275e-14
RSM18	P40033	2.92194	1.06426	2.48463	2.11351	0.621419	0.281595	0.723324	0.583898	0.113335	0.571003	0.735684	0.21718	0.472439	0.0231858	2.76921e-24
DAS2	Q12084	1.91886	0.624717	1.92991	0.314618	0.470801	1.38634	0.163961	0.753623	0.718344	0.328908	0.898807	0.686071	7.19556e-14	0.174046	0.0700481
SGA1	P08019	0.531177	0.44448	0.436403	1.01491	2.07703	1.44937	1.91068	4.67294	3.32117	1.39836	3.10061	2.01806	0.000609082	4.38672e-08	6.0693e-08
GLN1	P32288	1.03644	0.710804	2.89009	2.18932	0.655826	0.206312	2.11235	0.922654	0.071386	2.22357	0.962609	0.155633	0.000166324	0.590158	3.14778e-33
UBC12	P52491	1.31983	0.463601	1.20853	2.93996	1.60215	1.33263	2.22753	3.45588	1.10269	3.07403	2.20159	1.08983	7.74321e-05	1.09555e-05	0.690271
AUA1	P32450	1.1653	1.22545	0.85554	3.12472	0.584366	0.338333	2.68147	0.476858	0.395461	3.88906	0.641231	0.698723	1.84282e-06	0.00229396	0.000169345
YPK2	P18961	3.05305	1.56003	0.73905	0.206318	0.751123	0.859408	0.0675777	0.48148	1.16286	0.139011	0.570814	1.087	2.87453e-31	0.00372042	0.565742
MAK10	Q02197	1.77064	0.815562	3.55256	1.90408	0.337633	1.1135	1.07536	0.413988	0.313436	1.09691	0.718008	0.184404	0.429092	0.000114274	1.50234e-11
YIL166C	P40445	0.646672	0.740262	0.710957	0.681129	3.43306	1.20228	1.05328	4.63763	1.69107	1.02417	6.46566	1.40573	0.45782	4.70952e-07	0.017131
RRB1	Q04225	4.13662	0.958303	2.04421	0.880292	0.224792	0.737864	0.212805	0.234573	0.360953	0.104652	0.601438	0.404344	1.33264e-09	2.56005e-10	1.2245e-07
HOG1	P32485	2.78835	3.16485	0.436136	1.45305	1.22847	0.322205	0.521115	0.388161	0.738772	0.39631	0.261271	0.924067	0.0339267	0.000735381	0.292605
MSG5	P38590	0.660814	2.95998	1.50461	0.410364	0.797719	1.117	0.620998	0.269501	0.742385	0.840634	0.223406	0.764395	0.144693	1.45057e-06	0.124327
HOC1	P47124	1.79863	1.88274	2.26584	2.37077	0.345457	0.674431	1.3181	0.183486	0.297652	1.48673	0.344534	0.331847	0.0987898	9.81456e-12	2.91928e-10
YFL064C	P43540	2.12791	1.1715	0.596184	0.336	0.374875	0.653859	0.157901	0.319996	1.09674	0.288789	0.575694	1.04079	2.37606e-14	1.80683e-06	0.763379
SMB1	P40018	2.17255	0.883583	0.945549	0.89378	0.808442	2.70033	0.411397	0.914959	2.85583	0.412147	0.949249	3.37475	0.00129806	0.581332	1.32968e-08
IFM1	P25038	1.36281	1.67404	4.70579	0.656975	1.04811	1.01465	0.482074	0.626096	0.215617	0.613088	0.648002	0.0774205	0.010595	0.064052	9.50637e-20
ECM18	Q04623	0.895659	0.519358	0.608165	1.31466	2.92242	0.641859	1.46781	5.62699	1.0554	1.337	5.28925	1.02363	0.0292192	2.50206e-09	0.876708
YVH1	Q02256	3.50891	0.557158	1.73164	0.529058	0.236848	0.958361	0.150776	0.4251	0.553441	0.126758	0.800898	0.585086	1.72966e-14	8.37083e-05	0.00199563
IPI1	P38803	2.25395	0.696228	2.63064	0.498524	0.45831	1.37716	0.221178	0.658276	0.523508	0.296186	0.847968	0.419435	1.35926e-09	0.0570987	0.000202367
OSH6	Q02201	0.790503	0.613333	0.235982	1.22495	2.43919	1.11936	1.54958	3.97694	4.74341	1.35139	3.54518	1.84469	0.0147959	2.77202e-06	7.46686e-10
YRB30	P53107	0.667988	0.69921	0.587422	0.726066	2.88735	1.00547	1.08694	4.12945	1.71167	1.04108	4.55718	1.33612	0.381039	2.43161e-06	0.020909
TPK2	P06245	1.00856	0.641994	0.217221	0.748014	3.10156	1.76782	0.741665	4.83114	8.13835	0.834772	5.50051	2.92939	0.517206	1.27686e-07	9.0527e-19
SHM2	P37291	1.4309	0.906262	2.18383	0.337	0.337601	0.552143	0.235516	0.37252	0.252832	0.468493	0.674242	0.322711	3.97719e-09	1.95308e-05	4.02381e-12
GCG1	P32656	3.52139	0.261317	0.276925	1.58666	0.966392	0.812676	0.450578	3.69816	2.93464	0.26157	1.63023	1.4497	0.0062117	5.0943e-07	4.12341e-05
ESF2	P53743	1.49576	0.685678	3.35518	1.34624	0.233719	1.24454	0.900037	0.340858	0.370931	0.90155	0.731049	0.231544	0.921833	1.32452e-06	6.6527e-09
SPC19	Q03954	0.562318	0.705229	0.907064	2.15876	0.793209	2.1428	3.83904	1.12475	2.36235	3.02397	1.06288	2.35501	7.94021e-11	0.897586	7.61863e-06
LOT5	P34234	4.51157	0.845012	1.19287	1.5594	0.454672	0.937955	0.345645	0.538066	0.786301	0.129214	0.76295	0.838037	0.000108959	0.0070275	0.241375
YPL245W	Q12179	5.25729	2.48981	0.335956	1.09834	0.725829	0.45293	0.208918	0.29152	1.34818	0.0559798	0.294435	1.08446	1.24525e-09	3.54675e-06	0.331634
SHM1	P37292	0.903413	1.03641	2.70308	1.38492	0.663691	0.657899	1.53299	0.640375	0.243389	1.3962	0.772326	0.242292	0.0175772	0.056758	6.69366e-14
IRC24	P40580	0.904637	0.756149	0.309543	1.28789	2.97145	1.99168	1.42365	3.92971	6.43426	1.30428	4.64378	3.20903	0.0409751	6.84417e-06	3.35422e-17
YDR344C	Q05510	2.00264	0.757904	0.567391	0.977905	1.10008	2.60501	0.488308	1.45148	4.59121	0.491501	1.26767	4.10567	0.0141903	0.30796	7.70088e-15
TAF2	P23255	0.619287	1.00231	1.12665	2.36924	1.64548	0.65051	3.82575	1.64169	0.577384	3.36348	1.56176	0.718899	1.06346e-10	0.159492	0.0106892
DPS1	P04802	2.67167	1.60674	2.4597	1.26723	0.381211	0.181105	0.474321	0.237257	0.0736289	0.377765	0.427641	0.206098	0.0108812	5.15116e-09	6.34935e-30
YBL081W	P38180	2.3605	1.15778	2.62642	1.89034	0.475328	0.234981	0.800822	0.410551	0.0894682	0.721885	0.623105	0.190592	0.747868	0.000208391	1.9911e-28
SOR1	P35497	0.840359	1.20783	0.315414	0.903934	1.12618	2.5902	1.07565	0.932399	8.21206	1.04505	0.944976	4.83926	0.410933	0.643941	2.65765e-23
ABP140	Q08641	4.12042	0.962298	0.561975	1.56171	0.381292	0.385416	0.379017	0.396231	0.685824	0.169727	0.668497	0.884811	0.000514377	7.46224e-05	0.154678
HAS1	Q03532	4.05182	0.689765	1.46606	1.34982	0.265835	0.712998	0.333139	0.385399	0.486336	0.15368	0.745391	0.593343	4.96733e-05	1.92023e-05	0.000389351
YKU70	P32807	1.13205	0.260293	0.230137	1.63692	2.3528	1.22807	1.44598	9.03904	5.33626	1.419	4.26489	1.99714	0.0366235	2.14286e-16	1.99478e-11
CCT3	P39077	4.60572	1.17719	0.79648	1.74746	0.271005	0.50013	0.379411	0.230213	0.627925	0.137904	0.533594	0.81431	0.000564606	4.52744e-10	0.0502758
ECM31	P38122	1.19906	1.16236	2.95415	0.247041	0.910711	0.937921	0.206029	0.783502	0.317493	0.516909	0.839936	0.247203	5.67799e-11	0.276989	1.40658e-10
TRM13	Q12383	1.29866	1.33334	1.09564	0.888284	0.649227	2.79904	0.684	0.486918	2.55471	0.752427	0.622388	3.25668	0.322129	0.00343547	2.34264e-07
YFL012W	P43580	1.68721	0.234951	0.669793	1.12406	2.45652	1.59593	0.666224	10.4555	2.38272	0.676823	4.664	1.90018	0.274882	1.36193e-18	2.92643e-05
MPP6	P53725	1.61189	0.840914	3.08331	1.82375	0.249633	0.928254	1.13144	0.296859	0.301058	1.15818	0.663753	0.224524	0.312033	9.49543e-08	1.59116e-11
AST1	P35183	0.979772	4.08568	0.832782	2.33925	0.593516	0.323474	2.38755	0.145267	0.388426	2.56592	0.0888697	0.702559	1.60043e-05	2.84611e-12	0.000151177
YGR250C	P53316	1.93385	4.64289	0.288396	1.6233	1.47821	0.686953	0.839414	0.318381	2.38198	0.806334	0.111516	1.31819	0.883338	0.000110161	0.00135141
XPT1	P47165	0.677101	1.01581	2.7365	0.795028	0.355794	1.03127	1.17416	0.350256	0.376857	1.08517	0.632871	0.306672	0.223352	7.75656e-06	4.53439e-08
RRG8	Q06109	4.16014	0.330718	2.23609	2.04083	0.868731	0.511155	0.490568	2.6268	0.228593	0.230157	1.45197	0.302512	0.0192278	0.000371695	1.44944e-13
ATE1	P16639	0.736443	0.304284	0.59442	1.01631	2.80581	1.13159	1.38003	9.22102	1.90369	1.21408	5.66284	1.45112	0.0540862	5.29779e-16	0.00428155
GTS1	P40956	0.611455	1.21531	0.622928	0.490435	3.60924	0.980456	0.802079	2.96981	1.57395	0.919537	5.25587	1.28123	0.736553	0.000949217	0.0531073
RPL15B	P54780	0.789417	0.739102	1.03604	1.07367	0.588689	3.12863	1.36008	0.796492	3.0198	1.21778	0.900992	4.26513	0.0635607	0.271096	7.43889e-10
ARC15	P40518	2.4413	0.528345	0.336978	2.68407	2.25629	0.459411	1.09944	4.27049	1.36333	1.18326	3.31256	1.08857	0.385077	4.79716e-07	0.310706
RPC82	P32349	1.17675	0.892728	3.3814	1.07116	0.396887	0.920117	0.91027	0.444578	0.272111	0.929425	0.709148	0.181585	0.88811	0.000468662	1.64057e-13
AFG3	P39925	0.563302	2.99008	1.4702	0.458883	1.09491	1.49519	0.814631	0.366181	1.017	0.930179	0.268842	1.01747	0.784519	0.000287101	0.981641
CTH1	P47976	2.178	3.07052	1.26562	2.11229	0.438111	0.456485	0.96983	0.142683	0.360681	0.955475	0.161275	0.570724	0.707484	1.53509e-13	3.79296e-06
MAL32	P38158	1.37176	0.977298	0.542173	0.400828	1.40439	2.42283	0.2922	1.43701	4.46874	0.510176	1.34452	3.68243	1.05533e-06	0.344141	5.57321e-14
TSR1	Q07381	2.92356	0.834679	2.28955	0.583001	0.431298	1.78291	0.199415	0.516723	0.778716	0.197434	0.756084	0.70386	1.08344e-10	0.00403191	0.151213
SIR3	P06701	0.531807	2.9475	0.940346	0.477541	0.760206	1.27481	0.897959	0.257916	1.35568	0.963084	0.219563	1.26091	0.92537	5.91136e-07	0.165866
PTM1	P32857	0.756703	3.42909	1.62425	0.563832	1.05269	0.3127	0.745117	0.306988	0.19252	0.874863	0.192589	0.402888	0.523841	2.56382e-05	2.08027e-13
TIM9	O74700	2.08045	0.7475	2.47829	1.25211	1.64825	0.802786	0.601846	2.20502	0.323927	0.563177	1.86704	0.313057	0.128568	0.0111273	1.36812e-09
BMH2	P34730	0.536194	1.1858	0.354716	0.974975	1.86684	1.98521	1.81833	1.57433	5.59662	1.35546	1.6033	3.09619	0.00134899	0.220607	1.91846e-15
YJL118W	P47022	1.24259	0.252723	0.484317	1.77994	0.644684	2.41968	1.43244	2.55095	4.99607	1.4513	1.31218	3.82474	0.0414213	0.000355019	1.67207e-15
NYV1	Q12255	0.815684	2.94932	0.525986	0.924272	1.55977	2.32834	1.13313	0.528857	4.42662	1.07817	0.381684	3.48789	0.293229	0.0228984	1.34054e-13
RPS2	P25443	4.78332	0.807684	0.834925	1.19513	0.364649	0.28864	0.249854	0.451475	0.345708	0.0831471	0.735586	0.684781	1.15257e-07	0.000502518	2.86919e-05
MET7	Q08645	1.28635	1.06253	2.46799	1.95737	0.289567	0.65011	1.52165	0.272526	0.263417	1.5922	0.585214	0.283637	0.0214247	2.78297e-08	2.85275e-12
IZH1	Q03419	1.24723	2.03808	0.837362	1.6798	0.375386	1.75767	1.34682	0.184186	2.09906	1.34964	0.315849	1.89252	0.0757879	1.87772e-11	0.000213757
YGR018C	P53211	1.95581	0.681918	2.34969	1.55358	0.283534	0.250202	0.794341	0.415789	0.106483	0.756688	0.758708	0.233341	0.720243	8.42243e-05	2.10906e-24
ECM33	P38248	1.53394	0.545648	0.353235	3.59448	0.944733	0.38745	2.3433	1.7314	1.09686	4.17142	1.31867	1.024	3.51632e-05	0.0799721	0.801219
WTM1	Q12363	2.18119	0.580775	1.13673	3.9249	0.927141	0.305199	1.79943	1.59639	0.268489	3.34895	1.27135	0.561933	0.00321596	0.153706	3.45372e-08
ATG17	Q06410	0.649607	0.718953	0.394485	1.06372	2.75134	1.90595	1.63748	3.82687	4.83149	1.33248	4.09081	2.85099	0.00676418	8.67231e-06	2.28245e-13
YGR035W-A	Q45U48	2.9087	0.570757	2.79203	1.09639	0.321621	0.586356	0.376935	0.563499	0.210011	0.284735	0.8414	0.216783	0.000369745	0.00830622	2.58607e-16
GPI15	P53961	3.44104	0.368308	2.90519	0.555201	0.443393	0.628828	0.161347	1.20386	0.21645	0.135293	1.05342	0.206418	1.74393e-13	0.692767	3.83931e-16
TAF14	P35189	4.22722	0.980047	0.990209	1.87713	0.324919	0.335256	0.444058	0.331534	0.338571	0.196134	0.635019	0.635096	0.00552872	2.1743e-06	6.74557e-06
KCC4	P25389	1.56723	0.938161	0.577286	1.5644	0.358062	2.61076	0.998194	0.381664	4.52247	0.99804	0.668918	4.09389	0.621944	3.45355e-05	1.23777e-14
BNA4	P38169	4.05734	1.34859	1.40131	0.32194	0.33082	0.835047	0.0793476	0.245308	0.595905	0.0750814	0.493879	0.675364	7.40217e-27	5.19008e-09	0.0101292
CYT2	Q00873	1.14721	3.48123	1.18134	0.242951	0.878406	0.911718	0.211776	0.252326	0.771766	0.534307	0.164616	0.829537	1.22603e-10	7.53912e-07	0.209034
CUS1	Q02554	0.617456	0.489493	1.62894	2.11735	2.16769	1.00712	3.42915	4.42844	0.618267	2.82822	3.20028	0.649851	2.03401e-09	1.85174e-07	0.012543
RCL1	Q08096	2.4502	0.910995	2.8975	1.09845	0.202938	0.859307	0.44831	0.222765	0.296568	0.391816	0.612144	0.243468	0.00492769	4.09038e-11	1.88014e-11
NRP1	P32770	2.08955	0.28032	2.56163	1.75491	0.533934	0.524977	0.839851	1.90473	0.204939	0.792982	1.19219	0.243729	0.884879	0.0203506	5.03818e-16
YDR415C	Q04033	1.08274	0.526322	2.29151	1.01394	0.256044	0.66806	0.936458	0.486478	0.291537	0.953431	0.82916	0.324558	0.803313	0.000837561	1.42275e-10
VTA1	Q06263	1.45641	0.3705	0.61309	1.75927	2.25556	1.67433	1.20795	6.08788	2.73097	1.23359	3.69368	2.08672	0.194616	6.47053e-11	1.33296e-06
NUP2	P32499	1.61032	0.254684	0.710284	1.07978	3.93958	1.16249	0.670538	15.4685	1.63666	0.692296	12.8607	1.36813	0.286379	4.28291e-23	0.0268861
RPC25	P35718	1.52823	4.45257	1.54166	0.753207	0.524141	1.14347	0.492862	0.117717	0.741713	0.584379	0.0656788	0.75881	0.0146294	8.17677e-15	0.120809
TTI2	P47168	0.799385	2.14849	3.51382	0.646146	0.604294	1.19658	0.808304	0.281265	0.340535	0.899229	0.342887	0.200651	0.763911	1.02205e-06	2.90307e-10
PRO2	P54885	2.53939	0.964129	2.88449	1.06999	0.345745	0.255439	0.421357	0.358609	0.088556	0.361132	0.6514	0.16165	0.00205323	1.07671e-05	5.05824e-30
DYN1	P36022	1.31545	0.589784	0.464664	3.63697	2.02364	0.452254	2.76481	3.43115	0.973293	4.99859	2.70168	0.991435	1.10544e-06	2.48925e-05	0.895762
HFD1	Q04458	1.186	0.771273	0.202868	0.850458	3.25059	1.55618	0.717081	4.21458	7.6709	0.792486	5.57633	2.55498	0.431451	2.52172e-06	7.97178e-17
CAF20	P12962	3.75974	1.5004	1.17774	1.56574	0.284859	0.301019	0.416449	0.189855	0.25559	0.218545	0.430612	0.544604	0.00211744	6.23646e-12	9.26496e-09
VTS1	Q08831	0.887163	1.6226	3.36189	0.534699	1.34568	1.52855	0.602707	0.829336	0.45467	0.783245	0.825351	0.280614	0.11488	0.403969	2.553e-06
MIT1	P40002	0.718083	3.11952	2.55299	0.909488	1.93249	0.812037	1.26655	0.619483	0.318073	1.14188	0.439206	0.299172	0.121367	0.0884646	6.06656e-10
ICS2	P38284	0.716342	0.636006	0.410939	0.842958	0.811656	2.3154	1.17675	1.27618	5.63441	1.09173	1.12947	3.74369	0.220723	0.56576	8.07045e-17
MRP7	P12687	3.07374	1.42187	2.60995	1.65397	0.385273	0.3626	0.538097	0.270962	0.13893	0.373772	0.487476	0.210611	0.0487	8.44119e-08	6.07883e-22
HCR1	Q05775	4.91631	0.828232	1.14606	1.79217	0.435184	0.286832	0.364536	0.525437	0.250277	0.114694	0.761519	0.551247	0.000302342	0.00503598	8.34849e-09
STT4	P37297	3.21331	3.29635	1.99412	0.890319	0.385388	0.394516	0.277072	0.116914	0.19784	0.199853	0.132958	0.329968	8.06638e-07	3.56605e-16	1.35874e-14
ADI1	Q03677	0.807006	0.526007	0.537896	1.1219	4.14924	0.619277	1.3902	7.88818	1.1513	1.24392	12.3226	1.05803	0.0512695	2.85362e-12	0.631679
HEM4	P06174	4.32974	0.664291	0.6669	0.524141	0.841932	0.584193	0.121056	1.26741	0.875983	0.0715156	1.13103	0.944284	7.24158e-18	0.585373	0.581329
GOR1	P53839	0.799165	0.776267	0.31695	1.6977	3.2039	0.709686	2.12434	4.12732	2.23911	1.86417	5.3801	1.31288	0.000123521	3.56001e-06	0.00242792
RSM24	Q03976	3.9902	1.19362	1.75309	1.34245	0.559878	0.346896	0.336437	0.469059	0.197877	0.159569	0.644503	0.377306	5.89805e-05	0.00174462	1.18129e-13
YPR170W-B	P0C5R9	4.10213	2.48871	2.20088	0.841571	0.548099	0.239583	0.205155	0.220234	0.108858	0.104346	0.260506	0.256797	4.63061e-10	7.3958e-09	2.98727e-23
SPG5	P42933	0.748956	1.11918	0.711002	1.18343	2.04372	2.69703	1.58011	1.82609	3.79328	1.35142	1.89808	3.96145	0.0113831	0.0808957	2.32923e-12
DCD1	P06773	2.95307	0.85178	2.0523	1.44651	0.242751	0.305228	0.489833	0.284993	0.148725	0.351949	0.655638	0.297906	0.0168466	3.51702e-08	1.87291e-18
SNF5	P18480	0.619394	0.681448	0.65942	3.47104	1.1669	1.06658	5.60393	1.71238	1.61745	7.21823	1.40002	1.32607	6.51927e-16	0.0985484	0.0353084
HXT9	P40885	0.717757	0.729136	0.59584	0.354077	1.53493	2.44391	0.49331	2.10514	4.10162	0.77718	1.74811	3.60018	0.0117588	0.017197	7.02565e-13
SMY1	P32364	0.852547	3.81215	1.27214	0.290776	1.04594	0.80583	0.341067	0.27437	0.633444	0.67747	0.14699	0.723814	2.19241e-05	5.15864e-06	0.026395
FIG1	P38224	3.31948	1.3918	0.609162	0.946619	2.59953	0.202936	0.285171	1.86775	0.33314	0.193062	2.30974	0.754595	1.615e-06	0.0789886	0.000116727
MVD1	P32377	1.19978	1.0251	1.50869	3.58585	0.782518	0.22449	2.98876	0.763358	0.148798	5.22731	0.845231	0.410598	1.75067e-07	0.225887	1.622e-15
MCK1	P21965	0.992575	0.815366	0.328604	3.87778	1.33317	0.960507	3.90679	1.63506	2.92299	7.38811	1.43177	1.54961	1.49903e-10	0.149846	1.53939e-05
YNR066C	P53752	0.907285	5.14923	2.46854	0.69906	0.533138	0.416792	0.770497	0.103537	0.168842	0.865602	0.0407772	0.241192	0.62187	5.10337e-16	1.62786e-18
YOR389W	Q08912	0.566985	1.10311	0.805132	0.559349	1.61118	2.62841	0.986532	1.46058	3.26457	0.994721	1.42215	3.53884	0.640518	0.326466	3.32477e-10
RRP45	Q05636	2.69992	1.57934	2.68452	0.439434	0.534371	1.75568	0.162758	0.338351	0.654001	0.208702	0.484655	0.525281	1.24955e-13	1.41257e-05	0.0126906
PSY3	Q12318	0.498402	0.831723	0.481508	1.30454	1.14328	2.17397	2.61745	1.37459	4.51492	1.74852	1.24105	3.23208	1.20248e-06	0.415675	2.06175e-13
UTP6	Q02354	3.18171	0.621604	2.11587	1.44388	0.285404	1.1607	0.453806	0.459141	0.548569	0.29982	0.792125	0.515781	0.00652106	0.000417966	0.000986179
PSF3	Q12146	0.827708	0.786912	0.741969	1.19389	0.797541	3.28946	1.4424	1.01351	4.43342	1.28894	1.00739	5.84617	0.0347815	0.841224	6.74912e-16
SGS1	P35187	0.726078	0.59123	0.58338	1.96276	1.59042	2.44977	2.70324	2.69002	4.19927	2.35656	1.99888	3.64619	8.84902e-07	0.000782465	3.25758e-13
SRD1	P09007	1.36974	1.44608	0.410353	3.18928	0.68063	1.46745	2.32838	0.470672	3.57607	3.52969	0.58827	2.08074	3.56385e-05	0.00247311	1.09184e-08
ELF1	P36053	0.832022	0.476186	0.864753	4.01876	1.08319	0.55628	4.83011	2.27472	0.643282	9.1055	1.52309	0.807496	2.00724e-13	0.00456815	0.0560633
BZZ1	P38822	1.45904	0.775998	0.519815	4.0486	1.00841	0.403871	2.77484	1.2995	0.776951	6.01915	1.1748	0.922778	1.16689e-06	0.533543	0.345834
YCR050C	P25630	3.86295	1.93907	1.57457	1.13538	0.487971	0.402353	0.293915	0.251652	0.255532	0.15098	0.365743	0.443739	3.74129e-06	5.68798e-08	3.32278e-10
CDC36	P06100	0.940303	1.38758	2.48263	1.69541	0.550397	0.761792	1.80305	0.39666	0.306849	1.68776	0.559735	0.303372	0.00203445	0.000173572	2.75498e-10
RPC11	Q04307	1.74228	2.64143	1.36831	2.07355	0.275525	0.890382	1.19014	0.104309	0.650717	1.25812	0.193995	0.718008	0.222202	4.89547e-19	0.0325628
CAJ1	P39101	2.36652	0.620436	0.384779	4.24431	0.983677	0.517611	1.79348	1.58546	1.34522	3.67512	1.28631	1.09644	0.00349756	0.165586	0.312205
PAN3	P36102	0.711166	0.579883	0.35511	1.95887	2.43237	1.12243	2.75445	4.19459	3.1608	2.37463	3.61122	1.7021	5.67816e-07	9.42497e-07	1.3746e-06
UME1	Q03010	0.74501	2.49519	3.21084	0.667005	0.419372	0.908099	0.895297	0.168072	0.282823	0.947367	0.237201	0.202678	0.936441	5.08221e-12	1.21204e-12
FUB1	P25659	1.02682	2.56986	0.789692	1.46787	0.763704	2.06002	1.42953	0.297177	2.60864	1.35759	0.285952	2.41216	0.0404242	5.70238e-06	9.61413e-07
ASR1	Q06834	0.817972	0.282442	0.657156	0.543854	2.58695	2.095	0.664881	9.15923	3.18798	0.826956	4.93999	2.70916	0.254761	3.17228e-16	5.5805e-09
CDC40	P40968	0.665689	0.756682	1.10975	0.504997	0.919562	2.69749	0.758608	1.21526	2.43072	0.894596	1.11952	3.00578	0.571413	0.696992	1.09784e-06
JEN1	P36035	1.3156	0.862226	1.29033	0.376509	0.574061	3.26846	0.286188	0.665789	2.53304	0.521561	0.818943	3.93982	6.17465e-07	0.072341	1.1352e-07
SER1	P33330	1.29994	1.09226	1.93765	0.580555	0.322529	0.309814	0.446601	0.295286	0.159892	0.607356	0.586527	0.323573	0.00358989	2.31034e-07	5.32557e-17
RMT2	Q03305	3.06343	0.826648	1.56812	0.596062	0.194116	1.10459	0.194573	0.234823	0.704404	0.180821	0.645043	0.72521	5.65317e-11	1.20228e-10	0.0688939
PDR15	Q04182	0.999119	0.180976	0.649522	0.500243	1.90089	1.80835	0.500684	10.5035	2.78412	0.707658	3.29417	2.23276	0.0156868	6.10005e-20	5.16662e-07
FAL1	Q12099	2.48656	0.610408	2.46108	0.753906	0.263568	1.55174	0.303192	0.43179	0.630512	0.300898	0.786304	0.532429	4.58239e-06	0.000134795	0.00802957
VPS30	Q02948	0.720422	0.262521	0.593785	0.896165	1.87051	2.35249	1.24394	7.12518	3.96185	1.12955	3.04827	3.38394	0.14221	1.31782e-13	3.38085e-12
LAG1	P38703	2.75581	1.72306	1.51796	0.76884	0.282613	0.22358	0.278989	0.164018	0.14729	0.252268	0.368453	0.407711	7.88377e-07	1.38974e-13	1.11739e-15
ACS1	Q01574	0.900378	0.645263	0.753214	0.536446	0.9602	3.75385	0.595801	1.48808	4.98378	0.777044	1.24396	8.00353	0.103579	0.254876	7.43805e-19
DTR1	P38125	1.3508	0.200002	0.730524	0.682362	0.838276	2.87667	0.505154	4.19134	3.93782	0.629188	1.55647	4.42644	0.0191453	1.19496e-08	2.97729e-13
DSE1	P40077	1.95028	2.45654	0.816136	1.04693	0.575257	0.173006	0.53681	0.234174	0.211982	0.534644	0.271442	0.640322	0.0426452	3.11287e-08	2.21979e-08
YMR147W	P40218	1.1827	0.768387	1.60937	0.891846	0.440948	3.33799	0.754076	0.573862	2.0741	0.817418	0.79695	3.31411	0.564122	0.0140807	2.35325e-05
MAG1	P22134	0.576547	0.813583	0.766603	0.711951	1.83396	2.47429	1.23485	2.25418	3.2276	1.0984	2.02845	3.26637	0.147153	0.00980873	8.39287e-10
VOA1	P53262	4.14495	1.95178	0.978939	1.19199	0.425504	0.218543	0.287576	0.218008	0.223245	0.129143	0.347172	0.590334	2.53893e-06	1.55979e-09	6.23899e-09
NIC96	P34077	1.51425	0.614111	2.06711	2.19747	0.399117	0.363091	1.45119	0.64991	0.175652	1.60572	0.86155	0.30693	0.0379501	0.0464858	2.15888e-16
HPM1	P40481	1.38085	2.17977	2.87465	0.713519	0.279236	1.30045	0.516724	0.128103	0.452386	0.629671	0.267844	0.335829	0.0254569	1.71852e-16	4.67209e-06
COX15	P40086	3.97488	2.27362	1.98719	1.03168	0.425459	0.463841	0.25955	0.187128	0.233416	0.13002	0.277746	0.347877	2.27128e-07	5.90403e-11	1.50657e-12
HKR1	P41809	0.602118	5.01991	1.72072	0.633165	1.21158	1.06079	1.05156	0.241355	0.61648	1.02175	0.0713803	0.632909	0.460898	1.41991e-06	0.0108766
PUS7	Q08647	3.71032	0.823977	1.88181	0.772752	0.216642	0.715805	0.208271	0.262922	0.380381	0.130528	0.656408	0.445654	5.83446e-10	3.30143e-09	7.81361e-07
ETP1	P38748	0.870748	0.347862	0.266801	0.740771	2.3489	1.71784	0.850729	6.75239	6.43866	0.913846	4.00288	2.73405	0.918044	4.24669e-12	7.28156e-16
YMR178W	Q03219	1.07141	3.61138	0.279101	1.428	1.70571	0.40338	1.33282	0.472315	1.44528	1.2804	0.266892	1.08996	0.081616	0.00954489	0.248811
VPH1	P32563	2.17472	2.6872	1.04619	1.4586	0.494877	0.187525	0.670707	0.184161	0.179246	0.608732	0.218799	0.551463	0.294146	1.09226e-10	5.09742e-11
BUR2	Q05949	1.58796	2.15932	4.14954	0.904776	0.286001	0.660093	0.569773	0.13245	0.159076	0.622789	0.272945	0.0890373	0.0743836	5.10294e-16	1.14155e-24
RTC5	Q12108	0.694801	1.25283	0.643087	0.486053	2.34311	2.40138	0.699557	1.87025	3.73414	0.865288	2.12915	3.38298	0.358631	0.0731754	1.5514e-11
PET111	P08468	0.467702	2.50372	2.60217	0.675312	0.72554	1.06801	1.44389	0.289785	0.410431	1.15477	0.291551	0.34528	0.030029	3.22279e-06	6.50665e-07
BGL2	P15703	2.43403	2.55541	1	2.08465	0.628955	0.395354	0.85646	0.246127	0.395354	0.784921	0.263075	0.657633	0.9427	1.18566e-07	7.53551e-05
VMA2	P16140	5.03938	1.5951	1.29306	1.18127	0.417458	0.24318	0.234408	0.261713	0.188066	0.0689594	0.442073	0.483008	2.57214e-08	6.03721e-08	4.95236e-12
YHR210C	P38893	0.818971	0.410845	0.565521	0.76336	1.43067	3.52736	0.932096	3.48226	6.23736	0.962187	2.02767	7.79116	0.814711	6.74358e-06	2.6228e-22
TVP15	Q03860	2.54421	2.47807	1.58614	0.505166	1.0234	0.170886	0.198555	0.412983	0.107737	0.243325	0.364839	0.374944	7.21079e-11	0.00105426	2.47944e-19
PMT1	P33775	1.67626	0.886191	0.383338	3.58263	0.932905	0.421766	2.13728	1.05271	1.10025	3.74865	1.03291	1.02699	0.000195623	0.939616	0.787989
FIT2	Q08906	2.68291	3.46448	1.77351	0.798889	0.914617	1.27601	0.29777	0.263998	0.719483	0.270928	0.170771	0.708333	3.35488e-06	1.77237e-06	0.0774283
CAB5	Q03941	1.75172	0.936858	0.238685	0.369582	2.89171	1.11238	0.210982	3.0866	4.66045	0.38365	3.87676	1.83235	2.21939e-10	0.00034952	1.13746e-09
YJR112W-A	Q3E743	3.50685	0.37129	1.05719	0.918145	0.293163	1.87656	0.261815	0.78958	1.77505	0.166235	0.947287	1.76464	2.35497e-07	0.21049	0.00330177
PFA4	Q12006	0.611299	0.68943	2.64071	1.53772	0.42447	0.6724	2.5155	0.615683	0.254628	1.90056	0.832222	0.255552	3.54463e-06	0.0286371	3.98139e-13
PHB2	P50085	1.80541	0.580909	0.22275	2.43824	2.64902	0.794728	1.35052	4.56013	3.5678	1.5506	4.19337	1.48656	0.0796234	2.27272e-07	2.94237e-06
URN1	Q06525	1.02427	0.371311	0.54909	1.11803	1.26087	2.66881	1.09154	3.39572	4.86042	1.06715	1.85261	4.3461	0.380631	7.66557e-06	7.67722e-16
YJR141W	P47172	1.49332	0.518997	0.751541	0.286832	1.74807	2.87188	0.192077	3.36817	3.82132	0.433322	2.34416	4.34796	9.31399e-12	2.29735e-05	8.33113e-13
DIM1	P41819	2.0192	0.9369	1.78451	0.41554	0.238881	1.21301	0.205794	0.25497	0.679744	0.329041	0.616418	0.672917	1.3697e-10	2.55743e-09	0.0385928
RPS0B	P46654	3.87226	1.05978	1.05867	1.60839	0.267717	0.322436	0.415362	0.252616	0.304567	0.208213	0.577518	0.600304	0.00207101	3.55754e-09	6.79622e-07
GAS2	Q06135	1.13798	9.1968	0.960986	0.726414	0.675629	0.877951	0.638336	0.0734635	0.913594	0.751807	0.0027219	0.94407	0.19242	3.4886e-18	0.664052
FAP7	Q12055	2.8103	1.31028	2.57196	1.14431	0.218054	0.613028	0.407184	0.166418	0.238351	0.315128	0.469037	0.257219	0.0012738	2.57464e-14	6.88332e-14
SMF3	Q12078	0.592452	3.49274	1.85415	0.540241	1.35127	1.17346	0.911873	0.38688	0.632883	0.964457	0.226649	0.623867	0.880382	0.00086227	0.0138797
IDH1	P28834	1.27745	5.28876	2.77338	0.684667	1.40314	0.315648	0.535964	0.265306	0.113813	0.663063	0.0676569	0.182033	0.0379498	9.12772e-06	1.12779e-25
RPL33B	P41056	3.64286	1.22452	1.28068	1.27801	0.243377	0.312093	0.350826	0.198753	0.243693	0.194137	0.506578	0.511006	0.000120034	7.0774e-12	1.37827e-09
HCA4	P20448	2.72518	0.989527	1.85111	0.617126	0.212429	1.25608	0.226453	0.214677	0.678555	0.23196	0.583539	0.662031	3.63742e-09	2.09285e-11	0.0361057
RPN10	P38886	1.61295	1.85306	0.491073	3.24585	1.33372	0.76608	2.01237	0.719739	1.56001	3.10136	0.697691	1.21	0.000514922	0.190075	0.0802211
AIM4	P38305	1.40892	0.403603	0.436825	1.11275	2.01684	3.06792	0.789789	4.99709	7.02322	0.814412	3.05938	6.19496	0.699793	7.04364e-09	7.2678e-23
DNF1	P32660	0.862311	0.757976	0.320621	1.99062	0.84064	2.37931	2.30847	1.10906	7.42094	2.18602	1.05897	4.16608	2.77313e-05	0.934196	6.9814e-21
TFB2	Q02939	1.77684	4.37427	1.74171	0.967983	0.35065	1.28178	0.544778	0.0801619	0.735932	0.570834	0.0614851	0.727022	0.0487007	7.94189e-21	0.100448
KRE28	Q04431	0.51452	0.535396	1.03376	0.852571	2.52456	0.969503	1.65702	4.71531	0.937841	1.26405	3.97007	0.956438	0.00527374	8.60682e-08	0.744311
HSE1	P38753	0.575736	0.95416	0.494626	1.75108	2.64114	1.01949	3.04146	2.76803	2.06113	2.25847	3.21982	1.4388	4.05005e-08	0.00132904	0.00199696
MRPL4	P36517	1.64937	1.63393	4.7779	1.04793	0.66717	0.569224	0.635352	0.408322	0.119137	0.659096	0.511654	0.0540832	0.19317	0.000395047	2.79249e-32
YAH1	Q12184	1.21133	0.923961	3.20871	0.454264	0.411293	0.801746	0.375013	0.445141	0.249866	0.591698	0.700925	0.188552	0.000187319	0.000508523	1.50337e-14
RPC53	P25441	2.62862	1.11749	2.68583	0.772867	0.218027	0.823841	0.29402	0.195104	0.306736	0.276288	0.536086	0.275097	2.47049e-06	2.13681e-12	1.22541e-10
EMI2	Q04409	3.59151	0.429206	0.421347	1.45474	1.1994	0.277814	0.40505	2.79446	0.659347	0.227388	1.7055	0.905299	0.00134721	0.000248814	0.158658
FHL1	P39521	0.56215	0.973999	1.18863	0.787576	0.865434	2.86326	1.40101	0.888537	2.40887	1.16912	0.92751	3.19237	0.0437644	0.515286	9.97065e-07
TFC7	Q12415	1.04486	0.798555	0.297236	0.800815	2.93285	0.539374	0.766433	3.6727	1.81463	0.844375	4.39023	1.18274	0.608367	2.20738e-05	0.0384114
YKL069W	P36088	1.09345	0.285793	0.684633	1.18572	2.84396	1.96335	1.08438	9.95112	2.86774	1.06605	5.88959	2.42623	0.397209	4.14328e-17	1.37743e-07
KSH1	Q8TGJ3	0.96558	3.5148	0.241362	1.419	0.986012	0.284129	1.46958	0.280531	1.17719	1.36928	0.173284	1.03009	0.0294156	5.77778e-06	0.669797
UTP13	Q05946	3.07799	0.89469	1.66869	1.26132	0.187727	0.871166	0.409787	0.209824	0.522066	0.283875	0.612608	0.575336	0.00148266	5.65772e-12	0.000836019
NSE4	P43124	0.769036	0.294412	0.791218	1.18759	2.36583	1.85646	1.54426	8.03578	2.34633	1.33659	4.203	2.09252	0.0153203	1.41852e-14	1.85366e-05
HRT1	Q08273	1.25497	0.367526	0.366501	2.19814	2.67128	0.987267	1.75155	7.26827	2.69376	1.92275	4.93741	1.53769	0.00354617	1.13595e-12	4.6529e-05
TUP1	P16649	0.8325	0.993472	2.74291	1.88509	0.327423	0.470765	2.26437	0.329574	0.17163	2.07425	0.63023	0.207022	3.87342e-05	1.99628e-06	2.96104e-19
CTA1	P15202	0.859215	0.70242	0.647356	0.48063	1.62004	3.25609	0.559383	2.30637	5.02983	0.769192	1.889	6.09968	0.0552236	0.00645032	6.69739e-18
PTC3	P34221	3.60402	0.502302	0.35263	1.57757	1.02793	0.408349	0.437725	2.04644	1.15801	0.245458	1.43956	1.03938	0.00422607	0.0157975	0.664048
RPO26	P20435	4.10968	0.667272	1.51694	1.6329	0.328732	0.314468	0.39733	0.492651	0.207304	0.179645	0.790841	0.43453	0.00108699	0.00146925	3.77174e-12
YPL062W	Q02781	1.3758	0.322159	0.697886	1.54108	1.18922	2.87665	1.12013	3.69141	4.12195	1.12138	1.82394	4.52765	0.329164	1.09085e-06	6.49447e-14
UGO1	Q03327	1.09803	0.490125	0.364458	1.96418	1.54248	1.97237	1.78882	3.14712	5.41179	1.82279	2.07391	3.0481	0.00246566	5.64935e-05	5.60886e-15
YKT6	P36015	0.895944	0.899584	0.233677	2.7988	0.845775	1.26397	3.12386	0.940185	5.40905	3.73953	0.963389	2.04244	3.99007e-08	0.64961	9.73322e-12
YGR021W	P53212	1.59823	3.0517	2.84041	0.608079	1.15446	0.712335	0.38047	0.378301	0.250786	0.503425	0.268456	0.228763	0.000292631	0.000481152	9.12433e-14
DPH5	P32469	4.03542	0.988225	1.29639	1.62514	0.33191	0.980313	0.402719	0.335865	0.756187	0.188119	0.634497	0.803251	0.00132087	2.96354e-06	0.16477
RPN14	P53196	0.641489	0.81101	1.1402	1.33811	3.23983	0.922477	2.08594	3.99481	0.809048	1.6207	5.38453	0.859922	0.000147086	6.77292e-06	0.305849
RPC17	P47076	2.34169	2.26215	1.03466	0.625764	0.208162	1.01168	0.267228	0.0920195	0.97779	0.304407	0.240817	0.984198	2.27986e-07	4.48052e-22	0.883587
HIS3	P06633	1.07471	1.27143	2.16101	0.694933	0.45071	0.39543	0.646624	0.354491	0.182984	0.768556	0.566159	0.294108	0.211692	1.85338e-05	3.08451e-16
IKS1	P47042	0.84979	0.451474	0.262432	2.09965	2.38029	0.942506	2.47079	5.27226	3.59143	2.37818	3.80743	1.60222	7.08952e-06	4.2501e-09	6.51139e-07
YCR043C	P25361	1.0873	2.23632	2.29904	1.17842	0.339387	0.426874	1.0838	0.151761	0.185675	1.0652	0.268514	0.273163	0.398218	8.14311e-14	1.48862e-16
INH1	P01097	0.763599	3.51342	2.01262	0.431258	0.893237	0.998898	0.56477	0.254236	0.496317	0.794247	0.162647	0.495267	0.0596982	9.07141e-07	0.000171784
TCD1	P38756	3.21882	0.799601	2.91315	1.11789	0.656461	1.33318	0.347298	0.820986	0.457642	0.233108	0.905546	0.334489	8.99506e-05	0.332076	5.88191e-06
RPL21B	Q12672	4.22396	0.985605	0.857685	1.4913	0.277691	0.346594	0.353057	0.281747	0.404104	0.150448	0.612205	0.701692	0.000152185	4.80105e-08	0.00022566
RPN2	P32565	1.26477	2.11923	0.4596	3.14422	1.20707	0.332879	2.486	0.56958	0.72428	3.67935	0.531389	0.915911	9.33111e-06	0.033368	0.254243
COQ8	P27697	1.23599	0.123889	0.921378	0.656265	2.16228	0.705693	0.530963	17.4534	0.76591	0.669091	4.10787	0.861137	0.0339279	3.32392e-30	0.230578
SPC1	P46965	2.99905	1.1521	1.82626	1.37611	0.332766	0.446409	0.458849	0.288834	0.244439	0.324673	0.566703	0.384258	0.00737194	1.67549e-07	1.67099e-11
SVF1	Q05515	2.57233	1.03334	1.1459	0.195991	0.964453	0.767846	0.076192	0.933336	0.670081	0.192598	0.953373	0.769475	7.64982e-29	0.638242	0.0576908
GGA1	Q06336	0.973325	0.593373	0.189849	1.2111	3.48488	0.76426	1.24429	5.873	4.02562	1.17917	7.42045	1.48907	0.147333	2.3207e-09	7.25087e-07
RIC1	P40395	0.692143	0.608423	0.635764	2.45222	0.729972	0.79595	3.54294	1.19978	1.25196	3.38716	1.0879	1.11743	1.03826e-09	0.720677	0.383078
IDP3	P53982	0.846265	0.564902	0.504426	0.637541	2.18817	2.94892	0.753359	3.87354	5.84609	0.865302	3.08072	5.44335	0.556007	3.20022e-06	1.68543e-19
TAP42	Q04372	0.80728	0.671487	1.31521	2.44667	0.671784	0.749839	3.03076	1.00044	0.570129	3.11534	1.00021	0.675782	6.99821e-08	0.80122	0.00633572
RPS7A	P26786	3.91629	0.782149	0.960826	1.43383	0.295918	0.268021	0.366119	0.37834	0.278949	0.178939	0.713888	0.61865	0.000275316	1.82119e-05	3.48076e-07
ERV14	P53173	2.3284	2.05025	2.79053	0.83082	2.19662	0.460472	0.35682	1.07139	0.165012	0.354147	1.10678	0.198876	0.000115997	0.985333	5.00505e-20
COX4	P04037	1.40211	4.26289	2.30846	0.830232	1.05891	0.746073	0.59213	0.248402	0.323191	0.67274	0.108519	0.33859	0.104624	1.25821e-06	2.45002e-09
RPS17B	P14127	4.30923	0.924099	1.00347	1.27685	0.221491	0.449261	0.296306	0.239683	0.447707	0.122226	0.61446	0.68103	4.99127e-06	4.07819e-10	0.000477424
GLD1	Q06104	0.911465	0.484429	1.25612	1.29073	3.27203	1.64959	1.4161	6.75441	1.31324	1.30068	6.90481	1.31355	0.0434376	3.99274e-11	0.186841
NOG1	Q02892	2.52237	1.53436	3.00539	0.764568	0.234428	0.891667	0.303115	0.152786	0.296689	0.295698	0.406145	0.23105	4.62523e-06	4.33168e-15	1.28919e-11
SDS24	P38314	0.646175	1.31848	0.349989	1.28103	3.2925	1.25998	1.98248	2.49719	3.60006	1.55278	3.92861	1.87903	0.000367096	0.00667835	4.25607e-08
MDJ2	P42834	0.73518	0.884507	1.00158	0.799873	1.51142	2.92743	1.088	1.70877	2.92281	1.04586	1.54426	3.79961	0.380848	0.114504	3.53565e-09
UBC1	P21734	1.39349	3.40825	1.37221	0.29525	1.22187	1.52081	0.211878	0.358504	1.10829	0.467086	0.219702	1.10849	1.69641e-10	0.00028625	0.662331
TRL1	P09880	0.694704	1.42512	4.07637	0.646786	0.435015	0.923838	0.931024	0.305248	0.226633	0.967331	0.503441	0.112459	0.816753	1.28326e-06	9.09998e-18
PPR1	P07272	1.08311	0.379923	3.86822	1.26457	0.487445	1.59069	1.16754	1.28301	0.41122	1.13403	1.07738	0.206251	0.243069	0.522354	6.56506e-08
ARP7	Q12406	1.90498	0.265362	0.889937	3.96175	0.611501	0.63593	2.07968	2.3044	0.714579	4.16054	1.27115	0.838564	0.000340995	0.00173458	0.137607
CSM2	P40465	3.29994	0.426415	0.395946	1.29375	1.13265	1.39622	0.392053	2.65622	3.52629	0.24893	1.63154	2.00038	0.000770889	0.000507514	2.42292e-08
AIM24	P47127	1.96208	2.58918	2.12229	1.17218	0.556285	0.234112	0.597417	0.21485	0.110311	0.578384	0.244364	0.270148	0.119292	4.9345e-09	1.25107e-22
UTP22	P53254	2.53443	0.897881	2.36455	1.55159	0.299315	0.559039	0.612205	0.333357	0.236425	0.505983	0.66041	0.28608	0.152144	1.86122e-06	1.78025e-13
RPL27A	P0C2H6	3.36347	1.11222	1.21819	1.36138	0.240051	0.299639	0.404755	0.215831	0.245971	0.249638	0.546325	0.52904	0.0012855	4.82613e-11	2.97218e-09
HMG2	P12684	0.827604	3.67109	1.11103	0.259498	0.80834	0.876013	0.313553	0.220191	0.788469	0.674502	0.137476	0.849675	3.37083e-06	5.50505e-08	0.256144
RCF1	Q03713	3.96108	1.59424	0.909476	0.242172	0.946322	0.410485	0.0611379	0.593588	0.451342	0.0759446	0.638201	0.707601	8.94053e-33	0.0385467	0.000796068
GAD1	Q04792	1.00072	0.501514	0.234427	1.53387	3.45456	0.940345	1.53277	6.88826	4.01125	1.44709	7.74382	1.63118	0.0181733	3.36459e-11	1.05783e-07
SPO24	Q3E752	1.05199	3.42746	3.6825	0.549296	1.17206	0.390315	0.522149	0.341962	0.105992	0.705788	0.209439	0.102083	0.0268099	0.000143733	8.34091e-31
UPS1	Q05776	0.889811	1.26028	4.9161	0.671449	0.767794	0.812895	0.754597	0.609225	0.165354	0.859541	0.710799	0.0581852	0.56106	0.0410576	1.34031e-25
SGN1	P40561	2.4388	2.33129	2.13805	2.1778	0.409883	0.328135	0.89298	0.175818	0.153474	0.834509	0.263997	0.285208	0.946822	1.18198e-11	1.86821e-18
CTL1	Q03220	1.02599	1.96998	0.477389	0.56019	1.61036	2.49564	0.545999	0.81745	5.22769	0.724069	0.77937	4.05092	0.0442596	0.391365	2.19291e-16
VPS24	P36095	0.720182	0.451463	0.694667	1.60504	3.07607	1.55696	2.22866	6.81356	2.2413	1.84658	6.16716	1.81793	4.65922e-05	2.07605e-11	0.000105
HSP10	P38910	4.36341	0.753947	0.975227	1.93685	0.436158	0.347412	0.443884	0.5785	0.356237	0.186008	0.802298	0.647156	0.00558006	0.0151985	1.70152e-05
REE1	P40893	3.50079	0.925635	2.82008	1.58341	0.484125	0.378853	0.452301	0.523019	0.134341	0.264735	0.736363	0.184127	0.00650083	0.00542662	2.5034e-23
CHS5	Q12114	3.58928	1.31682	0.434522	0.507656	0.35728	0.45993	0.141437	0.27132	1.05847	0.118124	0.514221	1.01777	1.78985e-15	6.31758e-08	0.881483
YKL107W	P34251	0.791435	0.64955	0.441018	0.590894	1.63029	2.91229	0.746611	2.50988	6.60356	0.870224	1.97348	5.54532	0.529771	0.00219816	2.55956e-21
EFM3	P47163	3.61444	0.274689	3.82841	0.626948	0.525565	0.923484	0.173456	1.91331	0.241219	0.126088	1.18993	0.133515	2.3418e-12	0.0190157	3.07815e-16
PRI2	P20457	1.46622	0.541778	0.282591	2.231	0.686696	2.22122	1.5216	1.26749	7.86019	1.69911	1.10567	3.83341	0.0222996	0.573814	6.8878e-21
MBR1	P23493	2.58249	0.297015	0.206133	0.734432	1.76658	1.44913	0.284389	5.94778	7.03007	0.277766	2.76938	2.3669	1.1295e-06	2.74318e-11	2.88289e-15
SPT16	P32558	1.98725	0.569572	0.345728	4.23084	1.09103	0.539711	2.12899	1.91553	1.56109	4.73574	1.43541	1.14392	0.000239231	0.0339446	0.12022
RPA135	P22138	3.88161	0.883788	2.01084	0.770641	0.207541	0.669064	0.198536	0.234831	0.332729	0.115746	0.625791	0.394535	1.62878e-10	1.74156e-10	1.82091e-08
CDC24	P11433	0.900533	0.489802	0.707738	2.83624	1.20707	0.657519	3.14951	2.4644	0.929043	3.82566	1.64407	0.96579	3.33255e-08	0.00175978	0.742974
PDR12	Q02785	0.600117	2.9491	2.42785	0.52733	0.939562	1.39086	0.878712	0.318593	0.572877	0.950799	0.248353	0.487343	0.990382	3.04835e-05	0.00153439
MEI4	P29467	0.848197	4.19198	0.749743	1.54387	0.8987	1.18286	1.82018	0.214386	1.57769	1.61964	0.102006	1.35015	0.00167492	5.87852e-08	0.0395884
YPR027C	Q12079	2.56964	1.16935	0.760635	0.407359	0.351778	2.52322	0.158528	0.300832	3.31725	0.223403	0.567396	3.39306	4.49925e-14	4.55715e-07	3.09952e-10
RAD17	P48581	0.605127	2.53814	1.62949	1.38586	0.944089	1.5218	2.2902	0.371961	0.933912	1.718	0.33124	0.928073	2.38968e-05	0.000248796	0.696552
ECM8	P38246	0.707551	3.68269	0.752806	0.653916	1.27368	2.19305	0.924196	0.345856	2.91317	0.963506	0.188285	2.71367	0.84006	0.000203818	3.93039e-08
SRC1	Q03707	0.75039	0.879513	0.54289	0.419687	2.81869	1.48967	0.559292	3.20483	2.74396	0.795149	3.83487	1.92757	0.0537931	0.000185741	2.64062e-06
PAT1	P25644	0.958692	3.12398	2.54404	0.906252	0.495185	0.825815	0.9453	0.158511	0.324608	0.964304	0.161679	0.303922	0.773779	4.64041e-12	1.14098e-09
ROD1	Q02805	0.85735	0.678866	0.238258	1.08942	2.52521	1.04322	1.27068	3.71975	4.37853	1.17452	3.59588	1.7471	0.120919	1.10335e-05	7.72494e-09
SPG1	P50088	0.689558	0.496953	0.44391	1.15869	2.1013	2.3874	1.68034	4.22837	5.37812	1.38428	3.04058	3.84635	0.00484841	4.50094e-07	1.99601e-16
QCR2	P07257	0.897997	3.38935	3.22556	1.42082	1.12204	0.379048	1.58221	0.331049	0.117514	1.43676	0.207717	0.139032	0.0119056	8.50452e-05	3.34823e-27
VMS1	Q04311	0.784639	0.751012	3.08784	2.14093	0.887972	1.35947	2.72855	1.18237	0.440266	2.56026	1.09959	0.301793	7.92247e-07	0.766359	1.61963e-06
SNO2	P53823	0.843948	0.64997	0.251824	1.39351	1.87131	2.14303	1.65118	2.87907	8.51003	1.46364	2.33163	3.70945	0.00666489	0.000388468	1.65832e-21
MTM1	P53320	1.57197	2.24037	3.97759	0.727603	0.253273	0.573842	0.462861	0.11305	0.144269	0.556955	0.252246	0.0944865	0.00643594	1.98157e-18	4.29013e-26
RPL30	P14120	4.15658	0.787846	1.25136	0.928063	0.261519	0.336099	0.223276	0.331942	0.268587	0.106689	0.69432	0.530248	5.07471e-09	1.11742e-06	1.30599e-08
RTR1	P40084	1.03315	0.520876	0.426329	1.2867	1.39465	2.44183	1.24541	2.67751	5.72757	1.19214	1.83245	4.04321	0.147309	0.000660048	1.69435e-17
YER135C	P40082	2.27228	0.239325	1.06624	0.360349	1.3845	1.68138	0.158585	5.78502	1.57692	0.265737	2.21173	1.53171	3.33004e-14	1.41451e-11	0.0234919
SEN2	P16658	1.21537	2.37748	1.01772	0.258951	0.782838	2.39254	0.213064	0.329272	2.35088	0.515334	0.331104	2.59336	1.6089e-10	2.85677e-05	4.80128e-06
LOT6	Q07923	0.43844	0.7322	0.827122	0.908819	2.61846	0.99959	2.07285	3.57615	1.20852	1.38547	3.69676	1.12698	0.0001275	2.51047e-05	0.438437
THI80	P35202	1.79472	0.603331	2.55286	1.35723	0.283963	0.328231	0.756235	0.470659	0.128574	0.738418	0.801421	0.213954	0.580349	0.000603549	7.86068e-23
DAL81	P21657	0.695034	1.54629	3.46928	0.992868	0.664814	1.28035	1.42852	0.429941	0.369054	1.2293	0.542812	0.219314	0.0371985	0.000767863	4.44712e-09
MIC10	Q96VH5	3.28246	2.21794	1.77977	1.43676	0.704312	0.211775	0.437708	0.317552	0.11899	0.27822	0.350229	0.337277	0.00405698	1.20578e-05	1.33638e-19
COX12	Q01519	1.52694	4.1937	1.84195	1.27185	1.48463	0.622284	0.83294	0.354014	0.33784	0.837935	0.152929	0.429382	0.858152	0.000389027	5.52545e-08
ANB1	P19211	5.82376	1.34662	0.800992	1.72126	0.558421	0.360891	0.295558	0.414683	0.450555	0.0582136	0.579067	0.737083	6.64553e-06	0.00033904	0.00126571
APJ1	P53940	1.41845	0.322228	0.51496	1.05241	1.60339	2.61825	0.741944	4.97595	5.08438	0.775909	2.43035	4.29688	0.524125	2.43774e-09	2.30268e-16
IZH3	Q07959	0.728126	3.54943	2.05444	0.662549	0.692023	1.14721	0.909937	0.194967	0.558405	0.955563	0.137986	0.533208	0.886911	2.6069e-09	0.00147608
DID4	P36108	0.525932	1.1583	0.545739	2.24343	1.64365	1.35935	4.26563	1.41902	2.49084	3.28866	1.39993	1.75761	3.28977e-12	0.379539	2.94964e-05
RPL13B	P40212	4.90765	0.677393	0.748893	1.28405	0.370643	0.311767	0.261643	0.547161	0.416304	0.0811312	0.808461	0.738605	3.67281e-07	0.00680486	0.000620802
GCN4	P03069	0.683389	2.80681	3.33626	0.882559	0.974147	0.790103	1.29144	0.347066	0.236823	1.14804	0.280746	0.17121	0.1012	0.000108723	1.17633e-15
RPL37A	P49166	4.00376	0.813829	1.00611	1.39901	0.24741	0.367849	0.349424	0.304007	0.365615	0.164396	0.675291	0.642487	0.000120306	1.54011e-07	2.12255e-05
OXR1	Q08952	1.56711	1.67445	0.587076	1.00536	4.25881	0.553194	0.641538	2.54341	0.942287	0.67748	5.99749	0.976788	0.207021	0.00782062	0.798055
HMO1	Q03973	3.66256	1.99309	0.837919	1.38246	1.0491	0.21231	0.377457	0.526369	0.253378	0.205883	0.519793	0.648146	0.000444487	0.0143893	2.61689e-07
TOM6	P33448	3.85291	0.322799	1.49048	1.59361	0.333131	0.466018	0.413612	1.03201	0.312663	0.208873	1.00719	0.491594	0.00193873	0.873817	5.80927e-08
BRR2	P32639	1.4344	3.58282	1.50881	1.32506	1.13986	0.898672	0.923773	0.318146	0.595616	0.927012	0.183906	0.655134	0.845693	5.26594e-05	0.00859108
RME1	P32338	0.79072	1.00085	0.250291	0.623954	2.82358	1.71967	0.789096	2.82118	6.87068	0.890837	3.5375	2.76903	0.690065	0.00116169	1.33431e-16
SLX8	P40072	0.802508	0.896089	0.575021	0.545351	2.52724	2.59065	0.679558	2.8203	4.50531	0.836735	3.0976	4.04357	0.297107	0.000950817	1.5532e-14
TIF5	P38431	3.83048	0.650319	1.26579	1.76189	0.339441	0.46078	0.459966	0.521961	0.364026	0.238392	0.806151	0.572358	0.00843293	0.00336222	4.50267e-06
MFM1	Q02783	0.737744	0.742244	0.927454	0.515562	3.04482	2.11121	0.698836	4.10218	2.27635	0.857268	4.93338	2.27167	0.357599	3.33761e-06	1.88208e-05
ECM13	P38195	0.844514	3.13686	2.05253	0.369422	1.31795	1.28385	0.437437	0.420149	0.625496	0.719421	0.283435	0.586954	0.00217488	0.00203749	0.00976755
FLC1	Q08967	0.545832	3.85589	0.587792	0.775835	1.02446	0.507304	1.42138	0.265687	0.863067	1.17284	0.140493	0.945738	0.0372134	2.99221e-06	0.559113
CAB3	P36076	0.618795	1.99997	1.29127	2.26937	1.70557	0.441465	3.6674	0.852798	0.341884	3.13959	0.815411	0.55486	3.34181e-10	0.474988	1.18732e-06
YPL272C	Q08984	0.990749	4.51102	1.61668	0.54841	0.771705	1.16114	0.553531	0.171071	0.718225	0.73594	0.074878	0.729237	0.0509782	4.41706e-10	0.0827743
PDX3	P38075	1.37104	2.84384	2.85031	1.67308	0.894228	0.193892	1.2203	0.314444	0.0680249	1.23289	0.258886	0.158613	0.179404	2.17876e-05	1.32294e-33
MRPL28	P36527	1.24404	1.45315	0.290231	1.47051	0.596857	3.01655	1.18204	0.410733	10.3936	1.16997	0.55237	6.61765	0.225308	0.000340351	5.95754e-29
CIR2	Q08822	0.910499	0.360548	0.849713	1.61054	1.20714	2.59864	1.76885	3.34807	3.05826	1.62455	1.79825	3.36108	0.00265528	8.96533e-06	2.53522e-09
SPS2	P08459	1.16807	0.798985	0.626058	0.732041	1.47038	3.83852	0.62671	1.84031	6.13125	0.739166	1.59261	9.26931	0.166956	0.0614095	7.61706e-23
MTF1	P14908	0.853111	0.772757	5.4341	0.592615	0.415874	0.823066	0.694652	0.538169	0.151463	0.834801	0.78085	0.0409205	0.346912	0.00635328	1.46369e-28
RHO2	P06781	1.33376	1.08493	0.611963	3.75444	0.642681	0.457028	2.81493	0.592371	0.746823	5.35423	0.735986	0.898173	7.71873e-07	0.0275156	0.251585
YRF1-6	P53819	0.532493	0.936225	0.741878	2.1922	0.757614	1.92478	4.11686	0.809222	2.59447	3.15952	0.883553	2.27033	9.58607e-12	0.316995	1.67363e-06
KCS1	Q12494	1.30029	1.1181	1.03222	0.608112	0.741275	3.68748	0.467674	0.662977	3.57238	0.618919	0.770131	6.2996	0.00689368	0.0808791	4.44187e-13
PBS2	P08018	0.542737	3.83172	1.18336	0.51788	0.932933	0.973975	0.954201	0.243476	0.823059	0.982918	0.134084	0.864906	0.738674	5.48992e-07	0.339845
UBC13	P52490	1.28104	1.89126	0.747182	3.07695	0.568133	1.3015	2.40192	0.300399	1.74188	3.47234	0.399668	1.46847	1.84857e-05	2.46111e-06	0.0100569
DYN3	Q04949	2.14979	0.544871	0.630985	0.394364	0.410242	2.93639	0.183443	0.752916	4.65366	0.296186	0.910904	4.94306	4.4047e-12	0.164464	7.02902e-16
YBR238C	P38330	1.94892	1.89029	3.72051	1.78107	0.515534	0.418174	0.913875	0.272727	0.112397	0.890168	0.385618	0.101367	0.880243	3.19911e-07	6.20577e-30
FRD1	P32614	3.93722	0.636625	1.27003	1.79927	0.679627	0.195159	0.45699	1.06755	0.153665	0.227202	1.03026	0.474714	0.00780849	0.972633	9.66059e-14
LEU9	Q12166	2.49667	0.690694	1.80089	0.524423	0.41305	0.338475	0.210049	0.598022	0.187949	0.254856	0.824937	0.362885	3.6725e-10	0.0206807	1.92569e-14
SRP102	P36057	1.06893	2.18838	2.58662	0.948158	0.282513	0.33941	0.887016	0.129097	0.131218	0.919695	0.266856	0.210631	0.963628	2.3217e-16	1.09576e-22
YOR015W	Q12169	0.727634	4.43619	1.02166	0.357371	0.971166	1.02883	0.491141	0.218919	1.00702	0.773641	0.0905574	1.00498	0.011103	1.20915e-07	0.984511
DAD3	P69850	3.27978	2.49134	0.141463	1.18316	0.931327	0.70507	0.360744	0.373826	4.98413	0.233805	0.339148	1.47796	0.000185222	0.000256682	8.0997e-08
SPT14	P32363	0.903961	2.98834	3.34899	0.671722	0.331203	1.01427	0.743087	0.110832	0.302858	0.851313	0.158534	0.198235	0.519973	2.0471e-17	8.16281e-12
RHO5	P53879	0.6254	0.515819	0.450905	0.804495	2.55814	1.87658	1.28637	4.95938	4.16181	1.13217	4.11908	2.6864	0.103514	2.80852e-08	1.60124e-11
CPD1	P53314	1.69995	0.859075	0.507525	0.325388	3.3042	1.24484	0.19141	3.84623	2.45277	0.38567	5.44573	1.66707	1.06728e-11	1.42095e-05	6.15557e-05
SRB8	P25648	0.809897	1.12169	4.00834	1.16252	0.556259	0.717856	1.43539	0.495912	0.179091	1.27688	0.675754	0.102203	0.0365623	0.00343208	4.87768e-22
RCK1	P38622	0.867593	0.454949	0.472761	0.506391	0.987227	2.15309	0.583673	2.16997	4.55429	0.778516	1.44621	3.20501	0.0850428	0.00748642	1.85093e-13
SOL1	P50278	0.900846	0.349278	0.271582	1.37861	3.37348	0.935969	1.53035	9.65844	3.44636	1.39258	8.13534	1.58489	0.0179314	6.02237e-16	1.3379e-06
MRPL37	P36532	3.42315	1.22609	1.79757	1.35448	0.547652	0.466284	0.395682	0.446665	0.259397	0.238379	0.624841	0.397414	0.000912822	0.000889067	9.65369e-11
BRO1	P48582	0.622818	0.68991	0.565079	0.699848	3.18482	0.853225	1.12368	4.61628	1.50992	1.05484	5.63693	1.22107	0.304009	3.79941e-07	0.0930423
TIR4	Q12218	3.23127	3.75785	0.707833	0.278333	0.940754	1.03496	0.0861373	0.250344	1.46215	0.129145	0.141896	1.25451	1.87513e-25	8.81756e-07	0.100603
TEN1	Q07921	1.87742	1.67377	1.12916	0.428717	1.09048	2.72198	0.228354	0.651511	2.41062	0.366351	0.66744	3.01638	2.50972e-09	0.0885902	1.2908e-06
SUS1	Q6WNK7	0.760945	2.97149	2.81039	0.542562	1.68772	0.708088	0.713011	0.567971	0.251954	0.859528	0.410721	0.232886	0.407375	0.0434993	1.22456e-13
ENT3	P47160	0.581198	0.67793	0.461264	2.72822	1.76176	0.90002	4.69413	2.59873	1.9512	4.42913	2.11966	1.35544	1.96157e-13	0.00154167	0.00586082
IES2	P40154	0.734498	0.740746	0.737762	0.726093	4.20227	1.51459	0.988557	5.67302	2.05295	0.994191	11.016	1.71336	0.638175	1.48976e-08	0.000552152
LAM5	P43560	0.562229	0.88735	0.675946	0.623399	2.5937	1.39415	1.1088	2.92297	2.06252	1.04331	3.26334	1.64513	0.3307	0.000606841	0.000684283
PAH1	P32567	0.531824	1.12774	0.47638	0.747825	2.83519	1.32943	1.40615	2.51405	2.79069	1.16151	3.26583	1.80632	0.0416057	0.00500507	4.04789e-06
YPL278C	Q08990	0.75013	2.37733	0.380005	1.19785	1.17304	2.40098	1.59686	0.493428	6.31829	1.36388	0.433983	4.05858	0.00995516	0.00885498	9.99942e-19
YFH1	Q07540	2.01368	2.73408	2.11617	1.1193	0.627917	0.755584	0.555848	0.229663	0.357053	0.537978	0.232264	0.389424	0.0613826	3.3279e-08	7.17533e-08
MER1	P16523	1.09162	2.37569	1.80918	1.12313	0.619792	0.53144	1.02887	0.260889	0.293746	1.02208	0.296089	0.412441	0.531422	3.09948e-07	2.11674e-09
RPF1	P38805	3.04333	0.894706	1.76334	0.547771	0.287512	2.02483	0.179991	0.321348	1.14829	0.177322	0.656472	1.19872	5.03134e-12	8.10828e-07	0.511912
OST6	Q03723	3.37382	1.14767	1.9648	1.23818	0.265086	0.515468	0.366996	0.230978	0.262351	0.227566	0.542395	0.366191	0.000257315	4.3535e-10	4.38461e-11
RSP5	P39940	0.619401	1.03566	0.882698	1.67087	3.45486	0.806282	2.69756	3.3359	0.913429	2.07264	5.34874	0.948411	7.80213e-07	0.000166576	0.671291
TGL5	Q12043	0.598598	0.412791	0.714454	2.2551	2.08592	0.844996	3.7673	5.05321	1.18272	3.15251	3.18906	1.0947	1.50055e-10	6.26825e-09	0.519596
YER187W	P40102	4.87522	0.622221	0.602785	1.09672	0.925883	0.378325	0.224958	1.48803	0.627628	0.0728716	1.23427	0.855915	8.21669e-09	0.25251	0.0749472
TSC10	P38342	1.70472	2.93235	0.577116	1.87915	0.278012	0.87017	1.10232	0.0948086	1.50779	1.12852	0.158842	1.22523	0.369943	3.66744e-20	0.0921351
YGR042W	P53227	0.724107	1.73269	0.647231	1.33132	1.38223	2.24357	1.83857	0.797736	3.46641	1.52331	0.784334	3.02375	0.00131996	0.338334	2.92366e-10
SEN15	Q04675	1.26918	0.547663	3.15015	2.0574	0.642164	1.22079	1.62105	1.17255	0.387534	1.72694	1.0677	0.262546	0.00992274	0.778795	3.87799e-08
BCS1	P32839	3.01472	0.96608	2.53877	1.1322	0.336782	0.228028	0.375557	0.348607	0.0898183	0.27121	0.646491	0.201557	0.000356128	6.09309e-06	7.45406e-28
YLR283W	Q05867	0.995095	4.55756	1.81682	1.48293	0.338719	0.386734	1.49024	0.0743203	0.212863	1.40234	0.0537035	0.371109	0.0253369	5.50415e-22	4.53014e-13
SEC53	P07283	4.40944	0.422585	0.387035	1.88888	0.576733	0.465452	0.428372	1.36477	1.20261	0.174275	1.11276	1.05586	0.00346832	0.383484	0.559203
ACA1	P39970	0.795394	3.04813	2.06024	0.410056	1.33005	1.6693	0.515538	0.436349	0.810245	0.7656	0.303953	0.762633	0.0213763	0.00308203	0.236963
MSS51	P32335	4.22609	1.12431	1.0536	1.29458	0.453584	0.351709	0.30633	0.403433	0.333816	0.131077	0.62819	0.614766	9.70747e-06	0.000145008	3.44358e-06
NTC20	P38302	0.866423	0.605765	0.437459	0.812889	1.68282	2.92792	0.938213	2.77801	6.69302	0.963573	2.10973	5.61957	0.796343	0.00053942	1.39856e-21
RIM4	P38741	0.596533	1.12987	0.440632	0.793206	1.52665	2.68876	1.32969	1.35117	6.10205	1.14605	1.31657	4.75066	0.0750535	0.472806	2.6321e-19
YKL100C	P34248	0.949601	0.791607	0.251456	0.484191	2.33385	1.87611	0.509889	2.94824	7.46099	0.724265	2.91247	3.08368	0.0194732	0.000431027	2.04419e-18
ADE3	P07245	0.755801	0.862321	2.04415	0.698093	0.780246	0.246366	0.923647	0.904821	0.120522	0.960789	0.944698	0.287616	0.842328	0.551701	4.66958e-21
SSO2	P39926	1.1794	0.292104	0.706897	3.8133	1.3099	0.358857	3.23325	4.48436	0.507651	6.20702	2.02482	0.785651	2.68872e-08	1.43209e-08	0.00757091
FLC2	P39719	0.545315	4.11964	0.776289	0.524711	1.05171	1.56791	0.962216	0.255292	2.01975	0.98582	0.119251	1.73102	0.71289	1.83493e-06	0.000643628
FAD1	P38913	0.815191	0.783792	0.513642	0.948697	3.05408	2.33796	1.16377	3.89654	4.55173	1.09696	4.82419	3.5414	0.242383	8.76138e-06	5.42392e-14
TEM1	P38987	1.45787	0.198718	0.271149	1.63482	1.81988	0.558819	1.12138	9.1581	2.06093	1.13049	3.07623	1.22067	0.328225	1.11296e-17	0.0117828
YLF2	P38746	1.39782	2.93756	4.78674	0.50706	0.609362	0.881814	0.362751	0.207438	0.18422	0.53933	0.199133	0.0667575	0.000109019	4.1198e-09	4.34753e-23
YLL032C	Q07834	1.12436	0.19913	0.334816	1.553	1.45541	2.20258	1.38123	7.30884	6.57848	1.34596	2.38879	3.64966	0.0584382	6.97332e-15	1.88393e-18
RPS15	Q01855	4.68539	0.696573	0.888576	1.36391	0.347897	0.320246	0.291098	0.499441	0.360404	0.100031	0.785304	0.674397	3.78177e-06	0.00193567	3.59087e-05
RRT5	P43607	3.06169	2.88974	0.93691	1.07395	0.319756	0.214926	0.35077	0.110652	0.229399	0.252134	0.168406	0.606263	0.000104117	1.35793e-17	1.65118e-08
PSA1	P41940	3.73378	1.43419	0.389566	1.19246	0.550218	0.220667	0.319371	0.383644	0.566443	0.171785	0.541874	0.889521	2.0158e-05	0.000107224	0.0675144
DJP1	P40564	1.30335	2.33004	3.73718	0.366907	0.776656	1.6212	0.281511	0.333323	0.433803	0.52252	0.34071	0.230689	4.0562e-07	3.34719e-05	4.08805e-07
YIL014C-A	Q02598	0.971756	3.02123	2.53698	0.545982	0.899526	1.97852	0.561851	0.297735	0.779872	0.744439	0.229775	0.679027	0.0591134	1.00694e-05	0.144876
CHS6	P40955	0.692487	4.35538	1.08598	0.387452	1.81101	1.00037	0.559508	0.41581	0.921168	0.809423	0.171423	0.942386	0.0532195	0.00316159	0.680447
ALE1	Q08548	4.40854	0.926762	0.249851	1.18207	0.677531	0.390958	0.268132	0.731073	1.56476	0.10684	0.841345	1.10275	5.63182e-07	0.1606	0.164707
GTT1	P40582	0.846034	0.742069	0.216503	1.57103	1.94983	2.08028	1.85693	2.62756	9.60855	1.6529	2.30979	3.63959	0.00122707	0.00157467	1.18265e-22
YNL050C	P53952	0.913769	0.790973	6.13227	1.10777	0.480706	1.10274	1.21231	0.60774	0.179826	1.14393	0.806492	0.0306169	0.180081	0.0277404	8.59124e-26
YOX1	P34161	1.16048	0.478786	0.305077	2.91632	0.797689	1.90487	2.51303	1.66607	6.2439	3.37723	1.24738	3.031	6.90463e-06	0.102107	1.9765e-16
SKI2	P35207	0.784398	0.499298	1.13649	2.65544	0.867938	0.575946	3.38532	1.73832	0.506776	3.65797	1.29114	0.678046	4.29824e-09	0.0737237	0.00179506
PHO92	Q06390	0.85668	0.760928	0.222954	0.95516	2.38901	1.54446	1.11496	3.1396	6.92726	1.07064	3.09102	2.49927	0.328048	0.000172595	1.07429e-15
SMD1	Q02260	3.29913	1.06571	1.24541	0.872609	0.259356	0.555989	0.264497	0.243365	0.44643	0.186013	0.571825	0.620103	2.76439e-07	1.30825e-09	0.000179913
YML122C	Q03207	0.532889	2.68068	1.21578	0.550102	0.999985	0.949393	1.0323	0.373034	0.780892	1.012	0.311932	0.831399	0.509508	0.000293018	0.226495
ATX2	Q12067	1.00298	2.01409	1.17899	0.432895	0.390157	0.528442	0.431609	0.193714	0.448216	0.673577	0.32445	0.637038	0.00190229	7.20255e-11	0.000244693
PNO1	Q99216	2.33018	1.58087	2.64789	0.37558	0.915672	1.75861	0.161181	0.57922	0.664155	0.257992	0.630602	0.539883	6.36985e-14	0.03033	0.0164785
RAP1	P11938	1.81585	2.01498	2.89242	1.43869	0.286802	0.325978	0.792296	0.142335	0.112701	0.769952	0.301833	0.16882	0.712199	3.61335e-15	2.21675e-26
PRM3	Q08931	1.3858	2.94423	1.39962	0.644499	0.672154	2.70329	0.465074	0.228295	1.93145	0.5982	0.207032	2.46856	0.00653353	4.19253e-08	0.000250372
MRX9	Q07349	0.590693	0.907667	0.409101	1.08237	2.72529	1.50795	1.83237	3.00252	3.68601	1.40608	3.525	2.14184	0.00125713	0.000458691	4.2257e-09
MGS1	P40151	0.749299	0.948197	0.693705	0.448233	1.22569	2.91897	0.598203	1.29265	4.2078	0.811652	1.21209	4.67597	0.104719	0.558932	2.60642e-14
SFT2	P38166	0.688799	0.832635	0.86485	1.28844	3.24233	0.708311	1.87056	3.89406	0.818999	1.51534	5.31362	0.897175	0.000985302	1.07574e-05	0.372216
MIX14	Q04341	2.98789	0.965347	1.65213	1.1538	0.965993	0.609735	0.386159	1.00067	0.36906	0.280468	1.00045	0.485521	0.000566762	0.812003	9.65689e-07
CBC2	Q08920	4.25423	1.16933	1.43959	1.79031	0.497109	0.356714	0.420831	0.425123	0.247789	0.181253	0.62754	0.472087	0.00264186	0.000379729	4.83947e-10
MRC1	P25588	1.48472	0.286739	0.591251	3.75928	0.550992	0.924026	2.53198	1.92158	1.56283	4.8385	1.20101	1.25943	7.68798e-06	0.0187765	0.0617701
PAM18	Q07914	4.39581	0.406265	2.2533	1.10778	0.397957	0.302668	0.252008	0.97955	0.134322	0.102377	0.994258	0.258703	1.25838e-07	0.726362	8.96484e-21
MSN5	P52918	0.555217	1.09986	0.571755	1.37843	2.9292	0.760736	2.48269	2.66325	1.33053	1.76934	3.55374	1.13996	4.25726e-06	0.00262204	0.267957
YER158C	P40095	0.752168	3.79237	2.17916	1.60949	0.971227	0.761967	2.1398	0.2561	0.349661	1.81167	0.141498	0.37444	0.000103513	1.41339e-06	3.31576e-08
NFU1	P32860	1.57217	0.531748	0.850814	3.3109	0.384718	0.601348	2.10594	0.723497	0.706791	3.33741	0.903108	0.841208	0.000240022	0.117845	0.131102
PGM1	P33401	3.4913	0.381023	0.1936	0.651807	0.797318	0.633599	0.186695	2.09257	3.27272	0.13971	1.3345	1.3566	2.09738e-11	0.00933955	4.64681e-05
OSH3	P38713	1.37791	5.14373	1.12773	0.713432	0.350579	0.417818	0.517764	0.0681566	0.370495	0.630917	0.0360676	0.611357	0.0260153	7.82623e-23	1.29956e-05
PBY1	P38254	1.00387	1.05058	0.678264	0.28048	1.10672	2.89342	0.279399	1.05344	4.26592	0.605673	1.03968	4.64332	2.5168e-07	0.943259	1.84383e-14
TFS1	P14306	1.23332	0.719267	0.181123	0.580674	3.33344	1.23554	0.470822	4.6345	6.82155	0.636113	6.12272	2.07688	0.00741383	4.24186e-07	1.2335e-13
KAP120	Q02932	1.02338	2.57432	2.51965	0.258766	0.765329	1.32747	0.252854	0.297294	0.526847	0.588611	0.28539	0.437641	1.80301e-08	5.77251e-06	0.000265744
MPM1	P40364	1.4693	1.27969	1.04011	3.30881	1.38817	0.638849	2.25196	1.08477	0.614213	3.57888	1.07809	0.757196	6.97072e-05	0.988815	0.0259979
RPL33A	P05744	4.51702	0.80582	0.994631	1.45696	0.360516	0.280829	0.322549	0.44739	0.282345	0.119903	0.73443	0.609711	2.95245e-05	0.000430433	3.13164e-07
ELP4	Q02884	1.43788	0.769646	1.33373	0.595872	0.774745	3.47609	0.41441	1.00663	2.60629	0.557867	1.00354	4.41484	0.0011754	0.821604	3.28105e-08
FAR1	P21268	1.19182	3.44958	0.465134	1.26804	0.643384	0.511532	1.06395	0.186511	1.09975	1.05425	0.142972	1.03268	0.445667	7.44692e-10	0.774494
TRM7	P38238	2.21714	1.05853	2.69925	2.42115	0.314376	0.49244	1.09201	0.296993	0.182436	1.1519	0.597018	0.216613	0.397799	2.34847e-07	3.53358e-18
PSE1	P32337	2.97979	1.49185	2.38118	1.04731	0.219462	0.360054	0.351471	0.147107	0.151208	0.261978	0.413974	0.246366	0.000105633	8.10649e-16	9.74935e-20
TRM8	Q12009	3.02178	1.28809	2.36555	0.786176	0.398851	0.901844	0.26017	0.309645	0.381241	0.212332	0.539899	0.362561	1.65095e-07	1.2282e-06	1.73064e-07
SRL4	Q03085	0.419969	1.1894	2.64263	0.677171	1.16068	0.998847	1.61243	0.975853	0.377975	1.19516	0.98029	0.320016	0.00716668	0.755067	6.31284e-08
ATG16	Q03818	1.22527	0.597399	0.197173	0.807463	2.44378	2.04039	0.659008	4.0907	10.3482	0.748562	3.59597	3.58809	0.247184	1.59501e-06	2.82724e-23
GUA1	P38625	3.92945	1.07023	1.72847	0.932416	0.223105	0.414669	0.237289	0.208465	0.239905	0.125257	0.555891	0.40226	2.34615e-08	1.35957e-11	2.13154e-11
YGL185C	P53100	1.31643	0.907819	0.794806	3.33411	1.68223	0.869451	2.53269	1.85305	1.09392	4.04932	1.71049	1.0531	6.75531e-06	0.0632016	0.75071
MRF1	P30775	2.75656	1.13925	3.82093	0.402557	0.40915	0.47245	0.146036	0.35914	0.123648	0.195603	0.602862	0.0981764	2.78053e-15	1.7603e-05	1.52706e-28
PBN1	P25580	0.587348	0.665817	0.447269	1.26862	3.08327	0.756217	2.15991	4.63081	1.69074	1.60355	5.34227	1.2388	7.22297e-05	3.10078e-07	0.039483
ATO2	P32907	0.76952	0.545919	0.902334	0.485967	1.31608	3.35542	0.63152	2.41076	3.7186	0.821565	1.70546	5.47586	0.169702	0.00272567	3.12575e-13
ADE8	P04161	2.60757	0.437295	1.68552	0.356873	0.468443	0.458693	0.13686	1.07123	0.272137	0.210123	1.02182	0.427256	1.84776e-16	0.980435	6.8511e-10
YNR034W-A	Q3E841	4.36937	0.381519	0.636804	1.00697	1.33352	0.493256	0.230461	3.49529	0.774581	0.0972337	1.93455	0.90529	1.31264e-08	5.04264e-06	0.306658
NNR1	P40165	1.60735	1.22234	0.321334	1.48807	3.01045	0.970466	0.925791	2.46286	3.02012	0.920647	3.45362	1.56822	0.840932	0.00687728	8.53646e-06
TEL2	P53038	2.48667	0.139292	0.466294	0.794496	0.672666	1.75174	0.319502	4.82918	3.75673	0.30946	1.44731	2.43757	1.37558e-05	6.32164e-11	5.25553e-10
MET8	P15807	0.85021	1.29328	1.09015	0.392297	3.17137	0.66183	0.461412	2.45219	0.6071	0.728039	3.67588	0.743127	0.00486486	0.00771925	0.0208872
RPS20	P38701	4.95248	0.675347	0.879034	1.34371	0.456288	0.274628	0.271321	0.675635	0.31242	0.0819694	0.859126	0.657742	8.56166e-07	0.0719911	4.4295e-06
NUP57	P48837	1.52424	0.261882	1.21747	3.95078	0.573225	0.51743	2.59197	2.18887	0.425004	5.37603	1.24086	0.615555	4.9914e-06	0.00344935	8.83553e-05
NOC4	Q06512	2.76717	0.720935	2.26854	0.647319	0.251169	0.989818	0.233928	0.348393	0.436324	0.230071	0.722082	0.41216	9.24317e-09	2.52231e-06	6.24798e-06
LPD1	P09624	2.04233	2.79732	2.25102	1.92344	0.549091	0.295494	0.941787	0.196292	0.131271	0.920896	0.210482	0.257827	0.793414	7.85477e-10	4.52866e-21
YJR115W	P47152	0.818973	0.713075	0.427857	0.484901	2.29701	2.04452	0.592084	3.22127	4.77851	0.793294	2.99786	3.06665	0.0963453	0.000104502	1.0286e-13
SPO20	Q04359	0.767786	1.09105	0.570046	0.838234	2.51608	2.3698	1.09175	2.30611	4.15721	1.05004	2.6852	3.48161	0.373852	0.0111489	7.06537e-13
UBC9	P50623	4.6043	1.86034	1.16619	1.40036	0.35332	0.491354	0.304142	0.189922	0.421333	0.108522	0.351837	0.626403	9.21378e-06	2.49511e-11	9.46459e-05
YTM1	Q12024	3.01976	1.07568	1.83099	0.719109	0.204932	1.16309	0.238134	0.190514	0.635225	0.202971	0.546863	0.629422	1.69166e-08	7.52157e-13	0.0149174
RPL26B	P53221	4.50673	0.806831	0.884998	1.32914	0.283235	0.369231	0.294923	0.351046	0.417211	0.110522	0.695636	0.699421	4.7913e-06	4.16699e-06	0.000303287
POP2	P39008	0.454695	2.56983	2.85785	0.781139	1.02424	0.606556	1.71794	0.398563	0.212242	1.25392	0.342556	0.210036	0.0030215	0.000693868	2.51786e-16
YGL108C	P53139	1.19164	0.554613	0.753924	3.70908	1.79051	0.586439	3.11258	3.2284	0.777849	5.72565	2.35528	0.890394	6.58351e-08	5.28886e-05	0.287806
FMP45	Q07651	0.862567	0.260074	0.278585	0.959707	2.31621	1.35406	1.11262	8.90597	4.86049	1.06965	4.15871	2.10742	0.332369	3.08749e-16	3.43985e-11
DOT6	P40059	0.753438	4.18501	1.30144	0.32113	1.69782	0.577959	0.42622	0.405691	0.444092	0.741075	0.178353	0.605634	0.00135604	0.00221786	0.000135367
PRP31	P49704	1.3229	2.37332	2.33738	0.288994	0.638094	1.80161	0.218455	0.268861	0.770782	0.488386	0.300362	0.68979	3.94365e-10	5.85453e-07	0.134151
HRR25	P29295	0.561019	4.32062	1.36387	0.866405	1.27719	0.571472	1.54434	0.295603	0.419008	1.23575	0.121293	0.577384	0.0138769	2.80141e-05	3.86825e-05
RAM1	P22007	1.26282	0.731905	0.385877	1.61352	2.31854	1.16279	1.27771	3.16782	3.01337	1.27518	3.00348	1.71346	0.122045	0.000139616	2.48508e-06
PHO80	P20052	0.638832	2.95499	0.886771	0.470719	1.31545	1.43843	0.736843	0.445162	1.6221	0.890006	0.320959	1.46577	0.489726	0.00371022	0.0209164
SCS22	Q6Q595	1.36641	0.580426	0.305627	3.91186	1.37886	0.578435	2.86287	2.3756	1.89262	5.8379	1.73921	1.20816	5.4817e-07	0.00355192	0.0234292
FAS1	P07149	3.15696	1.82242	0.53615	1.31389	0.630022	0.394679	0.416188	0.345706	0.736135	0.278728	0.437575	0.906594	0.00190876	3.18021e-05	0.251534
ARR1	Q06596	0.625283	2.30458	1.85129	2.63153	0.906191	0.545656	4.20854	0.393213	0.294744	4.01736	0.379353	0.404543	7.11303e-12	0.000458626	1.81835e-09
RFC5	P38251	3.25119	0.335805	0.259082	1.28033	0.64314	0.828307	0.393803	1.91522	3.19708	0.255101	1.23742	1.48373	0.000819807	0.0222267	1.06853e-05
LYS12	P40495	1.80471	0.273369	2.37069	0.767863	1.48403	0.315894	0.425477	5.42867	0.13325	0.487392	2.31444	0.240683	0.00200819	1.39711e-10	1.83649e-21
CUE4	Q04201	0.817174	0.696592	0.297492	0.661004	1.88013	2.90697	0.80889	2.69904	9.77159	0.897404	2.27133	6.10283	0.765802	0.00101285	1.83982e-27
ECM2	P38241	0.941266	0.518304	0.947005	2.23141	2.20101	1.65533	2.37065	4.24656	1.74796	2.44552	3.2103	1.63391	1.7814e-05	4.90799e-07	0.00562754
COX5A	P00424	1.22125	4.77933	3.47617	0.813651	1.03883	0.597258	0.666244	0.217359	0.171815	0.753877	0.0748165	0.135944	0.267895	1.49521e-07	1.78217e-21
PIK1	P39104	0.993529	0.240302	0.415902	1.33497	1.85511	1.65633	1.34366	7.71991	3.9825	1.26702	3.06271	2.36269	0.0743345	7.28476e-15	2.4142e-10
REG2	P38232	2.50439	1.15704	1.05291	0.33608	1.50667	2.18411	0.134196	1.30218	2.07436	0.222471	1.27423	2.19041	7.7154e-17	0.554675	0.000117435
MIC27	P50945	1.54557	3.52585	2.22387	0.696484	0.735917	0.217562	0.450632	0.20872	0.0978304	0.555136	0.144593	0.248909	0.00437487	1.28637e-08	9.27771e-25
KKQ8	P36004	0.734597	0.589252	0.313725	1.01805	3.31577	1.17745	1.38586	5.62708	3.75313	1.2171	6.61856	1.81973	0.0518671	5.00113e-09	3.68146e-08
FMC1	P40491	2.1004	0.432522	2.36149	0.841622	0.279365	0.381657	0.400696	0.645898	0.161617	0.417898	0.89928	0.253519	0.000839552	0.0345111	1.02884e-18
MRPL20	P22354	4.08274	1.31119	1.73255	1.1852	0.483151	0.385508	0.290295	0.368483	0.222509	0.1342	0.563294	0.393097	3.059e-06	4.18833e-05	3.01421e-12
PRS5	Q12265	1.10253	0.795401	2.33813	1.64208	0.290735	0.423456	1.48937	0.36552	0.181109	1.45352	0.704824	0.265232	0.0262035	9.38022e-06	4.85071e-17
ABZ2	Q03266	1.41771	0.223418	0.766843	3.57188	1.13266	0.681847	2.51947	5.06969	0.889161	4.45112	1.87806	0.942787	8.07863e-06	2.28044e-10	0.605959
ATG34	Q12292	0.776116	0.423944	0.427163	0.561921	1.51406	2.8357	0.724017	3.57137	6.63845	0.862027	2.12891	5.30936	0.44663	4.8454e-06	4.01697e-21
MAK5	P38112	2.71322	0.900195	2.44625	0.864222	0.244805	1.2226	0.318523	0.271947	0.499785	0.277585	0.634904	0.428198	1.39726e-05	1.25363e-08	9.633e-05
RPD3	P32561	1.61245	0.478744	1.26911	3.69249	1.72313	0.548168	2.28999	3.59927	0.431931	4.22819	2.36918	0.606701	5.56441e-05	6.23484e-06	9.50886e-05
TMS1	Q12116	0.805927	3.58378	1.50637	0.356533	1.23657	0.964684	0.442389	0.345046	0.640403	0.73235	0.196526	0.686968	0.00255207	0.000183789	0.0229851
SWA2	Q06677	0.565673	0.705435	1.03332	0.569794	2.69235	1.76959	1.00729	3.81658	1.71253	1.00286	3.96388	1.66586	0.578853	8.49355e-06	0.00664513
TFC3	P34111	0.656983	0.679035	0.801927	3.09352	1.57338	0.783943	4.70868	2.31708	0.977574	5.41341	1.85877	0.987612	2.34742e-13	0.00587826	0.890689
MIM2	Q3E798	1.17979	0.477809	0.832973	3.2731	1.57273	0.24947	2.77431	3.29155	0.299494	4.26726	2.13601	0.667341	8.97042e-07	2.63017e-05	3.51051e-06
THS1	P04801	3.79279	0.676946	1.29868	1.22376	0.272247	0.268432	0.322654	0.402169	0.206696	0.168517	0.755394	0.489626	2.51198e-05	4.34587e-05	3.52641e-11
SIP5	P40210	0.757819	0.520384	0.481297	0.732669	3.23487	1.78192	0.966813	6.21631	3.70233	0.982718	6.56359	2.46335	0.702783	3.47495e-10	6.22316e-10
RPA43	P46669	3.11949	0.950867	1.55849	0.804767	0.179248	0.86214	0.25798	0.18851	0.553189	0.201001	0.58576	0.617132	1.38045e-07	2.12935e-13	0.00262867
ORC5	P50874	1.08753	0.548104	0.320833	0.852641	1.19375	2.18181	0.784016	2.17796	6.80045	0.84975	1.56444	3.63254	0.675781	0.00888518	8.71272e-19
FYV8	P46949	0.663851	0.696368	0.813563	1.71592	1.36012	2.57182	2.5848	1.95316	3.16118	2.0735	1.5842	3.38289	2.17042e-06	0.0333636	1.07174e-09
GRE3	P38715	1.10825	0.802971	0.232747	1.79536	2.64567	0.333499	1.62	3.29485	1.43288	1.61006	3.5868	1.07233	0.00950005	0.000103586	0.294821
ARG8	P18544	0.723689	1.56082	3.24462	0.56812	0.562647	0.666657	0.785033	0.360482	0.205465	0.897778	0.500634	0.167477	0.67404	4.43744e-05	8.40461e-18
RMD9	P53140	1.49306	2.33942	3.04011	1.44202	0.322672	0.551701	0.965815	0.137928	0.181474	0.96524	0.247115	0.178203	0.714001	4.46489e-15	2.62487e-19
ALB1	P47019	2.99548	1.00151	1.91429	1.08283	0.195043	0.826385	0.361488	0.194749	0.431693	0.265604	0.57178	0.470444	0.000179395	9.72298e-13	1.18894e-05
LGE1	Q02796	0.641786	0.607988	0.841619	0.711822	2.25671	2.24303	1.10913	3.71177	2.66514	1.04974	3.13556	2.6416	0.332639	8.08859e-06	3.29649e-07
TDH3	P00359	3.78679	0.946349	1.25181	1.58309	0.370729	0.420756	0.418056	0.391747	0.336118	0.21708	0.670998	0.562118	0.00224647	5.75227e-05	1.08513e-06
WHI5	Q12416	0.958193	0.757959	0.248724	3.11491	0.707082	1.0025	3.25082	0.932876	4.03057	4.45899	0.965349	1.6862	1.6636e-08	0.621488	5.10455e-08
FSH3	Q99369	1.51523	0.598163	0.57555	4.44196	0.969483	0.418932	2.93154	1.62077	0.727881	7.60385	1.29354	0.897126	3.71566e-07	0.139693	0.223958
PEX13	P80667	0.837274	1.50034	3.11885	0.492583	0.576344	1.37059	0.588318	0.384142	0.439454	0.787477	0.527047	0.297661	0.0912202	0.000121646	1.46583e-06
ATO3	Q12359	1.32914	0.374626	0.694053	0.448966	0.703837	3.35524	0.337787	1.87877	4.83427	0.543302	1.25633	6.32553	2.52923e-05	0.029641	1.79615e-17
CIN8	P27895	0.864995	0.333595	0.698492	3.10768	1.30683	1.42679	3.59271	3.91741	2.04267	4.73277	1.96324	1.65668	1.06508e-09	3.98105e-07	0.000739852
SPE4	Q12455	2.53715	1.46731	2.09305	0.798846	0.206541	0.356758	0.31486	0.140762	0.170449	0.299722	0.417321	0.30014	1.0299e-05	1.4476e-16	6.80696e-17
HMT1	P38074	2.94079	2.17165	3.23805	1.01395	0.393321	0.579427	0.344788	0.181116	0.178943	0.263005	0.291521	0.158371	7.27288e-05	1.7451e-11	4.22756e-20
MZM1	Q03429	2.15999	2.3243	1.96197	1.17232	0.263388	0.407678	0.542743	0.113319	0.20779	0.504292	0.239664	0.340496	0.0489384	3.19477e-18	7.02566e-14
SNG1	P46950	0.792304	2.92309	1.47907	0.500145	1.1567	0.979363	0.631254	0.395711	0.662148	0.816679	0.293943	0.70725	0.169731	0.000814229	0.0358422
PBP4	Q07362	0.707365	2.82864	3.51513	0.705091	0.507353	0.845079	0.996785	0.179363	0.240412	0.998425	0.200089	0.157121	0.612252	7.32255e-11	9.59891e-16
HEF3	P53978	0.618732	0.823522	0.797784	0.5502	1.84673	2.74537	0.889238	2.24248	3.44124	0.953608	2.03243	3.85729	0.955114	0.0104961	4.23947e-11
RNQ1	P25367	2.07711	0.945346	0.775468	3.69733	0.358246	0.344176	1.78004	0.378958	0.44383	3.07422	0.66568	0.741597	0.00361278	3.06001e-05	0.00118923
YOL114C	Q12322	1.5744	1.29915	0.298131	0.646882	4.12499	1.01572	0.410875	3.17515	3.40696	0.525762	7.09027	1.64443	0.00107382	0.000513006	8.29676e-07
PRE1	P22141	1.27004	1.52886	0.227979	3.01257	1.68631	0.520554	2.37203	1.10299	2.28334	3.34621	1.11531	1.22482	2.3417e-05	0.951736	0.00555594
FUN30	P31380	0.927142	0.695154	3.43044	1.5543	0.379692	1.3339	1.67644	0.546198	0.388842	1.54452	0.803594	0.233818	0.00563214	0.00684429	2.45447e-08
PRP24	P49960	0.617798	0.698313	0.70453	1.27177	1.04142	3.14636	2.05855	1.49134	4.4659	1.57349	1.26849	5.4333	0.000183287	0.257411	1.02795e-15
PST1	Q12355	1.68719	4.66317	0.281386	1.67212	1.00085	0.433624	0.991068	0.214629	1.54103	0.989609	0.0789827	1.11129	0.643884	1.00815e-07	0.163169
DBP10	Q12389	2.42781	0.805677	3.93629	0.531019	0.380678	1.18077	0.218723	0.472495	0.29997	0.26854	0.744839	0.148083	1.11646e-09	0.00102972	1.07268e-12
FMP41	P53889	2.94799	0.873834	1.98094	1.77312	0.646381	0.191259	0.601467	0.739707	0.0965496	0.442924	0.854142	0.289236	0.134741	0.171075	2.58786e-23
YNL108C	P53929	0.889688	0.337942	0.539289	2.92234	0.663916	0.671682	3.28468	1.96459	1.2455	4.09156	1.25351	1.09611	1.1535e-08	0.016946	0.421868
ISW2	Q08773	0.9242	1.72658	1.76336	2.51697	0.664214	1.39855	2.7234	0.384699	0.793117	3.01628	0.478846	0.776571	9.95549e-07	0.000172138	0.209834
YGR017W	P53210	2.25325	0.976415	3.12789	1.70999	0.342258	0.581602	0.758899	0.350525	0.185941	0.686219	0.644317	0.171195	0.594622	7.01929e-06	3.66316e-19
PMR1	P13586	0.542926	4.42617	2.07507	1.15718	1.06934	0.524236	2.13138	0.241595	0.252635	1.53077	0.0976098	0.341313	8.79069e-05	8.67783e-07	7.64561e-12
ELP3	Q02908	3.83769	0.58768	1.1656	1.38909	0.238706	1.07861	0.36196	0.406184	0.925369	0.183188	0.785142	0.941485	0.000222028	3.81943e-05	0.689178
VPS72	Q03388	0.547806	0.856138	1.22789	0.922138	1.31073	2.8564	1.68333	1.53098	2.32627	1.29624	1.3704	3.09194	0.0043348	0.234065	2.50959e-06
RGT1	P32862	0.676415	2.31185	0.795946	2.44723	1.53433	0.986804	3.61794	0.663681	1.23979	3.41247	0.583369	1.14144	5.58027e-10	0.122232	0.373674
RFC4	P40339	1.02329	0.916498	1.82466	2.81128	0.301801	0.484851	2.7473	0.329298	0.265721	3.45333	0.653067	0.395073	9.31937e-07	1.51463e-06	1.50292e-10
NSG1	P38837	3.83464	0.639069	0.639426	1.65557	0.3064	0.337675	0.431741	0.479447	0.528091	0.220818	0.794066	0.811267	0.00360073	0.000894939	0.0146124
NOP15	P53927	3.20639	0.910892	1.97389	0.997832	0.248336	1.02354	0.311201	0.272629	0.51854	0.21635	0.631758	0.517507	1.01534e-05	1.4146e-08	0.000428742
COX6	P00427	1.1196	2.98037	2.63327	1.5194	1.42212	0.443885	1.35709	0.477162	0.168568	1.31933	0.339563	0.219245	0.0692536	0.00824906	3.79756e-19
PCA1	P38360	0.504016	3.00776	1.11922	0.627884	1.01535	1.43528	1.24576	0.337577	1.28239	1.08965	0.251319	1.24493	0.134134	8.41631e-05	0.248659
RPS7B	P48164	5.1423	1.34541	0.987375	1.07101	0.321954	0.418556	0.208275	0.239298	0.423908	0.0594867	0.491936	0.674168	1.10112e-09	2.64088e-09	0.000229996
ESS1	P22696	1.72544	1.06875	0.50793	3.35891	1.60709	0.847651	1.9467	1.50371	1.66883	3.10258	1.4523	1.26551	0.000900125	0.277787	0.0369697
MDN1	Q12019	4.34413	1.33177	0.902028	1.30559	0.386663	0.639475	0.300541	0.290338	0.70893	0.121705	0.519391	0.833611	6.78667e-06	3.29569e-07	0.127398
GRS1	P38088	4.18328	0.956487	1.37353	1.18772	0.342731	0.271983	0.283921	0.358323	0.198018	0.125385	0.653493	0.466017	1.93484e-06	1.03885e-05	5.95762e-12
SCJ1	P25303	1.97033	0.375915	0.814181	3.60441	0.449248	1.20234	1.82934	1.19508	1.47675	3.1039	1.05214	1.30872	0.00241382	0.712796	0.0785072
YNL217W	P40152	2.34032	6.02962	1.88557	0.822572	0.430879	0.305298	0.351478	0.0714604	0.161913	0.349231	0.0206353	0.334419	8.76276e-05	7.05354e-21	1.35755e-16
YLR326W	Q06170	0.927394	4.59415	1.81091	0.469651	0.521489	1.42298	0.50642	0.113512	0.785782	0.728124	0.0594302	0.764225	0.0177416	3.48353e-15	0.189627
CAD1	P24813	0.626783	1.13245	1.34611	1.13452	2.7543	1.23594	1.81007	2.43216	0.918157	1.42182	3.07769	0.926479	0.0015692	0.00699837	0.651043
ADY2	P25613	1.56156	0.552754	0.302205	0.722845	0.776938	3.94496	0.462899	1.40558	13.0539	0.559141	1.16812	12.4905	0.00642858	0.342812	2.42871e-37
ELO1	P39540	4.02253	0.516013	0.276144	1.5811	0.590639	0.411943	0.393061	1.14462	1.49177	0.184101	1.05309	1.0987	0.000908751	0.844854	0.20617
YOR292C	Q08743	0.86667	0.661148	0.410959	0.451249	2.7932	1.8617	0.52067	4.22477	4.53014	0.749801	4.38341	2.73348	0.0246804	1.37514e-06	1.88e-12
RRP9	Q06506	2.74045	0.387123	2.76522	2.24034	0.371043	0.770324	0.817508	0.958463	0.278576	0.707053	0.988916	0.250886	0.809124	0.662518	4.17351e-12
RPB7	P34087	1.261	3.84405	0.862668	0.426514	1.19928	0.401283	0.338235	0.311983	0.465165	0.560783	0.159899	0.726289	2.49583e-05	4.72252e-05	0.00144412
PAD1	P33751	1.07734	0.711534	0.340252	1.08504	0.941578	2.9806	1.00715	1.32331	8.75998	1.00535	1.17287	6.23482	0.590376	0.485676	4.49649e-26
YPK9	Q12697	0.46096	2.98519	1.87943	1.0589	0.904902	0.477859	2.29716	0.30313	0.254257	1.51355	0.236467	0.378517	1.78728e-05	1.3311e-05	3.30297e-11
VPS15	P22219	0.675457	0.407503	0.691753	2.55277	1.4996	1.02886	3.77932	3.67997	1.48732	3.6739	2.13184	1.26322	1.7046e-10	2.52773e-06	0.0866938
PRP11	Q07350	1.51201	0.39302	1.26256	3.88153	0.471094	0.918483	2.56713	1.19865	0.727477	5.16769	1.05561	0.787812	5.99337e-06	0.706706	0.118255
CHL1	P22516	1.40372	0.575487	1.19768	3.03737	0.320139	0.945067	2.1638	0.556292	0.789081	3.10297	0.837785	0.839375	0.000136958	0.00707026	0.247791
YBR096W	P38256	2.22263	4.20825	0.421134	0.773753	0.752886	0.358831	0.348125	0.178907	0.852059	0.366306	0.0911658	0.957734	6.97071e-05	8.79988e-10	0.574113
CRM1	P30822	2.20791	3.65243	1.87026	0.783301	0.311935	0.34072	0.35477	0.0854048	0.182178	0.37252	0.0987213	0.346388	9.9887e-05	9.24671e-21	4.19857e-15
YNL194C	P40169	0.861736	0.470809	0.241283	0.651861	2.68357	1.58308	0.756451	5.69991	6.56109	0.864612	4.63562	2.53467	0.567909	1.12072e-09	2.38536e-15
YBR255C-A	Q3E776	0.623056	1.18267	0.698966	0.543366	1.67428	2.87837	0.872098	1.41568	4.11804	0.946261	1.40601	4.52966	0.990783	0.385631	6.62935e-14
LOS1	P33418	2.27463	1.12946	2.56278	0.976303	0.183741	0.562134	0.429214	0.16268	0.219345	0.406597	0.519171	0.249888	0.00256517	3.48916e-15	4.83711e-15
SAC1	P32368	0.87914	2.12038	2.37752	1.37318	0.561	0.199375	1.56196	0.264575	0.0838584	1.40838	0.339297	0.22096	0.0138571	2.64354e-07	9.52525e-28
GLY1	P37303	1.39983	1.74868	2.58967	0.44924	0.889101	0.917347	0.320925	0.508441	0.354233	0.517421	0.551113	0.313748	8.92647e-06	0.00843517	1.20441e-08
COS8	P38723	1.71376	4.88768	1.55199	0.544127	0.551205	0.196652	0.317505	0.112774	0.12671	0.444534	0.0494984	0.390843	8.51168e-06	5.06646e-15	1.92263e-17
ALA1	P40825	1.60289	1.88337	2.50392	0.30474	0.515024	0.524268	0.190119	0.273459	0.209379	0.406647	0.387335	0.253551	7.67068e-12	3.33832e-07	1.53737e-15
FPS1	P23900	0.775882	0.531142	0.623133	1.02815	0.922721	2.3003	1.32514	1.73724	3.69151	1.19108	1.31183	3.19799	0.0814789	0.0767543	3.64161e-11
RTC3	P38804	2.20223	0.592356	0.182993	1.09233	2.48661	0.47749	0.496011	4.19783	2.60933	0.463326	3.7173	1.22646	0.0177578	1.01056e-06	0.00215058
GDH3	P39708	0.660249	0.673731	0.559468	0.542641	1.52337	2.50419	0.821873	2.2611	4.47602	0.921715	1.80205	3.84964	0.812308	0.00757603	3.18219e-14
ATP1	P07251	1.07175	4.82713	3.57733	0.61571	0.965998	0.361584	0.57449	0.200118	0.101077	0.728984	0.0688151	0.107638	0.0750492	2.65794e-08	3.06619e-31
YIG1	Q08956	1.1394	1.39107	0.728348	0.34681	0.865092	3.33502	0.304379	0.62189	4.57888	0.577307	0.694488	6.09097	2.28526e-06	0.0530971	1.58929e-16
YCR087C-A	P37263	3.65549	0.97446	1.32756	1.34499	0.214017	0.735038	0.367937	0.219626	0.553676	0.201591	0.590315	0.663183	0.000285353	3.87383e-11	0.00407972
YMR074C	Q04773	0.851519	1.27372	0.48265	3.32081	1.9316	0.562922	3.89987	1.5165	1.16632	5.53772	1.57776	1.05722	1.16456e-10	0.278905	0.608569
PHO87	P25360	2.13463	2.86359	3.48309	1.09623	0.491125	0.621664	0.513546	0.171507	0.178481	0.486867	0.193115	0.137602	0.0266947	2.31958e-11	8.08261e-21
PUF2	Q12221	1.29122	0.149803	0.545768	1.61225	3.06166	0.726651	1.24863	20.4379	1.33143	1.24922	7.52586	1.13358	0.148389	2.63875e-31	0.274187
MPS3	P47069	0.656327	0.280351	0.7516	1.06307	0.928671	2.37965	1.61973	3.31253	3.16611	1.32569	1.56734	3.09095	0.00784075	5.21129e-06	2.08446e-09
USE1	P53146	0.68087	0.528432	0.819365	0.672938	2.79574	2.01397	0.98835	5.29063	2.45796	0.994517	4.81424	2.28882	0.637671	9.05749e-09	4.35059e-06
CSM4	Q08955	1.74151	1.57006	0.9268	0.295304	0.733374	3.11885	0.169568	0.467099	3.36518	0.366985	0.559928	4.56954	1.83742e-13	0.00253477	2.24539e-11
RCO1	Q04779	1.45757	1.51971	0.672113	3.39589	0.688606	0.804122	2.32983	0.453117	1.19641	3.83259	0.562099	1.09582	3.71492e-05	0.00158773	0.495641
MKC7	P53379	4.34982	0.273927	0.379981	1.9812	0.527341	1.04263	0.455467	1.92512	2.7439	0.193631	1.19202	1.58299	0.00780271	0.0177416	2.54015e-05
MRP2	P10663	3.51666	2.7218	2.57825	0.889619	0.379081	0.689113	0.252973	0.139276	0.267279	0.161876	0.197138	0.269969	1.00152e-07	2.37148e-14	2.60179e-12
RIP1	P08067	1.6698	4.20737	2.70098	0.797485	0.876414	0.51095	0.477593	0.208304	0.189172	0.54627	0.0993762	0.219147	0.0100468	3.15432e-08	1.25435e-17
ANT1	Q06497	0.99117	1.25035	2.60418	0.94302	0.463877	0.609242	0.951421	0.370998	0.233948	0.967176	0.57976	0.250879	0.754963	4.19748e-05	3.10661e-14
MRD1	Q06106	2.58523	0.932214	2.32832	0.559375	0.230804	1.36334	0.216373	0.247587	0.585547	0.24556	0.614971	0.512286	9.15097e-10	1.09899e-09	0.00251412
RPC40	P07703	4.1054	0.745606	1.57803	1.4298	0.232733	0.439054	0.348273	0.312139	0.278229	0.156518	0.700825	0.454082	0.000116015	2.16931e-07	2.40052e-09
VPS4	P52917	0.588902	0.460015	1.041	3.34729	1.01698	0.845085	5.68395	2.21075	0.811801	6.7664	1.47117	0.873019	3.51667e-16	0.00612357	0.326231
ZIP1	P31111	0.704669	0.716837	0.368459	1.74099	1.8364	2.19651	2.47065	2.56181	5.96134	2.05099	2.17281	3.55057	5.91408e-06	0.00201386	4.07177e-17
HIS6	P40545	0.913679	1.13566	2.81607	1.21901	0.528624	0.663567	1.33418	0.465477	0.235636	1.2357	0.656544	0.224922	0.0784538	0.00143845	1.26224e-14
TRS31	Q03337	1.64766	0.31269	0.703972	2.91118	2.12619	0.813268	1.76686	6.79967	1.15526	2.40081	3.51494	1.0787	0.00357422	1.66438e-12	0.590559
LRP1	P38801	1.64458	0.838686	0.476671	0.497239	1.52498	3.15174	0.30235	1.8183	6.61198	0.451457	1.60914	6.38669	2.83107e-06	0.0698067	3.72037e-22
RLI1	Q03195	3.07856	1.09751	1.92829	1.39545	0.203011	0.473473	0.45328	0.184974	0.24554	0.311411	0.537934	0.364801	0.00636103	3.07026e-13	9.1542e-12
NAT2	P37293	2.95072	3.17163	2.15526	0.699816	0.915084	1.04114	0.237168	0.288522	0.483069	0.210092	0.209272	0.461973	1.47848e-08	6.74273e-06	7.58915e-05
AIM29	P36154	5.15004	0.769377	0.3477	1.90237	0.820373	0.35466	0.369389	1.06628	1.02002	0.105282	1.03598	1.00484	0.000391677	0.970946	0.981673
GYP7	P48365	0.517133	0.468298	0.415721	1.63328	2.13176	0.90184	3.15834	4.55214	2.16934	2.16767	3.16776	1.40067	1.35585e-08	9.09762e-08	0.00154226
DLD2	P46681	2.01596	1.38566	3.39495	1.1653	0.291013	0.312912	0.578037	0.210018	0.0921698	0.554531	0.468251	0.11809	0.0893954	7.67585e-11	4.8172e-32
SDC1	Q03323	1.18847	0.27922	1.69192	2.87885	0.497185	0.811255	2.42232	1.78062	0.479488	3.22742	1.16309	0.543117	1.44867e-05	0.041511	0.000173159
ECM16	Q04217	3.67115	0.579115	1.92154	1.12751	0.265997	1.08528	0.307127	0.459316	0.564797	0.171509	0.8049	0.560094	8.91209e-06	0.000372131	0.002133
LSC2	P53312	0.661915	0.723857	0.473548	0.728467	2.06718	2.18903	1.10054	2.85579	4.62261	1.04721	2.53735	3.28406	0.35134	0.000537333	9.31492e-14
RAD10	P06838	0.895892	0.497929	1.43548	1.21891	2.66521	1.69784	1.36055	5.35259	1.18277	1.25094	4.49176	1.19944	0.0648116	5.2805e-09	0.433609
VMA5	P31412	3.71083	1.85687	1.26587	1.11895	0.463869	0.206392	0.301536	0.249812	0.163044	0.165869	0.380772	0.479806	6.13162e-06	3.88437e-08	3.46172e-13
DSS1	P39112	0.671659	1.5709	2.80898	1.43403	0.712172	0.480999	2.13506	0.453353	0.171236	1.69628	0.551439	0.199163	9.9228e-05	0.0016915	1.65892e-19
HOP2	P53187	1.21808	2.86006	1.71281	0.591373	0.26902	1.72685	0.485496	0.094061	1.0082	0.647653	0.165966	1.00978	0.0111966	1.98657e-20	0.986434
YJL213W	P40896	1.31022	0.382135	2.70028	1.08789	1.09854	0.23129	0.830311	2.87474	0.0856541	0.85718	1.64308	0.180618	0.847781	0.00012638	1.77644e-29
ROK1	P45818	3.05522	0.575706	1.85919	0.724824	0.22176	1.39777	0.237241	0.385197	0.751817	0.19883	0.782441	0.726271	1.57542e-08	1.20499e-05	0.120173
YHR139C-A	O13536	0.702494	0.549267	0.686297	1.14035	2.20241	2.26105	1.62329	4.00973	3.29456	1.35459	3.14518	2.97884	0.00780537	1.6383e-06	1.12302e-09
YIR016W	P40572	0.637072	0.712811	0.3945	0.71403	1.22071	2.29229	1.1208	1.71253	5.81062	1.05479	1.42198	3.72642	0.310067	0.100813	3.8038e-17
HXK1	P04806	4.30335	0.331904	0.306352	0.80382	1.09281	1.04491	0.186789	3.29255	3.41082	0.0884171	1.69455	1.66851	3.34605e-11	9.41598e-06	6.45309e-07
MRM1	P25270	0.932577	1.15388	2.89534	0.459572	0.432497	0.608564	0.492798	0.37482	0.210187	0.720462	0.606516	0.204933	0.0125285	4.13542e-05	1.4409e-16
SWP82	P43554	0.487364	3.22221	1.5257	0.730308	1.02621	1.53063	1.49849	0.31848	1.00323	1.18341	0.218242	1.00342	0.0194447	3.9386e-05	0.969161
YBL029C-A	Q3E756	0.471999	1.30707	1.12257	0.792804	3.32494	0.871458	1.67967	2.54381	0.776306	1.24903	4.04985	0.840249	0.00422386	0.00550716	0.226507
SED5	Q01590	1.59782	0.848457	1.28559	3.2787	0.485955	0.369077	2.05198	0.572751	0.287088	3.20623	0.777814	0.529788	0.000373505	0.0151478	3.80689e-08
UBA1	P22515	1.12557	1.02249	0.363007	4.30667	1.32713	0.6473	3.82621	1.29794	1.78316	9.06998	1.23511	1.21781	3.35405e-10	0.554324	0.0319538
RDL2	Q08742	4.16445	1.0605	1.81848	0.930649	0.249657	0.322487	0.223475	0.235414	0.177339	0.106299	0.570049	0.354537	5.20646e-09	4.94722e-10	3.40942e-15
LTV1	P34078	2.9026	0.94498	1.95205	0.665424	0.30649	1.43032	0.229251	0.324335	0.732727	0.212101	0.642385	0.696536	5.66464e-09	1.19641e-06	0.087065
CUB1	Q08977	0.858628	1.35575	0.995145	3.31515	1.24954	0.847079	3.86099	0.92166	0.851212	5.48892	0.929025	0.902459	1.52987e-10	0.622597	0.450236
NTA1	P40354	1.41558	0.231081	0.320375	1.90303	2.15671	0.747688	1.34435	9.33313	2.33379	1.40196	3.79902	1.34473	0.0792318	2.86007e-17	0.00123896
VID30	P53076	0.613318	0.701217	0.414739	0.629558	2.49514	1.95444	1.02648	3.5583	4.71246	1.01132	3.46757	2.90734	0.52733	2.38035e-05	3.05432e-13
HUA1	P40325	0.981747	0.214002	0.33509	2.32174	1.87513	0.959433	2.36491	8.76221	2.86321	2.5315	3.16264	1.54151	1.94472e-05	8.20492e-17	2.14342e-05
UBP3	Q01477	1.07923	0.57708	1.48326	3.22425	0.866424	1.25704	2.98755	1.50139	0.847485	4.42298	1.22208	0.854872	1.50834e-07	0.233898	0.385587
CDC1	P40986	0.517661	0.76053	0.450493	2.29151	1.88865	1.05048	4.42666	2.48333	2.33185	3.41965	2.18574	1.5157	9.94786e-13	0.00316718	0.000308497
RTN1	Q04947	3.74738	1.47699	0.790406	1.6556	0.33935	0.360661	0.441802	0.229758	0.456298	0.234591	0.454502	0.742393	0.00487009	1.43405e-09	0.00155571
RRP5	Q05022	3.43491	1.2603	2.75649	0.837618	0.238909	0.739732	0.243854	0.189565	0.26836	0.165248	0.492641	0.247113	3.85952e-08	1.85645e-12	1.29453e-12
HXT11	P54862	0.546883	2.94707	0.81885	0.701016	1.25871	2.15394	1.28184	0.427106	2.63045	1.11275	0.310279	2.52291	0.104811	0.00224327	5.94671e-07
UBP13	P38187	0.950185	1.06302	1.80958	0.519666	0.904757	3.44406	0.54691	0.851119	1.90324	0.741995	0.896103	3.10476	0.0443148	0.424973	0.000167115
PML1	Q07930	1.87521	0.208568	0.908	1.16932	1.90954	2.41001	0.623567	9.15548	2.6542	0.613064	3.2512	2.83237	0.169711	1.84342e-17	2.23728e-07
RPL22B	P56628	5.62825	0.219534	1.01788	0.94241	0.417822	0.737074	0.167443	1.90322	0.724127	0.0388527	1.14734	0.823131	2.25098e-12	0.0168248	0.136727
LCB3	P47013	0.817957	0.49253	1.21555	1.04616	1.30173	3.26497	1.27899	2.64295	2.686	1.17137	1.75224	4.1394	0.113371	0.000706656	2.01458e-08
PRE4	P30657	1.00367	1.34448	0.401833	3.27567	1.75669	0.710055	3.26369	1.30659	1.76704	4.82992	1.33072	1.23818	1.62382e-08	0.556986	0.0292192
BAT2	P47176	1.5921	0.596265	3.29087	0.760674	0.389223	0.344316	0.47778	0.652768	0.104628	0.561973	0.866312	0.129718	0.00993612	0.0476557	1.91601e-29
PEX25	Q02969	0.946415	0.536814	1.02459	0.725227	0.955043	3.04718	0.766289	1.77909	2.97405	0.857859	1.33629	4.06313	0.606432	0.0630288	1.50824e-09
VTC3	Q02725	0.999846	3.40487	1.28583	1.75402	0.841948	0.362471	1.75429	0.247278	0.281897	1.68667	0.169232	0.52728	0.0031377	4.55198e-07	2.62524e-08
PRE6	P40303	0.775619	1.20375	0.345953	2.87133	2.12604	0.788393	3.70199	1.76618	2.2789	4.27437	1.89512	1.3589	3.93215e-10	0.106721	0.00135132
SEC8	P32855	0.566937	0.512244	0.60706	2.25135	1.5208	0.870148	3.97108	2.9689	1.43338	3.2141	2.0119	1.20004	3.109e-11	0.000149942	0.141266
AIM36	Q03798	2.75721	1.55368	2.53152	1.43475	0.768648	0.671261	0.520363	0.494727	0.265161	0.399853	0.580339	0.275427	0.033279	0.00524772	2.54606e-12
AUS1	Q08409	1.03147	1.09495	3.45586	0.606166	0.286668	1.01828	0.587672	0.261809	0.294653	0.744682	0.571061	0.184593	0.0930639	1.09406e-08	2.2446e-12
ASN1	P49089	1.27913	0.703689	2.10115	0.866754	0.648229	0.297866	0.677612	0.921187	0.141763	0.751385	0.962288	0.286522	0.30162	0.585262	2.6155e-19
GPD2	P41911	1.24542	0.216517	0.691758	2.96883	1.87848	0.624848	2.3838	8.6759	0.903275	3.30216	3.16447	0.954681	2.08657e-05	1.17743e-16	0.6621
MNN10	P50108	3.10689	1.83357	1.37451	1.45254	0.32967	0.257033	0.467522	0.179797	0.187	0.317681	0.352599	0.460899	0.00957856	4.51216e-12	1.66039e-12
KRE2	P27809	2.31374	2.6272	1.78111	1.63539	0.368005	0.234012	0.706817	0.140075	0.131385	0.62488	0.208889	0.342198	0.410905	2.09581e-14	1.7198e-18
ECI1	Q05871	0.751388	0.805285	0.774576	0.477495	1.47815	3.36315	0.635484	1.83556	4.34192	0.827085	1.59424	6.01504	0.177977	0.0630407	1.04926e-15
LYP1	P32487	0.780676	4.09286	3.07512	0.426116	1.07072	0.677475	0.54583	0.261607	0.220308	0.782108	0.123096	0.189774	0.041666	2.81195e-06	2.84186e-16
BMT6	Q12291	3.72522	0.404479	2.36821	1.15361	0.376214	1.35007	0.309676	0.93012	0.57008	0.168216	0.980599	0.493753	1.06787e-05	0.581734	0.00149032
ELC1	Q03071	1.48811	0.400996	0.34437	1.06167	2.4861	2.12135	0.713435	6.19981	6.16009	0.744096	4.24306	3.42708	0.423195	7.12471e-11	3.14249e-17
BBC1	P47068	0.623979	1.1297	0.848804	1.54818	3.87126	0.537293	2.48114	3.4268	0.633	1.89763	6.68793	0.805797	4.8361e-06	0.000147836	0.0493681
ARP3	P47117	1.78199	1.06075	0.622648	3.58777	1.07653	0.284594	2.01335	1.01488	0.45707	3.49618	1.011	0.791108	0.000545473	0.85179	0.00363866
MRPS18	P42847	2.10752	0.330167	0.57202	2.75254	2.34322	0.934326	1.30606	7.09708	1.63338	1.56376	4.03635	1.28548	0.109897	8.9291e-13	0.0392234
ATG23	Q06671	0.510282	0.692391	0.569054	0.722979	1.57014	2.32365	1.41682	2.26771	4.08336	1.15885	1.83751	3.37432	0.0379596	0.00759325	1.61147e-12
RNH70	P53331	2.41519	2.65923	2.52916	0.696601	0.63876	1.22697	0.288425	0.240205	0.485129	0.303846	0.246478	0.40551	1.44213e-06	8.16015e-08	4.37167e-05
SSH1	P38353	3.59977	1.89032	1.28347	0.890109	0.340474	0.241467	0.247268	0.180114	0.188136	0.152866	0.341547	0.485653	5.77542e-08	5.84787e-12	5.62605e-12
YOL131W	Q08270	1.22359	2.57859	0.36838	1.13595	0.365202	2.49978	0.928375	0.141629	6.78587	0.941061	0.215627	4.38142	0.830302	2.58146e-14	3.89086e-20
ADE1	P27616	3.64592	0.576905	1.45267	0.442621	0.330623	0.478554	0.121402	0.573098	0.329431	0.10857	0.843066	0.509052	4.50785e-18	0.0104599	2.23885e-07
TIM10	P87108	2.19466	2.67305	2.67814	1.34926	0.454582	0.370179	0.614792	0.170061	0.138222	0.556556	0.214869	0.201946	0.154292	1.15406e-11	2.6235e-22
RTS1	P38903	0.639447	0.853687	0.470419	1.53279	3.43342	0.986744	2.39706	4.02187	2.09759	1.85748	5.97829	1.43031	9.94159e-06	7.32158e-06	0.00175985
NTE1	Q04958	0.816357	0.519312	0.772235	3.61706	0.743783	0.612905	4.43073	1.43225	0.793677	6.9678	1.16835	0.895441	2.89617e-12	0.303782	0.322824
FAB1	P34756	0.573052	0.993152	0.390355	2.33452	1.92496	1.0669	4.07384	1.93823	2.73315	3.39043	1.90767	1.59831	1.51056e-11	0.0470372	2.35889e-05
MDH2	P22133	0.833126	0.692069	0.377157	1.39323	2.31424	2.03226	1.67229	3.34394	5.38837	1.47438	3.07838	3.14946	0.00558755	5.65954e-05	3.70216e-15
MOB2	P43563	0.947369	0.484524	1.01287	3.58337	0.769358	0.837203	3.78244	1.58786	0.826565	6.21606	1.21827	0.885358	3.26364e-10	0.148892	0.371125
YKL075C	P36083	1.1219	2.35084	3.25406	0.891945	0.644416	1.79038	0.795031	0.274122	0.550199	0.852661	0.306419	0.362567	0.715233	8.4818e-07	0.000316652
RPL26A	P05743	5.05615	1.07504	1.29058	0.973971	0.289958	0.328366	0.192631	0.269718	0.254433	0.0590394	0.580319	0.513269	1.18079e-10	2.22932e-08	3.06422e-09
GCD10	P41814	4.01363	0.524758	1.51194	1.26722	0.253283	1.1057	0.315729	0.482666	0.731312	0.149021	0.828472	0.754587	1.71082e-05	0.00073083	0.106211
TOM1	Q03280	1.29914	1.30254	0.673948	3.30168	1.89657	0.401709	2.54144	1.45606	0.596053	4.00705	1.50946	0.828033	6.19661e-06	0.344229	0.0406863
YDR306C	Q06640	0.94638	0.443238	0.500866	0.431663	2.08478	1.46477	0.45612	4.70352	2.92447	0.69993	3.11999	1.95058	0.00429588	3.79536e-08	8.14836e-07
MRPS17	Q03246	3.33709	1.10734	1.60348	1.35063	0.765985	0.381648	0.404733	0.691734	0.238012	0.252357	0.7893	0.428738	0.0012784	0.113956	4.75797e-11
PBA1	Q05778	0.501628	2.75686	1.38889	1.11252	0.92373	1.72251	2.21782	0.335066	1.24021	1.5272	0.280655	1.26017	3.85616e-05	5.83332e-05	0.300663
AMN1	P38285	0.88876	3.90743	0.714016	0.982741	1.31226	0.495656	1.10574	0.335837	0.694181	1.06731	0.165492	0.859542	0.347043	0.000153194	0.134489
YDR341C	Q05506	2.5746	1.11097	2.35718	0.70155	0.227065	0.397306	0.272489	0.204384	0.168551	0.272996	0.541899	0.257051	4.11466e-07	9.08774e-12	4.08657e-18
RPS27A	P35997	4.02507	1.18538	1.39056	1.08181	0.224659	0.349418	0.268768	0.189525	0.251279	0.130014	0.5138	0.485943	5.29939e-07	1.22272e-12	1.00502e-09
SSE1	P32589	3.2001	2.74172	1.13377	1.66534	0.30378	0.499335	0.520402	0.110799	0.44042	0.345137	0.184547	0.644193	0.0346491	8.25925e-18	0.000220166
PWP2	P25635	3.15455	0.896639	2.36392	0.986879	0.21687	1.03103	0.312843	0.24187	0.436153	0.22257	0.624265	0.396972	1.11209e-05	4.5504e-10	5.01055e-06
RPS22B	Q3E7Y3	5.1319	0.800183	0.820571	0.967147	0.36616	0.383593	0.188458	0.457595	0.467471	0.0557551	0.740195	0.73868	6.34169e-11	0.000613451	0.001832
RPS31	P05759	4.78195	0.709671	0.822313	1.11076	0.314557	0.353729	0.232282	0.443243	0.430163	0.0784986	0.760429	0.722674	1.82365e-08	0.000289328	0.000632459
SEM1	O94742	1.62286	0.376849	0.390881	3.9812	1.44357	0.814663	2.4532	3.83063	2.08417	5.1278	2.09467	1.34144	1.55183e-05	9.48075e-07	0.00356114
TRS23	Q03784	1.49362	0.548614	0.393732	1.72785	1.61574	2.5169	1.15682	2.94513	6.39242	1.17628	2.09526	4.3565	0.267868	0.00019635	2.36992e-19
TMA10	Q06177	1.27904	0.529135	0.337915	0.533882	1.93745	2.12276	0.417408	3.66154	6.28193	0.596603	2.65427	3.44581	0.00124462	6.46739e-06	1.71309e-17
RPN1	P38764	1.0334	1.00477	0.343545	3.29232	1.75705	0.893406	3.18591	1.74871	2.60055	4.78633	1.68445	1.46394	3.11147e-08	0.103654	0.000135072
BOI1	P38041	1.26085	0.442663	0.300913	3.42284	0.821917	0.715562	2.71471	1.85676	2.37797	4.47532	1.30067	1.33297	1.55016e-06	0.0376984	0.00117737
NEJ1	Q06148	2.30274	0.435888	1.35449	0.492013	0.287611	0.783463	0.213664	0.659828	0.578419	0.285047	0.902327	0.673137	5.1184e-10	0.0438472	0.00722471
GPI11	Q06636	3.63271	0.298274	0.935003	1.07172	0.280598	1.57217	0.295019	0.940739	1.68146	0.169459	0.987823	1.55527	3.78519e-06	0.59977	0.0110495
ACC1	Q00955	3.00102	1.836	0.713429	0.886912	0.457894	0.382172	0.295537	0.249398	0.535683	0.230988	0.384724	0.794844	3.20006e-06	3.54251e-08	0.0130128
HUR1	P45820	0.668566	2.46463	2.57258	1.12029	1.22894	0.521713	1.67566	0.498631	0.202798	1.36767	0.424639	0.241339	0.00497714	0.0103752	3.26499e-16
MPO1	P25338	0.553064	1.15532	0.373553	0.557999	1.23045	2.05301	1.00892	1.06503	5.4959	1.00343	1.05346	3.20307	0.573334	0.969779	1.73133e-15
YJL043W	P47053	2.31729	0.319114	0.469124	1.09532	1.82447	2.31713	0.472673	5.7173	4.93927	0.428697	2.83895	3.60002	0.00988984	1.05118e-10	5.03711e-15
SSB2	P40150	3.62481	0.97062	1.27146	1.38499	0.241763	0.34897	0.382086	0.249081	0.274464	0.211713	0.603382	0.527598	0.000538103	1.57704e-09	1.72151e-08
ACS2	P52910	1.13639	6.59072	2.23679	0.422422	0.901258	0.420617	0.371723	0.136747	0.188045	0.609641	0.0193777	0.283973	0.000151342	2.05125e-11	3.70317e-16
SAF1	P38352	0.518714	0.791989	0.510907	0.715788	2.39217	1.80973	1.37993	3.02046	3.54219	1.14637	3.03181	2.46028	0.0506257	0.0003166	1.58925e-09
BOP2	Q06150	0.914929	0.426014	0.311443	0.892429	1.8134	2.27404	0.975408	4.25667	7.30163	0.984525	2.61604	3.89763	0.680363	2.1725e-07	3.71598e-20
NOP8	Q08287	2.66884	0.638776	3.14013	0.580696	0.595921	1.75014	0.217584	0.932911	0.557346	0.235183	0.970732	0.381567	1.13118e-09	0.612849	0.000461584
YGR125W	P53273	0.694466	0.669124	0.948688	0.451633	2.35503	0.84549	0.650331	3.51957	0.89122	0.845084	3.21742	0.930967	0.212318	2.44303e-05	0.588769
SLC1	P33333	3.52501	1.98754	0.541939	0.453625	0.602576	0.240088	0.128688	0.303177	0.443017	0.118965	0.382899	0.811211	4.31165e-17	3.50413e-06	0.00419492
MLF3	P32047	0.896877	0.49922	1.12598	4.17541	1.32831	0.599561	4.6555	2.66077	0.532479	9.70369	1.77656	0.694276	7.97557e-13	0.000663571	0.003683
SDH8	P38345	0.530336	0.983432	1.22899	0.623373	3.0114	1.24481	1.17543	3.06213	1.01287	1.06661	4.0783	1.01103	0.216643	0.000428789	0.996132
ECM7	Q06200	0.557724	3.56705	1.56921	0.415078	0.763236	1.21212	0.744235	0.213968	0.77244	0.905856	0.143208	0.780738	0.515786	2.45298e-08	0.175881
MRPL10	P36520	3.25354	1.67578	2.83522	1.31933	0.468449	0.399762	0.405506	0.279541	0.140999	0.261664	0.433069	0.184865	0.00129756	3.41365e-07	1.19019e-22
YGR053C	P53234	0.652743	1.3029	0.464115	0.697089	1.89925	2.5189	1.06794	1.45771	5.42732	1.03122	1.51189	4.15482	0.423352	0.34263	5.33789e-17
DAP1	Q12091	0.712855	0.692278	0.422296	1.79412	1.74889	2.06595	2.51681	2.52628	4.89218	2.11589	2.08004	3.12456	4.08396e-06	0.00224515	4.46675e-14
SNT1	P25357	1.12067	1.63359	0.890049	3.42424	0.928097	1.1761	3.05553	0.568133	1.32139	4.93678	0.613233	1.2193	9.3156e-08	0.0257797	0.217801
MSI1	P13712	1.22553	2.43466	1.55757	0.422403	0.612113	0.522943	0.34467	0.251416	0.335743	0.573106	0.282721	0.488142	3.59153e-05	1.5392e-07	1.90422e-07
IKI3	Q06706	1.52103	0.804318	3.07293	0.419387	0.308297	1.1087	0.275726	0.383302	0.360796	0.465986	0.70906	0.256276	2.89636e-07	2.54348e-05	5.43627e-09
ARX1	Q03862	3	0.965035	3.13152	1.13675	0.284388	1.01106	0.378917	0.294692	0.322866	0.274856	0.623885	0.229974	0.000414219	1.36508e-07	1.39006e-10
PDR17	P53844	3.71345	0.802172	0.841243	1.71522	0.354092	0.266792	0.461894	0.441417	0.31714	0.250307	0.733018	0.671542	0.00879791	0.000341258	7.65787e-06
PUP2	P32379	1.52139	1.50124	0.676981	3.24229	1.44972	0.641267	2.13114	0.965682	0.947245	3.29642	0.964919	0.975549	0.000190456	0.738285	0.803979
SMF1	P38925	1.31865	4.95666	2.50456	0.378676	0.899343	0.867843	0.287169	0.181441	0.346505	0.521242	0.0600656	0.321587	6.74857e-07	3.24637e-09	8.4489e-09
RNH202	Q05635	2.87845	0.456794	0.482292	1.08594	0.278651	2.28183	0.377266	0.610015	4.73122	0.288669	0.88384	3.48109	0.000372358	0.0184526	2.43296e-14
SWR1	Q05471	0.969358	0.399782	0.354889	3.7445	1.23226	1.01174	3.86287	3.08233	2.85086	6.84543	1.78074	1.57664	1.90091e-10	4.70073e-05	1.64676e-05
SDP1	P40479	0.655955	0.588707	0.339963	0.760472	2.45675	1.47338	1.15934	4.17313	4.33394	1.07513	3.65037	2.19378	0.244577	1.08916e-06	1.40661e-10
THI3	Q07471	0.610365	3.9232	1.81011	0.664078	0.629196	1.15807	1.088	0.160378	0.639779	1.03793	0.101954	0.63638	0.377045	3.21332e-11	0.016807
TDA6	Q06466	2.4821	4.40701	0.551256	1.90595	1.42064	0.390669	0.767878	0.322359	0.708689	0.670751	0.126187	0.894661	0.629157	0.000115078	0.194756
UTP9	P38882	3.60105	1.09736	2.32168	1.06004	0.224623	0.942849	0.29437	0.204694	0.406106	0.171822	0.54611	0.38453	3.58043e-06	8.91679e-12	9.76805e-07
UTP10	P42945	2.34534	0.829723	4.21152	0.715694	0.390598	1.17287	0.305156	0.470757	0.278491	0.323167	0.737582	0.121696	4.94007e-06	0.00102051	2.84835e-14
YRA2	P36036	3.15034	2.91628	3.36407	0.656338	0.566043	0.557725	0.208339	0.194098	0.165789	0.177513	0.196114	0.142957	4.40395e-10	7.52288e-10	8.94458e-22
DBP9	Q06218	5.60704	0.924364	2.00886	0.332039	0.546384	0.867515	0.0592182	0.591092	0.431844	0.0258266	0.769514	0.453337	7.11411e-33	0.0233796	9.27352e-06
RPS10A	Q08745	4.22881	0.678221	0.91544	1.88663	0.351899	0.372134	0.446137	0.518856	0.406508	0.197212	0.797567	0.686197	0.00588559	0.00326226	0.000178835
INM2	Q05533	0.582105	0.489082	0.477087	1.34039	2.30356	1.80308	2.30266	4.70997	3.77935	1.69148	3.51732	2.50705	2.07642e-05	5.85607e-08	3.23224e-10
NGL2	Q03264	0.910848	4.37791	2.20202	0.702087	1.11422	0.616071	0.770806	0.25451	0.279775	0.86528	0.104119	0.333105	0.623282	2.18822e-06	6.80681e-11
ZIM17	P42844	1.7193	0.831822	1.23652	0.827533	0.808241	3.38812	0.48132	0.971651	2.74004	0.538954	0.983788	4.4432	0.0112248	0.730111	8.408e-09
SES1	P07284	4.29418	0.859689	1.03694	1.67966	0.43318	0.258302	0.391148	0.50388	0.2491	0.163287	0.74406	0.582917	0.000876929	0.00296046	2.271e-08
ABD1	P32783	1.04706	0.315048	0.655804	3.70597	1.18758	0.617231	3.53941	3.76952	0.941182	6.31556	1.83087	0.973617	2.23865e-09	6.82682e-07	0.787545
BCP1	Q06338	3.33409	1.53941	1.63017	0.318689	0.360966	1.33817	0.095585	0.234483	0.820878	0.123673	0.441828	0.816769	4.28937e-23	3.03935e-09	0.293015
LAP2	Q10740	1.85154	0.472744	0.179007	1.6998	2.36506	0.508393	0.918047	5.00283	2.84007	0.900164	3.71231	1.25648	0.865504	1.51847e-08	0.000735974
RAD6	P06104	1.68802	0.402022	0.909956	4.46024	0.54244	0.525772	2.64229	1.34928	0.577799	6.83158	1.10222	0.766212	3.82966e-06	0.405037	0.0169344
PTC5	Q12511	0.59704	0.85163	0.3626	1.00962	2.46326	1.61563	1.69104	2.89241	4.45568	1.33106	3.05597	2.38341	0.00420584	0.000634783	2.12031e-11
SWH1	P35845	0.904071	0.47592	1.02434	1.98339	2.55985	1.51251	2.19384	5.37874	1.47657	2.11304	4.23961	1.40266	7.52326e-05	3.76802e-09	0.0605489
DCP1	Q12517	0.931876	1.62167	4.78642	0.847225	0.340638	0.997184	0.909161	0.210054	0.208336	0.943013	0.411501	0.0723313	0.890295	1.97947e-10	1.45631e-20
RPS0A	P32905	4.02819	0.873801	1.06144	1.30982	0.2485	0.352239	0.325163	0.28439	0.33185	0.151946	0.648285	0.611659	3.10688e-05	3.70064e-08	2.94083e-06
VTC4	P47075	0.708602	2.38978	1.89816	1.14096	0.414878	0.547147	1.61016	0.173605	0.288251	1.34944	0.254387	0.392017	0.0087624	9.64954e-12	7.9483e-10
PTP2	P29461	0.447312	3.21554	0.657079	0.721359	1.31557	0.925718	1.61265	0.409129	1.40884	1.2092	0.267949	1.20467	0.007307	0.00152047	0.153692
CSS3	Q08300	0.702913	2.6151	0.878244	0.985239	1.30112	2.51706	1.40165	0.497541	2.86601	1.21615	0.40221	3.1141	0.0455333	0.0108975	2.08275e-08
NIP1	P32497	2.91829	1.39852	2.00389	1.72358	0.367465	0.380499	0.590613	0.262753	0.18988	0.436874	0.489352	0.324572	0.115075	3.70629e-08	3.81289e-15
ALG2	P43636	0.666265	2.00675	2.47928	1.18205	0.683499	0.716896	1.77414	0.3406	0.289155	1.42977	0.399633	0.294761	0.00218897	3.19331e-05	4.68751e-11
RAI1	P53063	3.23308	0.86429	2.49506	1.43788	0.289358	0.263963	0.44474	0.334793	0.105794	0.288132	0.671318	0.212997	0.00498477	1.81439e-06	2.56828e-25
VPS60	Q03390	1.09659	2.08273	0.967516	2.83274	1.50551	0.511856	2.58323	0.722854	0.529041	3.33145	0.670254	0.729177	3.73995e-06	0.204086	0.00515371
EST1	P17214	1.00535	0.988205	0.694076	0.40203	0.462846	2.55465	0.399891	0.46837	3.68065	0.658237	0.694786	3.63152	0.000537798	0.00125558	1.15601e-11
LEM3	P42838	0.882149	2.86425	3.58292	1.09877	0.338066	0.609219	1.24556	0.11803	0.170034	1.16201	0.173597	0.1273	0.144219	1.27399e-16	6.02715e-22
SME1	Q12330	1.45734	0.927792	1.15473	3.15514	0.843155	1.46997	2.165	0.908776	1.273	3.24406	0.943022	1.24422	0.000139543	0.56709	0.260711
ERB1	Q04660	3.09625	0.872063	1.99231	1.10199	0.196816	0.971396	0.355911	0.22569	0.487573	0.250997	0.626225	0.492804	0.000137542	4.77511e-11	0.000125591
SCP1	Q08873	1.29644	0.685333	0.258515	3.63036	0.800342	0.596619	2.80025	1.16781	2.30787	5.04173	1.08298	1.26409	8.28636e-07	0.796961	0.00319117
NET1	P47035	0.912035	1.28659	2.49498	2.64331	0.380036	0.781758	2.89826	0.295382	0.313332	3.32021	0.533458	0.304978	2.42879e-07	4.2989e-07	4.85928e-10
SAH1	P39954	3.16769	1.16749	1.06346	1.3278	0.596477	0.285258	0.41917	0.510905	0.268236	0.279343	0.673144	0.583093	0.00212728	0.00538043	6.60968e-08
ERR3	P42222	0.586172	0.677865	0.510314	0.49377	1.59486	2.12913	0.842364	2.35277	4.1722	0.93796	1.88818	3.07123	0.887193	0.00495574	2.7702e-12
GPB1	Q08886	0.726034	1.02699	2.68521	0.924952	1.02122	0.991676	1.27398	0.994382	0.36931	1.14784	0.996009	0.309169	0.115371	0.798202	2.94193e-08
RPL31B	P0C2H9	4.1781	0.933441	1.19625	1.1198	0.254684	0.330101	0.268017	0.272844	0.275946	0.120049	0.624703	0.548609	5.21083e-07	1.60288e-08	3.50457e-08
PHO85	P17157	0.843689	2.62043	0.796479	0.423372	0.934096	1.22918	0.501811	0.356467	1.54327	0.74726	0.310715	1.34976	0.015389	0.000138794	0.0479216
AAH1	P53909	3.94627	1.972	2.78325	0.500854	0.313103	0.624524	0.126918	0.158774	0.224387	0.0917966	0.316681	0.223954	3.92348e-17	1.35177e-13	2.78825e-15
OXA1	P39952	1.51401	1.19314	2.44389	1.97849	0.400401	0.559885	1.30679	0.335586	0.229096	1.37982	0.577247	0.270931	0.103408	5.20388e-06	4.11236e-14
STU1	P38198	0.796893	0.402074	0.724347	2.92943	0.874151	1.52653	3.67606	2.1741	2.10746	4.38488	1.38711	1.74374	4.91666e-10	0.0063437	0.000341091
ERG1	P32476	1.37936	1.72831	1.42758	3.54041	0.616242	0.726585	2.5667	0.356558	0.508963	4.4724	0.46263	0.615148	5.40998e-06	4.78197e-05	0.000908453
SRO7	Q12038	0.494489	0.619791	0.703557	2.43849	1.05369	1.07163	4.93133	1.70007	1.52316	3.84771	1.35088	1.29063	2.66455e-14	0.099112	0.0657132
QDR1	P40475	0.682364	0.907665	0.50464	0.757509	0.878548	3.49354	1.11012	0.967921	6.92284	1.05347	0.98002	7.93868	0.33226	0.723839	4.76378e-24
COR1	P07256	1.47443	3.22462	2.23189	1.50298	1.11026	0.461794	1.01936	0.344307	0.206907	1.01999	0.230948	0.293189	0.561899	0.000136715	7.44324e-15
ALF1	P53904	3.83324	1.49953	0.766847	1.03497	0.307218	1.1049	0.269999	0.204876	1.44084	0.14376	0.437601	1.26405	5.51313e-07	6.01884e-11	0.108055
ASC1	P38011	4.92721	0.812095	0.816035	0.897191	0.386581	0.283055	0.182089	0.476029	0.346866	0.061213	0.744573	0.691126	2.08944e-11	0.0011666	3.45767e-05
COX7	P10174	2.57608	0.752008	2.59415	1.97028	1.5583	0.329427	0.764836	2.07219	0.126988	0.657107	1.74871	0.20809	0.618625	0.0206237	3.4229e-23
RTF1	P53064	1.129	0.42454	0.598704	3.50447	1.32697	0.276892	3.10405	3.12567	0.462486	5.18905	1.86921	0.800064	6.4752e-08	4.3783e-05	0.00466119
RPL11A	P0C0W9	4.55176	0.748099	0.766212	1.40145	0.370057	0.272812	0.307892	0.494663	0.356053	0.112632	0.769481	0.710349	1.15901e-05	0.00185683	7.25454e-05
FET5	P43561	0.650965	2.19036	2.71466	0.355133	1.001	0.750771	0.545549	0.457003	0.276562	0.814602	0.438497	0.256337	0.0399161	0.00320679	4.11023e-12
ISF1	P32488	0.822432	1.09974	0.410405	0.582513	2.16791	2.16365	0.708281	1.97129	5.27199	0.846793	2.09677	3.37116	0.392393	0.0445263	2.27367e-15
UFD2	P54860	0.70887	0.634569	0.511945	1.94355	2.50796	0.732468	2.74176	3.95223	1.43076	2.35329	3.66393	1.16516	6.3126e-07	3.45334e-06	0.165862
PLB1	P39105	0.506603	2.5227	3.14393	0.780525	1.18417	0.770496	1.5407	0.469406	0.245074	1.20909	0.395423	0.192986	0.0138757	0.00547302	1.006e-14
CEX1	Q12453	1.57571	0.33214	0.576338	3.67492	0.793554	0.385955	2.33223	2.38922	0.669668	4.28475	1.37689	0.876373	3.90153e-05	0.00145223	0.128225
STB4	P50104	0.678031	1.0934	2.50447	0.538548	0.667394	0.823147	0.794282	0.610384	0.328671	0.907844	0.74432	0.311797	0.707033	0.0374759	1.87454e-09
PSR1	Q07800	0.579506	3.13854	2.76413	0.594214	1.50134	0.681945	1.02538	0.478356	0.246712	1.01025	0.32148	0.236156	0.529064	0.00906375	7.64111e-14
NSR1	P27476	3.32818	1.3126	1.77729	0.854484	0.198608	0.594759	0.256742	0.151309	0.334644	0.180029	0.462014	0.440578	1.33822e-07	7.73285e-16	5.92073e-08
TIM17	P39515	4.50997	0.89973	1.37221	1.51714	0.452716	0.272765	0.336397	0.503169	0.198778	0.125623	0.73356	0.466696	6.56788e-05	0.00308988	6.60357e-12
SYF2	P53277	0.777532	0.252761	0.893732	0.876845	2.31423	1.53142	1.12773	9.1558	1.71351	1.07126	4.17411	1.55583	0.301362	1.16976e-16	0.00890912
MSC6	Q08818	2.43597	0.860937	2.23558	2.24519	0.373519	0.49047	0.921682	0.433852	0.219393	0.876132	0.713301	0.298311	0.855998	0.000290172	4.25586e-14
LYS2	P07702	0.602005	1.58098	2.22583	0.392384	1.35177	0.61115	0.651795	0.85502	0.274572	0.864764	0.853102	0.326537	0.213326	0.463271	3.51145e-11
SDO1	Q07953	1.39529	0.705012	3.49557	0.75304	0.769739	0.295498	0.539701	1.09181	0.084535	0.640713	1.04589	0.108813	0.0417706	0.972108	6.99828e-34
OPT2	Q06593	0.805815	2.5273	2.31926	0.326995	0.577264	0.497912	0.405794	0.228411	0.214686	0.717564	0.25881	0.282956	0.000617977	1.95952e-08	1.24173e-14
HO	P09932	3.81837	0.320823	0.3007	1.77308	0.521517	0.541398	0.464355	1.62556	1.80046	0.242274	1.14925	1.18156	0.00952688	0.103635	0.0406408
MDL1	P33310	0.84929	0.797379	0.694527	3.57587	0.651171	1.17659	4.21042	0.816639	1.69409	6.61885	0.903622	1.39674	1.35204e-11	0.322215	0.017463
DSC3	Q12015	0.820723	0.8912	0.400231	1.57267	3.48627	1.38108	1.9162	3.91188	3.45071	1.68406	6.04218	1.97363	0.00074171	1.25502e-05	4.2134e-08
SEC1	P30619	0.739921	1.9929	3.10926	0.780322	1.35159	1.39326	1.0546	0.678203	0.4481	1.0284	0.641131	0.304392	0.45756	0.131694	2.5036e-06
MHR1	Q06630	4.37862	0.799373	1.33099	1.84311	0.616967	0.448391	0.420934	0.771814	0.336885	0.172479	0.881232	0.542389	0.00268801	0.224837	7.14201e-07
YIP4	P53093	2.09239	0.577432	0.49504	3.82833	1.36565	0.427557	1.82964	2.36504	0.863682	3.33096	1.72694	0.954301	0.0024883	0.00371326	0.583314
MDH1	P17505	1.64821	3.19626	2.21927	1.09583	1.45136	0.488745	0.664861	0.454081	0.220228	0.681894	0.298355	0.301342	0.270558	0.0052911	5.3676e-14
MTC3	P53077	0.84295	0.229763	2.51066	1.74496	1.0728	0.538768	2.07006	4.66916	0.214592	1.86867	1.79382	0.254919	0.000205218	1.85231e-09	3.31046e-15
TPS1	Q00764	1.15901	0.625973	0.233018	1.3489	2.82353	0.308166	1.16384	4.51063	1.3225	1.14068	4.58702	1.05347	0.250335	3.73228e-07	0.434217
AIM34	Q03673	1.89176	0.168849	0.423449	0.739615	1.47914	2.58754	0.390967	8.76013	6.11063	0.449956	2.47992	4.48184	0.000524645	8.66167e-18	5.83393e-19
DUS4	Q06063	1.66636	1.67107	3.50832	1.48022	0.244518	0.762625	0.888295	0.146324	0.217376	0.878954	0.372019	0.149095	0.960474	1.89778e-15	1.91757e-17
MRPL13	Q02204	4.09508	0.696921	1.33603	1.82847	0.473212	0.398677	0.446504	0.679004	0.298404	0.207818	0.856361	0.52219	0.00586467	0.076623	5.84065e-08
MMS1	Q06211	1.19248	0.346105	0.899715	3.10686	0.500961	1.37163	2.60538	1.44742	1.52452	3.76952	1.11331	1.38695	3.45946e-06	0.257496	0.047498
STE23	Q06010	0.88953	2.85105	0.803156	0.423287	0.681891	0.424026	0.475855	0.239172	0.52795	0.723847	0.22234	0.768901	0.00764739	1.02042e-07	0.00827603
YHB1	P39676	4.02287	2.07826	1.21433	1.32807	0.436593	0.332941	0.33013	0.210076	0.274177	0.154449	0.320486	0.542845	4.13245e-05	8.41523e-10	2.66409e-08
CCP1	P00431	1.07422	1.72024	2.35714	1.76817	1.39526	0.684456	1.646	0.811084	0.290376	1.61771	0.798309	0.313669	0.00759694	0.366545	9.30792e-11
IRC3	Q06683	0.704455	0.889735	1.10687	2.84057	0.9385	1.37531	4.03229	1.05481	1.24252	4.39577	1.03438	1.2045	3.11236e-11	0.945419	0.324231
YCP4	P25349	0.990471	0.505551	0.279677	1.50216	2.45344	1.97431	1.51661	4.853	7.05925	1.42572	3.8581	3.23695	0.0206078	3.87058e-08	2.89078e-18
CHS7	P38843	1.46855	3.51099	0.506457	1.25078	0.383742	0.626975	0.851711	0.109297	1.23796	0.859894	0.114447	1.08713	0.923576	6.5854e-17	0.446887
ERG4	P25340	4.03584	0.668649	0.735783	1.85908	0.424717	0.277322	0.460643	0.635187	0.376907	0.221172	0.844441	0.727762	0.00879408	0.0390007	0.000191072
APT1	P49435	3.96596	1.12496	1.02027	1.00704	0.267928	0.307464	0.253921	0.238167	0.301356	0.12861	0.552087	0.610132	1.30903e-07	9.4211e-10	7.66618e-07
NAT4	Q04751	1.15645	1.5877	0.850429	0.525239	1.37446	3.25355	0.454182	0.865693	3.82577	0.645634	0.862598	5.28946	0.00435794	0.490087	1.67323e-13
PET9	P18239	0.995739	3.99296	4.2277	0.468075	0.735032	0.661805	0.470078	0.184082	0.15654	0.693677	0.104536	0.084442	0.00672844	1.27823e-09	3.4696e-25
TAT1	P38085	4.31689	0.416128	0.405205	1.66526	0.505717	0.565307	0.385755	1.21529	1.39511	0.15914	1.06407	1.11737	0.000706099	0.672087	0.239851
THP2	O13539	1.10633	3.22756	1.19577	0.597119	0.835082	1.24248	0.53973	0.258735	1.03906	0.702607	0.190455	1.03291	0.0397025	9.1251e-07	0.903553
HCH1	P53834	2.6895	0.448734	0.316998	2.03471	0.686617	2.29196	0.756538	1.53012	7.2302	0.635168	1.17926	3.93118	0.590096	0.189478	4.11268e-20
CGR1	P53188	2.30543	0.809391	2.60174	0.680318	0.189696	0.949528	0.295094	0.234369	0.364959	0.324185	0.650809	0.318152	2.32e-06	1.01582e-10	2.67169e-08
YER156C	P40093	4.42596	0.847427	1.08554	1.48204	0.335299	0.389583	0.334852	0.395667	0.358884	0.129955	0.701187	0.6173	5.9048e-05	5.35086e-05	9.59085e-06
PGM2	P37012	2.55992	0.391057	0.168587	1.09851	2.03046	0.478897	0.429119	5.19224	2.84065	0.363138	3.11537	1.23997	0.00270918	2.70864e-09	0.000956195
ATP16	Q12165	2.24936	3.24931	1.90035	1.68665	0.913453	0.311426	0.749836	0.281122	0.163878	0.677029	0.198078	0.332419	0.561264	4.565e-06	1.60971e-16
SIR2	P06700	0.706069	0.957692	0.707495	0.434855	1.51366	2.45989	0.615882	1.58053	3.4769	0.828622	1.47015	3.36917	0.135632	0.199331	9.98557e-11
PRS4	P38063	2.70693	1.1535	2.34384	1.05841	0.214491	0.718648	0.391	0.185948	0.306611	0.318967	0.521591	0.324167	0.000653388	5.29704e-13	4.81528e-10
YBR242W	P38331	0.934867	0.715954	0.790614	0.474628	1.02752	3.46296	0.507696	1.43518	4.38009	0.726866	1.24105	6.37465	0.0183556	0.323717	4.79542e-16
TPP1	Q03796	0.822159	0.874035	0.578367	0.385828	2.07502	2.26323	0.469286	2.37407	3.91314	0.739012	2.29897	3.2151	0.00615671	0.00632314	7.95707e-12
ILV3	P39522	0.756113	2.66627	2.27699	0.405192	1.08469	0.636738	0.535888	0.406819	0.27964	0.784083	0.334116	0.3208	0.0336174	0.000989388	4.5561e-11
NDI1	P32340	0.995706	3.66928	2.87769	0.664701	1.23403	0.532985	0.667568	0.336314	0.185213	0.794982	0.184891	0.196867	0.267414	0.000133792	1.68365e-18
ALG12	P53730	0.849636	0.405555	0.868197	3.76073	0.714412	0.567335	4.42628	1.76157	0.653463	7.52188	1.23873	0.811767	3.28724e-12	0.0579308	0.0647465
TIP20	P33891	0.840828	1.90282	1.02182	2.45322	0.383512	1.28925	2.91762	0.201549	1.26172	3.05758	0.348853	1.20366	1.87604e-07	1.58351e-10	0.297028
RPS26B	P39939	3.96658	0.861341	0.878277	1.25977	0.25838	0.339728	0.317596	0.299974	0.386812	0.153168	0.658401	0.688463	1.91163e-05	1.36638e-07	0.000108491
MRPS16	Q02608	4.07194	0.880853	2.00767	1.62986	1.32943	0.51117	0.400266	1.50925	0.254609	0.184018	1.36469	0.354412	0.00120833	0.256492	1.46976e-11
YHR045W	P38775	2.3296	0.899675	2.1257	2.29204	0.269131	0.464124	0.983877	0.299142	0.218339	0.974301	0.645933	0.316094	0.669312	1.50939e-07	8.08895e-14
RPL36A	P05745	4.67406	1.12983	1.10742	1.4517	0.317278	0.309396	0.310587	0.280819	0.279385	0.107145	0.569374	0.575136	1.42807e-05	7.75417e-08	9.4106e-08
NOP10	Q6Q547	2.6578	0.32171	1.89745	0.467227	0.39207	1.01618	0.175795	1.21871	0.53555	0.219064	1.04998	0.542889	1.78866e-12	0.652177	0.000877465
MDM34	P53083	0.711017	3.27173	3.47436	0.809841	1.16258	0.411785	1.13899	0.355341	0.118521	1.0709	0.231784	0.119694	0.27948	0.000227592	4.94034e-28
YER079W	P40052	1.0135	3.46635	1.76796	1.86181	1.62851	0.542457	1.83701	0.469805	0.306827	1.80039	0.27974	0.427648	0.00159262	0.00854649	7.78845e-09
ARI1	P53111	0.796337	0.442921	0.588806	0.621805	3.62929	0.887808	0.780831	8.19399	1.50781	0.886055	9.10317	1.23029	0.659843	3.04076e-13	0.0900886
ESL1	P40456	0.429451	3.23943	1.62051	0.788922	0.946381	0.999077	1.83705	0.292144	0.61652	1.28296	0.204044	0.650025	0.00103241	9.04915e-06	0.012162
TIM22	Q12328	0.712197	0.788854	3.5993	0.975105	0.576572	0.664097	1.36915	0.730898	0.184507	1.19989	0.863171	0.130742	0.0582091	0.150465	1.58782e-20
HUB1	Q6Q546	1.36142	1.98844	4.94301	0.708896	0.467646	0.3384	0.520703	0.235182	0.0684603	0.636166	0.348494	0.0411031	0.0277137	1.20329e-08	8.08432e-45
PRP8	P33334	0.726659	1.40733	1.44884	3.02668	0.634098	0.6191	4.1652	0.450568	0.427307	4.92465	0.585105	0.562631	1.311e-11	0.00128152	4.06614e-05
AIM25	P47140	1.96734	0.503515	2.06596	3.12912	0.511103	0.372652	1.59053	1.01507	0.180377	2.23733	1.00527	0.309217	0.014653	0.83471	4.78645e-16
HSP104	P31539	2.28219	0.760484	0.39536	2.07977	2.45782	0.484012	0.911304	3.23192	1.22423	0.869092	3.24302	1.06338	0.88815	0.000116805	0.512143
PAR32	Q12515	0.723644	1.29448	2.12983	2.51406	0.7724	0.916256	3.47417	0.596687	0.430201	3.45915	0.696367	0.431199	1.88771e-09	0.0342091	6.26749e-06
MRL1	Q06815	0.907499	3.37525	0.724331	0.290727	1.54039	1.48476	0.320361	0.456378	2.04984	0.652128	0.280319	1.69399	5.89376e-06	0.00605928	0.000607787
ASI2	P53895	0.663177	1.17943	0.357841	0.679982	1.75607	1.94733	1.02534	1.48891	5.44189	1.01172	1.49137	3.00943	0.531367	0.300397	6.03511e-15
SEH1	P53011	2.03299	0.973542	0.865266	4.30006	0.478409	0.499311	2.11514	0.491411	0.577061	4.81345	0.709496	0.775955	0.000271026	0.00247901	0.0185542
NPP2	P39997	1.33464	0.422868	1.12675	2.99322	0.358697	0.780151	2.24272	0.848248	0.692391	3.15706	0.956495	0.786436	6.92175e-05	0.354603	0.0821506
SRM1	P21827	3.11352	0.640251	2.20405	2.01547	0.463531	0.228847	0.647328	0.723983	0.10383	0.467147	0.884712	0.254334	0.238191	0.128541	7.11282e-24
RNA14	P25298	3.11707	1.44197	1.01337	0.588708	0.487454	0.45427	0.188866	0.338047	0.448277	0.173335	0.516015	0.678725	2.36958e-11	1.06481e-05	0.000466698
RPS14A	P06367	4.5852	0.89311	1.04299	1.36599	0.346835	0.296782	0.297913	0.388345	0.284549	0.107379	0.684786	0.596168	5.99027e-06	4.26764e-05	2.31294e-07
MRX11	Q03079	1.8781	1.1098	0.954413	0.69989	1.08506	2.79166	0.372659	0.977708	2.925	0.441899	0.982998	3.57328	0.000223526	0.757063	5.10734e-09
LDB18	Q07887	1.64156	4.40407	0.920614	0.389462	0.610782	2.12947	0.237251	0.138686	2.3131	0.419837	0.0721284	2.31154	5.95647e-09	1.33072e-12	1.26173e-05
ACO1	P19414	0.711457	4.66193	1.70524	0.704637	1.71007	0.873289	0.990414	0.366816	0.512121	0.995284	0.129241	0.561769	0.631473	0.000783276	0.000558068
APE2	P32454	0.573224	4.60727	1.23046	1.43152	1.17627	0.583059	2.49731	0.255307	0.473854	1.8129	0.0927184	0.638429	3.86419e-06	2.82206e-06	0.000497176
TIF6	Q12522	2.21679	2.04638	2.58881	1.51953	0.538148	0.786377	0.685464	0.262976	0.30376	0.616742	0.351542	0.286691	0.339694	1.99157e-07	1.3265e-10
TDA3	P38758	1.5494	1.25823	0.591975	3.89632	1.12691	0.610495	2.51473	0.895631	1.03129	5.08737	0.912996	1.01292	9.20583e-06	0.550857	0.944474
CIC1	P38779	2.90818	1.11658	2.18199	1.19145	0.271109	0.881376	0.409689	0.242803	0.403932	0.304238	0.556529	0.405953	0.00142847	1.55076e-09	1.24608e-06
YNL146W	P53906	1.9293	1.57265	1.98273	0.224701	0.653344	1.71558	0.116468	0.415441	0.865262	0.306807	0.528763	0.830959	7.14642e-20	0.000476776	0.414044
PKC1	P24583	0.715469	0.46911	1.49894	2.02853	2.31742	0.873331	2.83525	4.94004	0.582632	2.48468	3.60078	0.648146	2.9385e-07	1.89132e-08	0.00636949
FYV10	P40492	0.642026	1.36944	1.02796	0.438483	3.30666	1.27794	0.682968	2.41461	1.24318	0.868415	3.82967	1.18919	0.303038	0.00962034	0.332371
YEL008W	P40001	1.09991	0.403219	0.681129	1.84595	2.78299	1.79523	1.67827	6.90193	2.63567	1.67718	5.20454	2.1646	0.00596329	7.31398e-12	1.82325e-06
GUS1	P46655	3.43156	1.75251	1.32241	1.00506	0.340661	0.186961	0.292887	0.194385	0.141379	0.186016	0.37583	0.455193	3.05034e-06	3.37214e-11	7.76208e-15
LCB2	P40970	0.996242	1.30173	1.14832	3.4976	0.536194	0.457264	3.51079	0.411909	0.398203	5.66218	0.588235	0.6194	2.51263e-09	0.000282689	3.99606e-05
MRPL8	P22353	4.58031	1.08313	1.09419	1.62284	0.55201	0.318902	0.354308	0.509643	0.29145	0.12874	0.692017	0.584272	0.000173764	0.00473081	2.31061e-07
VMA6	P32366	3.22484	3.89722	1.80566	0.653083	0.959677	0.271389	0.202516	0.246247	0.150299	0.168199	0.13053	0.345254	2.0158e-10	7.41868e-07	4.46599e-17
TAF5	P38129	0.942888	0.913622	1.21573	3.96857	0.559641	0.891447	4.20895	0.612552	0.733261	8.14369	0.782422	0.798695	1.73389e-11	0.0337473	0.131283
DIT1	P21623	0.681871	0.811724	0.42858	0.607228	2.57348	2.16296	0.890532	3.17039	5.04681	0.949577	3.39111	3.32736	0.950555	0.000176743	8.46061e-15
SOG2	Q08817	0.704597	2.05542	1.3671	1.41676	0.384996	1.66672	2.01074	0.187308	1.21916	1.63826	0.314161	1.23082	0.000302187	3.181e-11	0.348003
ATP15	P21306	1.03185	2.99268	4.21471	0.640152	1.27946	0.798428	0.620392	0.42753	0.189438	0.762232	0.304979	0.0936692	0.151223	0.00232843	2.0185e-21
FTH1	P38310	0.900863	3.52091	3.12858	1.28467	0.364616	0.691572	1.42604	0.103557	0.22105	1.30478	0.112166	0.184666	0.0402283	9.65382e-18	2.41663e-16
TOR1	P35169	0.587892	0.715648	0.883102	2.22347	2.07362	0.677575	3.78211	2.89754	0.767267	3.10712	2.56325	0.867222	1.31186e-10	0.000436165	0.239336
YDR387C	Q04162	0.610889	2.79007	2.15968	0.396031	0.805032	0.64407	0.648286	0.288535	0.298225	0.861631	0.252606	0.349749	0.204445	4.34523e-06	5.08875e-10
GBP2	P25555	4.15612	0.206786	0.707317	0.752696	0.550633	1.13071	0.181105	2.66282	1.59859	0.0945077	1.26914	1.34108	1.22705e-11	0.000120782	0.0366123
SFH1	Q06168	0.785382	1.21751	1.44325	2.8412	1.18782	0.618067	3.6176	0.975614	0.428247	4.15779	0.979631	0.564411	7.36405e-10	0.755247	4.32309e-05
YCR075W-A	Q3E830	1.37711	0.741428	0.958066	3.74742	0.993991	0.41982	2.72122	1.34064	0.438195	5.17052	1.19132	0.688608	1.63881e-06	0.459811	0.000425922
ICP55	P40051	1.98433	3.75527	1.02858	0.850195	0.58144	0.243168	0.428454	0.154833	0.236411	0.455608	0.110811	0.580186	0.00233483	9.06826e-12	9.67083e-09
CDC37	P06101	0.700674	1.67024	0.966923	2.52261	2.01719	0.586709	3.60026	1.20772	0.606779	3.53555	1.27187	0.768324	6.80861e-10	0.744453	0.0258778
DBP6	P53734	1.69262	0.997812	2.68046	1.38254	0.221547	0.994298	0.816805	0.222033	0.370943	0.806597	0.583876	0.310753	0.802105	6.1837e-11	3.3755e-08
RPS13	P05756	4.28226	1.18915	1.31597	0.716757	0.290968	0.331298	0.167378	0.244686	0.251752	0.084465	0.536562	0.505341	1.07381e-12	2.61197e-09	1.96936e-09
SRP101	P32916	5.12349	0.367071	1.10738	1.15603	0.501238	0.345397	0.225633	1.36551	0.311905	0.0639257	1.09746	0.589685	9.79928e-09	0.373046	7.16598e-07
ECM4	P36156	0.666913	0.523502	0.436651	0.593052	1.93811	2.20309	0.889249	3.7022	5.04543	0.950092	2.66587	3.40213	0.954899	5.20745e-06	6.20764e-15
ATP18	P81450	1.22788	1.01128	0.860384	2.95719	0.447219	1.18121	2.40837	0.442231	1.37289	3.31569	0.676396	1.24905	1.67939e-05	0.000540057	0.157189
YBL010C	P32788	1.35686	0.477456	0.579987	3.14634	0.502962	0.589097	2.31884	1.05342	1.01571	3.4569	1.01784	1.00633	3.8002e-05	0.93672	0.988847
TAF4	P50105	1.31704	0.678068	1.57139	3.3413	0.782427	0.738212	2.53698	1.15391	0.469783	4.06783	1.07502	0.561291	6.52697e-06	0.828331	0.000160381
RDH54	P38086	1.20078	0.576453	0.249782	3.32889	1.3005	0.903547	2.77227	2.25604	3.61734	4.37144	1.65181	1.57327	9.31004e-07	0.00640289	8.29876e-07
FKS3	Q04952	0.772712	0.492637	0.54409	0.747137	1.43316	2.34926	0.966902	2.90916	4.31778	0.982429	1.91922	3.4947	0.70288	0.000184318	2.50948e-13
RPP1	P38786	3.85957	0.514428	0.782232	1.42843	0.32008	0.442313	0.370101	0.622206	0.56545	0.185419	0.873968	0.790086	0.000328586	0.0256421	0.0184595
RPL10	P41805	5.20741	0.872888	1.0599	0.967311	0.302185	0.310121	0.185757	0.34619	0.292595	0.052918	0.673289	0.594695	4.31593e-11	3.89328e-06	3.31696e-07
GLN4	P13188	6.05237	0.741594	0.972481	1.35127	0.464415	0.374108	0.223263	0.626239	0.384694	0.0384439	0.825203	0.660498	9.92978e-09	0.0362744	5.74646e-05
ICS3	P47034	0.875375	3.31249	1.96855	0.630701	0.426933	1.1152	0.720492	0.128886	0.566508	0.844006	0.13532	0.553498	0.436543	1.03e-14	0.00211126
UTP5	Q04177	3.28906	0.740267	2.29519	0.880584	0.238299	1.36548	0.267731	0.32191	0.594931	0.188355	0.706143	0.524964	3.68457e-07	4.42318e-07	0.00343923
MDG1	P53885	1.81953	0.525988	0.298084	0.459429	2.06384	2.34966	0.252499	3.92374	7.88254	0.389555	2.90362	4.14559	3.83157e-08	2.00983e-06	1.43017e-21
MSK1	P32048	1.45361	5.29298	2.01572	1.10508	0.577978	0.263851	0.760231	0.109197	0.130897	0.785384	0.0380753	0.296917	0.591619	3.91615e-15	7.08339e-20
GCD1	P09032	1.68253	0.838337	0.784527	4.40323	0.512299	0.890375	2.61703	0.61109	1.13492	6.59193	0.797724	1.07613	4.64929e-06	0.0308433	0.633146
NOP9	P47077	3.333	0.56798	2.22588	0.817397	0.224604	0.904312	0.245244	0.395444	0.406272	0.174875	0.788195	0.4001	4.19302e-08	2.02944e-05	1.26928e-06
YPR071W	Q12346	1.2749	3.24642	3.51375	0.65052	0.478477	0.481444	0.510252	0.147386	0.137017	0.648698	0.146814	0.122232	0.021371	7.11765e-13	1.33454e-25
YUR1	P26725	2.40165	1.83716	1.88924	0.17417	0.689784	0.837464	0.072521	0.375462	0.443281	0.213531	0.451446	0.482374	3.87052e-30	0.000134537	2.2385e-05
LCL1	Q02786	1.33059	0.537987	0.175025	0.885929	3.81148	1.01256	0.665817	7.08471	5.78523	0.734757	9.66985	1.78699	0.268621	3.04875e-11	7.87819e-11
MGR3	Q04472	0.600237	0.381583	0.702493	0.877619	1.538	2.4574	1.46212	4.03058	3.49811	1.21199	2.22903	3.37505	0.027588	3.86868e-07	8.40882e-11
MTQ1	P53944	0.798691	0.778977	0.649987	0.53515	1.70033	2.55868	0.670034	2.18277	3.93651	0.833041	1.89389	3.75469	0.269445	0.0128784	1.40188e-12
AQY3	P43549	0.644084	0.584977	0.523521	0.758555	2.28605	2.18348	1.17773	3.90793	4.17076	1.08258	3.25143	3.16008	0.217251	3.12693e-06	1.99834e-12
YCR041W	P37265	4.84303	0.585427	1.23893	1.09002	1.52687	0.679651	0.22507	2.60813	0.548579	0.0741705	1.92045	0.678641	8.21231e-09	0.0011398	0.00428199
RCR1	P38212	1.37257	0.661613	0.70814	4.39871	1.17225	0.651302	3.20473	1.77181	0.919736	8.14627	1.42468	0.961369	4.13848e-08	0.0742445	0.712353
YPL199C	Q08954	1.62869	2.83132	2.90654	0.757213	0.520777	0.613691	0.464922	0.183934	0.211141	0.546587	0.201585	0.204072	0.00691272	1.48201e-10	1.58318e-16
TDA10	P42938	5.63336	0.928389	0.246776	1.01126	0.796748	0.601379	0.179513	0.858205	2.43694	0.0406078	0.912793	1.27863	1.83689e-11	0.43263	0.00175289
RPL37B	P51402	4.18433	0.740634	1.01618	1.49887	0.352689	0.272921	0.35821	0.476199	0.268575	0.155452	0.764217	0.597388	0.00019664	0.00101644	1.05688e-07
GLC7	P32598	1.75474	3.63696	1.89096	0.867308	1.18868	0.656873	0.494266	0.326833	0.347375	0.540575	0.183229	0.425111	0.0158308	8.4459e-05	8.73347e-08
RAD2	P07276	0.592779	0.727975	0.636652	0.714464	3.07035	1.53175	1.20528	4.21766	2.40595	1.088	5.07137	1.85974	0.179913	2.00981e-06	2.99473e-05
APS1	P35181	1.40891	0.596425	0.80363	3.05279	2.14087	1.03252	2.16677	3.5895	1.28482	3.12505	2.91692	1.17193	0.000133959	1.27766e-05	0.289027
BDF2	Q07442	1.41219	8.85814	0.641061	0.934976	1.28563	0.776281	0.662075	0.145135	1.21093	0.718364	0.00525348	1.09826	0.259105	7.21041e-10	0.468432
TYE7	P33122	1.46362	1.27461	2.41417	2.89398	0.583324	0.798929	1.97728	0.457649	0.330933	2.69514	0.619302	0.32641	0.000637024	0.0013584	3.1619e-09
TRP5	P00931	0.881472	1.469	2.91465	0.999007	0.684049	0.353387	1.13334	0.465656	0.121245	1.08488	0.580372	0.169427	0.294413	0.00219858	2.35515e-25
MTC1	P47018	1.67095	0.552188	0.271839	2.11119	2.38725	0.917154	1.26347	4.32326	3.37389	1.35683	3.56787	1.56408	0.140099	4.61863e-07	2.21007e-06
SSM4	P40318	0.746428	2.69035	2.29091	0.575362	0.406249	1.39081	0.77082	0.151002	0.607099	0.888186	0.205313	0.53585	0.620034	3.25962e-13	0.0048769
MCM22	P47167	1.23756	0.464315	1.14941	0.672044	1.4088	3.96276	0.54304	3.03415	3.44765	0.675714	1.9245	7.02915	0.0435	8.67244e-05	7.57135e-13
YBP1	P38315	0.715633	0.264498	0.573107	0.957879	2.30286	1.41005	1.33851	8.70653	2.46036	1.18283	4.10779	1.78626	0.0727461	6.36392e-16	3.03461e-05
MPS2	P53159	0.908663	0.552381	0.346267	0.559979	0.901394	2.405	0.616267	1.63183	6.94551	0.7853	1.27369	4.1662	0.14092	0.128789	4.53221e-20
MIR1	P23641	1.4421	3.78658	4.69931	0.611006	0.567933	0.530983	0.423692	0.149986	0.112992	0.562103	0.107421	0.0556171	0.00168211	3.97427e-12	3.44126e-33
YBL028C	P38202	3.1633	0.549214	1.9052	0.785766	0.303843	1.46936	0.248401	0.553232	0.771237	0.192438	0.843599	0.739263	5.35231e-08	0.00625292	0.153349
TFA1	P36100	0.707119	1.03763	0.856925	2.84296	1.15057	1.36307	4.02048	1.10884	1.59065	4.39493	1.08143	1.42025	3.36464e-11	0.93724	0.0291861
SLT2	Q00772	0.579096	3.40576	0.898748	0.378978	1.38226	0.945102	0.65443	0.405859	1.05158	0.870479	0.245961	1.03265	0.219626	0.00152658	0.874098
NMA1	Q06178	1.33618	1.00033	0.537376	0.375929	2.83359	1.48992	0.281346	2.83266	2.77258	0.513967	3.56341	1.93528	4.11256e-07	0.00110987	2.14152e-06
VHS3	Q08438	0.639751	1.08975	0.275904	0.865736	3.122	1.29343	1.35324	2.86488	4.68797	1.16958	4.09042	2.02444	0.0642346	0.00114574	1.40753e-10
DLD3	P39976	1.16512	1.42469	2.59539	1.34843	0.802256	0.168268	1.15733	0.563109	0.0648334	1.13549	0.649574	0.185936	0.260969	0.020698	1.56862e-32
RPO21	P04050	0.496574	3.86642	2.3122	0.931944	1.03167	0.773053	1.87675	0.266828	0.334337	1.35226	0.14017	0.344089	0.00078768	3.27142e-06	6.15551e-09
PXA1	P41909	0.90653	0.520984	0.324303	0.658182	1.21052	3.09218	0.726045	2.32353	9.53485	0.84186	1.61276	6.81105	0.456654	0.00397763	6.11656e-28
MSH5	Q12175	1.09468	0.937246	0.50818	1.94224	2.71781	1.44257	1.77425	2.89978	2.8387	1.79945	3.4356	1.91108	0.0027743	0.000743205	1.66085e-06
SEC5	P89102	0.573426	1.08637	0.998681	1.0259	1.23142	2.7671	1.78907	1.13352	2.77075	1.36838	1.10577	3.4068	0.00180388	0.883604	2.60733e-08
ANR2	P36090	1.42195	2.29542	1.07413	3.10172	0.618901	1.00017	2.18131	0.269624	0.931144	3.20377	0.312837	0.950027	0.00011986	5.44336e-07	0.716961
SGT2	Q12118	2.23376	2.81057	0.657871	2.92783	0.482671	0.801882	1.31072	0.171734	1.2189	1.61784	0.199174	1.10497	0.107601	2.12668e-11	0.447168
RCY1	P39531	0.835072	0.364704	1.26677	2.93218	0.56421	0.560146	3.51129	1.54704	0.442184	4.27851	1.14831	0.612752	1.82983e-09	0.162242	0.000142305
MGE1	P38523	3.87807	0.95284	1.01284	1.54334	0.431905	0.266435	0.397966	0.453282	0.263057	0.198233	0.69692	0.596087	0.00107504	0.00071448	7.57132e-08
RRG1	Q12167	2.43417	1.82498	1.97457	0.629056	0.986201	1.28738	0.258427	0.54039	0.65198	0.286158	0.559117	0.621062	1.02335e-07	0.0172667	0.0191742
UPS2	P35200	0.925668	4.97604	3.84553	0.713711	0.744882	0.498245	0.771023	0.149694	0.129565	0.863365	0.0532469	0.0982577	0.624105	2.75454e-11	9.23947e-28
RPT1	P33299	1.46684	1.23514	0.400202	4.09577	1.39927	0.551533	2.79224	1.13288	1.37814	6.18567	1.12049	1.11059	1.02728e-06	0.88761	0.261979
RTT105	P40063	1.31614	0.258878	0.955858	0.505549	2.03786	2.24617	0.384115	7.87189	2.3499	0.570148	3.43184	2.44581	0.000307246	8.02198e-15	6.73067e-06
YLR462W	O13556	0.655794	0.571348	0.656407	0.979651	2.43248	1.92881	1.49384	4.25744	2.93844	1.25167	3.63293	2.41564	0.0219188	6.93108e-07	8.7629e-08
FMP10	P40098	1.10422	0.482065	1.03888	1.53117	3.09108	1.10109	1.38665	6.41216	1.05988	1.34439	6.10087	1.04406	0.0559403	1.13188e-10	0.84121
RPL5	P26321	4.07143	0.971599	1.0551	1.42735	0.31103	0.278345	0.350577	0.320122	0.263809	0.159975	0.632629	0.583678	0.000129886	9.80894e-07	5.29093e-08
HER1	Q12276	0.628006	3.45672	0.960103	0.326708	1.25929	1.0247	0.520231	0.364302	1.06728	0.811522	0.218026	1.04579	0.0225075	0.000372538	0.820914
MED1	Q12321	1.12791	2.59193	1.55329	1.97153	0.596751	0.271975	1.74795	0.230234	0.175096	1.79455	0.250837	0.41142	0.00347791	2.7045e-08	4.45771e-14
THI13	Q07748	0.911233	0.322204	0.261597	0.886962	2.62854	1.67221	0.973365	8.158	6.39231	0.983317	4.94625	2.6585	0.686029	2.09116e-14	1.51305e-15
SLP1	Q12232	0.92482	2.24855	2.49909	0.398811	0.653537	1.1073	0.431231	0.290648	0.443081	0.694473	0.331019	0.381092	0.00180915	2.33125e-06	5.51527e-06
SLZ1	P40167	1.05147	0.358933	0.60349	0.592991	2.42082	3.00816	0.563964	6.74449	4.98461	0.727753	4.17532	5.29514	0.0624685	5.40743e-12	3.88743e-17
HMF1	P40037	2.58455	2.01697	2.66603	1.33644	0.251299	0.423839	0.517088	0.124592	0.158978	0.420999	0.29409	0.211365	0.0304162	2.89452e-17	3.89385e-20
UTP8	P53276	3.50825	0.784522	1.69877	1.16956	0.189045	0.839302	0.333374	0.240968	0.494065	0.19769	0.661826	0.551156	4.40502e-05	2.03585e-10	0.000296164
AAD10	P47182	0.696205	0.713513	0.587675	0.696277	1.89415	3.11574	1.0001	2.65468	5.30181	1.00005	2.26677	5.76798	0.603353	0.00129392	2.04637e-18
SQT1	P35184	1.3928	0.491056	3.85959	1.28321	0.317598	1.2226	0.921317	0.646765	0.316769	0.926851	0.886715	0.160763	0.853296	0.0382081	9.73994e-12
PNC1	P53184	2.05804	0.370735	0.207911	2.54277	2.07021	0.592487	1.23553	5.58407	2.84971	1.39932	3.24783	1.30548	0.171892	4.34707e-10	0.000340432
TAF12	Q03761	1.82915	1.62451	0.742313	3.47559	1.25161	0.701175	1.90011	0.770454	0.944581	3.1306	0.772229	0.971888	0.00133214	0.275947	0.789698
LIA1	P47120	4.40492	0.936091	1.89407	1.02648	0.282691	0.61021	0.23303	0.301991	0.322169	0.0961586	0.63578	0.410695	1.74022e-08	2.22091e-07	1.36741e-08
RRP1	P35178	4.20416	0.866768	0.673638	0.447402	0.56127	2.35211	0.106419	0.647544	3.49165	0.0739781	0.809163	3.20089	2.38253e-20	0.0560841	1.42895e-10
RDS2	P19541	0.969315	1.49807	1.1183	0.31354	1.05242	2.97639	0.323466	0.702517	2.66153	0.634734	0.734253	3.62527	7.6847e-06	0.147667	4.91834e-08
ERG2	P32352	2.29485	0.663082	0.922428	0.573297	0.284139	0.582969	0.249819	0.428513	0.631994	0.303222	0.769001	0.790338	3.97964e-08	0.000138579	0.0428205
YPR053C	Q6Q5F3	0.786714	1.53723	0.498243	0.639991	1.06699	3.6435	0.813499	0.694099	7.3127	0.9033	0.721845	8.84742	0.783495	0.136832	1.65141e-25
RPS27B	P38711	4.55756	0.715032	0.94942	1.08547	0.293911	0.442172	0.238169	0.411046	0.465729	0.0901149	0.746844	0.703563	3.28963e-08	7.53902e-05	0.00102995
IMD2	P38697	4.28697	0.624265	1.49033	1.55302	0.762404	0.314237	0.362265	1.22128	0.210851	0.150314	1.10048	0.442548	0.000244584	0.676284	7.32067e-12
HSP42	Q12329	2.31664	0.421328	0.216987	2.24834	2.44401	0.57239	0.970518	5.80073	2.6379	0.953761	4.06338	1.27934	0.706629	4.07285e-10	0.000924965
RPP2A	P05319	4.49487	0.711912	0.763819	1.51719	0.413627	0.269382	0.337538	0.581009	0.352678	0.126949	0.813219	0.709839	6.97917e-05	0.0151625	6.49337e-05
RSC8	P43609	4.92211	0.690051	0.806998	2.01757	0.568229	0.404439	0.409899	0.823459	0.501165	0.133551	0.919026	0.756515	0.00194517	0.327645	0.00448274
DEG1	P31115	1.82139	1.62143	3.7134	0.951051	0.231226	0.424482	0.522157	0.142606	0.114311	0.547018	0.381511	0.102314	0.0308587	5.41519e-16	1.40329e-29
YGL235W	P53071	0.872017	1.33853	4.20911	0.424922	0.424284	0.860521	0.487286	0.316978	0.204443	0.733518	0.530621	0.098169	0.0105803	2.29374e-06	6.0488e-20
CYC2	P38909	0.934121	1.37806	2.8005	1.72637	0.530497	1.01551	1.84812	0.384959	0.362617	1.73177	0.555723	0.290178	0.0013897	0.000103584	1.2852e-08
RRT13	P40042	1.07434	3.20956	1.13442	0.259324	1.30873	1.30111	0.24138	0.40776	1.14694	0.568402	0.267789	1.12248	5.25652e-09	0.00145028	0.560996
MCH5	Q08777	0.812915	1.36288	4.02266	0.584381	1.38372	1.17193	0.718871	1.01529	0.291332	0.853502	1.01455	0.138626	0.429696	0.859166	2.75939e-13
BIM1	P40013	3.51904	0.498558	0.425431	1.45812	0.505052	0.307866	0.414352	1.01303	0.723657	0.239663	1.00451	0.921742	0.00189694	0.828399	0.266248
YGL242C	P53066	0.955084	0.585843	0.69765	3.50093	0.861818	0.619073	3.66557	1.47107	0.887369	5.8395	1.21081	0.946991	7.44171e-10	0.266453	0.611191
HIM1	Q06674	0.640247	1.56059	0.594112	0.77984	1.46943	2.55082	1.21803	0.941586	4.2935	1.10159	0.938768	3.88175	0.166768	0.680434	9.21532e-14
INA17	Q02888	2.16954	0.254497	0.627024	0.448067	0.635838	2.81947	0.206526	2.49841	4.49659	0.303239	1.30255	4.5708	1.70205e-10	0.000496569	4.45915e-15
XRN1	P22147	1.67126	2.7559	0.898472	0.664201	0.377025	0.218551	0.397425	0.136806	0.243247	0.49756	0.192259	0.624199	0.000642277	1.44977e-14	6.76837e-08
COX13	P32799	1.45185	4.62994	2.58993	1.16236	1.01046	0.575919	0.800606	0.218245	0.222369	0.818191	0.0813632	0.247584	0.740162	1.39435e-07	6.40498e-15
ROM1	P53046	0.617384	0.570152	0.302185	0.973329	2.75411	1.01071	1.57654	4.83048	3.34467	1.27982	4.54398	1.63413	0.0110078	7.43186e-08	1.17692e-06
CAT5	P41735	1.16992	1.49401	0.345255	3.21583	1.21081	0.300315	2.74876	0.810443	0.869835	4.12934	0.821766	0.96933	1.08225e-06	0.354181	0.645771
PRP43	P53131	3.79005	0.685352	1.82069	1.7097	0.259992	0.701594	0.451102	0.379355	0.385345	0.236457	0.744653	0.460382	0.00649994	1.36631e-05	1.30109e-06
PCK1	P10963	0.810823	1.51665	1.17176	0.478583	1.06691	3.01631	0.590243	0.703465	2.57417	0.794302	0.732175	3.59141	0.0934024	0.149589	1.17466e-07
RPC31	P17890	3.07067	1.14715	1.41936	1.35055	0.24485	1.05973	0.439823	0.213442	0.746625	0.303523	0.535033	0.779364	0.00420115	4.15411e-11	0.13741
FEX1	Q08913	1.09773	0.312804	0.464855	2.98174	1.58261	1.31985	2.71628	5.05943	2.83927	3.691	2.41129	1.80875	1.29394e-06	1.4652e-09	3.06192e-06
PDB1	P32473	3.33331	1.72403	2.5274	1.24079	0.372392	0.222917	0.37224	0.216001	0.0882001	0.234471	0.391847	0.202433	0.000327116	6.18686e-10	5.23297e-28
HDA2	Q06629	0.738859	0.239237	0.981948	2.59961	0.958363	0.611407	3.51841	4.00591	0.622647	3.63197	1.64618	0.773492	1.40003e-09	7.04325e-08	0.0332845
RPS19B	P07281	4.14247	0.812598	0.971321	1.4553	0.310523	0.277546	0.351312	0.382136	0.285741	0.155268	0.70609	0.618234	0.000136871	2.4582e-05	4.74068e-07
YCK3	P39962	0.627332	1.43086	2.74388	0.61617	0.631184	0.510256	0.982207	0.441122	0.185961	0.992293	0.574478	0.212624	0.654823	0.0009717	5.03935e-18
YFR018C	P43599	1.4148	0.753179	0.248329	1.88712	1.75609	2.29298	1.33384	2.33157	9.23364	1.38734	2.00404	4.12573	0.0853129	0.0062945	2.17923e-23
CIT2	P08679	1.08259	1.07589	3.17472	0.840264	1.06118	0.898507	0.776161	0.986328	0.283019	0.845381	0.989856	0.206439	0.646451	0.778601	1.41551e-12
RPN7	Q06103	1.75257	0.905351	0.39592	3.40623	1.29831	0.707027	1.94356	1.43404	1.78578	3.14631	1.31308	1.24066	0.000929187	0.342405	0.0265781
CLU1	Q03690	3.86947	0.993352	1.6244	1.41906	0.508071	0.283202	0.366732	0.511471	0.174343	0.182959	0.714358	0.394693	0.000281241	0.00442793	1.78093e-14
YCL002C	P25565	0.576225	1.0634	2.89623	0.622184	0.438114	1.01386	1.07976	0.411994	0.350062	1.03237	0.648291	0.271238	0.393575	0.000184249	3.46722e-09
EFR3	Q03653	2.62258	1.96116	1.29481	0.725906	0.199253	0.423888	0.276791	0.1016	0.327375	0.268562	0.294858	0.546797	6.17016e-07	6.8966e-21	5.06281e-07
JIP4	Q03361	0.740364	2.54709	0.780917	2.35005	1.45789	0.43501	3.17418	0.572375	0.55705	3.05185	0.470022	0.786813	2.01165e-08	0.0408887	0.0158538
PAI3	P01094	0.650642	0.450521	0.707166	0.792578	1.66578	2.98301	1.21815	3.69745	4.21826	1.10338	2.32182	4.84281	0.166924	3.25309e-06	1.7603e-14
FCY2	P17064	1.15971	1.839	3.21957	0.357105	0.359288	0.830436	0.307926	0.195371	0.257934	0.573313	0.35856	0.190897	3.04375e-06	5.24869e-11	4.47636e-14
YDR061W	Q12298	0.824442	0.820992	1.72727	2.81757	1.14265	0.939919	3.41755	1.39179	0.544164	3.98099	1.24977	0.579407	3.64254e-09	0.389796	0.00152245
YRA1	Q12159	1.27507	0.364511	0.457474	3.2041	0.605236	0.381013	2.51288	1.66041	0.832863	3.80799	1.18159	0.948381	7.62181e-06	0.0920529	0.51027
NAF1	P53919	1.18797	0.561902	3.45984	1.07101	0.451411	1.02849	0.901546	0.803363	0.297265	0.922129	0.926273	0.185392	0.916184	0.266931	3.02559e-12
SFA1	P32771	0.680063	0.541814	0.6197	0.995333	2.21075	2.1839	1.46359	4.08027	3.52412	1.24424	3.1798	2.95713	0.0281379	1.16163e-06	2.46951e-10
MAK31	P23059	1.10057	0.644294	2.59481	0.646634	0.36887	0.909628	0.587545	0.572518	0.350557	0.730048	0.826207	0.310964	0.0937077	0.0115166	8.79877e-09
ERV2	Q12284	1.23403	1.24806	0.501179	0.714131	2.85059	2.50641	0.578698	2.28402	5.00103	0.697421	3.03675	4.01453	0.0828392	0.0142619	8.77427e-16
MDH3	P32419	1.33828	1.34804	0.842491	0.332511	1.98134	2.92121	0.248461	1.46979	3.46735	0.498005	1.55111	4.22432	1.61669e-08	0.331963	1.6847e-11
ADH6	Q04894	3.35747	0.454136	0.623747	0.887051	0.39033	0.295474	0.264202	0.8595	0.473708	0.180439	0.956737	0.796489	2.75795e-07	0.388216	0.00524956
RNA1	P11745	3.83	0.860437	0.640685	1.1435	0.293331	0.285279	0.298564	0.340909	0.445272	0.15534	0.674969	0.78165	5.1372e-06	2.65978e-06	0.00248913
LST8	P41318	2.85076	0.760522	0.617059	0.758401	0.71447	2.44286	0.266035	0.939447	3.95888	0.234497	0.968583	3.54504	2.64048e-07	0.639122	2.13549e-12
ADH3	P07246	3.1581	0.675928	2.68936	1.71662	0.362339	0.392196	0.543561	0.536062	0.145832	0.368189	0.804638	0.203463	0.0542026	0.00515875	1.52499e-21
PPT1	P53043	3.27926	0.870216	1.6362	1.45131	0.198588	0.784963	0.442572	0.228205	0.479748	0.281665	0.627798	0.554309	0.00468907	6.63857e-11	0.00019973
DLS1	P40366	1.63261	0.890115	0.626422	3.43528	0.779332	0.382454	2.10416	0.875541	0.610537	3.48865	0.926085	0.84442	0.000250142	0.474426	0.0565087
DSF2	P38213	0.723436	2.77302	2.17019	1.13471	0.415268	0.462668	1.5685	0.149753	0.213192	1.32986	0.195095	0.306186	0.012378	3.20347e-13	2.8809e-14
RPM2	Q02773	0.612136	2.86483	2.02132	0.460159	0.89184	1.43696	0.751727	0.311306	0.710902	0.900016	0.254725	0.666945	0.544315	1.86723e-05	0.0588709
GIS2	P53849	4.82562	0.798962	0.815635	1.89353	0.394779	0.312508	0.392391	0.494115	0.383147	0.131025	0.755664	0.705576	0.000990269	0.00201441	0.000139399
TRP3	P00937	0.96282	1.07212	2.16926	0.659321	0.536849	0.408126	0.684781	0.500736	0.188141	0.810285	0.690029	0.295016	0.317988	0.00367155	6.76349e-16
RRT1	P38192	0.955944	1.05329	0.732493	0.352678	1.23013	2.64514	0.368932	1.16789	3.61115	0.658262	1.13041	3.76499	0.00011669	0.809459	1.40073e-11
SYO1	Q07395	3.63286	0.656508	3.0076	0.323417	0.470128	1.11646	0.0890255	0.716104	0.371213	0.100869	0.878808	0.269594	1.91224e-24	0.118499	1.50363e-08
YHR054C	P38780	0.709584	1.13725	0.719203	0.400505	0.813959	2.84031	0.564422	0.715726	3.94925	0.807157	0.799245	4.35028	0.0585134	0.149512	3.18273e-13
CUE5	Q08412	0.609512	0.923734	0.784606	2.30162	2.9675	0.655424	3.77617	3.2125	0.835354	3.23128	4.1232	0.91435	1.46607e-10	0.000203105	0.435583
NAB2	P32505	0.990375	2.14506	2.84943	1.39072	0.69095	0.195569	1.40424	0.322112	0.0686344	1.31982	0.36498	0.158894	0.048223	1.41304e-05	1.71385e-33
YNR065C	P53751	0.663651	4.96879	2.27605	0.649233	0.63775	0.58039	0.978275	0.128351	0.254999	0.990056	0.0496852	0.308713	0.666885	3.61711e-13	3.01804e-12
MMM1	P41800	0.720234	0.601237	0.721686	2.62334	2.39689	1.02004	3.64234	3.9866	1.41341	3.74018	3.47173	1.22974	5.20168e-10	2.48474e-06	0.137953
LSM2	P38203	2.02028	4.03928	0.984199	0.288611	1.2343	0.395883	0.142857	0.305574	0.402239	0.301103	0.143093	0.665119	4.96843e-16	3.9128e-05	0.000106831
TUF1	P02992	4.27587	1.34662	1.59622	1.23231	0.488996	0.392303	0.288201	0.363128	0.24577	0.121282	0.551861	0.434095	2.76002e-06	3.42968e-05	1.10444e-10
CMC2	Q3E7A4	2.30175	3.07567	1.87247	1.68428	0.556229	0.468049	0.731739	0.180848	0.249963	0.651813	0.174411	0.37777	0.497802	1.59148e-10	2.17158e-11
SPO1	P53541	0.72345	0.735227	0.263262	1.12747	2.3402	2.06811	1.55846	3.18296	7.85571	1.32319	3.0419	3.49392	0.0133961	0.000132692	4.48971e-20
SUP45	P12385	4.10339	1.02722	1.28792	1.2085	0.289689	0.272694	0.294513	0.282013	0.211732	0.134447	0.599765	0.494751	4.1845e-06	5.85625e-08	6.60882e-11
YMR252C	Q04814	1.5917	1.52939	0.800214	0.821293	0.693393	3.22572	0.515985	0.453379	4.03107	0.586252	0.560196	5.37217	0.0259898	0.00161631	2.91252e-14
DSD1	P53095	1.29765	3.12909	1.52633	0.289535	0.999537	0.488051	0.223123	0.319434	0.319755	0.497195	0.228529	0.486908	7.03214e-10	3.80305e-05	7.68902e-08
YIL102C-A	Q2V2P5	1.43625	0.328724	2.90824	1.72377	0.274636	0.693933	1.20019	0.835461	0.238609	1.22054	0.963203	0.21549	0.20422	0.307512	1.21418e-14
SAP30	P38429	1.73799	1.27832	0.696067	3.92371	0.709831	0.310191	2.25761	0.555284	0.445634	4.54954	0.674323	0.765314	7.70398e-05	0.0160056	0.00186641
TIM44	Q01852	2.70806	1.86238	2.4376	1.54457	0.295304	0.286379	0.57036	0.158563	0.117484	0.446431	0.337492	0.225122	0.0832734	8.09135e-14	1.54809e-23
SSF1	P38789	2.83851	0.405884	2.04566	0.893024	0.310619	1.65423	0.31461	0.76529	0.808653	0.259627	0.9361	0.762374	1.12635e-05	0.169167	0.233495
RPT4	P53549	1.7276	0.825477	0.334663	3.79476	1.48229	0.580388	2.19655	1.79568	1.73425	4.19061	1.5766	1.18569	0.000124351	0.0762327	0.0490982
STF2	P16965	3.39623	0.469853	0.543447	0.993916	2.84865	0.399849	0.292653	6.06285	0.735764	0.189161	5.20103	0.905259	2.96221e-06	3.09566e-10	0.248622
NDE2	Q07500	0.688041	0.473344	0.454912	0.616989	1.79145	2.22447	0.896733	3.78467	4.88989	0.951944	2.49339	3.40949	0.931079	2.57334e-06	1.36491e-14
YTA12	P40341	1.18634	2.18047	2.73309	1.32401	0.535907	0.962334	1.11605	0.245776	0.352105	1.10013	0.319843	0.293055	0.332923	5.59185e-08	6.5954e-09
QCR8	P08525	1.50435	2.0518	2.36445	2.09898	1.39841	0.396999	1.39527	0.681553	0.167903	1.51009	0.635785	0.255704	0.0562447	0.138002	3.3921e-18
HUA2	Q12134	2.64658	0.471503	0.332672	1.10273	0.969652	2.41458	0.416662	2.05651	7.25814	0.342969	1.4124	4.23367	0.00176838	0.0140853	9.76963e-21
MNR2	P35724	0.824707	1.39862	0.417862	0.681039	3.59336	1.67206	0.825795	2.56922	4.00146	0.905215	4.57807	2.38535	0.829229	0.00551768	1.90493e-10
SPT21	P35209	0.849347	0.55226	0.308243	2.66447	1.2294	1.19799	3.13708	2.22613	3.88651	3.5189	1.59897	1.85285	3.3575e-08	0.00704811	1.58212e-08
KGD1	P20967	0.588061	4.10325	1.98397	0.681194	1.66454	0.904936	1.15837	0.405664	0.456124	1.06668	0.184449	0.473346	0.243842	0.00214001	3.22499e-05
BRX1	Q08235	3.33478	1.26743	1.58558	1.04025	0.193062	0.68194	0.31194	0.152326	0.430089	0.203834	0.474879	0.534536	1.10756e-05	7.38976e-16	2.91415e-05
GDH2	P33327	0.842947	2.27395	2.36186	0.357903	0.777975	0.576787	0.424585	0.342125	0.244209	0.714475	0.354541	0.290161	0.00134213	4.89982e-05	4.84483e-13
SEC39	Q12745	2.1269	0.789785	0.999338	0.414514	0.475797	2.68342	0.194891	0.602439	2.6852	0.305155	0.804415	3.21336	2.92599e-11	0.0251724	7.80961e-08
DID2	P69771	0.770445	2.30016	3.9296	0.590491	1.13133	0.478879	0.766428	0.491848	0.121865	0.882731	0.444782	0.0914596	0.60399	0.0081906	3.47311e-29
EMP47	P43555	0.64916	3.96832	1.33598	2.08721	0.525684	0.742782	3.21525	0.13247	0.555983	2.70954	0.0919736	0.662872	1.20543e-08	1.31736e-13	0.00425776
FZO1	P38297	1.18579	2.07623	3.84109	0.754295	0.552275	1.71991	0.636112	0.265999	0.447766	0.741493	0.347731	0.229859	0.188074	2.72074e-07	8.91172e-07
LSG1	P53145	2.53715	1.03548	2.8923	0.563708	0.237987	1.21028	0.222182	0.229833	0.418449	0.254645	0.575348	0.311646	1.88367e-09	2.13903e-10	5.89436e-07
CSE2	P33308	0.944573	0.494247	0.469059	2.61584	0.821708	1.01841	2.76934	1.66255	2.17118	3.18494	1.2548	1.46343	7.16443e-07	0.105397	0.000982118
NAT1	P12945	4.19728	0.933831	1.03177	1.51445	0.402586	0.253908	0.360817	0.431112	0.24609	0.155736	0.691957	0.58323	0.000224215	0.000306125	1.93297e-08
TIR2	P33890	2.39754	0.802074	0.495622	0.429698	1.50825	2.401	0.179225	1.88044	4.84442	0.255635	1.63147	3.74607	2.65544e-12	0.0514546	5.0877e-15
YLR271W	Q06152	1.32421	0.461085	0.58527	0.752775	2.64419	0.601326	0.568471	5.73471	1.02743	0.672947	4.5413	1.01119	0.0704778	8.83311e-10	0.956254
PEX18	P38855	0.650471	1.13714	0.930905	0.478712	1.52895	2.86821	0.735947	1.34456	3.0811	0.88776	1.31204	3.8299	0.486519	0.483307	8.55291e-10
NOP7	P53261	4.03888	1.07988	1.40567	0.637325	0.234312	0.788195	0.157797	0.21698	0.560725	0.0946302	0.556492	0.651811	1.21964e-13	4.78716e-11	0.00423165
LDS2	Q08218	0.707697	0.411733	0.279899	0.928135	2.63847	1.09268	1.31149	6.40821	3.90384	1.16509	4.68074	1.75659	0.0885062	4.15166e-11	3.74179e-08
RLP24	Q07915	3.33046	1.47468	2.29636	0.831655	0.247546	0.823205	0.249712	0.167864	0.358483	0.176923	0.427165	0.360194	6.61804e-08	9.10392e-14	4.22576e-08
ECM19	Q06011	2.26029	2.51809	2.10646	1.20533	0.706229	0.437678	0.533263	0.280462	0.207779	0.481311	0.284823	0.314519	0.0411914	1.73719e-06	2.20144e-14
RGI1	P40043	3.56163	0.932611	0.234436	1.14499	2.24697	0.258082	0.321479	2.40933	1.10086	0.187292	2.48692	1.01653	2.20982e-05	0.0059227	0.821065
NEW1	Q08972	2.72503	1.65848	2.71126	0.748603	0.214007	0.567731	0.274714	0.129038	0.209397	0.254118	0.367426	0.226325	5.39355e-07	1.69164e-17	3.87701e-16
ENP1	P38333	2.98261	0.646997	2.23736	0.825176	0.378717	1.69262	0.276662	0.585346	0.756526	0.224155	0.830309	0.685515	7.17097e-07	0.0151676	0.112231
ALG3	P38179	1.63915	0.567825	2.37467	2.04876	0.281356	0.390642	1.24989	0.495498	0.164504	1.32833	0.819906	0.252783	0.151994	0.00126378	1.61147e-18
YIL108W	P40483	0.521459	1.18359	0.814758	2.50132	2.0657	0.597475	4.79677	1.74528	0.733316	3.94455	1.84307	0.860184	7.64729e-14	0.114924	0.181105
SET1	P38827	0.98018	0.429904	1.20424	0.703235	0.733969	3.91813	0.717455	1.70729	3.25361	0.825337	1.23462	6.56088	0.428569	0.0790027	7.35811e-12
CCR4	P31384	0.877864	1.66482	1.50929	3.02872	1.42761	0.564049	3.4501	0.857516	0.373718	4.44091	0.848384	0.519343	3.15291e-09	0.47307	2.32409e-06
TDA4	P47153	0.718635	0.458712	0.497691	2.57176	1.53337	1.31941	3.57867	3.34277	2.65106	3.61282	2.10622	1.76751	8.38903e-10	1.82921e-05	1.11231e-05
YGR130C	P53278	0.798601	0.825937	0.220442	0.604665	2.97869	1.11315	0.757155	3.60644	5.04963	0.874217	4.44676	1.85666	0.569219	3.17647e-05	2.47049e-10
SAM1	P10659	1.25128	1.61846	2.17303	0.258	2.05431	0.364645	0.206189	1.2693	0.167805	0.502334	1.35271	0.28551	6.20307e-11	0.632421	1.96714e-17
ATP17	Q06405	1.64187	3.28889	3.39688	0.954153	1.00505	0.574203	0.581138	0.305589	0.169038	0.620836	0.20535	0.141348	0.0906709	2.08554e-05	1.54753e-21
VPS68	Q12016	1.48946	1.44997	0.384953	3.20756	1.60136	0.416664	2.15351	1.10441	1.08238	3.29003	1.11064	1.02222	0.00015604	0.948572	0.82912
RRF1	P38771	2.6436	2.0708	2.06333	1.2735	0.634187	0.233151	0.481729	0.306252	0.112997	0.386864	0.369434	0.28123	0.0131775	4.90332e-06	5.77446e-22
GCD11	P32481	4.39964	1.06515	1.6429	1.6212	0.379755	0.36611	0.368485	0.356527	0.222844	0.145749	0.621836	0.412713	0.000335668	1.26314e-05	6.72687e-12
YEL043W	P32618	0.535457	1.0574	1.42677	2.82866	0.662859	0.998024	5.2827	0.626876	0.699499	4.90143	0.760731	0.742907	3.33744e-15	0.0471226	0.0706302
LDS1	P31379	1.33441	0.721712	0.340135	0.844289	2.70555	1.63767	0.632706	3.74879	4.81476	0.711965	3.95544	2.45809	0.182655	1.19268e-05	2.60738e-12
PPN1	Q04119	1.01288	0.611071	0.298625	2.89858	2.18333	0.616035	2.86172	3.57296	2.0629	3.69532	2.9737	1.24609	3.70167e-07	1.47595e-05	0.0090025
YLR031W	Q07978	0.590056	0.899873	0.662158	0.861868	1.70817	2.56972	1.46065	1.89823	3.88083	1.20732	1.75114	3.75175	0.0277811	0.0516949	2.07489e-12
YOL024W	Q08172	1.36069	2.35176	1.40745	0.27812	0.439729	1.00514	0.204396	0.186979	0.714157	0.472187	0.265718	0.756646	5.54026e-11	7.0925e-11	0.0889266
RPL9B	P51401	4.50351	0.685276	0.906191	1.92456	0.570339	0.306826	0.427347	0.832276	0.338589	0.167363	0.923423	0.660044	0.00339199	0.347284	1.23476e-05
PUP1	P25043	0.540115	3.52764	0.499324	1.98915	1.36882	0.685615	3.68283	0.388027	1.37309	2.73025	0.223939	1.13783	2.29306e-10	0.000914585	0.233091
SPC25	P40014	1.21253	0.952522	0.581377	0.425147	1.1815	3.35272	0.350628	1.24039	5.76686	0.579394	1.172	6.82743	5.02558e-05	0.656477	1.87139e-20
CSS1	P40442	1.7782	1.28138	1.13642	1.11923	3.27253	0.75328	0.629417	2.55391	0.662854	0.63333	3.97554	0.766767	0.181239	0.00515917	0.0519981
PDR5	P33302	4.92742	0.485091	0.515938	1.68337	1.07477	0.30107	0.341633	2.2156	0.583539	0.105546	1.50491	0.861625	9.47812e-05	0.00635933	0.0532691
GDA1	P32621	3.40988	0.408709	0.786432	1.2306	0.388192	1.47546	0.360892	0.9498	1.87614	0.220786	0.985879	1.6122	0.000191792	0.639297	0.00254349
IOC4	Q04213	1.48058	4.05601	1.22445	2.39005	0.436757	0.338014	1.61427	0.107681	0.276054	1.87836	0.081376	0.540949	0.0110392	1.73285e-16	2.79696e-08
REG1	Q00816	0.792026	4.45711	1.259	1.78881	0.568538	0.701028	2.25852	0.127558	0.556813	1.99555	0.0675186	0.679256	3.90067e-05	1.12338e-13	0.00505674
AQY1	P0CD91	0.600275	0.619533	0.511797	0.608367	1.43563	2.50092	1.01348	2.31728	4.88655	1.00562	1.76064	3.96996	0.561831	0.00521242	1.93566e-15
SRO77	P38163	0.476766	2.84455	1.36466	0.526485	1.0751	1.30862	1.10428	0.377951	0.958935	1.03506	0.293321	0.961901	0.336389	0.000406653	0.805745
SKI3	P17883	0.75361	1.11509	0.983896	2.41803	0.610091	0.681666	3.2086	0.547123	0.692823	3.16986	0.704661	0.810998	1.59362e-08	0.0117112	0.0953194
SPP382	Q06411	0.788646	0.253602	0.63682	1.75967	0.965218	2.29982	2.23125	3.80603	3.61141	1.96023	1.63764	3.16674	4.91435e-05	2.59225e-07	6.87993e-11
MPC54	Q08550	0.536942	0.801214	0.579683	0.877484	1.72704	2.56591	1.63422	2.15553	4.4264	1.26623	1.89977	3.96199	0.00649977	0.0150428	3.15992e-14
ALG9	P53868	0.767279	0.98955	0.727872	3.30018	0.463467	0.627926	4.30115	0.468361	0.862687	5.78734	0.694438	0.933068	5.88334e-12	0.00125766	0.528925
POL12	P38121	1.53585	0.238419	0.25319	1.12986	1.35914	2.33687	0.735658	5.70064	9.22971	0.754718	2.17456	4.23887	0.503022	1.95574e-11	1.25104e-23
RAD61	Q99359	0.578528	0.571756	0.526623	1.05246	1.9001	2.42331	1.8192	3.32327	4.6016	1.38889	2.51114	3.72357	0.00139002	3.71882e-05	2.21895e-14
SAS10	Q12136	3.22538	1.02961	1.62899	0.971453	0.256088	1.1183	0.30119	0.248723	0.686499	0.209653	0.584988	0.701887	5.14271e-06	2.01701e-09	0.048878
MPS1	P54199	0.728323	0.372987	0.291667	1.17933	2.18963	1.63633	1.61924	5.87053	5.61027	1.36699	3.52261	2.53971	0.00819717	1.50512e-10	5.97321e-14
MSP1	P28737	0.782361	1.7138	2.53415	0.588866	0.695494	0.571927	0.752678	0.40582	0.225688	0.874485	0.493696	0.256633	0.552329	0.000396596	1.47678e-14
SMX3	P54999	2.54574	0.649369	0.54465	1.1464	1.25874	2.46058	0.450321	1.9384	4.51773	0.379103	1.52559	3.77357	0.0053377	0.033764	3.10838e-14
ARC18	Q05933	1.23306	0.772335	0.491662	3.68423	2.03793	0.615004	2.98788	2.63866	1.25087	5.46859	2.40426	1.08926	1.83627e-07	0.00160385	0.426316
SNT2	P53127	0.637401	0.310989	1.07406	1.20581	2.98454	1.36177	1.89176	9.59693	1.26787	1.48289	6.37998	1.2207	0.000789988	2.3925e-16	0.279323
NUC1	P08466	2.96819	0.898321	3.63428	1.62302	0.319177	0.501187	0.546805	0.355304	0.137905	0.393608	0.669361	0.113984	0.0566551	7.32498e-06	7.00694e-26
YPP1	P46951	2.17032	0.699816	0.753643	4.04307	0.782026	0.344633	1.86289	1.11747	0.457289	3.6623	1.05864	0.75314	0.00196763	0.914603	0.00189281
CCL1	P37366	0.663269	0.79092	0.438678	1.74717	3.03564	0.935632	2.63418	3.83811	2.13284	2.11976	4.73945	1.41123	1.41581e-06	1.124e-05	0.00169187
RPL9A	P05738	5.09757	0.811473	0.681883	1.07483	0.368074	0.31116	0.210851	0.453587	0.456325	0.0615226	0.7354	0.773395	1.52206e-09	0.000545138	0.00262342
PEA2	P40091	1.58401	0.15683	0.762784	0.597573	1.29419	2.83848	0.377253	8.25218	3.72121	0.504723	2.19978	4.21548	0.000249668	2.63628e-17	2.33128e-12
TSC3	Q3E790	4.74611	1.95013	1.18567	1.31667	0.386566	0.553194	0.277421	0.198226	0.466567	0.0928187	0.338314	0.645068	1.34135e-06	1.13542e-10	0.000450603
SUC2	P00724	4.70783	0.41422	0.560086	1.76707	0.838704	0.492282	0.375347	2.02478	0.87894	0.13024	1.34209	0.954089	0.000482134	0.0146753	0.611406
HOT13	P36078	0.876384	1.01329	3.92532	0.335814	0.729917	1.10644	0.383181	0.720344	0.281873	0.687499	0.821668	0.14172	0.000229147	0.149353	1.02786e-13
YER010C	P40011	0.877258	1.93592	2.26277	2.77528	0.592081	0.709109	3.16358	0.30584	0.313381	3.72702	0.393971	0.340645	2.86732e-08	3.81277e-06	1.2637e-09
ATC1	Q04005	2.65307	2.26291	2.01068	1.37955	0.222835	0.598861	0.519983	0.0984728	0.29784	0.413649	0.243151	0.375838	0.0327018	9.12975e-21	1.0311e-09
CWC22	P53333	0.58395	0.79828	2.27284	1.00503	0.507932	0.467131	1.72109	0.636283	0.205527	1.33893	0.817705	0.28604	0.00325997	0.0448856	4.42868e-15
RPS19A	P07280	3.8381	0.847681	1.02169	1.76708	0.269143	0.3242	0.460405	0.317505	0.317317	0.237991	0.669642	0.616644	0.00855301	5.06916e-07	1.81568e-06
GTT2	Q12390	0.717242	0.962153	0.572124	0.655958	2.73288	1.25382	0.914556	2.84038	2.19152	0.958411	3.41226	1.60402	0.871578	0.001001	0.000384201
SRP1	Q02821	4.16281	1.5236	1.19407	0.783223	0.202471	0.841744	0.188148	0.13289	0.704937	0.0960822	0.400222	0.78332	3.8988e-11	2.31558e-17	0.0917884
RHO3	Q00245	0.7592	2.39504	3.09976	1.06728	0.575843	0.734884	1.4058	0.240431	0.237078	1.23806	0.283379	0.194134	0.0448885	5.17249e-08	3.70163e-15
FAA2	P39518	0.802455	0.578849	0.74502	0.379727	1.4624	2.43874	0.473207	2.52639	3.27339	0.746013	1.84491	3.2349	0.00685608	0.00168065	6.4126e-10
SUE1	Q06524	0.695859	1.15149	0.617324	0.527422	1.98028	2.65584	0.757944	1.71975	4.30218	0.889806	1.7762	4.10823	0.569923	0.125633	4.81398e-14
PCH2	P38126	1.99943	0.796832	0.663835	0.3753	1.74802	3.25017	0.187703	2.19371	4.89605	0.324405	1.93346	6.00571	7.90571e-12	0.0125714	1.91701e-17
PXR1	P53335	2.41207	0.210414	0.591667	0.544512	0.612732	2.32776	0.225745	2.91203	3.93424	0.274037	1.32163	3.33132	2.6981e-09	2.58153e-05	4.75984e-12
HMG1	P12683	0.559591	4.68506	1.53202	0.712541	0.900401	0.854003	1.27332	0.192186	0.557436	1.11184	0.0725611	0.625024	0.111841	8.93864e-09	0.00310383
SPO11	P23179	1.07839	0.62846	1.26797	1.45426	0.493079	3.47538	1.34855	0.784583	2.7409	1.29762	0.910429	4.61845	0.0729693	0.234692	6.94837e-09
ATP10	P18496	1.31691	2.66208	1.54774	0.80294	0.498904	0.839524	0.609715	0.187411	0.542419	0.700293	0.223264	0.612077	0.134613	1.67141e-10	0.00196374
PFA3	P42836	0.443452	2.6319	1.99027	1.13721	0.714623	0.84776	2.56445	0.271524	0.425952	1.61749	0.264754	0.452971	1.67602e-06	1.07876e-06	7.20663e-06
MAE1	P36013	0.881247	2.53031	3.67179	0.343372	0.784729	0.789792	0.389643	0.310132	0.215097	0.688785	0.298214	0.135654	0.000313315	1.18417e-05	5.8241e-18
TPK3	P05986	1.10467	2.35015	3.24912	1.31472	0.596341	1.17305	1.19015	0.253746	0.361036	1.15673	0.296518	0.23716	0.211606	1.61986e-07	3.61212e-09
RTT102	P53330	1.31749	3.26256	2.49459	1.11526	0.962789	1.18321	0.846504	0.295102	0.47431	0.869206	0.203095	0.402935	0.905049	1.10336e-05	2.78232e-05
CAR2	P07991	0.823916	1.24963	0.827301	0.608461	3.31652	1.89454	0.738499	2.654	2.29003	0.861274	4.18983	2.09542	0.50111	0.00334457	2.78435e-05
HIF1	Q12373	1.33048	0.383547	0.688011	0.558761	1.3563	4.09428	0.419969	3.5362	5.95089	0.585719	1.96258	10.602	0.00139821	4.19052e-06	6.63948e-23
ERG29	P40207	1.15023	6.8819	2.25882	0.430056	0.706633	0.472248	0.373887	0.10268	0.209068	0.607024	0.0138376	0.28986	0.000171176	7.50926e-15	8.3716e-15
SMC3	P47037	3.09886	0.237631	0.39112	1.51729	0.506149	2.03263	0.489628	2.12998	5.19695	0.334118	1.20457	3.11992	0.0170119	0.00444945	1.05597e-14
CIR1	P42940	2.38265	0.638062	1.94753	1.0653	0.281237	0.279324	0.447107	0.440768	0.143425	0.401271	0.780881	0.314644	0.00468864	0.000213565	2.1968e-18
SPB1	P25582	2.72473	0.928332	2.56918	1.35146	0.2555	0.905397	0.495998	0.275225	0.352407	0.386015	0.627274	0.31561	0.0190228	1.98845e-08	1.10461e-08
ALG6	Q12001	0.706053	3.58673	1.0817	1.38433	1.21477	0.416873	1.96066	0.338685	0.385387	1.60023	0.193183	0.630764	0.00046837	0.00013978	3.23409e-05
YPQ1	Q12010	0.914956	1.24673	3.27433	0.530245	0.390172	0.578322	0.579531	0.312956	0.176623	0.765932	0.552269	0.154319	0.0798876	1.38227e-06	1.9656e-20
IPI3	P53877	3.19662	0.509437	2.6657	0.847729	0.236356	1.1406	0.265195	0.463955	0.42788	0.196297	0.82755	0.347455	2.82386e-07	0.000354496	1.65366e-06
WWM1	P43582	0.945475	1.05132	0.996881	3.27625	0.622063	0.298434	3.46519	0.591697	0.299368	5.03076	0.742644	0.616235	3.2025e-09	0.0264071	8.27605e-07
ECM1	P39715	3.93524	0.539387	2.43188	0.565061	0.297433	1.03197	0.14359	0.551428	0.424351	0.0967108	0.845599	0.378953	4.15142e-15	0.00586009	2.20989e-06
SNO3	P43544	0.720447	0.524483	0.453456	1.80236	0.880548	2.42433	2.50172	1.67889	5.34634	2.11684	1.27993	3.92006	4.69637e-06	0.100565	1.81859e-16
LAM6	Q08001	0.669348	2.06304	0.527851	0.637293	1.15826	2.91773	0.95211	0.561434	5.52756	0.978026	0.534114	5.24113	0.748192	0.0285193	1.61607e-18
NGL3	Q03210	1.48967	0.252525	0.566386	2.2804	2.42773	1.23512	1.53081	9.61382	2.1807	1.72995	4.5165	1.58968	0.0209408	2.93721e-17	0.000441305
TPO5	P36029	0.547863	2.36655	1.96627	0.753761	0.676872	0.617447	1.37582	0.286016	0.314019	1.1534	0.309996	0.392612	0.0527322	2.02832e-06	5.07562e-09
LEU5	P38702	0.656634	3.04248	1.27154	0.306316	1.17933	1.48128	0.466494	0.387621	1.16495	0.784411	0.274875	1.15648	0.00521155	0.000667532	0.49662
YDR524C-B	Q3E6R4	2.94636	0.264924	0.626956	0.861107	0.791323	0.321655	0.292261	2.98698	0.513042	0.235655	1.44033	0.809273	2.45302e-06	2.85766e-05	0.0115787
SEC16	P48415	1.07737	0.809447	1.2279	4.38754	0.757796	0.589519	4.07245	0.93619	0.480103	9.91883	0.964832	0.642433	5.73958e-11	0.633555	0.000615398
TIM8	P57744	3.17409	0.88662	0.795886	1.20193	0.237969	0.642547	0.378669	0.2684	0.807335	0.254871	0.637876	0.899167	0.000424465	8.16984e-09	0.353595
SEN1	Q00416	0.848896	3.34859	1.08108	0.298565	0.65651	1.76305	0.35171	0.196056	1.63082	0.682863	0.15474	1.60433	4.11481e-05	2.13776e-09	0.0137265
RPS14B	P39516	3.12437	1.15348	1.45119	0.942733	0.187805	0.548435	0.301735	0.162816	0.377921	0.220425	0.512039	0.534864	5.16623e-06	4.24565e-15	3.77823e-06
ACH1	P32316	1.13072	3.66167	3.21833	0.448213	0.678152	0.668117	0.396396	0.185203	0.207597	0.623082	0.126436	0.17073	0.000494634	8.87089e-10	1.43165e-17
ARF2	P19146	0.922055	1.06582	0.508117	2.81348	1.21341	1.67465	3.05131	1.13848	3.2958	3.71001	1.10772	2.24472	7.21018e-08	0.873255	1.93952e-08
DGR2	P32330	0.466885	2.18977	3.25089	1.0051	1.00216	0.695923	2.15278	0.457655	0.214072	1.45217	0.43903	0.170168	6.49195e-05	0.00326334	3.8561e-17
DCN1	Q12395	0.754354	0.515501	0.645435	0.861334	2.44948	2.42516	1.14182	4.75165	3.7574	1.07697	3.82108	3.43361	0.276242	6.31636e-08	1.14307e-11
TFG1	P41895	0.685399	1.2099	0.961377	0.435108	3.49375	1.1679	0.634824	2.88764	1.21482	0.840727	4.86976	1.1539	0.175	0.0012816	0.402647
PTP1	P25044	0.765867	0.787916	0.289085	1.59163	3.05941	0.801802	2.07821	3.88291	2.77359	1.77247	4.82823	1.42673	0.000179014	9.3803e-06	9.76298e-05
KRS1	P15180	2.73797	1.56298	2.57391	0.602018	0.341509	0.224258	0.219878	0.218499	0.0871274	0.227517	0.428845	0.196193	1.60104e-09	4.87919e-10	1.78715e-28
YOR296W	Q08748	0.828846	2.78678	1.64971	1.39985	1.08259	0.902591	1.68891	0.388473	0.547121	1.48556	0.306894	0.595792	0.00486405	0.00057369	0.00188902
YPR117W	Q06116	0.5613	4.81191	1.08127	1.30928	1.57205	0.612133	2.33259	0.3267	0.566124	1.67944	0.105853	0.722397	1.5419e-05	0.000175454	0.0091314
MSO1	P53604	1.61262	0.811918	1.46847	3.79288	0.344418	0.569746	2.352	0.424203	0.387986	4.53235	0.723217	0.536361	3.44607e-05	0.000174232	5.89471e-06
PEX8	P53248	0.771055	0.700871	0.506127	0.779762	3.64353	0.682773	1.01129	5.19857	1.34902	1.00605	7.68827	1.13025	0.572057	5.39881e-08	0.2614
HSP26	P15992	1.75247	0.376857	0.221818	2.12535	2.22088	1.31068	1.21277	5.89316	5.90881	1.29494	3.5901	2.12706	0.193172	1.4766e-10	8.34401e-13
INP54	Q08227	0.494901	0.8001	0.595417	0.810608	3.02831	1.25325	1.63792	3.78491	2.10483	1.24462	4.68552	1.57771	0.00612595	1.42948e-05	0.000728638
SLS1	P42900	0.903487	2.09844	3.87243	1.10948	1.32423	0.657607	1.228	0.631054	0.169818	1.15348	0.584709	0.107706	0.162539	0.0791975	9.9724e-23
ATP7	P30902	1.52809	5.3069	3.03643	0.935449	0.695032	0.333604	0.612169	0.130968	0.109867	0.663128	0.0408968	0.153592	0.142212	1.16608e-12	1.72301e-27
TUM1	Q08686	3.72605	2.24763	0.857144	0.808503	0.370027	0.621294	0.216987	0.16463	0.724842	0.132352	0.272135	0.849185	1.88768e-09	1.2602e-12	0.159004
ATP4	P05626	1.69145	4.09376	2.60329	0.999101	0.892117	0.388663	0.590677	0.217921	0.149297	0.618845	0.108695	0.215442	0.105317	7.4397e-08	7.64909e-21
CIN4	P39110	1.14797	0.828263	0.752656	0.770976	0.923538	3.8949	0.671599	1.11503	5.17487	0.77004	1.06827	8.82896	0.281294	0.921075	7.629e-20
RPA34	P47006	3.40554	0.976794	1.57276	1.25776	0.199879	0.658498	0.369328	0.204628	0.418689	0.22566	0.583613	0.530615	0.000289222	4.2934e-12	1.79717e-05
STB2	P46679	0.735798	0.448919	0.294951	0.810773	2.33468	1.73902	1.1019	5.20067	5.89596	1.05334	3.69548	2.72087	0.350851	5.40662e-09	5.61698e-15
AAP1	P37898	3.62475	0.319477	1.11722	1.4559	0.477482	0.496473	0.401655	1.49457	0.444382	0.222388	1.11574	0.650334	0.00119079	0.201045	0.000270194
POM34	Q12445	1.27195	0.619388	2.03753	3.31567	0.667901	0.812339	2.60676	1.07832	0.398688	4.12307	1.0342	0.427741	3.65968e-06	0.997735	1.38992e-06
DED81	P38707	2.62678	1.05742	1.89526	1.18014	0.333561	0.187882	0.449272	0.315448	0.0991326	0.366875	0.605476	0.306216	0.00523946	9.38866e-07	1.98062e-22
RSC2	Q06488	1.8336	1.326	3.15388	1.3855	0.251999	0.8552	0.755617	0.190044	0.271158	0.733008	0.475	0.203249	0.578654	2.85263e-12	3.38057e-13
ELP2	P42935	4.05001	0.48675	2.19017	0.762696	0.279026	1.09655	0.18832	0.573243	0.500669	0.102428	0.865902	0.468584	3.78194e-11	0.00885637	0.000149704
COA1	P40452	4.63104	0.888967	0.848222	1.78762	0.595515	0.352705	0.386008	0.669896	0.415817	0.13933	0.815947	0.709307	0.000747388	0.0776413	0.00035176
ESC1	Q03661	0.41848	0.533521	1.25685	0.94585	2.34019	0.763246	2.2602	4.38631	0.607269	1.4413	3.49834	0.710249	2.30706e-05	3.12212e-07	0.0160376
GEP5	Q12393	1.29003	1.09109	0.695582	0.623117	2.24181	2.55792	0.483025	2.05465	3.67738	0.629853	2.22025	3.63596	0.0106746	0.0315094	1.17006e-11
TRM82	Q03774	3.14345	0.636082	1.59861	1.05267	0.186409	0.856283	0.334877	0.293058	0.535642	0.234754	0.732209	0.597774	4.37258e-05	2.23119e-08	0.00146613
AYR1	P40471	1.08874	0.582794	0.238984	2.88689	1.8919	0.516657	2.65159	3.24626	2.16189	3.47774	2.47788	1.21224	2.16896e-06	5.53593e-05	0.00939556
YLR278C	Q05854	0.891841	0.93835	3.6701	2.31707	0.543122	0.609644	2.59808	0.578805	0.166111	2.68557	0.760369	0.11987	2.65798e-06	0.0187791	1.29222e-22
COX14	P39103	4.1201	2.59201	1.64361	0.840957	0.54715	0.284457	0.204111	0.211091	0.173068	0.10301	0.242346	0.389811	4.03072e-10	3.19499e-09	1.21519e-14
CSE4	P36012	1.12641	0.266106	0.573778	1.33594	2.26239	2.61318	1.18602	8.50184	4.55434	1.15631	3.98971	4.11075	0.217682	1.30927e-15	9.63003e-15
ADE13	Q05911	3.67278	0.784425	1.45378	0.538745	0.313844	0.360423	0.146686	0.400094	0.247921	0.11391	0.721674	0.46867	7.41707e-15	5.51841e-05	4.33241e-10
SHE4	P51534	0.768486	0.625815	0.537279	0.792465	3.41692	1.46618	1.0312	5.45995	2.7289	1.01676	6.9216	1.90383	0.519494	1.21932e-08	3.28641e-06
ATG33	Q06485	0.517202	0.840903	0.509923	1.12308	2.60965	1.60428	2.17145	3.10339	3.14612	1.5219	3.40758	2.13518	5.90347e-05	0.000255576	8.13719e-08
HXT6	P39003	2.7113	1.58578	0.925754	0.94742	1.38674	1.30793	0.349434	0.874484	1.41283	0.294455	0.87113	1.30331	8.80467e-05	0.512319	0.11125
MNL1	P38888	0.943492	0.395119	0.496726	1.40121	0.777305	2.72135	1.48513	1.96727	5.47857	1.37337	1.30332	4.67389	0.0259554	0.019168	8.81771e-18
DIB1	Q06819	0.70264	1.97907	2.37664	1.20354	0.86065	0.774779	1.71288	0.434876	0.325998	1.4151	0.460598	0.329452	0.00375596	0.00141378	2.39475e-09
IOC3	P43596	0.958062	0.565832	0.322249	3.22222	1.2149	1.22823	3.36327	2.1471	3.81143	4.80374	1.56815	1.87382	7.12507e-09	0.0107522	1.79194e-08
SEY1	Q99287	4.24067	0.789683	1.48447	1.39931	0.296903	0.46857	0.329974	0.375977	0.315648	0.139529	0.710654	0.49452	4.30707e-05	1.64004e-05	7.39987e-08
RQC2	Q12532	1.42551	0.770945	0.750578	4.76865	0.657181	0.805115	3.34522	0.852436	1.07266	10.1481	0.924174	1.03853	1.59549e-08	0.405375	0.817677
FMN1	Q03778	1.24555	0.728052	0.583168	3.43703	0.851275	0.889611	2.75945	1.16925	1.52548	4.56774	1.08917	1.23665	1.07611e-06	0.795452	0.0812595
HEM15	P16622	3.40925	1.56499	0.645986	1.2466	0.879185	0.258892	0.365652	0.561783	0.40077	0.223346	0.621659	0.764668	0.000242902	0.0221211	0.000746955
LHP1	P33399	4.26871	0.723038	0.987265	1.04565	0.226095	0.851458	0.244957	0.312701	0.862441	0.107093	0.708607	0.910161	5.87911e-08	2.02198e-07	0.48799
HAT2	P39984	1.2625	0.152281	0.307165	1.16161	1.9713	1.46389	0.920087	12.9451	4.76581	0.932458	3.52841	2.22951	0.856234	9.62401e-24	1.7264e-11
YGP1	P38616	1.47175	1.24524	0.273539	1.63048	3.04874	0.578426	1.10785	2.44832	2.1146	1.1163	3.49066	1.23532	0.354737	0.00745852	0.0084051
PET309	P32522	1.8876	1.2964	4.01465	1.61166	0.377724	0.683038	0.853814	0.291364	0.170136	0.825912	0.528994	0.099331	0.932335	3.22351e-07	4.80619e-23
RNY1	Q02933	0.797239	0.755282	0.218412	1.05938	2.83971	0.81858	1.32881	3.7598	3.74787	1.19926	4.24107	1.51589	0.0796374	1.31815e-05	1.11614e-06
SIP18	P50263	1.25853	0.447471	0.249109	0.791252	1.55923	2.96078	0.628711	3.48454	11.8855	0.723328	2.16109	6.5508	0.173119	8.64962e-06	1.20802e-30
TDA11	P38854	0.887953	0.191488	0.374607	1.55034	1.84734	1.39536	1.74597	9.64729	3.72486	1.5827	3.15109	2.02898	0.00317986	1.58533e-18	7.59033e-09
HNM1	P19807	0.896443	2.30956	1.86106	0.577627	0.300827	0.570897	0.644354	0.130253	0.306759	0.801728	0.248491	0.408905	0.202196	5.16678e-16	4.73616e-09
RRP40	Q08285	0.887263	0.504469	0.94915	0.51891	1.21332	2.86864	0.584844	2.40514	3.02233	0.774666	1.6345	3.78289	0.086984	0.0024997	1.53536e-09
DRS1	P32892	3.26725	0.729135	2.13697	0.767227	0.3011	1.54316	0.234823	0.412955	0.722125	0.176774	0.743273	0.662591	1.33722e-08	8.54691e-05	0.0676445
RPL6A	Q02326	3.74176	0.974337	0.918921	1.2048	0.235563	0.361265	0.321988	0.241767	0.39314	0.172305	0.599248	0.679405	2.38327e-05	6.98049e-10	0.000108318
CUE2	P36075	0.678143	1.04812	0.380739	0.62552	3.17021	1.24608	0.922401	3.02466	3.27279	0.964182	4.35324	1.82177	0.8454	0.000568293	3.13028e-07
FIN1	Q03898	0.966655	0.195075	0.327423	0.954983	2.09917	1.50213	0.987925	10.7608	4.58774	0.991942	3.74274	2.25747	0.643996	6.64974e-20	2.91785e-11
SUI1	P32911	2.19836	1.95027	1.56246	2.50719	0.296914	0.481457	1.14048	0.152243	0.30814	1.2387	0.3179	0.4727	0.303895	2.82943e-14	2.73658e-08
YAR064W	P39563	3.12296	1.71827	0.179615	0.527245	0.659397	1.70735	0.168829	0.383756	9.50561	0.165429	0.480007	2.88333	6.51643e-13	0.000164008	4.60451e-20
YIL029C	P40538	2.79799	1.28102	1.14937	0.78165	1.12243	0.147346	0.279361	0.8762	0.128197	0.247184	0.8959	0.499299	8.25288e-07	0.501391	1.92981e-14
GAL80	P04387	0.652976	0.896872	0.378959	2.29336	2.0847	1.26358	3.51217	2.32441	3.33434	3.11749	2.2781	1.84628	1.17919e-09	0.00809738	1.90617e-07
RMR1	P53060	0.925956	0.571359	0.267408	0.993107	3.68188	1.34368	1.07252	6.44407	5.02483	1.04765	8.63694	2.10858	0.420211	3.04192e-10	1.84476e-11
GPD1	Q00055	0.941682	0.433088	0.194452	1.59998	2.35663	0.832053	1.69907	5.44146	4.27896	1.57822	3.79353	1.55574	0.004714	1.7929e-09	1.28402e-07
MRPL3	P36516	4.13204	1.45219	1.49701	1.36818	0.408471	0.404747	0.331115	0.281279	0.27037	0.14723	0.485075	0.469025	4.47721e-05	2.25186e-07	2.20069e-09
GRX8	Q05926	0.883407	1.13613	0.645273	0.660314	3.81724	0.554174	0.747463	3.35986	0.858821	0.856727	6.41349	0.938807	0.534546	0.000191068	0.533248
RPS21A	P0C0V8	4.49617	0.742869	0.891302	1.69609	0.349348	0.280185	0.37723	0.470269	0.314355	0.143579	0.761269	0.65469	0.000504934	0.000837766	4.397e-06
RDL1	Q12305	0.987207	0.417131	0.439441	2.0366	2.5215	1.67474	2.06299	6.04486	3.81107	2.06966	4.3001	2.3543	0.000243095	1.58948e-10	6.14213e-10
PUS1	Q12211	1.8009	0.648784	2.53206	1.27267	0.237285	0.567534	0.706686	0.365738	0.224139	0.693405	0.751842	0.256223	0.404591	5.45209e-06	1.2125e-14
YML6	P51998	1.35079	1.40596	2.44459	2.11968	1.09803	0.605303	1.56922	0.780982	0.247609	1.70396	0.8078	0.27946	0.0151135	0.286123	4.64542e-13
PUS6	P53294	4.00938	0.896483	2.26221	1.21956	0.351404	0.518932	0.304177	0.391981	0.229392	0.144604	0.685354	0.29869	7.98928e-06	5.13951e-05	1.35354e-13
MTC7	P32633	4.71615	0.727189	0.475224	0.510546	0.610017	0.369331	0.108255	0.83887	0.777172	0.0541985	0.921993	0.92923	8.13467e-20	0.367543	0.361783
NOP58	Q12499	3.51489	1.33245	1.58647	1.44709	0.266625	0.352903	0.411703	0.200101	0.222445	0.238523	0.477699	0.425265	0.00172049	1.47303e-11	1.06024e-11
TAF9	Q05027	1.37734	0.720171	0.393875	3.82475	1.6396	0.488671	2.77691	2.27668	1.24068	5.45436	1.89137	1.06791	1.06609e-06	0.00764058	0.480712
SWI1	P09547	0.712182	2.52888	1.22764	0.356973	0.702192	1.54695	0.501238	0.277669	1.2601	0.781756	0.281911	1.24773	0.0144453	1.44732e-06	0.276691
SYH1	Q02875	1.19716	1.19344	1.46993	3.14726	0.672011	0.930181	2.62894	0.563087	0.632806	3.86401	0.696681	0.687891	2.88544e-06	0.0174443	0.0205091
OST3	P48439	0.851016	0.764858	0.748836	3.30559	1.38953	0.356431	3.88429	1.81672	0.47598	5.48151	1.54186	0.761859	1.29017e-10	0.0662908	0.00310401
SMF2	P38778	0.809556	2.49136	1.74623	0.379582	0.513165	1.9245	0.468877	0.205978	1.10209	0.742275	0.253807	1.13153	0.00604891	1.38714e-09	0.665313
VMA10	P48836	2.39807	3.29436	1.63546	1.50523	0.412227	0.195758	0.627684	0.125131	0.119696	0.538553	0.135641	0.368643	0.183854	3.65212e-15	1.37832e-18
YPR015C	Q12531	0.664176	2.11985	2.95806	0.919717	0.793114	1.35595	1.38475	0.374137	0.458392	1.19378	0.398669	0.329395	0.05129	0.000177265	5.71244e-06
HEM1	P09950	0.958721	3.52808	3.45848	0.786745	0.865977	1.1407	0.820619	0.245453	0.329827	0.887626	0.157989	0.200576	0.810499	4.55644e-07	1.13019e-10
AGP3	P43548	0.678255	1.10627	0.796112	0.380377	2.82892	0.903565	0.560817	2.55717	1.13497	0.813448	3.30042	1.07732	0.0542931	0.00406101	0.631597
ATP20	Q12233	1.42511	4.49208	3.25018	1.27365	0.71693	0.445219	0.89372	0.159599	0.136983	0.900339	0.073041	0.143094	0.943679	7.10976e-11	1.08878e-24
FSH1	P38777	3.75944	0.838182	0.779134	0.596266	0.255409	0.774052	0.158605	0.304718	0.993477	0.111632	0.667679	0.996484	1.21406e-13	1.82669e-07	0.942983
CAX4	P53223	3.93172	0.796646	0.953502	1.58239	0.396356	0.719549	0.402468	0.497531	0.754638	0.196237	0.757706	0.850302	0.00128972	0.00221961	0.200984
AHC2	P25649	0.851362	0.710292	0.38979	2.03747	2.42576	1.78801	2.39319	3.41516	4.58711	2.27538	3.28403	2.63576	1.3435e-05	4.50962e-05	2.42442e-12
YMR253C	Q04835	1.15198	2.5664	2.16338	0.783761	0.399844	1.26547	0.68036	0.1558	0.58495	0.774738	0.222742	0.536664	0.307907	6.18068e-13	0.00292737
ECM3	Q99252	0.969488	3.01595	2.18879	0.36128	0.974153	1.35076	0.37265	0.323	0.617126	0.656011	0.242861	0.559407	0.000143177	4.11627e-05	0.00701071
YPR064W	Q12492	1.17899	0.760222	0.43521	0.402175	4.52218	0.722611	0.341118	5.9485	1.66037	0.583654	13.5663	1.22044	2.81563e-05	7.39941e-09	0.050204
RRP46	P53256	2.12002	0.319068	1.39107	0.827331	0.997277	2.98787	0.390247	3.12559	2.14789	0.40819	1.60015	3.02472	0.000543962	2.08412e-05	1.53001e-05
UTP15	Q04305	2.70363	0.620373	2.65773	2.01314	0.278102	0.620133	0.744606	0.448282	0.233332	0.619643	0.788799	0.243569	0.546257	0.000274682	2.11486e-14
LSM7	P53905	1.51796	3.0474	0.714617	1.09192	1.03476	1.84962	0.719334	0.339555	2.58827	0.744302	0.247819	2.19619	0.444155	9.53883e-05	2.26388e-06
MTH1	P35198	0.639409	1.29635	0.601655	0.543884	1.44862	2.28899	0.850604	1.11746	3.80449	0.935932	1.11132	3.22061	0.91656	0.921087	1.58545e-11
RSA4	P25382	2.46997	0.499413	2.85957	1.23163	0.237373	1.23401	0.498642	0.475304	0.431537	0.42386	0.833908	0.324084	0.0196661	0.000521498	1.41521e-06
OMA1	P36163	0.778002	3.71039	2.26982	0.774946	0.961658	1.41667	0.996072	0.25918	0.624133	0.997884	0.148782	0.553575	0.616069	1.62839e-06	0.00785041
GDB1	Q06625	0.932445	0.490454	0.266126	0.696804	2.99521	0.488459	0.747287	6.10702	1.83544	0.849308	5.67553	1.16662	0.53485	3.46629e-10	0.0420318
YKL050C	P35736	0.597656	0.90746	0.655161	0.70061	1.86794	2.51397	1.17226	2.05843	3.83718	1.07397	1.94596	3.62708	0.22345	0.0261749	3.86594e-12
YHC3	P47040	0.732627	0.726744	0.697046	0.836398	1.35902	2.54497	1.14164	1.87001	3.65108	1.07458	1.55001	3.59982	0.275906	0.0502907	1.55293e-11
HRD3	Q05787	0.929038	5.68922	1.26864	1.33012	0.829188	0.474033	1.43172	0.145747	0.373654	1.3205	0.0344338	0.5765	0.038807	3.57687e-11	7.19694e-06
EAF3	Q12432	0.784791	1.03781	0.643047	0.640256	3.88977	1.49529	0.81583	3.74806	2.32532	0.904671	7.21981	1.80531	0.792181	3.67424e-05	6.41909e-05
PRS1	P32895	4.14957	0.825616	1.53114	0.952201	0.238881	0.36089	0.22947	0.289337	0.2357	0.109017	0.665848	0.444344	1.06842e-08	4.61765e-08	6.93124e-11
RRP12	Q12754	2.68099	0.952066	3.76765	0.501457	0.339111	1.30015	0.187042	0.356184	0.345082	0.220747	0.653856	0.180804	1.29862e-11	9.07547e-06	2.54058e-10
DSK2	P48510	1.11131	1.22009	0.864542	3.31243	1.28435	1.06862	2.98065	1.05267	1.23605	4.59836	1.04555	1.15195	1.66874e-07	0.942869	0.369941
HTL1	Q9URQ5	3.82668	0.44308	1.96738	0.539301	0.277813	0.650174	0.140932	0.627004	0.330477	0.102424	0.891763	0.401311	1.87463e-15	0.0250477	1.85156e-08
FKS1	P38631	2.15203	2.6685	0.372979	1.55415	0.739406	0.314117	0.722179	0.277087	0.842184	0.660724	0.262594	0.960021	0.461422	1.69544e-06	0.565599
BIO4	P53630	0.548858	2.43595	1.39298	0.581199	0.753469	1.03172	1.05892	0.309312	0.740657	1.02267	0.311546	0.778484	0.441716	1.00209e-05	0.129248
RPA49	Q01080	4.11219	0.524893	1.68805	1.75961	0.371182	0.602426	0.427901	0.707157	0.356877	0.195796	0.898935	0.471188	0.00330413	0.0957592	3.99837e-07
DBP2	P24783	3.48338	1.22132	2.25071	0.44746	0.249268	0.514194	0.128456	0.204097	0.228459	0.121926	0.50978	0.300094	4.06105e-17	1.57554e-11	1.29525e-13
MIG2	P53035	0.690696	0.920718	0.817653	0.534237	1.7022	2.54602	0.773476	1.84877	3.11381	0.897225	1.7189	3.31353	0.629063	0.0650671	1.81037e-09
NPL6	P32832	1.76931	3.05381	2.08104	0.462492	0.395096	0.387916	0.261397	0.129378	0.186405	0.404211	0.158361	0.309257	8.91118e-08	5.59305e-15	1.1089e-15
QCR7	P00128	1.54451	4.33944	3.11254	1.07601	0.757454	0.49683	0.696668	0.174551	0.159622	0.722716	0.0835054	0.163152	0.367386	5.75837e-10	1.22092e-21
SPB4	P25808	2.66241	0.95457	3.0994	1.30883	0.289729	1.07906	0.491596	0.303518	0.348151	0.39132	0.630758	0.2465	0.0169772	2.6866e-07	1.69227e-09
RGI2	P40188	1.54295	0.539478	0.312432	0.544348	1.1599	3.2984	0.352797	2.15004	10.5572	0.500485	1.53732	7.92257	6.81422e-05	0.0100493	1.6685e-30
ERV1	P27882	1.02415	1.68089	2.25697	0.397096	0.64651	0.573579	0.387732	0.384624	0.254137	0.647497	0.488226	0.31135	0.000313327	0.000161692	3.0373e-12
UBC6	P33296	1.47246	0.702862	0.725955	4.82615	0.625352	0.426645	3.27761	0.889722	0.587702	10.2226	0.947692	0.812641	2.77392e-08	0.497579	0.0315016
MSS116	P15424	3.35231	0.903781	1.91706	1.57759	0.381514	0.315183	0.470598	0.422131	0.16441	0.292251	0.696277	0.329448	0.0107225	0.000199358	1.47762e-16
RPL34A	P87262	4.15712	0.906216	0.904018	1.55468	0.277007	0.323854	0.37398	0.305674	0.358238	0.16466	0.646531	0.668888	0.000415096	2.63266e-07	2.96668e-05
TRM11	Q12463	2.69352	1.11973	2.58758	0.328592	0.345684	1.333	0.121994	0.308721	0.515153	0.194127	0.584775	0.419116	2.07383e-18	7.05334e-07	0.000151432
HGH1	P48362	3.29841	0.739966	2.83646	0.905798	0.218539	0.872252	0.274617	0.295337	0.307514	0.190437	0.696682	0.25628	6.81904e-07	5.10587e-08	7.57976e-11
ROX1	P25042	0.594736	3.27243	3.14257	0.589548	1.19711	0.949689	0.991277	0.365817	0.302201	0.99641	0.237283	0.218714	0.62624	0.000349058	1.48746e-11
MRPL22	P53881	3.34478	1.2166	1.59776	1.05791	0.383287	0.242116	0.316287	0.315048	0.151535	0.20492	0.561239	0.39076	1.4761e-05	1.46688e-06	7.63408e-16
TDA2	P40045	1.05083	0.913296	1.19171	2.71533	1.76641	1.18643	2.58399	1.9341	0.995569	3.17004	1.8064	0.996347	3.54875e-06	0.0449777	0.94313
CAB2	P40506	1.34945	1.91591	2.76837	1.78492	0.704793	0.560619	1.3227	0.367863	0.202509	1.35235	0.431934	0.216471	0.0912442	0.000106497	8.36227e-17
YPT53	P36019	1.19106	0.308231	0.204545	1.07705	1.89785	1.97329	0.904279	6.15723	9.64722	0.924016	3.0097	3.40757	0.906975	1.5827e-11	5.18884e-22
KRI1	P42846	2.72684	0.680426	3.35022	1.59123	0.427347	0.863832	0.583544	0.628058	0.257843	0.455142	0.839104	0.178452	0.102405	0.0350667	2.61981e-14
YRM1	Q12340	1.08365	1.03626	0.862786	3.36139	0.463142	0.620768	3.10191	0.446936	0.719492	4.84918	0.672163	0.845562	6.1785e-08	0.0006671	0.149233
RSN1	Q03516	0.629307	4.23464	1.69215	0.506611	1.5866	0.798232	0.80503	0.374672	0.471727	0.91847	0.159537	0.538151	0.748308	0.000840742	0.000127317
COS12	P53053	3.28769	0.648274	1.2658	0.483716	0.33264	0.310301	0.147129	0.513116	0.245142	0.143192	0.803498	0.515663	6.08371e-15	0.00261392	1.78317e-09
IST3	P40565	0.700306	1.36087	2.67543	0.652218	0.844071	0.846841	0.931333	0.620244	0.316525	0.967217	0.698921	0.28154	0.815849	0.0510131	3.32398e-10
HEM2	P05373	3.73516	2.68083	1.7925	0.993885	0.335997	0.461085	0.266089	0.125333	0.25723	0.149553	0.19685	0.397378	3.74915e-07	5.3142e-16	8.03822e-11
SRB7	P47822	2.461	0.896235	4.14452	0.466966	0.570171	0.263612	0.189746	0.636185	0.063605	0.251036	0.79771	0.0678782	1.70154e-11	0.0483273	2.00339e-42
RSM27	P53305	2.64369	1.73693	3.03137	1.43421	0.581753	0.301295	0.542503	0.334932	0.0993924	0.432424	0.449011	0.150718	0.0511637	1.54074e-05	4.78828e-29
KRR1	P25586	3.75672	0.794282	1.43425	0.824775	0.201541	0.924565	0.219547	0.25374	0.644633	0.131038	0.663082	0.702376	2.65397e-09	1.01513e-09	0.0269766
SEC17	P32602	0.721135	1.0364	0.41877	0.839115	2.92075	1.83291	1.1636	2.81817	4.37689	1.08521	3.69187	2.66501	0.240187	0.00125927	5.80445e-12
ARA1	P38115	1.0517	1.57412	0.392454	0.820624	4.30378	1.14823	0.780283	2.73409	2.92577	0.851999	6.63299	1.68854	0.661686	0.00360112	4.5942e-06
ISM1	P48526	1.00629	0.645098	3.27317	1.15666	1.48713	1.17302	1.14943	2.30528	0.358374	1.10985	1.79257	0.233234	0.270314	0.00582005	2.70359e-09
PRM15	Q03262	1.23398	0.200747	0.50245	2.63659	2.12723	0.691158	2.13666	10.5966	1.37558	2.64379	3.80127	1.13974	0.000154598	1.46466e-19	0.229174
MGA1	P53050	1.51379	0.443296	0.224092	0.685192	2.6685	0.470121	0.452633	6.01968	2.09789	0.563076	4.67577	1.18594	0.00462329	2.50843e-10	0.0156017
DDR48	P18899	0.833408	0.865428	0.30735	1.20176	3.60387	0.336071	1.44198	4.16426	1.09345	1.29088	6.67349	1.02011	0.0349284	4.59129e-06	0.818761
KIP1	P28742	0.952342	0.55459	0.558492	1.84866	0.448709	2.45512	1.94117	0.809082	4.39598	1.86131	0.929237	3.72342	0.000655936	0.279457	7.63673e-14
SLU7	Q02775	0.547336	1.26358	0.97516	0.944296	1.6032	2.60443	1.72526	1.26878	2.67077	1.31673	1.26542	3.09356	0.00306198	0.619364	1.11224e-07
YKR104W	P0CE69	0.859491	3.17516	1.05539	0.877979	1.00041	1.90979	1.02151	0.315074	1.80956	1.0129	0.22148	1.80801	0.546393	3.15095e-05	0.00228726
YER084W	P40057	1.4081	0.407897	1.16882	0.347433	2.19758	1.8101	0.246739	5.38759	1.54866	0.47941	3.45739	1.55971	1.44198e-08	1.58242e-09	0.0267701
RPS9A	O13516	3.56677	0.856611	1.73034	1.22144	0.222838	0.471715	0.34245	0.260139	0.272614	0.196782	0.644489	0.417942	7.5229e-05	2.93412e-09	5.36058e-10
GRS2	Q06817	0.785794	0.599333	0.579199	2.41918	2.25068	1.06534	3.07864	3.75531	1.83933	3.1024	3.14127	1.40069	4.62456e-08	6.44338e-06	0.00783857
PKH1	Q03407	0.639411	0.630058	0.470236	0.554994	1.67282	2.08014	0.867977	2.65503	4.42361	0.943166	2.06017	3.05232	0.977213	0.00103701	7.11978e-13
YPL119C-A	Q3E751	0.614515	0.702657	0.519885	0.584234	1.99507	2.50745	0.950724	2.83932	4.82309	0.97923	2.44937	3.96567	0.751828	0.00054419	2.85927e-15
SWD1	P39706	2.37835	0.74195	0.390458	0.779321	0.650636	0.464643	0.327673	0.876927	1.18999	0.330099	0.938667	1.05277	2.23337e-05	0.466045	0.583436
NMD3	P38861	3.6423	1.19343	1.78912	0.450419	0.240321	1.07704	0.123663	0.20137	0.601994	0.109433	0.516518	0.610439	9.30898e-18	8.95932e-12	0.00706856
MAK32	P23060	0.841637	0.514831	1.44107	3.23294	0.762371	1.09985	3.84125	1.48082	0.763218	5.24631	1.18718	0.789374	1.68068e-10	0.246401	0.166347
YNL034W	P53963	3.09358	0.195065	2.1273	0.957752	1.319	0.948205	0.309593	6.76185	0.445732	0.227537	2.17941	0.441628	8.84082e-06	5.23097e-14	1.40607e-05
HXT8	P40886	0.462575	0.574553	0.657351	1.59746	2.30095	1.10956	3.45341	4.00477	1.68793	2.19601	3.309	1.36813	1.04141e-09	1.96493e-06	0.020405
EFM5	P53200	1.98122	1.70957	2.9439	0.438437	0.32809	0.497421	0.221296	0.191914	0.168967	0.343223	0.383825	0.183458	1.11039e-09	1.99681e-11	3.7461e-20
FOX2	Q02207	0.829389	0.671479	0.67444	0.545175	1.40905	3.58184	0.657321	2.09843	5.31084	0.821189	1.66737	7.50265	0.234154	0.0163319	1.31859e-19
SSE2	P32590	1.74089	0.781755	0.173246	2.10677	2.54011	0.705309	1.21017	3.24924	4.07114	1.28867	3.38312	1.446	0.196025	0.000116526	1.2582e-06
VEL1	P53058	0.780651	2.56239	1.87086	0.942337	0.519458	0.940632	1.20712	0.202724	0.502781	1.11859	0.24267	0.524775	0.182768	1.08138e-09	0.000287949
RAV2	Q03956	0.840682	1.15393	0.267381	1.53829	3.52959	1.0007	1.82981	3.05876	3.7426	1.62181	5.18973	1.66246	0.00153653	0.000610442	1.88868e-07
REC102	Q02721	1.59278	1.20671	0.351347	0.515949	1.89218	2.15711	0.32393	1.56805	6.13954	0.474069	1.60823	3.49614	1.21246e-05	0.227412	2.42804e-17
HBN1	Q96VH4	1.23989	0.3221	0.305332	1.68894	3.71349	0.458975	1.36217	11.529	1.5032	1.36514	10.4933	1.11237	0.0681771	2.98891e-18	0.179511
SDH6	Q3E785	1.56218	0.699034	0.552455	2.28949	2.63609	1.34899	1.46557	3.77105	2.44181	1.65555	3.82923	1.73692	0.0344749	9.86957e-06	4.38546e-05
ITR1	P30605	0.712473	2.78963	1.61975	0.560037	0.566116	0.731411	0.786047	0.202936	0.451558	0.89973	0.214119	0.540236	0.677702	1.78994e-09	6.73741e-05
RSM25	P40496	4.06949	1.04795	1.40781	1.43109	0.536523	0.406563	0.351663	0.511974	0.288791	0.160606	0.701528	0.499568	0.000137343	0.00481266	1.79077e-08
VMA4	P22203	1.60867	4.84467	1.61429	1.71961	0.772529	0.384205	1.06896	0.15946	0.238002	1.07993	0.0594516	0.426292	0.441099	1.16829e-10	4.37502e-11
COX19	Q3E731	2.41869	0.838685	2.81845	1.85128	0.785737	0.667378	0.765406	0.936868	0.236789	0.674827	0.963965	0.225145	0.619639	0.637256	1.46402e-14
PFK26	P40433	0.657053	1.67783	0.507116	0.586376	1.82157	2.22292	0.892433	1.08567	4.38345	0.952191	1.10477	3.2848	0.945599	0.987393	3.51376e-13
FCF1	Q05498	2.16729	0.642053	0.806106	3.93824	0.873986	0.643798	1.81713	1.36124	0.798652	3.41279	1.17441	0.893594	0.00279145	0.417507	0.32884
YPL277C	Q08989	0.615747	1.26886	0.608961	0.743965	1.71392	2.81585	1.20823	1.35076	4.62402	1.09294	1.36137	4.61679	0.177002	0.481721	1.7343e-15
IMH1	Q06704	0.844173	0.173835	0.860704	2.55427	0.953465	0.878537	3.02577	5.48489	1.02072	3.27183	1.71669	1.01244	7.78281e-08	7.81924e-12	0.972716
RPS25B	P0C0T4	5.12808	1.00908	1.40369	1.57641	0.444482	0.351065	0.307407	0.440482	0.250102	0.0852787	0.676144	0.48209	1.2783e-05	0.000505743	8.04883e-10
NDJ1	Q12366	0.790047	3.0532	1.42177	2.58245	0.780838	0.59105	3.26873	0.255744	0.415714	3.46391	0.206991	0.562249	1.07701e-08	5.75579e-07	2.6941e-05
MST28	P39552	1.08447	1.00367	0.678204	4.31222	0.615459	0.63138	3.97634	0.613209	0.930959	9.36806	0.764077	0.968065	1.12628e-10	0.0367585	0.752686
CRF1	Q04930	0.648398	0.787776	0.504215	0.651382	1.99395	2.47886	1.0046	2.53111	4.91628	1.00207	2.30725	3.93032	0.589422	0.00269085	1.85452e-15
SNC1	P31109	1.48141	1.02104	0.498507	1.58054	2.83948	1.27193	1.06692	2.78097	2.55148	1.07113	3.527	1.70932	0.443623	0.00142666	2.76338e-05
INP2	Q03824	0.555736	0.886731	0.614828	0.776102	1.59868	2.21359	1.39653	1.80289	3.60034	1.16503	1.63802	3.02883	0.0450502	0.077171	1.15782e-10
CTR1	P49573	3.81001	2.00533	2.84366	0.500057	0.548563	0.762906	0.131248	0.273552	0.268283	0.100834	0.364309	0.236391	1.15278e-16	4.33494e-07	8.56551e-13
HAP3	P13434	1.51101	2.32781	3.10519	0.814747	0.509172	0.67938	0.539207	0.218734	0.218789	0.617169	0.283488	0.186105	0.0421462	4.3751e-09	1.88898e-16
IGO2	Q9P305	1.23936	0.666686	1.0418	0.333608	0.461982	2.72493	0.269178	0.692953	2.6156	0.533754	0.867717	3.21124	1.22233e-07	0.0896508	1.44948e-07
RPS22A	P0C0W1	3.72647	0.883739	0.87737	1.5424	0.304947	0.250588	0.413904	0.345065	0.285613	0.220054	0.669524	0.647619	0.00192265	3.76295e-06	1.11232e-06
ARC19	P33204	2.08518	0.759628	0.583082	3.8556	0.860333	0.309463	1.84905	1.13257	0.530737	3.41153	1.0723	0.827242	0.0021384	0.879459	0.0189323
SAM37	P50110	1.4864	3.46988	2.70926	0.237968	0.77471	0.916986	0.160097	0.223267	0.338464	0.420905	0.154409	0.288717	1.67297e-14	5.67671e-08	2.21744e-09
YBR126W-A	Q8TGU7	2.90105	3.5795	0.499416	0.835601	2.25631	0.269765	0.288034	0.630342	0.540161	0.238912	0.39965	0.852841	1.73017e-06	0.108469	0.0307069
ARG2	P40360	0.704836	1.35561	2.40708	0.539151	0.750527	0.70255	0.764931	0.553645	0.291868	0.891505	0.657434	0.306821	0.596897	0.0164697	8.59425e-11
NSE1	Q07913	0.821583	1.15887	0.697571	0.425457	1.34913	2.87191	0.51785	1.16418	4.11701	0.759896	1.14097	4.51379	0.0227767	0.819656	6.88194e-14
HBT1	Q07653	0.605333	0.585535	0.584278	0.637565	2.26497	2.43449	1.05325	3.86821	4.16666	1.02259	3.20302	3.60553	0.457062	3.69563e-06	4.5339e-13
CYC1	P00044	1.74559	2.20875	3.18928	1.09515	0.472171	0.567409	0.627381	0.213773	0.177911	0.637086	0.30008	0.162457	0.176378	1.83594e-09	4.59415e-20
ICL2	Q12031	0.826077	0.602539	0.785114	0.694915	1.39979	3.85699	0.841223	2.32315	4.91265	0.913096	1.73779	8.40866	0.884994	0.00487637	8.30797e-19
RPL22A	P05749	4.06164	1.04913	1.03706	0.87103	0.319105	0.231646	0.214453	0.304162	0.223368	0.109529	0.602893	0.572198	1.60221e-09	3.96194e-07	3.15943e-09
YGR045C	P53229	2.48092	1.76863	0.406592	0.621941	0.759066	1.42376	0.25069	0.429183	3.50169	0.275671	0.496696	2.02394	4.78587e-08	0.000961109	2.32837e-08
CMS1	Q07897	4.15339	0.548649	1.0288	0.917186	0.372227	1.51646	0.220828	0.678443	1.47401	0.106122	0.884895	1.40217	3.73279e-09	0.0665768	0.0615413
ATP19	P81451	1.80206	2.29543	1.97898	1.09207	0.451913	0.304715	0.606012	0.196875	0.153976	0.611324	0.278642	0.313326	0.133578	2.53255e-10	1.17471e-17
YPL162C	Q12042	0.973165	0.432496	0.668009	0.487586	1.34002	2.70315	0.501031	3.09834	4.04658	0.71421	1.87582	4.09863	0.0157021	5.2633e-05	2.76174e-13
ACL4	Q03771	4.233	0.670212	1.29941	0.97875	0.336233	1.66829	0.231219	0.501682	1.28388	0.104803	0.793345	1.29135	1.35072e-08	0.00195832	0.228514
DIP5	P53388	0.80228	1.40786	2.48535	0.401652	0.521558	0.747599	0.500638	0.370462	0.300802	0.757528	0.540999	0.299837	0.014713	5.51838e-05	1.50264e-10
UTP4	Q06679	3.63116	0.783334	1.93247	0.982634	0.253943	1.2844	0.270612	0.324182	0.664642	0.159483	0.692847	0.638133	5.43286e-07	6.34613e-07	0.0258973
SNL1	P40548	4.26199	0.732055	0.76094	1.26822	0.408886	0.236556	0.297565	0.558545	0.310873	0.125541	0.799312	0.695256	5.38267e-06	0.00963029	1.16998e-05
SEC3	P33332	0.769467	0.559111	0.47778	3.06071	1.58654	0.640703	3.9777	2.83761	1.341	4.89478	2.03839	1.11955	5.51894e-11	0.000345753	0.281901
LEO1	P38439	4.43961	0.639004	0.855717	1.9104	0.76446	0.662172	0.430308	1.19633	0.773821	0.173234	1.09085	0.874454	0.00369998	0.729861	0.25879
MSN4	P33749	0.831436	0.212877	0.570799	0.86423	1.75946	2.30788	1.03944	8.26515	4.04324	1.02299	2.92124	3.3336	0.499255	3.83047e-16	2.35902e-12
SCD6	P45978	1.31605	1.03614	0.644313	4.35763	0.80079	0.647618	3.31114	0.772859	1.00513	8.23392	0.849479	1.00229	1.76907e-08	0.245254	0.981824
THO2	P53552	1.20751	0.445799	0.904685	3.28116	0.760383	0.763188	2.71729	1.70566	0.843595	4.2095	1.24365	0.906578	1.43996e-06	0.0811204	0.440154
BET4	Q00618	1.15768	0.734529	0.33971	2.86338	1.99508	0.879205	2.47338	2.71614	2.5881	3.26187	2.39587	1.45346	9.41388e-06	0.00103073	0.000156697
NDC1	P32500	0.703833	1.9691	1.84016	2.16424	0.362844	0.816634	3.07493	0.184269	0.443784	2.75186	0.32845	0.491913	4.0952e-08	1.51768e-11	2.60795e-05
YJR146W	P47174	1.0118	0.847283	2.74111	0.390595	0.471229	0.734495	0.38604	0.556165	0.267955	0.650128	0.770542	0.248856	0.000287248	0.0106469	1.31947e-12
RBK1	P25332	0.568978	1.65169	0.644461	2.37395	1.27344	0.684798	4.17231	0.770992	1.06259	3.49422	0.76937	1.02835	7.44299e-12	0.278245	0.85517
URA7	P28274	4.56726	0.488158	1.70085	1.48907	0.322319	0.546435	0.326031	0.660276	0.321272	0.118406	0.89141	0.449248	3.66702e-05	0.0472129	3.30532e-08
MRPL49	P40858	3.93572	1.03973	1.43086	1.49007	0.70945	0.356093	0.378602	0.682341	0.248866	0.183563	0.795382	0.474748	0.000491412	0.0989169	5.73921e-10
YLR122C	Q12312	2.49723	0.752787	1.33573	0.23601	0.819917	1.52966	0.0945087	1.08918	1.14519	0.208596	1.04763	1.14388	6.77045e-24	0.977893	0.548951
SPT15	P13393	2.38281	3.00565	1.48802	2.19678	0.620495	0.429896	0.921928	0.206443	0.288905	0.879021	0.191424	0.480256	0.855447	4.14887e-09	1.03539e-08
RSM26	P47141	4.57917	1.07919	1.56934	0.834244	0.324399	0.377047	0.182182	0.300595	0.240258	0.0745873	0.592632	0.437607	1.82467e-11	3.33386e-07	7.94264e-11
PYC2	P32327	0.675848	1.52456	2.24022	0.399169	1.03402	0.558215	0.590619	0.678242	0.249179	0.825489	0.711759	0.311649	0.0916714	0.114953	1.87759e-12
COS6	P53344	1.38515	4.94922	1.68247	0.278153	1.36538	0.818055	0.200811	0.275878	0.486223	0.464259	0.0833982	0.549269	3.30841e-11	1.39192e-05	0.000229097
FRS2	P15625	2.33713	2.46387	1.40983	2.5133	0.633982	0.264152	1.07538	0.257311	0.187364	1.12988	0.281286	0.451977	0.435479	2.69749e-07	1.14764e-12
ATP3	P38077	1.57925	4.05715	2.47673	1.38616	0.880089	0.400266	0.877733	0.216923	0.161611	0.87473	0.110563	0.237095	0.993179	6.45158e-08	3.51566e-19
KRE33	P53914	2.92066	0.926083	3.04416	0.850724	0.274189	1.2156	0.291278	0.296074	0.399322	0.23817	0.636444	0.281546	2.25393e-06	1.30223e-07	1.16108e-07
FUM1	P08417	1.39866	4.91141	2.57522	1.09283	0.949074	0.627577	0.781341	0.193239	0.243698	0.808977	0.0641532	0.259239	0.66925	1.31954e-08	1.36692e-13
PSY4	P38193	1.16888	0.13169	0.533676	1.25679	2.74807	1.12046	1.07521	20.8677	2.09951	1.06283	6.13209	1.5019	0.419259	1.08888e-32	0.0011245
MGT1	P26188	0.679482	2.32749	2.98768	0.687259	0.852815	1.07414	1.01145	0.36641	0.359523	1.00541	0.359814	0.26544	0.569937	0.000159903	6.07183e-09
IMG2	P25642	2.4679	1.14619	2.15976	2.24669	0.658732	0.395764	0.910365	0.574714	0.183244	0.857846	0.713281	0.294432	0.891219	0.0209277	3.24466e-16
MRPL1	Q04599	3.59696	1.16696	1.44751	1.5817	0.68263	0.378217	0.439732	0.584964	0.261288	0.24737	0.714829	0.476552	0.00449365	0.0256536	1.49253e-09
DOT5	P40553	0.789186	2.50158	0.743974	2.82237	0.981691	0.676076	3.57631	0.392428	0.908736	4.09307	0.348713	0.954027	1.02223e-09	0.000529027	0.671852
PIM1	P36775	0.900331	1.053	1.02846	3.39111	0.457933	0.979509	3.76651	0.434884	0.952404	5.62081	0.662014	0.966639	3.29234e-10	0.000446387	0.797132
SWC4	P53201	0.889403	0.756481	1.02403	3.43981	1.79554	0.606007	3.86755	2.37354	0.591786	5.858	2.05489	0.74845	1.56574e-10	0.00522369	0.0174731
PMT3	P47190	1.69259	0.385637	0.36754	3.28976	0.584048	1.07752	1.94362	1.5145	2.93171	3.02549	1.14743	1.63578	0.000910508	0.1938	6.83553e-06
GPI18	P38211	1.09572	4.86578	0.798559	1.14555	0.456155	0.244412	1.04548	0.0937476	0.306066	1.03514	0.0470512	0.68106	0.488939	9.77343e-18	6.62108e-06
MRS3	P10566	1.84034	1.22896	2.06664	0.398091	0.822678	0.332921	0.216314	0.66941	0.161093	0.367993	0.754565	0.300676	4.99788e-10	0.0925462	1.68821e-17
SRF1	Q12516	0.550414	0.942511	0.527774	0.645661	1.28334	2.32058	1.17305	1.36162	4.39692	1.06825	1.26648	3.46488	0.220679	0.443583	1.7334e-13
YPR148C	Q06523	3.42416	2.6149	0.675152	0.987947	1.56113	0.59292	0.288522	0.597013	0.878202	0.184768	0.481708	0.944595	2.1907e-06	0.0591705	0.586547
SUN4	P53616	0.763043	2.91322	0.841058	0.502538	1.11071	0.914109	0.658597	0.381265	1.08686	0.834796	0.286675	1.05194	0.23596	0.000485422	0.767645
ELO3	P40319	4.19579	0.538236	0.695206	1.83238	0.335389	0.439324	0.436719	0.623126	0.631934	0.194331	0.868834	0.837475	0.00439448	0.0270209	0.06504
EMP70	P32802	3.49216	0.641854	1.20124	1.24565	0.266956	0.270236	0.356699	0.415914	0.224964	0.210733	0.77116	0.524493	0.000157681	7.44369e-05	5.89491e-10
NOP4	P37838	2.87842	0.873748	2.78375	0.810267	0.256849	1.08823	0.281497	0.293962	0.390922	0.238465	0.652071	0.308743	1.01336e-06	8.62539e-08	1.1337e-07
YSF3	P0C074	1.14247	0.74247	0.37605	1.9798	1.44073	2.6336	1.73291	1.94046	7.00332	1.78674	1.62255	4.78179	0.00393872	0.037304	3.70373e-21
SLM4	P38247	1.2841	1.11332	0.475645	1.48773	1.0878	2.56176	1.15858	0.977078	5.38587	1.15159	0.982466	4.24603	0.261212	0.755629	4.98512e-17
INA22	P40576	0.855164	0.365186	1.31648	1.4698	2.25793	1.05939	1.71873	6.18296	0.804714	1.53117	3.71341	0.836774	0.00389349	4.17465e-11	0.275047
YDL186W	P48568	3.97338	0.163106	0.360455	1.7264	0.829368	1.12997	0.434492	5.08484	3.13484	0.210665	1.58696	1.7047	0.00400604	3.82513e-11	1.51427e-06
YME1	P32795	1.27298	3.59188	2.5933	0.899369	0.445687	0.300893	0.706507	0.124082	0.116027	0.771848	0.112954	0.204135	0.395765	6.22909e-15	1.64626e-24
VTH2	P40890	1.22326	1.27331	2.53487	1.98059	0.438201	0.248846	1.61911	0.344143	0.0981691	1.69036	0.560541	0.20504	0.0099352	1.04747e-05	1.4262e-26
YJR128W	P47162	1.48664	1.50688	0.736457	0.380849	0.846609	2.41418	0.256181	0.561829	3.2781	0.464648	0.632759	3.19923	4.19683e-08	0.0213205	6.78127e-10
YKL187C	P34231	1.30145	0.286483	0.368602	0.904762	1.06738	2.7724	0.695195	3.72581	7.52139	0.7596	1.7182	5.29194	0.358041	6.08061e-07	8.17114e-23
MSS2	P40990	1.40045	0.409349	0.497262	1.14449	2.71963	1.73755	0.81723	6.64379	3.49423	0.83743	4.9598	2.36246	0.802273	1.86731e-11	3.36465e-09
RRP17	Q04031	2.88324	1	2.12405	1.16531	0.208252	0.536488	0.404167	0.208252	0.252578	0.303985	0.577644	0.332733	0.00115024	8.74099e-12	5.61923e-12
RPL28	P02406	4.40418	0.910937	1.12668	1.06697	0.320298	0.273756	0.242263	0.351614	0.242976	0.0989463	0.664049	0.553661	4.68571e-08	6.13957e-06	5.73672e-09
COA3	Q3E7B2	4.41705	0.504699	1.32947	1.98164	0.617607	0.329762	0.448634	1.22371	0.24804	0.184871	1.08141	0.500101	0.00647353	0.660917	1.28485e-09
AEP2	P22136	1.48677	2.04318	2.45165	0.813708	0.231317	1.0025	0.547299	0.113214	0.408908	0.627174	0.284823	0.366237	0.0491249	7.75556e-19	8.3801e-07
BSC1	Q12140	1.48622	0.7187	3.47452	0.253906	0.940603	1.35586	0.17084	1.30876	0.390229	0.425634	1.16627	0.230261	1.69773e-13	0.512559	2.5159e-08
ACT1	P60010	3.44381	1.41778	0.850979	1.34229	1.01688	0.198615	0.389769	0.717234	0.233396	0.233013	0.757386	0.636237	0.000722048	0.166305	6.14935e-08
GTT3	P39996	2.85089	2.65287	0.599955	0.209554	0.649055	0.720287	0.0735048	0.244661	1.20057	0.16028	0.24934	1.08698	1.94421e-29	1.22528e-07	0.501657
POL32	P47110	3.46604	0.584605	0.730169	1.52207	0.274706	0.349591	0.439138	0.4699	0.478781	0.2599	0.806698	0.76813	0.00433703	0.000556371	0.00360311
NOC2	P39744	3.81262	1.14113	1.95816	0.955369	0.236644	0.75333	0.250581	0.207377	0.384713	0.138001	0.534223	0.43382	8.83171e-08	1.70944e-11	7.79966e-07
CYC7	P00045	3.15582	0.322219	0.529065	1.96482	2.03913	0.541737	0.622602	6.3284	1.02395	0.437999	3.28732	1.00882	0.17909	1.11348e-11	0.967699
CUZ1	P53899	0.730951	2.50176	0.635339	2.15261	0.453047	1.35862	2.94494	0.181091	2.13842	2.67893	0.2417	1.65093	1.22504e-07	4.31785e-11	0.000416825
IXR1	P33417	0.733114	4.25463	1.23948	0.870286	1.91771	1.22297	1.18711	0.450735	0.98668	1.09975	0.197932	0.988621	0.206853	0.00735614	0.908808
DNL4	Q08387	0.613444	0.68578	0.583909	0.751879	2.41244	1.81193	1.22567	3.5178	3.1031	1.10071	3.30961	2.34245	0.157461	2.63982e-05	3.9356e-08
MIC12	P38341	0.892009	0.996722	2.87371	0.605646	0.378476	0.43111	0.678968	0.379721	0.150019	0.819967	0.651462	0.183952	0.297602	3.64685e-05	8.16573e-22
COQ6	P53318	0.805825	0.790052	0.332845	1.02593	2.58742	0.807374	1.27314	3.275	2.42568	1.16482	3.47586	1.38946	0.117691	0.000107704	0.000561438
REX4	Q08237	3.46458	0.643631	2.40344	1.05951	0.218845	0.999536	0.305812	0.340016	0.415877	0.1888	0.744949	0.377905	7.67526e-06	1.02789e-06	1.43722e-06
ISC10	P32645	0.732643	0.908917	0.509771	0.707878	1.07348	2.74842	0.966198	1.18105	5.39148	0.982981	1.12083	4.71955	0.704523	0.775977	1.27182e-17
PDR11	P40550	0.583558	0.642417	0.679745	0.951743	1.73257	2.49896	1.63093	2.69696	3.67632	1.29073	2.12897	3.52889	0.00687395	0.000881591	1.55213e-11
RPL7A	P05737	4.5193	0.84985	0.868402	1.53131	0.342959	0.327615	0.338838	0.403552	0.377262	0.126045	0.703737	0.687396	7.55087e-05	7.85963e-05	8.04246e-05
KIN82	P25341	0.872224	0.546606	0.23075	1.00134	3.87825	0.903357	1.14803	7.09515	3.91487	1.09362	10.0676	1.59395	0.26948	3.30687e-11	2.34357e-07
CDC31	P06704	0.993096	0.888625	0.818219	2.19047	2.47912	1.34413	2.2057	2.78984	1.64275	2.29322	3.01153	1.43984	7.33948e-05	0.00106276	0.0200574
PGD1	P40356	0.550319	1.03662	2.57744	0.893287	0.835947	0.791075	1.62322	0.806416	0.306923	1.26836	0.870145	0.289902	0.00717698	0.318309	1.89852e-10
DUT1	P33317	4.59152	0.535747	1.17463	1.72879	0.37896	0.273751	0.376518	0.707349	0.233053	0.137478	0.897021	0.53556	0.000497455	0.0968686	1.57365e-09
RSM28	Q03430	4.09529	1.37517	1.09914	1.44311	0.724868	0.37407	0.352383	0.527112	0.34033	0.15908	0.637147	0.604968	0.00014334	0.0096127	3.541e-06
YJL027C	P47063	0.963824	1.0147	0.250764	1.13916	1.51618	1.85276	1.18192	1.49422	7.38846	1.12923	1.41567	3.03563	0.219934	0.283347	3.61291e-18
RPL34B	P40525	4.2756	0.789526	0.942568	1.38816	0.319153	0.272522	0.32467	0.404234	0.289127	0.135143	0.721778	0.628487	3.18946e-05	6.84704e-05	7.44658e-07
RTN2	Q12443	1.36072	0.297548	0.166321	1.25986	2.01653	0.944037	0.925877	6.77716	5.67599	0.932477	3.29204	1.71441	0.839255	1.26476e-12	3.04154e-10
MRPL9	P31334	3.98613	1.19806	1.48693	1.48591	0.463516	0.307601	0.37277	0.386889	0.20687	0.17675	0.601008	0.441557	0.000380199	8.12109e-05	4.82944e-12
SSP1	P38871	0.633684	1.01436	0.883322	0.786314	1.53357	2.58942	1.24086	1.51186	2.93146	1.11159	1.43317	3.26277	0.142773	0.264773	8.79225e-09
TAX4	P47030	0.797391	0.625487	0.492006	0.676684	3.09144	2.32757	0.848623	4.94245	4.73078	0.919737	5.52492	3.56911	0.910495	7.57792e-08	1.7773e-14
YJR061W	P40355	0.678603	1.52162	0.759615	0.38535	1.16632	2.63042	0.567858	0.766499	3.46283	0.81606	0.781707	3.65737	0.0620024	0.262002	5.47632e-11
TEF4	P36008	4.50647	0.63629	0.896657	1.79584	0.407929	0.357122	0.398503	0.641105	0.398282	0.152763	0.853604	0.687993	0.00120145	0.0415246	0.000147757
BOL3	P39724	1.51511	0.854985	2.14497	0.86655	0.217434	0.408303	0.571939	0.254313	0.190354	0.637917	0.642803	0.300062	0.0764207	1.54289e-09	1.18202e-15
LOH1	P47055	0.531716	1.71058	0.595537	0.956976	1.36601	2.56111	1.79979	0.798565	4.30051	1.34281	0.787543	3.90568	0.00158303	0.339034	8.23929e-14
PEX3	P28795	0.856016	0.409751	0.486623	0.644579	2.23562	2.1965	0.752999	5.45605	4.51376	0.863677	3.5452	3.27133	0.555062	1.25415e-09	1.78299e-13
WSC4	P38739	1.26166	0.98958	0.254408	3.53232	1.43479	0.531601	2.79974	1.4499	2.08956	4.82544	1.36151	1.21183	8.06186e-07	0.330353	0.0118298
POL5	P39985	4.90785	0.641128	1.01684	0.777642	0.269883	1.52267	0.158449	0.42095	1.49745	0.0571062	0.773115	1.41994	2.29001e-13	9.30155e-05	0.0510983
TOR2	P32600	0.83363	3.76866	1.64748	1.43024	0.281489	0.740274	1.71568	0.0746921	0.449337	1.51216	0.0891778	0.533217	0.00394539	4.3762e-23	5.6536e-05
RPP2B	P02400	4.03658	0.770674	1.04239	1.26557	0.284719	0.306101	0.313525	0.369442	0.293653	0.146502	0.714024	0.600281	1.4877e-05	1.07592e-05	4.09231e-07
APM1	Q00776	1.22309	2.62691	1.30399	2.15135	0.655418	0.277317	1.75895	0.249502	0.212668	1.90298	0.254989	0.490841	0.00331473	1.8197e-07	6.10362e-11
VAS1	P07806	2.7437	1.35562	2.24862	0.707094	0.280776	0.244425	0.257715	0.20712	0.1087	0.243736	0.474722	0.249274	1.12306e-07	4.50362e-11	1.51858e-23
PHO13	P19881	1.9795	2.93578	0.821613	1.12339	0.476032	0.159513	0.567512	0.162148	0.194146	0.55244	0.181778	0.631958	0.0745906	5.69016e-12	5.35632e-09
MSH6	Q03834	1.59775	0.225875	0.230162	1.12258	1.04206	1.91302	0.702601	4.61344	8.31162	0.719382	1.76074	3.21063	0.388138	2.26302e-09	6.73405e-20
TWF1	P53250	1.02408	0.995506	0.562846	3.35339	1.48551	0.257226	3.27454	1.49222	0.45701	5.02565	1.40445	0.809094	1.56421e-08	0.283907	0.0050283
SCW11	P53189	1.07501	3.64305	1.01746	0.850755	0.690351	0.250508	0.791393	0.189498	0.246209	0.856037	0.129166	0.587658	0.702257	1.5192e-09	2.25997e-08
CFT1	Q06632	0.688972	1.00695	1.10406	2.98528	0.983097	0.673795	4.33295	0.976312	0.610288	4.91199	0.983602	0.742125	3.78217e-12	0.750143	0.0216688
RXT3	Q07458	1.89211	0.310374	0.242249	0.705099	0.64629	2.32758	0.372652	2.08229	9.60821	0.439212	1.26218	4.24372	0.000224249	0.0079495	4.21438e-24
COY1	P34237	1.38073	0.439732	0.400292	3.20005	1.30345	0.409354	2.31765	2.96419	1.02264	3.52915	1.81972	1.0063	3.8866e-05	0.000108669	0.973836
PAU12	P53343	1.08169	3.51896	0.760468	0.528838	1.13321	1.06095	0.4889	0.32203	1.39513	0.681671	0.191345	1.23156	0.011832	6.06337e-05	0.149022
NSA1	P53136	4.07218	0.376419	2.81276	0.993761	0.434955	0.878356	0.244037	1.15551	0.312275	0.118387	1.04141	0.261629	4.98726e-08	0.809576	1.34444e-10
CTT1	P06115	0.731004	0.579391	0.282423	0.546821	2.59867	0.909301	0.748041	4.48517	3.21964	0.880147	4.05381	1.54422	0.533336	2.99628e-07	4.92931e-06
YAK1	P14680	0.605558	1.10974	0.352915	0.588031	2.89838	0.725999	0.971056	2.61176	2.05715	0.987925	3.45489	1.29512	0.687957	0.0032748	0.00584853
YHM2	Q04013	1.37072	2.82281	3.65622	0.8467	0.426068	0.401797	0.617705	0.150938	0.109894	0.695431	0.189893	0.10479	0.151127	4.84818e-13	4.68895e-30
CCT6	P39079	1.75099	2.26442	1.28726	2.25655	0.270931	0.678515	1.28873	0.119647	0.5271	1.41967	0.251131	0.655767	0.119323	2.05755e-17	0.00215822
ADH1	P00330	4.55792	1.25861	1.48727	1.56844	0.541696	0.320584	0.344113	0.430392	0.215552	0.125915	0.608397	0.445443	0.000101354	0.000530784	1.26556e-11
KEI1	Q06346	1.84305	3.2425	3.04439	0.267266	0.848505	1.03472	0.145013	0.261682	0.339878	0.335461	0.190255	0.24833	6.66691e-16	1.15962e-06	9.32442e-10
IMD3	P50095	3.36202	0.833953	1.87069	1.46637	0.320672	0.379246	0.436157	0.38452	0.202731	0.268752	0.700627	0.355656	0.00390692	2.96386e-05	7.72266e-14
RRT8	Q08219	0.845749	0.542432	0.237239	0.764044	3.07353	1.01084	0.903393	5.6662	4.26085	0.94494	5.78011	1.70953	0.908747	2.77337e-09	1.79049e-08
QCR9	P22289	2.66183	2.95918	2.01455	0.794771	0.949861	0.330457	0.298581	0.320988	0.164035	0.274132	0.24839	0.311198	3.5219e-06	3.50295e-05	4.90421e-17
CTK3	P46963	0.636216	2.61967	1.70029	1.15563	0.687444	1.45029	1.81641	0.262416	0.852966	1.43337	0.262025	0.840896	0.00149547	5.23677e-07	0.387525
SDH3	P33421	1.37649	2.7828	2.97714	1.29594	1.0632	0.819499	0.941482	0.382061	0.275264	0.945697	0.303633	0.224122	0.790294	0.000452563	1.1679e-12
EXP1	Q07541	2.61247	0.728474	1.60797	0.981805	0.294259	1.07622	0.375815	0.403939	0.669304	0.322939	0.740096	0.691715	0.000326329	5.58122e-05	0.0364317
ARO8	P53090	1.0634	1.7509	2.61555	0.609934	0.70813	0.241283	0.57357	0.404438	0.0922494	0.730286	0.485395	0.192874	0.0738764	0.000393605	6.2302e-28
CYC8	P14922	0.603857	2.40075	2.61116	0.50134	0.735171	1.01674	0.83023	0.306226	0.389382	0.931407	0.315218	0.331155	0.843082	7.96536e-06	1.55227e-07
YHL037C	P38733	0.903016	0.929645	0.383327	0.611008	1.1429	1.9694	0.67663	1.22939	5.13765	0.816764	1.1593	3.00231	0.291464	0.677471	2.47627e-14
SPT4	P32914	1.28152	1.94228	0.838303	1.73328	0.198645	0.650762	1.35252	0.102274	0.776285	1.36771	0.298616	0.878101	0.0733519	7.93307e-21	0.2674
RPL25	P04456	4.59175	0.904765	0.945124	1.10282	0.273152	0.396098	0.240174	0.301904	0.419096	0.0890692	0.645454	0.683481	4.05044e-08	1.93519e-07	0.000238651
TOS2	P50078	1.25707	0.406746	0.297031	0.769051	2.05421	2.79867	0.611781	5.05035	9.42215	0.713003	3.13282	5.66328	0.137769	5.89697e-09	2.46799e-26
SIS1	P25294	1.41739	0.720749	0.467858	3.02712	2.33022	0.845443	2.1357	3.23305	1.80705	3.05195	3.0514	1.29917	0.000173845	0.000102048	0.0163369
GPI14	P47088	0.708594	2.37829	1.46627	0.847688	0.327503	1.14285	1.1963	0.137705	0.779427	1.10121	0.241352	0.799173	0.19382	4.90853e-15	0.199039
AGP2	P38090	1.13404	2.7733	0.359304	0.732702	1.3204	2.63416	0.646099	0.476111	7.33128	0.757156	0.365286	4.83949	0.211629	0.00731742	7.76566e-22
FLO11	P08640	1.77529	6.37519	1.41638	0.691035	0.531693	0.290487	0.389252	0.0834003	0.205091	0.471636	0.0174153	0.458218	0.000469838	3.37008e-18	8.19274e-12
RPL13A	Q12690	4.23441	0.879024	0.974166	1.38149	0.274765	0.323409	0.326253	0.31258	0.331986	0.138416	0.657809	0.636946	3.47821e-05	3.97946e-07	5.49259e-06
SUR2	P38992	2.1085	2.23534	0.642815	0.48798	0.30534	2.05542	0.231435	0.136597	3.19753	0.325218	0.262429	2.66217	4.41216e-09	2.10406e-15	6.14625e-09
UTP20	P35194	3.25061	2.22161	2.15435	0.579692	0.300701	0.90148	0.178333	0.135353	0.418446	0.157027	0.264088	0.419613	4.40249e-12	1.43813e-15	3.10744e-06
ENO1	P00924	3.19239	1.68244	1.05698	1.42245	0.705998	0.251444	0.445575	0.419627	0.237889	0.293221	0.508232	0.572149	0.00509094	0.000631042	7.97876e-09
GCR1	P07261	0.5533	1.98117	0.897971	2.85822	0.933676	0.885847	5.16577	0.471275	0.986498	4.9414	0.483808	0.991631	7.84657e-15	0.00403135	0.915559
CAB4	P53332	0.770541	0.913999	0.666194	2.96819	1.01615	1.76193	3.85209	1.11176	2.64477	4.58731	1.07337	2.13722	1.32582e-10	0.92961	1.90743e-06
RPB5	P20434	3.91815	1.08846	1.67495	1.65414	0.490742	0.30333	0.422174	0.450859	0.181098	0.208192	0.660798	0.386457	0.00264776	0.000830742	2.65398e-14
CHD1	P32657	0.95413	2.27208	3.95561	0.337333	0.852049	0.454131	0.35355	0.375008	0.114807	0.652117	0.373704	0.0882978	4.9831e-05	0.00021656	2.25346e-30
MRX1	P40050	0.871037	3.75729	2.23835	0.705933	0.859743	0.930831	0.810451	0.22882	0.415856	0.891864	0.1342	0.404015	0.771815	1.4114e-07	2.15721e-06
MAP1	Q01662	3.38509	1.36534	2.15006	1.84182	0.392002	0.354918	0.544098	0.287109	0.165074	0.343107	0.509326	0.288143	0.0555814	2.82641e-07	1.50941e-17
MLC2	Q06580	0.868054	1.03764	0.548748	4.18147	0.961348	0.508787	4.81706	0.926475	0.927178	9.94117	0.948492	0.972681	2.36167e-13	0.620938	0.757553
YDR381C-A	Q3E6R5	1.09889	1.89251	3.70987	0.791063	1.08942	1.20736	0.719875	0.575648	0.325445	0.807858	0.57312	0.176469	0.439386	0.0333606	3.75654e-11
YRB1	P41920	4.50281	1.05851	0.562352	1.67218	0.633812	0.461717	0.371364	0.598778	0.821046	0.140571	0.744995	0.932622	0.000388692	0.0300978	0.446043
SMM1	P53720	0.968594	0.98479	3.84015	0.94491	0.330038	1.49616	0.975548	0.335135	0.38961	0.983718	0.635185	0.196965	0.680409	2.79464e-06	1.25279e-08
MPC2	P38857	1.35477	1.14407	3.47435	0.636915	0.44095	0.261854	0.470128	0.385422	0.0753678	0.608001	0.614242	0.10788	0.00751019	6.7716e-05	8.7758e-36
ADE57	P07244	2.85032	0.468017	1.29448	0.398693	0.33804	0.677216	0.139877	0.722281	0.523157	0.182804	0.913846	0.651906	5.8565e-16	0.10957	0.0018994
SDH1	Q00711	0.954465	2.38889	3.52409	0.733081	0.525842	0.791088	0.768054	0.22012	0.22448	0.857742	0.274895	0.150413	0.612754	5.89811e-09	6.23826e-17
YDJ1	P25491	3.96375	0.625436	1.10656	1.62005	0.401166	1.07918	0.408716	0.641418	0.975257	0.197004	0.856028	0.981201	0.00164362	0.0412382	0.874311
BUD21	Q08492	1.32831	1.00689	3.12008	1.43455	0.24293	1.05871	1.07998	0.241268	0.339321	1.07642	0.588878	0.239588	0.411319	7.77856e-10	7.10917e-10
TSR4	P25040	3.93587	1.0813	1.97714	0.962548	0.21577	0.831211	0.244558	0.199547	0.420411	0.127333	0.548845	0.451899	4.99025e-08	3.63949e-12	5.58128e-06
TAL1	P15019	3.84819	1.17588	0.857058	1.28661	0.766554	0.222685	0.334342	0.651898	0.259825	0.16939	0.752975	0.644221	5.08005e-05	0.0723096	3.14647e-07
CHS1	P08004	0.733701	2.66844	0.513604	1.17637	1.0063	0.255077	1.60334	0.377112	0.496641	1.35912	0.31597	0.835941	0.00936516	0.000342279	0.014157
CDC6	P09119	1.69718	0.326273	0.490189	3.2839	0.557934	1.21749	1.93492	1.71002	2.48372	3.00366	1.17419	1.65554	0.000976	0.0669831	5.57311e-05
PRE10	P21242	1.95615	1.06055	0.231984	3.68981	1.12303	0.638063	1.88626	1.05891	2.75046	3.3257	1.04426	1.32508	0.0015464	0.955014	0.000353839
FBP1	P09201	1.12957	0.810535	0.564278	0.45427	1.27451	3.86019	0.402162	1.57243	6.84094	0.626202	1.37934	9.82129	0.000632073	0.193808	6.09203e-25
AAT2	P23542	1.18796	4.24536	2.85481	0.638684	0.781529	0.346185	0.537631	0.18409	0.121264	0.683363	0.0906323	0.175723	0.0386129	1.83658e-09	4.34528e-25
PDC1	P06169	3.10158	0.727483	1.29624	1.03603	0.567562	0.517769	0.334033	0.780172	0.399439	0.238895	0.895074	0.582984	4.11745e-05	0.235584	2.14657e-05
RPS17A	P02407	4.25833	0.88286	0.944306	1.40577	0.316024	0.270049	0.330122	0.357955	0.285976	0.13845	0.675096	0.626655	4.35315e-05	8.135e-06	6.12423e-07
YPR097W	Q06839	0.673281	1.87795	0.449962	1.89255	0.838568	2.04518	2.81094	0.446534	4.54523	2.32829	0.486536	3.0214	3.33944e-07	0.00185431	4.21388e-13
SPE3	Q12074	4.58517	0.833573	0.744908	1.97861	0.336607	0.296807	0.431524	0.403812	0.398448	0.16419	0.708595	0.733007	0.00391227	7.61223e-05	0.000366056
BMT5	P40493	2.55175	0.718766	1.92841	0.594307	0.402492	2.15984	0.232902	0.559976	1.12001	0.257484	0.803141	1.174	7.14819e-09	0.00975181	0.59639
ASP1	P38986	4.36929	0.636502	0.98046	1.33594	0.233872	0.468586	0.305757	0.367433	0.477925	0.122144	0.756478	0.701311	9.67811e-06	5.71891e-06	0.00130281
CTF8	P38877	0.901651	0.161424	0.586138	1.60074	2.18849	1.38883	1.77534	13.5574	2.36946	1.62348	4.07575	1.74435	0.00250146	4.53079e-24	6.51541e-05
PET117	Q02771	0.655048	0.557428	2.86622	0.386853	0.825041	1.26535	0.590572	1.48009	0.44147	0.830358	1.20381	0.329678	0.0912589	0.253078	2.53016e-06
SLH1	P53327	0.566083	2.00988	2.34812	1.0555	1.55685	0.496608	1.86457	0.774598	0.211492	1.40388	0.730507	0.277102	0.000935755	0.301	6.24443e-15
CDC60	P26637	1.41064	1.79103	2.83852	0.472982	0.548503	0.556328	0.335296	0.30625	0.195992	0.52208	0.422632	0.205585	2.28527e-05	3.00564e-06	1.68962e-17
MRPL15	P36523	2.70683	1.44113	2.34043	1.88616	0.430448	0.278458	0.696815	0.298688	0.118977	0.566179	0.496312	0.239488	0.382033	8.38221e-07	7.29114e-23
IZH2	Q12442	3.93594	0.578024	0.253643	1.57582	0.486418	0.618772	0.400367	0.841519	2.43954	0.194775	0.938477	1.288	0.00119005	0.358028	0.0015546
AMA1	P50082	0.741057	3.29891	0.481748	0.376006	1.32098	1.65054	0.507391	0.400429	3.42615	0.776441	0.253854	2.24823	0.0171194	0.00120485	8.95568e-09
YGR168C	P53293	1.35229	0.576003	0.546188	0.807188	1.32127	3.85167	0.596905	2.29386	7.05191	0.685343	1.67628	9.88665	0.111933	0.00530974	1.75595e-25
NOT3	P06102	0.694957	1.06713	3.05005	1.97511	0.873715	1.14688	2.84206	0.818752	0.37602	2.42865	0.874533	0.267355	2.68715e-07	0.347228	2.00061e-08
RFX1	P48743	0.421846	3.03233	0.83318	1.21867	1.31614	0.942945	2.8889	0.434036	1.13174	1.73727	0.304351	1.07905	9.54374e-08	0.0028633	0.635378
UTP21	Q06078	3.1315	0.88885	1.90546	1.08443	0.188824	0.835929	0.346297	0.212436	0.438702	0.241975	0.615561	0.476474	8.34353e-05	8.12165e-12	1.72364e-05
YER130C	P39959	1.22774	2.85489	0.385785	1.52245	0.298461	0.45012	1.24004	0.104544	1.16676	1.22664	0.169996	1.0456	0.155696	1.33977e-18	0.634456
DOC1	P53068	2.4879	1.085	2.69111	2.02731	0.373327	0.735487	0.814868	0.34408	0.273302	0.726689	0.610612	0.257809	0.799943	6.55488e-06	3.11766e-12
PAC1	P39946	1.04534	1.81016	2.81906	1.22183	0.329314	0.324058	1.16884	0.181925	0.114953	1.13013	0.358279	0.17739	0.24044	5.8908e-12	9.6966e-26
RPL8A	P17076	3.81027	0.844493	1.32863	1.38966	0.339163	0.22605	0.364714	0.401617	0.170138	0.186777	0.704499	0.465683	0.000252185	7.073e-05	3.6316e-13
RPS1A	P33442	4.05573	0.987868	1.02968	1.48807	0.297086	0.283998	0.366906	0.300735	0.275812	0.168678	0.619518	0.596386	0.000292872	2.4487e-07	1.48923e-07
RTR2	Q12378	1.68372	0.357566	1.93676	0.679921	3.85107	1.0735	0.403821	10.7702	0.554276	0.498685	11.2629	0.549709	0.000841339	5.50086e-17	0.00151805
ENA5	Q12691	0.976795	2.07323	2.2895	0.276464	0.927647	0.69135	0.283032	0.44744	0.301965	0.615431	0.452007	0.3303	3.37602e-07	0.00224434	3.93608e-10
MRPS9	P38120	4.56646	1.46557	1.42649	1.49309	0.504381	0.306152	0.326969	0.344153	0.214619	0.118802	0.513633	0.459986	3.86536e-05	1.56991e-05	2.07918e-11
YOR342C	Q12182	2.24717	2.44394	1.79666	1.53331	0.237195	1.03515	0.682329	0.0970543	0.576152	0.609687	0.216622	0.589879	0.329976	1.15001e-20	0.003512
HOM2	P13663	1.22141	1.67388	2.75221	0.336667	0.865541	0.391117	0.275638	0.517087	0.14211	0.541584	0.571039	0.194644	2.24041e-07	0.00970626	3.45708e-22
RPS28B	P0C0X0	3.46216	0.94901	1.79021	1.27934	0.305339	0.255967	0.369521	0.321745	0.142982	0.220245	0.640082	0.34526	0.000294906	1.01591e-06	1.43225e-17
THI74	Q04083	0.614736	2.61178	1.39748	0.420475	0.694593	1.23459	0.683993	0.265946	0.88344	0.87402	0.26477	0.893234	0.305316	6.86717e-07	0.518727
MPD2	Q99316	0.87443	0.996055	0.431386	1.36272	1.38765	2.83587	1.55841	1.39315	6.57386	1.40278	1.31184	5.29446	0.0142188	0.402531	5.6953e-21
ARO3	P14843	1.37913	2.15447	3.43053	0.288991	0.834566	0.472028	0.209546	0.387365	0.137596	0.469716	0.400562	0.128648	1.22012e-10	0.000317483	2.97194e-25
YMR160W	Q03823	1.0536	0.463365	0.309728	1.39114	1.9214	2.25258	1.32037	4.14662	7.27277	1.2636	2.74734	3.84465	0.0888064	4.82709e-07	5.08857e-20
EXG1	P23776	1.71324	0.624643	0.388078	3.50089	0.652928	0.365869	2.04343	1.04528	0.942772	3.45252	1.0198	0.984724	0.0004215	0.919407	0.825171
GIR2	Q03768	1.9618	0.677788	0.97254	3.77043	0.689565	0.904317	1.92192	1.01738	0.929851	3.50309	1.0082	0.953812	0.00117506	0.848517	0.720275
YNL122C	P53921	4.11259	0.72056	2.17321	1.59852	0.498678	0.488146	0.388689	0.69207	0.22462	0.175061	0.857446	0.310989	0.000770842	0.0923667	1.32365e-13
GMH1	P36125	1.94703	0.551477	0.594405	4.38686	0.555049	0.531455	2.2531	1.00648	0.894096	5.42578	1.00248	0.957305	8.83073e-05	0.812165	0.650102
RBL2	P48606	1.44911	1.47537	0.394694	3.39422	0.813134	1.08686	2.34228	0.551139	2.75368	3.85067	0.631898	1.61571	3.37013e-05	0.0170863	1.86368e-05
URA2	P07259	0.97749	0.482288	0.594336	2.18022	2.28924	1.6623	2.23043	4.74662	2.7969	2.30175	3.49902	2.09647	5.88783e-05	4.74196e-08	8.3838e-07
MAL12	P53341	5.02152	0.443445	2.35686	0.902532	0.604129	0.619976	0.179733	1.36235	0.263052	0.0575521	1.11782	0.300017	1.48611e-11	0.39013	4.86259e-12
RFT1	P38206	0.646604	3.99368	2.29069	0.514767	0.773683	0.793203	0.796109	0.193727	0.346273	0.912669	0.107321	0.35417	0.713312	4.38094e-09	1.73121e-08
SNF11	P38956	1.37881	1.31702	0.390124	0.320807	1.69417	2.74198	0.232669	1.28637	7.02848	0.480296	1.29877	5.10481	2.64709e-09	0.591219	1.21493e-21
ARP8	Q12386	1.03442	0.28082	0.552564	0.768524	1.6627	2.22233	0.742952	5.92087	4.02185	0.831682	2.60608	3.18163	0.521947	2.14104e-11	4.5283e-12
VPS63	O13549	0.868313	6.7903	0.493359	1.21268	1.01595	0.280748	1.39659	0.149618	0.569054	1.26959	0.0182704	0.862974	0.0495867	2.39263e-10	0.0473501
IME2	P32581	0.809448	6.06757	0.833489	0.421216	1.28444	0.458525	0.520374	0.211689	0.550127	0.764065	0.036319	0.771125	0.0240821	2.70135e-07	0.0119693
TMA108	P40462	0.871892	2.01316	0.487741	1.34655	0.857673	3.08455	1.5444	0.426033	6.32416	1.38959	0.448915	6.04947	0.0158931	0.001097	3.32264e-21
TPO2	P53283	0.589295	3.50859	0.763611	1.0873	1.06525	0.263401	1.84509	0.303612	0.344941	1.41226	0.183858	0.707004	0.00112757	2.28056e-05	4.79163e-05
YDR042C	Q03205	0.838806	2.66356	0.289223	0.631255	0.859154	0.548715	0.752564	0.322559	1.8972	0.866006	0.286299	1.19706	0.553193	2.78865e-05	0.0256664
SUV3	P32580	0.733191	0.589971	3.45069	0.705398	0.48034	1.43096	0.962093	0.814176	0.414688	0.98092	0.926825	0.246604	0.716014	0.294989	1.64384e-07
NNR2	P36059	1.80551	1.30432	0.468738	0.639425	3.61216	1.01973	0.354152	2.76938	2.17548	0.445629	4.95141	1.46509	8.3028e-05	0.00231286	0.000950795
SOF1	P33750	1.98124	0.715639	2.7095	1.65862	0.225433	0.98799	0.837163	0.315009	0.364639	0.799616	0.711923	0.303231	0.876387	2.33202e-07	1.94064e-08
PDE1	P22434	0.501369	3.00379	0.514387	1.25109	1.2782	1.36725	2.49535	0.425529	2.65802	1.68147	0.302375	1.80608	3.47712e-06	0.0022166	8.51529e-06
MIS1	P09440	3.90965	0.86106	1.46358	1.38305	0.238537	0.397209	0.353753	0.277027	0.271395	0.173547	0.649534	0.477519	0.000148093	1.69786e-08	3.05532e-09
SWS2	P53937	1.07047	1.18286	1.8444	2.10605	0.950624	0.197044	1.96741	0.803666	0.106834	2.04994	0.851314	0.319225	0.000567222	0.322078	3.0767e-21
FMP16	Q12497	0.822279	0.595873	0.239043	0.762605	2.78604	1.8374	0.927429	4.67556	7.68648	0.959481	4.56358	3.02798	0.83018	1.62931e-07	1.55812e-18
QDR2	P40474	0.715973	2.01421	2.19322	0.409168	1.67494	0.507703	0.571485	0.831562	0.231487	0.80843	0.790441	0.310891	0.0665411	0.426011	2.79804e-13
KAP123	P40069	3.2104	0.768226	1.84849	0.546903	0.275109	1.08869	0.170354	0.358109	0.588962	0.157837	0.710488	0.590578	9.5246e-13	5.55156e-06	0.00467065
PDE2	P06776	1.16994	2.46374	2.71211	2.02716	0.557045	0.502904	1.7327	0.226097	0.185429	1.81154	0.266703	0.216253	0.00398477	1.3419e-08	5.73039e-18
YDR461C-A	Q2V2P7	1.14706	0.661205	0.484927	2.98766	1.36765	1.38734	2.60462	2.06842	2.86093	3.58159	1.63178	1.86919	3.33642e-06	0.0185053	1.8634e-06
YDL124W	Q07551	1.01518	1.0687	0.298364	1.18696	3.46547	0.590661	1.16921	3.2427	1.97967	1.12645	5.26623	1.22459	0.239245	0.000256778	0.0148515
RPL32	P38061	4.06459	0.920774	1.12512	1.33416	0.27877	0.312403	0.32824	0.302756	0.277662	0.150681	0.640822	0.569309	3.74622e-05	2.2228e-07	7.21872e-08
AVO2	Q04749	0.532078	0.547836	0.652863	0.873626	2.27545	2.15032	1.64191	4.15352	3.29368	1.26712	3.3118	2.82345	0.00607547	8.97293e-07	1.82934e-09
PRP40	P33203	1.1415	0.443034	0.529988	0.441786	1.29535	2.73809	0.387022	2.92382	5.16632	0.615694	1.8054	4.62067	0.000323714	0.000135626	5.89905e-17
TRR2	P38816	0.753399	0.924861	0.386866	0.97497	2.73817	2.26913	1.2941	2.96063	5.86542	1.166	3.51447	3.68653	0.100828	0.000565546	3.50203e-17
CSE1	P33307	1.05752	0.778175	0.852595	3.20463	0.619406	0.427695	3.03033	0.795973	0.501639	4.4294	0.895789	0.74489	1.0389e-07	0.273919	0.00385057
CBF5	P33322	3.8597	1.07398	1.66883	1.36359	0.311887	0.323414	0.353289	0.290403	0.193797	0.177254	0.58964	0.39354	0.000143293	1.44809e-07	1.56681e-13
AMD1	P15274	0.575359	0.834253	0.849243	0.449623	3.15497	1.36126	0.781465	3.78179	1.60291	0.916536	4.9958	1.42604	0.657849	1.65054e-05	0.0265805
GDS1	P41913	0.690561	0.565714	0.894032	0.59276	1.00174	2.73396	0.858375	1.77075	3.05801	0.934456	1.35287	3.57992	0.94554	0.0678404	1.63533e-09
SIT1	P39980	0.826741	4.25794	1.98493	0.320951	0.747821	1.14726	0.388212	0.17563	0.577985	0.704275	0.0877706	0.559547	0.000282603	5.97226e-10	0.00291901
CRP1	P38845	0.715867	0.908496	1.00898	1.59309	3.20757	1.05579	2.2254	3.53064	1.04639	1.83684	4.92142	1.03298	4.77733e-05	5.58298e-05	0.884659
YDR209C	Q03480	2.38257	0.480719	0.597208	4.25283	0.894926	0.393961	1.78498	1.86164	0.659671	3.65598	1.33257	0.868593	0.00373587	0.039034	0.110508
GPI16	P38875	0.642191	2.31072	0.789158	2.29534	1.62771	0.549672	3.57423	0.704417	0.69653	3.14519	0.622864	0.847047	7.08065e-10	0.181169	0.125409
CPR4	P25334	0.535829	0.843353	0.636957	2.27042	1.28614	1.14946	4.23721	1.52503	1.80461	3.32785	1.35923	1.42652	4.17969e-12	0.238227	0.00833474
OPI1	P21957	0.794464	2.98647	1.51478	0.812995	0.834287	1.98027	1.02333	0.279356	1.3073	1.01293	0.224972	1.38079	0.540059	2.99316e-06	0.175242
ATG27	P46989	1.11004	0.973229	0.848683	3.23836	1.7472	1.0305	2.91734	1.79526	1.21423	4.37208	1.70997	1.13431	2.71498e-07	0.0842541	0.421407
BRE5	P53741	0.684876	2.84031	2.72423	0.873955	0.459798	1.35457	1.27608	0.161883	0.49723	1.14004	0.192041	0.386982	0.112795	4.28252e-12	5.74983e-05
UIP5	P36137	0.767989	2.57562	2.31988	0.665819	0.537035	1.23453	0.866964	0.208507	0.532153	0.931631	0.243402	0.471278	0.973651	2.26952e-09	0.000422011
CSI1	Q04368	0.621032	0.547795	0.848642	0.542369	2.5892	1.75035	0.873335	4.72659	2.06253	0.946935	4.11646	1.86828	0.994119	9.15015e-08	0.000300508
NPY1	P53164	0.840255	4.72786	1.81168	0.532542	0.397663	0.704588	0.633786	0.0841106	0.388914	0.807921	0.0497142	0.464229	0.176307	1.15212e-19	1.65328e-06
YKE4	P40544	0.669558	0.73623	0.643472	0.579018	1.29846	3.24862	0.864776	1.76366	5.04858	0.939171	1.47655	6.08454	0.96679	0.0817866	6.03628e-18
SUA7	P29055	0.752164	0.456257	1.09804	1.94747	2.61398	1.01471	2.58916	5.72918	0.92411	2.28993	4.4621	0.943876	2.37649e-06	8.52152e-10	0.68938
AIM22	P47051	1.2518	0.247459	5.15342	0.543133	0.692177	1.1999	0.433882	2.79714	0.232836	0.611885	1.36105	0.0645464	0.00228089	7.62004e-05	8.06626e-19
YDR090C	Q03193	0.76989	2.35807	3.26656	0.455836	0.779031	0.78741	0.592079	0.330368	0.241052	0.804378	0.334705	0.17935	0.095477	2.95662e-05	3.14595e-15
YCL001W-A	P87012	1.44196	0.891742	0.444177	0.641586	2.25554	3.23473	0.44494	2.52936	7.28252	0.5742	2.57362	6.91895	0.00354981	0.00328509	4.72137e-24
GLK1	P17709	3.08446	0.624827	0.324472	1.19788	1.65432	0.231627	0.38836	2.64764	0.713858	0.270447	2.04131	0.937672	0.000633933	0.00105896	0.296729
MHP1	P43638	0.526523	3.35342	1.45209	0.517667	1.42267	1.28251	0.98318	0.424245	0.883217	0.99388	0.262293	0.889101	0.649286	0.00257424	0.513738
MSC1	Q03104	1.10321	0.453704	0.147802	1.0215	2.43167	1.08312	0.925934	5.3596	7.32818	0.944937	3.93937	1.91231	0.83731	3.12982e-09	3.6559e-13
RPP1A	P05318	3.93142	0.947596	1.02512	1.28144	0.263747	0.301208	0.325948	0.278333	0.293827	0.159322	0.622502	0.605453	3.18512e-05	2.94027e-08	4.77928e-07
SIP2	P34164	0.904503	0.550141	0.570133	0.385035	1.97728	2.64419	0.425687	3.59413	4.63785	0.697629	2.68913	4.21069	0.00144898	9.80629e-06	4.32841e-15
SNU13	P39990	3.14252	1.37087	1.72627	1.42625	0.254617	0.371112	0.453856	0.185734	0.214979	0.304335	0.46129	0.390892	0.00650141	1.69004e-12	1.31461e-12
RPL29	P05747	4.2727	0.870897	0.986012	1.16731	0.254521	0.366855	0.273202	0.292252	0.372059	0.116194	0.652307	0.651051	8.31785e-07	7.39965e-08	3.15275e-05
ADE17	P38009	2.54074	0.596873	1.3736	0.34344	0.306755	0.677849	0.135173	0.513937	0.493484	0.218045	0.817835	0.617388	1.02946e-16	0.00239822	0.000630882
OAR1	P35731	1.67515	0.150208	0.911646	1.83468	2.38269	1.2835	1.09523	15.8626	1.40789	1.11692	4.69942	1.29401	0.384364	3.9795e-27	0.117124
PPZ1	P26570	0.832251	6.41819	1.53279	0.374944	0.788458	0.852386	0.450518	0.122847	0.556101	0.728345	0.0201968	0.623991	0.00342014	9.29189e-13	0.00298782
RPL21A	Q02753	4.48378	0.855296	0.820195	1.22909	0.336783	0.289799	0.274119	0.393762	0.353329	0.104771	0.698091	0.692365	9.51651e-07	5.00957e-05	4.36028e-05
GDI1	P39958	0.668222	2.42562	0.71092	0.52986	0.615531	1.79902	0.79294	0.253762	2.53055	0.90855	0.285173	2.12594	0.702307	1.86113e-07	4.39609e-06
RIB3	Q99258	2.18088	1.27464	2.67236	0.985956	0.301531	0.26748	0.452091	0.236562	0.100091	0.436809	0.509407	0.188825	0.00527922	1.48027e-09	4.36942e-27
GPI12	P23797	0.791352	2.38898	0.472194	0.622614	1.06193	2.39151	0.786773	0.444512	5.06468	0.889621	0.398582	3.78244	0.681968	0.00259956	1.32675e-15
YBR090C	P38253	2.85845	1.12525	0.39549	0.229085	0.988539	1.04146	0.0801431	0.878506	2.63334	0.161615	0.90959	1.56479	2.03173e-27	0.498512	4.91823e-05
MAK21	Q12176	3.85977	0.643636	2.42048	1.33723	0.393761	0.968673	0.346453	0.611776	0.400199	0.174036	0.840969	0.365563	9.99342e-05	0.0252204	5.29238e-07
ISN1	Q99312	0.963688	3.34503	0.530938	0.693699	1.26328	0.277487	0.719838	0.377659	0.522635	0.829326	0.236228	0.838887	0.436255	0.000570371	0.0204055
IRC4	Q03036	1.04246	0.298075	0.717862	1.557	2.76141	0.812411	1.49358	9.26414	1.13171	1.42854	5.5149	1.06773	0.0250282	3.8999e-16	0.650945
YAR068W	P39564	4.19758	0.480437	1.1854	1.14909	0.99242	0.750129	0.273751	2.06566	0.632807	0.120868	1.42601	0.739555	8.52676e-07	0.0136796	0.0293106
CWH41	P53008	3.02804	1.49294	1.42272	0.966341	0.334682	0.314171	0.319131	0.224176	0.220824	0.239534	0.448053	0.46376	1.60924e-05	7.8198e-10	4.17648e-11
YNR061C	P53747	1.06047	3.01933	2.22563	2.14728	0.551191	0.394828	2.02484	0.182554	0.177401	2.12404	0.180724	0.281108	0.00035224	1.82927e-10	6.65249e-17
LCL2	Q08045	1.07215	0.392844	0.436713	3.40406	0.620174	0.672509	3.17498	1.57868	1.53993	5.03471	1.17067	1.17756	3.57438e-08	0.143181	0.10364
YJR096W	P47137	1.07874	0.914952	0.232426	0.489231	3.08561	1.63466	0.453521	3.37243	7.03303	0.664569	4.50229	2.64311	0.00416938	0.00010609	2.19315e-16
YLL053C	P0CD98	0.726513	3.4942	2.2968	0.649423	0.961994	1.62971	0.89389	0.275312	0.709557	0.947968	0.172874	0.629776	0.94128	4.02448e-06	0.0503616
YNL019C	P53975	0.932207	0.154497	0.956695	1.28262	2.96393	1.19248	1.3759	19.1844	1.24646	1.27493	7.01009	1.17755	0.0584198	3.91196e-30	0.335138
PUF6	Q04373	4.23391	1.26008	2.39642	0.857611	0.300037	0.705748	0.202558	0.238109	0.294501	0.0963014	0.514042	0.309783	3.46048e-10	1.65909e-09	1.18078e-10
SCY1	P53009	3.20175	1.19124	0.73196	0.613709	1.09846	1.93234	0.191679	0.922115	2.63995	0.166311	0.937714	2.298	3.93481e-11	0.616698	1.10058e-06
ARP6	Q12509	0.975999	0.292025	0.327496	0.621571	1.50819	1.92263	0.636856	5.16459	5.8707	0.78218	2.32328	3.02123	0.185713	6.47177e-10	9.17784e-16
PYC1	P11154	0.648141	1.99999	4.82253	0.511719	0.834112	0.814777	0.789518	0.417058	0.168952	0.909773	0.445693	0.062165	0.689486	0.000803316	5.8976e-25
CSG2	P35206	0.756878	2.11462	1.76394	2.76967	1.22071	0.36199	3.65933	0.577272	0.205217	4.03562	0.538154	0.378417	5.03652e-10	0.0376931	2.7663e-13
NOB1	Q08444	1.40741	0.738165	0.803239	0.449947	2.53486	2.51625	0.319699	3.434	3.13263	0.514962	3.47423	3.27844	8.24977e-06	4.63638e-05	1.69191e-09
YMR114C	Q04471	0.971826	0.67239	0.485524	0.550687	2.40971	2.94314	0.566652	3.5838	6.06178	0.746835	3.33415	5.49308	0.0646188	1.88071e-05	4.6509e-20
FYV6	P53913	0.627315	0.859746	0.574779	0.932538	1.58667	2.56048	1.48655	1.84551	4.45472	1.23561	1.65511	3.96055	0.0229757	0.0630259	2.66854e-14
YCR016W	P25617	3.78882	0.493809	1.60405	1.16566	0.23806	0.976459	0.307658	0.482089	0.608746	0.162312	0.837552	0.647256	9.50149e-06	0.000652924	0.0103903
FUI1	P38196	1.25519	0.338864	0.566671	2.20523	1.23014	2.54125	1.75689	3.63019	4.48452	1.93193	1.85482	3.93014	0.00340395	1.7572e-06	2.42617e-14
SFC1	P33303	0.911747	0.972132	0.494211	0.37104	1.31529	2.75767	0.406955	1.353	5.57994	0.687434	1.26853	4.80141	0.000692707	0.459203	3.53885e-18
GAB1	P41733	0.812078	1.02228	0.734423	2.57671	0.401846	0.464323	3.17298	0.393088	0.632228	3.39787	0.650475	0.829262	2.3545e-08	7.43639e-05	0.060331
YER121W	P40076	1.00203	0.424571	0.26058	0.581336	1.60209	2.43219	0.580158	3.77343	9.33376	0.747065	2.26187	4.50526	0.0820123	1.87207e-06	2.64388e-24
ERI1	P62651	1.35706	3.30845	1.15732	0.66336	1.09638	0.387064	0.488821	0.331388	0.334449	0.618266	0.215824	0.586313	0.0126853	8.11836e-05	1.77685e-06
MAD3	P47074	0.904912	0.289285	0.687097	0.941165	0.534453	2.84039	1.04006	1.8475	4.1339	1.02545	1.18523	4.44842	0.499247	0.0290334	6.98057e-14
EFM4	P40516	1.93676	1.19926	1.93013	0.350457	0.299688	1.57672	0.18095	0.249894	0.816898	0.333024	0.536046	0.782732	2.31857e-12	4.81044e-09	0.261691
TIS11	P47977	1.31578	6.03289	1.40676	0.426558	1.07121	1.32424	0.324186	0.177562	0.94134	0.539905	0.0320912	0.944407	1.04656e-05	6.2593e-09	0.736501
PNP1	Q05788	3.1157	0.597401	0.327353	0.658292	1.04936	0.229343	0.211282	1.75654	0.700598	0.182073	1.3679	0.934321	6.35781e-10	0.0750023	0.270272
PSH1	Q12161	1.02457	0.510637	1.02342	0.524745	1.23301	3.10657	0.512161	2.41465	3.03548	0.707193	1.64989	4.23731	0.0210608	0.00242876	6.71454e-10
RRT14	P40470	3.30564	0.83117	1.41328	1.05679	0.174412	0.855091	0.319693	0.209839	0.60504	0.210392	0.634302	0.679154	1.8261e-05	3.62885e-12	0.0122088
SWI6	P09959	1.31032	0.380532	0.454624	3.1077	0.904158	1.28862	2.37171	2.37604	2.83447	3.47588	1.43756	1.78262	2.41215e-05	0.00192775	3.72482e-06
EBP2	P36049	2.61739	1.26607	2.47893	1.51385	0.28481	0.77133	0.578382	0.224956	0.311154	0.465373	0.506537	0.306169	0.0938424	3.44073e-10	4.20497e-10
OMS1	Q06668	2.40391	0.773621	3.83132	0.770394	0.379502	0.587533	0.320475	0.490553	0.15335	0.322302	0.760954	0.105566	1.41278e-05	0.00172194	1.60856e-24
SLD5	Q03406	1.14775	0.729263	0.663714	0.579459	0.310775	2.36327	0.504865	0.426149	3.56068	0.674415	0.748208	3.24801	0.0181522	0.000151647	7.65838e-11
RAM2	P29703	1.78061	0.806944	0.798032	3.53426	1.53775	0.401239	1.98486	1.90565	0.502786	3.37211	1.65957	0.759545	0.000683233	0.0463403	0.00481213
NMD2	P38798	1.55585	0.494002	1.4411	3.92711	0.914499	0.778075	2.52409	1.85121	0.539917	5.17393	1.33839	0.631553	8.60166e-06	0.0419808	0.00223381
YOR268C	Q08734	4.79599	0.393049	0.236232	1.41508	1.94189	0.691163	0.295055	4.94058	2.92578	0.0959941	2.92582	1.37072	5.13696e-06	7.75927e-09	0.0001107
DEF1	P35732	0.888545	7.10617	1.60413	0.427946	0.806115	0.802265	0.481626	0.113439	0.500125	0.726684	0.012691	0.573607	0.00908351	2.19742e-13	0.000453791
YFL019C	P43576	0.615091	0.398949	1.2162	0.685999	2.72155	1.75094	1.11528	6.8218	1.43968	1.05038	5.00233	1.44868	0.320134	8.7365e-12	0.0691759
YLL054C	Q12244	1.33047	4.48094	3.05955	0.635074	0.458884	1.16087	0.477331	0.102408	0.379425	0.61754	0.0615518	0.268189	0.00921028	8.71239e-17	2.53945e-08
CAF40	P53829	0.956664	4.30057	0.569181	1.25427	1.56343	1.28172	1.31109	0.36354	2.25187	1.2291	0.149982	1.63869	0.093036	0.000587942	0.000225496
THR1	P17423	1.94275	0.570741	2.80903	0.900198	0.465142	0.313864	0.463363	0.814979	0.111734	0.485468	0.929419	0.17737	0.00707536	0.294715	3.99349e-26
SPS19	P32573	0.600403	0.530578	0.612552	0.663121	1.77097	2.71279	1.10446	3.33781	4.42867	1.04443	2.36263	4.2878	0.341118	2.82121e-05	1.36611e-14
NUG1	P40010	3.63745	0.882489	1.48966	1.00844	0.255242	1.0317	0.277238	0.28923	0.692574	0.161655	0.647411	0.728015	9.47953e-07	5.97177e-08	0.0601602
VMA9	Q3E7B6	5.33125	1.12599	2.19167	0.84006	0.381121	0.305464	0.157573	0.338476	0.139375	0.0444649	0.596722	0.270518	2.36241e-13	5.20727e-06	5.56758e-20
RIB7	P33312	0.777755	0.957562	3.44682	1.09688	0.687593	0.676639	1.41032	0.718066	0.196308	1.24757	0.829337	0.146586	0.0437439	0.142444	4.53733e-19
FYV4	P38783	2.8217	1.6527	2.84901	1.18882	0.49126	0.444594	0.421313	0.297247	0.156052	0.322444	0.447066	0.188886	0.00216059	1.23262e-06	4.18531e-21
DYN2	Q02647	1.28872	2.46296	0.40973	0.363783	0.799997	0.712431	0.282282	0.324811	1.73878	0.526704	0.31579	1.23345	4.27459e-07	2.49697e-05	0.0337534
FAR7	P43592	2.12101	1.18381	0.337794	2.17337	0.953414	1.92645	1.02469	0.805378	5.70303	1.03696	0.852401	3.00769	0.555786	0.325697	1.97151e-15
YIH1	P25637	1.15942	1.80991	2.37569	1.71722	0.299841	0.474106	1.4811	0.165666	0.199566	1.47202	0.351094	0.267649	0.0282964	2.95684e-13	8.08891e-16
SAT4	P25333	0.975492	4.52806	3.42637	0.421292	0.68899	0.611044	0.431876	0.15216	0.178336	0.681035	0.0698755	0.14207	0.00189853	2.13678e-11	1.10386e-20
CEM1	P39525	1.11703	0.1355	2.69151	0.678903	0.920112	0.93144	0.607775	6.79049	0.346066	0.738092	1.72263	0.295234	0.128045	2.79019e-15	4.50843e-09
CSN9	Q03981	1.5914	0.355875	0.905008	0.977125	0.966205	3.51912	0.614003	2.71501	3.8885	0.653258	1.52661	6.12246	0.146723	0.00026027	3.41e-14
SEC10	Q06245	1.79983	0.530457	0.232826	0.768884	1.19086	3.07478	0.427198	2.24497	13.2063	0.489389	1.58052	7.1699	0.00212876	0.00611146	5.97347e-33
YNL193W	P53870	0.880175	1.50843	0.590409	0.277046	1.68833	2.19022	0.314762	1.11926	3.70967	0.658325	1.13281	3.03104	3.86581e-06	0.919936	5.57234e-11
NCS2	P53923	2.49305	0.806106	1.87972	0.710256	0.195589	1.30246	0.284894	0.242634	0.692901	0.29062	0.654962	0.670235	1.12819e-06	2.86437e-10	0.0462431
YJU2	P28320	0.568801	2.84602	1.45245	0.470184	1.08632	1.63845	0.826623	0.381698	1.12806	0.933928	0.29531	1.13761	0.829285	0.000469129	0.593882
SSY5	P47002	0.694171	4.02924	1.70066	1.26041	0.924377	1.22711	1.81571	0.229417	0.721549	1.48066	0.116237	0.72019	0.00157191	2.06775e-07	0.0829726
TPK1	P06244	1.04509	0.477945	0.190558	0.681576	2.50629	1.25459	0.65217	5.24389	6.58377	0.777269	4.07937	2.09077	0.225208	6.36035e-09	1.90353e-13
PHM8	P40025	0.732312	2.65731	2.84397	0.38081	1.12613	0.734043	0.520011	0.423786	0.258105	0.783768	0.345994	0.231659	0.0232529	0.00169421	2.33912e-13
VPS51	P36116	0.971577	0.536922	0.598123	2.60472	3.03083	0.880816	2.68092	5.64482	1.47263	3.10188	5.63302	1.21646	1.48592e-06	2.81975e-09	0.111597
RPS9B	P05755	4.47281	0.936108	0.981255	1.02327	0.283063	0.334868	0.228776	0.302383	0.341265	0.0915345	0.635937	0.638878	1.11656e-08	2.28368e-07	8.17874e-06
CKA2	P19454	3.38287	0.80245	2.10281	1.15073	0.23364	0.372978	0.340164	0.291158	0.177371	0.212843	0.674173	0.301487	6.30324e-05	4.84016e-08	2.06122e-16
HRP1	Q99383	1.03074	6.19887	1.09738	0.728866	1.39947	1.25476	0.707129	0.225762	1.14341	0.811198	0.0359118	1.11526	0.393305	9.99947e-07	0.574829
RPS10B	P46784	4.19324	0.772174	0.865145	1.73945	0.287001	0.389576	0.414822	0.371679	0.450301	0.182531	0.714411	0.719183	0.00211897	1.22151e-05	0.000935968
THR4	P16120	2.07633	0.925314	2.31691	1.50184	0.307942	0.234616	0.723315	0.332797	0.101262	0.671524	0.651857	0.236139	0.464736	1.97344e-06	6.85218e-25
CIN1	P40987	0.704219	2.48878	1.26542	0.433044	0.72281	2.08296	0.614928	0.290427	1.64606	0.828644	0.294029	1.7624	0.133719	3.29028e-06	0.00885481
NUP100	Q02629	2.00066	0.547953	5.97779	0.5747	0.718132	1.24763	0.287255	1.31057	0.208711	0.372172	1.1252	0.0376773	1.06581e-06	0.491749	3.45547e-22
PHR1	P05066	1.49971	0.319882	0.318404	1.70839	3.09452	0.60443	1.13915	9.67394	1.89831	1.15563	6.84304	1.21928	0.296481	2.56447e-16	0.0207585
SFM1	Q12314	3.76568	0.729131	1.28849	0.953438	0.600577	1.72716	0.253191	0.823689	1.34045	0.142374	0.914748	1.35535	1.12545e-07	0.331968	0.149263
ALG13	P53178	2.04205	0.184504	0.239642	1.24591	2.03147	1.0131	0.610127	11.0104	4.22756	0.575888	3.59743	1.70936	0.143874	1.92518e-20	2.00344e-08
CTM1	P38818	1.12045	2.54686	3.07298	0.49578	0.538533	1.23765	0.442483	0.21145	0.402752	0.648568	0.248561	0.280227	0.00294553	3.02659e-09	1.39613e-07
MRPL27	P36526	3.65188	0.689735	2.82035	1.46273	0.334126	0.493021	0.400542	0.484427	0.174808	0.219281	0.78154	0.199253	0.00114652	0.00118561	3.13876e-19
MDM32	Q12171	0.551471	4.40041	1.72429	0.69834	1.65912	0.712485	1.26632	0.377038	0.413205	1.10716	0.149551	0.495925	0.117169	0.000987034	8.24495e-06
ADE12	P80210	1.43765	1.01219	2.87947	0.372155	0.430726	0.343671	0.258863	0.425539	0.119352	0.477809	0.668285	0.172444	5.26316e-08	0.000288863	1.90059e-25
SPT7	P35177	1.08299	0.444129	0.752134	4.35178	0.75933	0.802945	4.0183	1.70971	1.06756	9.63838	1.24418	1.03585	8.35627e-11	0.0794068	0.831556
DHR2	P36009	2.56789	0.948082	2.35777	0.346542	0.327846	1.52531	0.134952	0.345799	0.646929	0.214441	0.650564	0.561571	1.04974e-16	4.86561e-06	0.0130245
RPP1B	P10622	4.18826	0.785724	0.8905	1.7146	0.355664	0.306239	0.409382	0.452658	0.343896	0.180034	0.742231	0.666991	0.00174161	0.000499287	1.76181e-05
YMR007W	Q03675	0.714105	2.99046	2.23981	0.35423	1.37147	0.640408	0.496048	0.458615	0.285921	0.779232	0.325563	0.330014	0.0126227	0.00536291	1.04391e-10
SGF29	P25554	0.660681	0.59772	0.581229	0.654405	2.32551	1.95816	0.990501	3.89063	3.369	0.995659	3.3122	2.59715	0.630289	3.60855e-06	2.52551e-09
YCL021W-A	Q96VH3	0.939502	6.44979	0.773042	1.49182	0.675753	0.282973	1.58788	0.104771	0.366051	1.46644	0.0182743	0.711991	0.0115552	7.43201e-15	0.000100178
YCR023C	P25351	1.5036	0.721012	1.99535	1.20088	0.739874	0.267989	0.79867	1.02616	0.134307	0.810722	1.01316	0.302004	0.733815	0.872424	1.952e-19
PFK2	P16862	1.92369	2.8206	1.6227	2.16388	0.472067	0.221819	1.12486	0.167364	0.136697	1.18115	0.196346	0.378698	0.328688	1.05911e-11	4.24407e-17
SLK19	Q08581	1.18706	0.317956	0.434523	2.09913	1.33712	2.6424	1.76834	4.20536	6.08115	1.88174	2.02674	4.61995	0.00303215	8.10053e-08	4.30985e-19
YPR011C	Q12251	2.74984	0.916223	2.00859	0.511165	0.320837	2.33881	0.185889	0.350173	1.1644	0.211881	0.661867	1.25721	1.12586e-11	5.72262e-06	0.449676
YRR1	Q12172	0.611212	0.44896	0.719973	1.00409	1.34987	2.37926	1.64279	3.00666	3.30465	1.31301	1.86724	3.1586	0.00636197	9.20685e-05	6.2187e-10
MAK16	P10962	3.02707	0.861135	1.75127	1.34776	0.185792	0.641664	0.445236	0.215752	0.366399	0.312232	0.626183	0.463421	0.00491619	1.09614e-11	5.52274e-07
TFG2	P41896	1.03185	0.70866	0.598996	2.92271	2.54174	0.904562	2.8325	3.58668	1.51013	3.70856	3.56297	1.2359	4.80289e-07	2.18014e-05	0.0871159
PRM5	P40476	0.540371	3.27244	0.943387	1.62928	1.23608	0.854547	3.01511	0.377724	0.905829	2.12713	0.243778	0.940278	4.57012e-08	0.00054464	0.638651
TAH1	P25638	1.30518	1.35288	1.72251	2.94445	0.419587	0.951251	2.25597	0.310144	0.552247	3.11508	0.523662	0.585906	6.06172e-05	1.50459e-06	0.00195249
SCM4	P32564	0.890021	0.840294	0.589538	0.510176	1.8411	3.13791	0.573218	2.19102	5.32266	0.76852	2.00112	5.84974	0.071236	0.0134982	1.57436e-18
YOL085C	Q99345	1.13586	1.00201	0.218119	0.943243	3.1224	1.81145	0.830422	3.11614	8.30487	0.875017	4.34811	3.01745	0.847333	0.000360425	2.83753e-19
PEF1	P53238	0.998438	1.66891	4.61396	1.51826	0.791486	0.94358	1.52064	0.474253	0.204505	1.43378	0.544339	0.0785426	0.0199855	0.0033871	1.18399e-20
CSH1	P38287	0.607447	0.629724	0.393623	0.521417	2.60041	1.22757	0.858374	4.12944	3.11864	0.942112	3.91954	1.78256	0.945669	1.65841e-06	8.79086e-07
SSB1	P11484	3.72503	1.08664	1.3146	1.25494	0.259508	0.291128	0.336894	0.238817	0.221457	0.18048	0.563649	0.491931	5.69709e-05	8.58329e-10	1.30655e-10
PIN4	P34217	0.659544	0.997005	1.09354	2.76927	1.76068	0.943061	4.19876	1.76597	0.862393	4.31609	1.69781	0.900951	8.44379e-12	0.0964464	0.474755
RPL17B	P46990	3.6855	0.88746	0.99461	1.59751	0.292445	0.265578	0.433458	0.32953	0.267017	0.235208	0.662038	0.603309	0.00373911	1.38969e-06	1.17508e-07
VMA11	P32842	2.717	3.62708	1.90891	0.866625	0.471597	0.222948	0.318964	0.130021	0.116793	0.27732	0.112229	0.310796	1.43686e-05	3.1047e-14	1.25446e-20
TAD2	P47058	1.49894	3.45627	0.280562	0.591989	0.322347	1.00571	0.394938	0.0932644	3.58463	0.533311	0.113919	1.65307	0.000542625	1.3218e-19	3.82838e-07
ISR1	Q06098	0.684802	1.01966	0.420885	0.773215	2.8113	1.06938	1.12911	2.7571	2.54079	1.0632	3.46208	1.56753	0.296119	0.00157236	7.55485e-05
CAT8	P39113	0.880052	0.846218	0.594622	0.491659	0.864125	2.36708	0.55867	1.02116	3.98081	0.76398	1.01249	3.41636	0.0547468	0.863702	2.70648e-12
ZRC1	P20107	0.784523	3.65153	2.06586	0.453235	1.21523	1.47476	0.57772	0.3328	0.713872	0.794827	0.184757	0.663837	0.0752632	0.000112601	0.0606191
MTO1	P53070	0.923962	0.891471	5.51792	0.478723	0.477775	1.07232	0.51812	0.53594	0.194334	0.734463	0.750698	0.0458924	0.0236052	0.007096	3.74347e-23
HBS1	P32769	1.86891	0.692424	0.802026	4.74316	0.681274	0.594085	2.53793	0.983897	0.74073	7.33222	0.992301	0.865772	9.4103e-06	0.757011	0.197502
TIM11	P81449	0.961355	2.61541	2.17921	2.40503	0.618988	0.561504	2.50171	0.23667	0.257664	2.72013	0.250621	0.325853	6.20495e-06	5.45295e-08	7.17559e-12
DFG10	P40526	0.890515	3.66893	0.457689	1.04841	1.25303	1.18237	1.17731	0.341525	2.58335	1.11566	0.187388	1.65254	0.224679	0.00016784	3.32705e-05
PDX1	P16451	1.55607	1.29317	2.23144	2.53033	0.672602	0.502575	1.6261	0.520119	0.225225	1.96463	0.650415	0.301689	0.0102917	0.00762709	9.63642e-14
EFM6	P53970	2.31004	7.97491	0.359402	0.478077	1.06102	0.403112	0.206956	0.133045	1.12162	0.280882	0.008293	1.03076	2.04114e-10	4.16615e-11	0.743268
WRS1	Q12109	4.16534	0.536807	1.25455	1.56085	0.280893	0.352475	0.374723	0.523266	0.280957	0.164426	0.837456	0.535117	0.000428859	0.00272166	3.12417e-08
YGR035C	P53222	1.34562	1.02851	4.9164	0.476089	1.01319	1.00017	0.353806	0.985105	0.203435	0.547325	0.989437	0.0662365	6.49265e-05	0.773667	2.95426e-21
SNA2	P56508	0.484142	3.51089	1.67634	0.749139	1.36896	1.04457	1.54735	0.389918	0.623125	1.20163	0.226576	0.645384	0.0129892	0.000965355	0.0132629
IMA2	Q08295	1.02132	1.19542	0.838992	1.78837	1.3277	2.42715	1.75104	1.11066	2.89294	1.70179	1.09602	3.00665	0.00324993	0.934852	2.14288e-08
YPR172W	Q06608	1.08505	0.84997	0.260921	0.646998	3.30048	1.35423	0.596284	3.88305	5.19019	0.738131	5.46609	2.13363	0.10718	1.19789e-05	8.07779e-12
RUB1	Q03919	2.60242	1.20074	2.31958	1.95926	0.57644	0.16353	0.752861	0.480071	0.0704998	0.640309	0.648734	0.22437	0.5751	0.00244121	1.81394e-29
VMA3	P25515	4.04818	1.46935	1.03476	1.00362	0.448564	0.177408	0.247919	0.305281	0.171448	0.121198	0.492848	0.551965	7.36113e-08	1.42972e-06	2.69856e-11
RPA190	P10964	3.28881	1.46096	2.00991	0.947959	0.201106	0.691299	0.288238	0.137653	0.343945	0.197394	0.417586	0.400921	2.05108e-06	6.17966e-17	4.18061e-08
PAN1	P32521	1.1841	4.77259	1.82028	1.47066	0.832112	0.205532	1.24201	0.174352	0.112912	1.21973	0.0651325	0.326522	0.153102	1.01169e-09	1.88272e-20
MXR1	P40029	0.944955	1.2015	0.629353	0.292726	2.93955	0.768472	0.309778	2.44657	1.22105	0.636296	3.33584	1.10123	2.88673e-06	0.00713743	0.448746
PRM7	Q12459	0.984808	0.54582	3.84039	0.597047	0.82971	1.55607	0.606257	1.52012	0.405185	0.764315	1.21747	0.205282	0.123017	0.211001	4.29972e-08
PNT1	P38969	1.61097	2.06511	2.53415	1.36387	0.561932	0.243439	0.846614	0.272108	0.0960634	0.842588	0.352775	0.204375	0.906378	4.34237e-07	6.99136e-27
YOR283W	Q12040	1.11263	3.12202	2.54014	0.602047	0.440923	1.30794	0.541103	0.14123	0.514909	0.701939	0.155923	0.425668	0.040889	1.28596e-13	0.000159599
TOP2	P06786	0.603804	0.511549	0.76743	1.16908	0.98489	3.07901	1.93619	1.92531	4.01211	1.47967	1.38832	4.96426	0.000524544	0.0297203	6.49802e-14
YHR213W	P0CI67	2.81094	0.0871349	1.0277	0.852083	1.54054	0.752604	0.303131	17.6799	0.732319	0.257232	2.73854	0.826395	5.12013e-06	7.77598e-33	0.149031
COX17	Q12287	4.65778	0.878134	1.10512	1.25873	0.509888	1.0279	0.270242	0.580649	0.930125	0.0947947	0.774724	0.947882	7.30624e-07	0.0183245	0.711183
IDH2	P28241	1.70195	4.82807	2.40343	0.712061	1.37772	0.269464	0.41838	0.285356	0.112116	0.503517	0.0914832	0.227831	0.00149474	2.2385e-05	5.29508e-24
ISA2	Q12425	1.81003	2.49537	1.57852	1.89773	0.346931	0.48413	1.04845	0.13903	0.306699	1.06267	0.225557	0.468334	0.492527	1.03454e-14	2.2537e-08
PET8	P38921	0.677275	1.22008	0.470779	2.31925	1.50619	0.727157	3.42438	1.2345	1.54458	3.12093	1.21935	1.19448	2.48971e-09	0.680351	0.0924329
RKI1	Q12189	3.08768	1.10345	1.64882	0.651704	0.204483	1.19929	0.211066	0.185312	0.727363	0.184798	0.536271	0.732281	6.07533e-10	3.38629e-13	0.0929499
DGK1	Q12382	0.900749	2.17668	3.081	0.922542	0.517244	0.570566	1.02419	0.23763	0.185189	1.01522	0.316563	0.175503	0.54015	2.44405e-08	4.25071e-19
DPB3	P27344	0.927359	1.84987	1.14655	0.479164	1.54128	2.95359	0.516697	0.833183	2.57607	0.732959	0.807431	3.49924	0.0228637	0.423161	1.31338e-07
MPC1	P53157	1.62405	0.478894	0.465366	0.462886	0.635408	3.0927	0.28502	1.32682	6.64574	0.447152	1.11459	6.17883	7.10293e-07	0.453394	4.9051e-22
FOL1	P53848	1.07091	1.90863	2.49263	0.247127	0.635626	0.615843	0.230764	0.333027	0.247066	0.564959	0.413797	0.272289	1.42418e-09	1.83641e-05	3.32048e-13
UAF30	Q08747	1.30692	2.69336	2.59712	1.36205	0.511276	1.50382	1.04218	0.189828	0.579034	1.03895	0.220357	0.468688	0.50143	2.51323e-10	0.00159168
RPB2	P08518	1.02181	3.08347	1.95108	2.12182	0.650861	0.355882	2.07653	0.211081	0.182403	2.14356	0.18523	0.330977	0.000222852	8.17998e-09	1.96493e-15
MDM38	Q08179	0.625687	1.81836	2.76852	0.696708	0.592082	0.925201	1.11351	0.325613	0.334186	1.05046	0.427419	0.27868	0.32372	1.04481e-05	1.2648e-09
PBP1	P53297	2.01773	0.809697	0.365434	1.33285	2.87512	0.348244	0.660569	3.55086	0.95296	0.622058	4.18557	0.988156	0.263446	3.74055e-05	0.85565
YAP7	Q08182	0.591429	1.06259	2.44902	0.917608	0.571552	0.597066	1.55151	0.537886	0.243798	1.25369	0.711513	0.277017	0.0133184	0.00908693	2.79796e-13
IOC2	Q12072	0.620304	0.452129	1.19007	2.75498	1.08164	1.04259	4.44134	2.39233	0.876075	4.39138	1.54704	0.902826	1.39443e-12	0.00227511	0.511034
RPL17A	P05740	3.88377	0.925964	0.957451	1.47265	0.28201	0.274632	0.379181	0.304558	0.286837	0.18801	0.639957	0.622947	0.000498022	2.61024e-07	5.72725e-07
UBX7	P38349	1.07165	0.750391	0.379295	2.39953	3.0212	0.555502	2.2391	4.02617	1.46456	2.51034	4.82594	1.12991	5.89736e-05	4.62873e-06	0.178714
YFR035C	P43608	0.664515	2.55477	1.88088	0.853558	0.618882	1.65055	1.28448	0.242246	0.877541	1.14001	0.26136	0.85244	0.105721	8.20979e-08	0.464904
MIC19	P43594	2.96302	2.42006	2.85187	0.758102	0.596435	0.293444	0.255854	0.246455	0.102895	0.216897	0.28251	0.169761	1.03927e-07	9.47095e-08	1.25285e-27
MAM33	P40513	4.0584	0.82786	1.4779	1.10333	0.467653	0.78269	0.271863	0.564894	0.529596	0.128954	0.779053	0.617619	7.03664e-07	0.0125442	0.00154
RER1	P25560	2.55076	1.32145	1.05672	0.947787	0.709709	0.621339	0.37157	0.537068	0.587988	0.329198	0.654407	0.739498	0.000262218	0.011402	0.0152266
YPS7	Q06325	0.754723	3.70143	2.38031	0.443473	0.816704	1.05948	0.587597	0.220646	0.445102	0.805943	0.135398	0.400305	0.0887657	5.97259e-08	7.83859e-06
YCR025C	P25352	0.706991	4.04269	0.662956	0.47625	1.09317	1.42187	0.67363	0.270407	2.14474	0.852197	0.129451	1.69222	0.27707	4.90628e-06	0.000332302
AHA1	Q12449	1.28833	0.41994	0.422829	1.00572	1.19128	3.26872	0.780639	2.83679	7.7306	0.822102	1.70685	7.1895	0.666177	0.000188645	3.36571e-25
DIF1	O13577	1.58003	0.320244	0.461474	1.72022	1.62574	2.49439	1.08873	5.07657	5.40527	1.10205	2.47169	4.09231	0.396382	1.53972e-09	7.29914e-17
APE3	P37302	2.07129	0.758753	0.208565	1.84527	2.94587	0.481149	0.89088	3.88252	2.30695	0.85499	4.55395	1.20797	0.951837	8.32512e-06	0.00647831
MRPS28	P21771	3.82114	0.985385	1.50761	1.1206	0.342632	0.244999	0.293263	0.347714	0.162508	0.153835	0.64049	0.416789	3.53632e-06	6.11953e-06	1.32781e-14
ETR1	P38071	1.31007	1.74367	0.413885	0.463125	1.80265	2.26465	0.353512	1.03383	5.47169	0.555961	1.04173	3.60691	6.25858e-05	0.905867	3.10061e-16
MRPL19	P53875	4.21148	0.827109	1.39208	1.65325	0.736757	0.430192	0.392558	0.890762	0.309028	0.169784	0.939294	0.513385	0.000914866	0.510856	8.3108e-08
DUR12	P32528	0.727681	1.43578	0.489199	0.426424	3.76429	0.897779	0.586004	2.62177	1.8352	0.811545	5.02286	1.32738	0.0860036	0.00472282	0.0120814
ITR2	P30606	1.65758	0.962853	0.803598	4.32186	0.655524	0.435181	2.60733	0.680814	0.541541	6.33911	0.808137	0.774632	4.90359e-06	0.0933388	0.0109915
MTR4	P47047	2.92408	0.586921	1.98312	0.722646	0.219342	1.32855	0.247136	0.373716	0.669929	0.217421	0.775082	0.635265	4.20251e-08	6.65353e-06	0.0278506
AFG1	P32317	2.58596	0.662652	0.510413	2.19592	2.53594	0.938931	0.84917	3.82696	1.83955	0.763108	3.66367	1.34585	0.916994	6.65397e-06	0.010626
SSA3	P09435	0.826563	0.660577	0.600923	0.888928	1.51572	3.62358	1.07545	2.29454	6.03002	1.04418	1.80894	8.12663	0.410959	0.00631671	5.76105e-22
BSP1	Q06604	0.599028	1.56986	2.54847	0.668243	0.618593	0.836193	1.11555	0.394043	0.328116	1.04915	0.517178	0.305178	0.319163	0.000205169	1.536e-09
YMR090W	Q04304	0.860177	1.24863	0.569126	1.33251	3.37275	1.2195	1.54911	2.70116	2.14276	1.38735	4.35937	1.56958	0.0152716	0.00278394	0.000611399
RPS3	P05750	4.16921	0.999845	1.18225	1.07281	0.265688	0.34478	0.257317	0.265729	0.29163	0.116921	0.601169	0.559624	1.97211e-07	1.07547e-08	1.1465e-07
PIR1	Q03178	3.65181	0.782696	0.231419	0.676408	0.614527	0.371367	0.185225	0.785141	1.60474	0.12715	0.889971	1.10187	1.82476e-11	0.25054	0.15041
CHC1	P22137	1.70482	0.521893	0.32622	2.07446	2.34482	0.306521	1.21682	4.49291	0.939614	1.29203	3.53798	0.986438	0.187943	1.86762e-07	0.827968
TLG1	Q03322	1.12387	0.783879	1.39987	3.53163	1.74282	0.339143	3.14238	2.22333	0.242267	5.3065	1.94388	0.47939	4.7926e-08	0.0108013	4.10989e-10
INM1	P38710	1.60334	0.65618	3.43409	2.19966	0.388768	0.650827	1.37192	0.592472	0.189519	1.51186	0.830809	0.145263	0.0670701	0.0177741	1.21188e-19
WIP1	Q2V2P8	1.70047	0.474589	0.616012	3.50282	1.38084	1.04084	2.05991	2.90955	1.68964	3.48788	1.87417	1.34241	0.000367391	0.000169974	0.0227111
YKL018C-A	Q3E7A7	2.88412	0.146038	0.579214	1.29065	0.623342	0.563047	0.447502	4.26835	0.972088	0.331373	1.39214	0.988856	0.00516998	1.93407e-09	0.884985
ERG10	P41338	3.09273	3.01017	0.782504	0.619085	0.336402	0.354745	0.200174	0.111755	0.453346	0.180036	0.156717	0.743416	1.33756e-10	2.90319e-17	0.00149257
MLH2	Q07980	0.753969	0.663537	0.809571	0.473374	2.49075	2.38963	0.627843	3.75375	2.95172	0.823251	3.54851	2.98982	0.161238	8.97565e-06	1.39986e-08
YJL045W	P47052	0.718591	0.51561	0.372079	1.01231	2.19613	2.50402	1.40874	4.25929	6.72981	1.2258	3.20543	4.38307	0.0435102	4.55879e-07	4.76198e-20
YHR182W	P38870	1.03707	0.946213	1.08875	0.397302	1.16453	3.3405	0.3831	1.23073	3.0682	0.641816	1.16338	4.7626	0.000253118	0.676184	2.52236e-10
DOM34	P33309	2.99529	2.10514	3.0737	1.06357	0.660186	0.217944	0.355081	0.313607	0.0709061	0.262116	0.367304	0.138144	0.000128486	8.14011e-06	2.32048e-34
YDR476C	Q03362	0.771097	3.45796	1.25482	0.827901	1.41297	1.33583	1.07367	0.408614	1.06456	1.04016	0.242324	1.05776	0.413325	0.00171164	0.81772
HTS1	P07263	2.04671	0.67471	2.11288	1.7963	0.369294	0.213053	0.877652	0.547337	0.100835	0.840657	0.809209	0.267975	0.993284	0.00680601	1.14591e-23
YEL025C	P39991	0.570202	2.21969	1.19352	0.625814	0.60938	0.696606	1.09753	0.274534	0.583657	1.0393	0.327528	0.708621	0.35436	6.99083e-07	0.010806
FDH1	Q08911	0.95961	0.751833	0.846282	0.607688	1.65377	3.80755	0.633266	2.19965	4.49915	0.78354	1.86857	7.78808	0.177535	0.0114753	3.80414e-17
CNA1	P23287	0.616893	0.990594	0.813487	2.24565	1.11959	1.35562	3.64026	1.13022	1.66643	3.09246	1.09353	1.45612	4.03697e-10	0.889908	0.0164491
MRP49	P32388	4.56654	0.38005	0.906518	1.05502	0.580521	1.73545	0.231033	1.52749	1.91441	0.0876854	1.14907	1.77637	1.49483e-08	0.181396	0.00115389
YEF3	P16521	3.36705	1.60739	1.90624	0.956172	0.237179	0.344923	0.283979	0.147555	0.180944	0.188041	0.386835	0.338842	1.48924e-06	1.8438e-15	2.4311e-15
TSL1	P38427	0.642942	0.649516	0.322206	0.792313	2.78158	0.587775	1.23232	4.28254	1.82422	1.10909	4.38344	1.20211	0.1514	1.03116e-06	0.0314354
POF1	P25576	4.03423	0.84904	1.69975	0.738998	0.610522	0.211749	0.183182	0.719073	0.124577	0.101868	0.847616	0.356506	1.6306e-11	0.136753	1.40418e-18
GPI17	Q04080	1.04193	0.284696	0.423954	3.14515	1.04121	0.756966	3.01858	3.65727	1.78549	4.29667	1.6894	1.25964	1.11941e-07	8.56392e-07	0.0232757
YJR124C	P47159	4.01834	0.394142	1.68394	1.80094	0.307758	0.792505	0.44818	0.78083	0.470625	0.215029	0.941881	0.539078	0.00612467	0.196948	0.000124618
ELP6	Q04868	2.8337	0.923282	2.07964	1.05102	0.338794	1.45352	0.3709	0.366945	0.698929	0.290643	0.666886	0.647917	0.000273512	1.51834e-05	0.0460665
SNF2	P22082	0.523013	0.872725	0.464516	2.61008	1.16593	0.829778	4.99047	1.33596	1.78633	4.24883	1.22536	1.28812	2.1375e-14	0.478426	0.0192211
YPR098C	Q06089	1.05905	1.56476	0.560078	1.09639	3.95559	1.26538	1.03526	2.52792	2.25929	1.02622	5.24459	1.63049	0.515439	0.00753806	0.000225643
ADH5	P38113	1.03291	1.16306	2.33442	0.37636	0.464455	0.442308	0.364369	0.399339	0.189472	0.634394	0.616168	0.269412	9.62997e-05	0.000131861	2.11225e-16
HSP12	P22943	0.503854	0.62245	0.514647	0.765826	2.39338	1.67847	1.51994	3.8451	3.2614	1.19912	3.41274	2.2405	0.0164698	5.00741e-06	2.4209e-08
GCN20	P43535	4.73073	1.03974	1.07029	1.40803	0.51217	0.223857	0.297635	0.492594	0.209155	0.0999465	0.693722	0.556158	6.07961e-06	0.00281526	6.40855e-10
ORM1	P53224	1.61016	3.64628	2.61908	0.754529	0.285394	1.06258	0.468605	0.0782699	0.405707	0.552624	0.0973358	0.339975	0.007646	2.21788e-22	4.64028e-07
BOP3	P53958	0.590567	0.736955	0.585316	0.640224	2.70567	1.7205	1.08408	3.67142	2.93944	1.03502	3.91419	2.19647	0.38467	1.7356e-05	2.14986e-07
CYT1	P07143	0.846025	3.68075	3.12352	1.03647	1.24737	0.634629	1.22511	0.33889	0.203178	1.14112	0.185131	0.178143	0.164347	0.000150349	1.0873e-17
VTI1	Q04338	0.726626	0.419385	0.415687	2.45217	0.89972	1.49122	3.37473	2.14533	3.58736	3.30705	1.39507	2.1075	4.09213e-09	0.00776987	8.67632e-09
KTR6	P54070	0.990975	3.17864	0.96726	1.69116	1.26073	0.921069	1.70656	0.396626	0.952246	1.62471	0.264638	0.96849	0.0045444	0.000991818	0.799378
SPR28	Q04921	1.11075	0.829656	0.344888	0.852372	1.18396	3.8319	0.767384	1.42705	11.1106	0.836027	1.27837	11.2123	0.612807	0.344151	8.71796e-34
VID22	Q05934	0.753746	0.577187	0.394655	3.17265	0.94513	1.26123	4.20918	1.63748	3.19578	5.34765	1.29051	1.82333	1.05996e-11	0.127938	4.4817e-07
INP52	P50942	0.714156	0.452931	0.607631	3.0876	0.775216	1.15156	4.32343	1.71155	1.89516	5.18177	1.25031	1.45794	4.34306e-12	0.0795159	0.00433642
RPL3	P14126	3.94179	0.84944	1.28988	1.0898	0.314389	0.245131	0.276473	0.370113	0.190042	0.138505	0.690134	0.484729	9.82611e-07	1.44333e-05	6.47256e-12
PDC5	P16467	0.581784	5.84321	1.15645	0.975993	1.36033	0.499715	1.67759	0.232805	0.432111	1.31422	0.0447217	0.634312	0.00465182	1.36586e-06	0.000148299
GLO2	Q05584	0.926646	1.25788	0.681094	2.24299	3.01185	0.736148	2.42055	2.39439	1.08083	2.49034	3.37285	1.0389	1.15295e-05	0.0093377	0.798952
YEL028W	P39989	1.91936	3.92282	1.63821	0.372724	0.651199	0.984345	0.194192	0.166003	0.600866	0.342307	0.103549	0.635575	2.08948e-11	7.92839e-11	0.00822334
REX3	Q12090	0.538742	0.848379	0.544465	1.2971	2.92803	1.2532	2.40765	3.45132	2.30171	1.69156	4.22705	1.63437	7.79862e-06	6.31856e-05	0.000173384
ALT1	P52893	1.33994	1.27329	2.58633	0.654772	0.394469	0.2589	0.488658	0.309803	0.100103	0.621933	0.543812	0.199239	0.0125741	1.19384e-06	1.38972e-26
RTT10	Q08924	2.3634	0.547872	3.21084	0.606726	0.337794	1.41804	0.256717	0.616556	0.441641	0.29593	0.86449	0.288611	8.24231e-08	0.0242783	1.44857e-06
CBF2	P32504	1.77991	0.357988	1.27916	1.18533	0.355754	3.09524	0.665949	0.99376	2.41974	0.662237	0.998453	3.52123	0.275395	0.763642	5.79483e-07
RPL36B	O14455	4.49083	0.694588	0.838696	1.39873	0.325651	0.347869	0.311464	0.468841	0.414774	0.11727	0.774353	0.711617	1.44975e-05	0.000713689	0.000357966
HDA3	Q06623	0.810976	2.14386	2.85764	1.25202	0.701319	0.595514	1.54384	0.327129	0.208394	1.35759	0.367919	0.208465	0.0156064	1.86833e-05	1.3328e-16
REC8	Q12188	0.524815	0.783983	0.719716	0.5852	0.911904	2.45273	1.11506	1.16317	3.40791	1.04274	1.09272	3.32422	0.317429	0.810534	1.87609e-10
MTR10	Q99189	0.756873	1.86178	1.01573	2.64608	0.767425	0.77462	3.49607	0.4122	0.762624	3.70432	0.468345	0.846094	1.72901e-09	0.000591576	0.209194
RGM1	Q00453	0.859383	0.570085	0.365065	0.526619	2.76448	1.91833	0.612787	4.84924	5.25476	0.794014	4.57698	2.93481	0.133036	6.92721e-08	2.07445e-14
GIP2	P40036	0.822301	0.811179	0.229972	0.649808	2.10507	2.18406	0.790231	2.59507	9.49707	0.887308	2.45188	3.87471	0.694611	0.00212383	3.88956e-23
NAN1	Q02931	3.23333	1.04149	2.57189	0.719259	0.229785	0.992868	0.222451	0.220631	0.386046	0.175061	0.569708	0.334709	2.93867e-09	6.4589e-11	1.35826e-07
YHR097C	P38809	0.818822	0.703319	0.286964	0.572904	3.31967	1.26621	0.699669	4.72001	4.41244	0.843279	6.13197	1.97143	0.362538	2.85803e-07	6.55278e-10
BCH1	Q05029	1.83812	0.514998	0.245719	1.73567	2.28743	0.58657	0.944264	4.44163	2.38716	0.93145	3.41629	1.2665	0.784523	2.18447e-07	0.00238445
MUM3	Q08750	0.970274	2.39966	1.45584	0.394469	0.674315	0.779864	0.406554	0.281004	0.53568	0.670912	0.302426	0.625909	0.000702832	1.51084e-06	0.00192171
PRE5	P40302	1.90118	1.05956	0.375094	3.7771	1.39457	0.527324	1.98671	1.31618	1.40584	3.67036	1.26139	1.11129	0.000702539	0.524881	0.240309
AIM19	P40502	1.13009	0.678118	0.524676	0.935067	4.30983	1.65522	0.827427	6.35558	3.15475	0.873559	12.3952	2.18941	0.83735	1.15508e-09	5.84828e-08
FDC1	Q03034	0.552233	0.618074	0.815599	2.98826	1.69427	0.768584	5.41123	2.74121	0.942355	5.41149	2.10847	0.967937	1.61008e-15	0.00066682	0.776096
CYR1	P08678	1.35775	0.763227	0.382979	3.27578	1.88412	0.471653	2.41265	2.46862	1.23154	3.77907	2.17482	1.06339	1.79385e-05	0.0033993	0.50297
DCI1	Q08558	0.841849	0.903409	0.608656	0.391318	1.36301	3.23322	0.464832	1.50874	5.31206	0.731773	1.37516	6.16698	0.00539868	0.258939	9.57878e-19
TKL2	P33315	0.708517	0.446701	0.324479	0.723494	2.67562	1.58872	1.02114	5.98973	4.89622	1.01044	4.68783	2.40201	0.544258	2.92217e-10	2.73204e-12
NTR2	P36118	1.3424	0.436526	0.465905	2.9717	0.580635	0.787605	2.21372	1.33013	1.69048	3.09363	1.10505	1.2498	8.8052e-05	0.442143	0.0368794
HEM3	P28789	2.67745	1.90589	2.52151	0.622255	0.764059	0.23603	0.232406	0.400894	0.0936066	0.240616	0.453184	0.205117	7.2245e-09	0.000409978	3.54928e-27
DBP3	P20447	3.7902	1.19319	1.82332	1.06722	0.248163	0.746443	0.281574	0.207983	0.409387	0.151461	0.51942	0.474054	1.41645e-06	2.379e-11	4.91907e-06
YGL082W	P53155	1.27346	1.36547	0.472611	2.92255	1.70806	0.473135	2.29497	1.2509	1.00111	3.13636	1.26803	1.00036	4.34253e-05	0.655173	0.97288
HAA1	Q12753	1.006	0.968365	0.387304	0.670139	1.84943	3.58083	0.666142	1.90985	9.24553	0.792311	1.84173	9.14844	0.263184	0.0519135	1.71072e-29
RTC6	O14464	2.78998	1.17233	5.49591	0.927822	0.574977	0.316644	0.332555	0.490457	0.0576145	0.275065	0.660966	0.0275985	3.46718e-05	0.00315623	3.50019e-51
STP3	Q05937	0.944021	7.02451	1.39784	0.772359	0.998083	0.600518	0.818159	0.142086	0.429604	0.887819	0.0153414	0.575416	0.802264	8.4208e-11	5.38119e-05
NIP7	Q08962	3.28483	0.783445	1.34477	1.28735	0.183816	0.930517	0.391908	0.234625	0.691953	0.250437	0.659924	0.750408	0.000764124	8.76579e-11	0.0669455
VPS28	Q02767	1.05525	0.717352	0.443362	2.42851	1.24227	2.43292	2.30136	1.73174	5.48743	2.59055	1.43885	3.97115	3.5178e-05	0.0929937	7.19421e-17
ADH2	P00331	0.763161	0.682292	0.813092	0.634788	1.26765	3.07981	0.831788	1.85793	3.78778	0.914863	1.50041	4.81227	0.849839	0.0508274	4.65189e-13
PIL1	P53252	0.733032	0.455777	0.330352	0.593686	2.78584	1.51765	0.809905	6.11229	4.59404	0.907931	5.02827	2.27726	0.76841	2.15903e-10	2.43395e-11
NTF2	P33331	4.32039	0.919455	0.824275	2.00518	0.521763	0.279681	0.46412	0.56747	0.339305	0.200933	0.759072	0.685584	0.00995617	0.0146918	2.37574e-05
SER2	P42941	3.51831	0.307828	1.3159	1.53482	0.308741	0.358097	0.436238	1.00297	0.272131	0.252877	1.00063	0.51484	0.00399698	0.787979	1.00575e-08
HSP31	Q04432	0.632938	0.655057	0.477212	0.706939	2.6972	1.69889	1.11692	4.1175	3.56003	1.05263	4.11857	2.33218	0.317814	2.00027e-06	2.70346e-09
YBR062C	P38239	1.18721	1.02376	0.889914	2.92076	1.85898	1.15271	2.46019	1.81584	1.2953	3.32545	1.78413	1.1998	1.06986e-05	0.0797728	0.257111
SDT1	P53078	0.791829	1.528	2.57575	0.397216	0.663796	0.757266	0.501644	0.434421	0.293998	0.760693	0.549349	0.283519	0.0150675	0.000874699	5.11768e-11
ENT5	Q03769	0.513745	2.17049	3.56619	0.694223	0.764622	1.00578	1.3513	0.352281	0.282032	1.13326	0.377391	0.169527	0.0625894	7.11087e-05	3.18217e-13
KES1	P35844	2.93523	1.29195	0.686157	1.09909	0.246897	0.281075	0.374448	0.191104	0.409637	0.28007	0.484627	0.755193	0.000331517	2.85763e-12	0.000743721
YLR030W	Q07967	0.607208	0.838238	0.765242	0.709104	1.95725	2.49708	1.16781	2.33496	3.26312	1.07318	2.17198	3.32151	0.230238	0.00709468	5.58756e-10
VPS70	P47161	0.569005	3.21486	0.460188	0.491547	1.27515	1.09061	0.863871	0.396642	2.36992	0.947726	0.260669	1.54802	0.963251	0.00101465	0.00020374
ATG10	Q07879	1.57327	4.60644	0.679008	0.204372	0.984574	0.872745	0.129903	0.213739	1.28532	0.387187	0.0812287	1.14372	4.53034e-18	8.71116e-08	0.312678
YPR147C	Q06522	2.31822	4.21162	1.5076	1.8774	0.515382	0.420675	0.809845	0.122371	0.279036	0.736716	0.0771474	0.470764	0.780631	1.7452e-14	4.17057e-09
OLA1	P38219	3.90515	0.879585	0.986728	1.81564	0.290751	0.457236	0.464935	0.330555	0.463386	0.23496	0.66488	0.692799	0.00977678	1.44732e-06	0.000833493
SKG3	Q06315	0.650499	3.04219	1.79418	0.636933	0.530885	1.3751	0.979145	0.174508	0.766423	0.990641	0.175397	0.747901	0.66484	5.63817e-11	0.149665
RPP0	P05317	4.1149	0.974203	1.08179	1.40728	0.297111	0.307207	0.341996	0.304979	0.28398	0.153082	0.625425	0.584558	8.30504e-05	3.21792e-07	1.58618e-07
IRC19	Q07843	1.05491	1.17239	3.16353	1.31315	0.385251	0.615651	1.2448	0.328603	0.194609	1.19602	0.579492	0.171006	0.148207	3.19369e-06	1.67165e-18
MIX23	P38162	2.34559	2.65667	1.77566	1.19759	0.418355	0.810325	0.510571	0.157473	0.456351	0.45125	0.211934	0.512159	0.0256802	1.13204e-12	5.43199e-05
KTR2	P33550	0.729656	7.45047	0.770403	1.02552	0.505553	0.707351	1.40548	0.0678552	0.918157	1.22762	0.00811655	0.957237	0.0446387	1.35212e-20	0.699237
FPR4	Q06205	3.719	1.40182	1.62335	0.976269	0.318435	0.570105	0.262508	0.227158	0.35119	0.149402	0.47192	0.481883	2.7139e-07	8.01799e-10	3.74978e-07
NOP53	Q12080	3.68246	0.946975	1.91903	0.79736	0.347602	1.39466	0.216529	0.367066	0.726753	0.135362	0.660041	0.695263	1.75034e-09	1.63688e-05	0.0806836
MRPS8	Q03799	4.27584	0.414396	1.66417	1.47334	0.655677	0.374331	0.344573	1.58225	0.224936	0.143339	1.18204	0.408997	9.85132e-05	0.143742	7.07521e-12
YNL184C	P53876	3.3509	1.30694	1.10023	1.0065	0.612601	0.164211	0.300367	0.468729	0.149252	0.196909	0.617992	0.522673	5.0678e-06	0.00199707	7.50723e-13
GIP1	P38229	0.818867	2.90782	2.15153	0.322379	1.01744	1.14528	0.393689	0.349898	0.53231	0.70883	0.269736	0.497839	0.000364675	0.000134869	0.00053689
YNR064C	P53750	0.673948	0.448224	1.03893	0.365791	2.73725	1.26949	0.542758	6.10688	1.22192	0.807673	4.88726	1.17329	0.0379626	2.00401e-10	0.375345
FET4	P40988	4.65037	1.66535	1.60776	1.20443	0.387295	0.529671	0.258997	0.232561	0.329447	0.0917632	0.412351	0.473656	2.6847e-07	3.66501e-09	9.56906e-08
SSU72	P53538	1.74571	0.430428	1.07902	0.502854	2.68672	2.12842	0.288051	6.24197	1.97255	0.422535	4.77762	2.06967	9.75584e-07	9.69516e-11	0.000352224
RSA1	Q08932	0.973171	0.684571	1.24585	0.459793	1.43632	3.45895	0.472469	2.09813	2.77638	0.70058	1.68383	4.63671	0.00716836	0.0166826	4.80011e-09
CWP2	P43497	2.972	0.67103	0.160398	1.31875	1.18988	0.322517	0.443725	1.77321	2.01073	0.317923	1.43281	1.11893	0.00465642	0.0743713	0.047763
IME1	P21190	1.54228	1.07081	0.895725	0.747863	4.14775	1.46187	0.484907	3.87347	1.63205	0.576576	8.43823	1.48056	0.0119195	2.58479e-05	0.0188141
MMT2	Q08970	1.51074	7.1994	0.681995	1.23414	0.996143	0.425439	0.816911	0.138365	0.623815	0.825534	0.0135717	0.837084	0.802001	5.23583e-11	0.0598089
ZTA1	P38230	1.16845	0.729739	2.95486	0.328922	1.67558	1.27347	0.281503	2.29614	0.430975	0.558826	1.92631	0.311782	3.58663e-07	0.00709268	1.14738e-06
RPL15A	P05748	4.26037	0.976193	1.13143	0.950633	0.287168	0.271665	0.223134	0.294171	0.240108	0.100849	0.620273	0.551042	5.20989e-09	1.36517e-07	4.36095e-09
YAR023C	D6VPM8	0.620492	0.641925	0.604297	0.65401	2.5202	1.4972	1.05402	3.926	2.47759	1.0235	3.67635	1.85691	0.455638	4.0007e-06	1.93034e-05
DPP1	Q05521	0.869547	5.06313	1.69362	0.811993	0.498809	0.310081	0.933812	0.0985179	0.183088	0.960892	0.0422671	0.383277	0.809615	8.54511e-17	2.87492e-14
ILV6	P25605	0.891704	1.8808	2.84252	0.36996	0.785428	0.565503	0.414891	0.417603	0.198944	0.696529	0.468015	0.206324	0.000944974	0.00072729	2.80446e-17
TMA19	P35691	4.40268	0.672612	1.05209	1.58468	0.458822	0.317195	0.359935	0.68215	0.30149	0.141807	0.862269	0.600862	0.000223278	0.0782928	5.98765e-07
NOP13	P53883	3.42862	0.62358	1.40887	1.1493	0.191822	0.84309	0.335208	0.307614	0.598416	0.205995	0.741358	0.67559	4.83019e-05	7.66173e-08	0.0106221
YGL041W-A	P0C5N3	2.63012	1.2054	2.03977	1.96361	0.822343	0.33447	0.746586	0.682216	0.163974	0.630029	0.766811	0.306657	0.55325	0.106481	3.78313e-17
SAY1	P53324	1.60183	6.8215	0.936318	0.744797	0.516784	1.00851	0.464966	0.0757581	1.0771	0.552087	0.01265	1.05131	0.00688257	2.3034e-19	0.790938
YGR283C	P53336	1.76999	0.680572	0.914207	1.27655	1.61088	2.75195	0.721219	2.36695	3.0102	0.710329	1.90568	3.5745	0.453845	0.00465485	2.45954e-09
HXT7	P39004	2.24933	0.51232	1.20805	0.357266	1.3399	1.17757	0.158832	2.61536	0.974769	0.269421	1.77471	0.979094	3.39866e-14	0.000872076	0.869906
GLO1	P50107	1.66919	0.455142	0.23937	1.67541	3.03335	0.959692	1.00373	6.66462	4.00924	1.00432	5.97197	1.64755	0.607214	3.49123e-11	8.70393e-08
POP7	P38291	1.44483	0.502102	0.430564	0.326144	0.910462	2.40121	0.225732	1.8133	5.57689	0.460513	1.32718	3.91944	1.17784e-09	0.0510037	5.50215e-17
RPL24A	P04449	4.00212	0.820914	1.03458	1.12265	0.26233	0.33607	0.280514	0.319558	0.324837	0.135892	0.678968	0.616208	1.39591e-06	5.29019e-07	2.46761e-06
RAD14	P28519	0.679698	0.935036	0.568455	0.977073	2.4587	2.24281	1.43751	2.62952	3.94545	1.22891	2.8752	3.19177	0.0344868	0.0023066	7.05749e-12
IMA5	P40884	0.686793	1.08316	1.87325	0.602129	3.00829	1.49154	0.876726	2.77733	0.796231	0.943004	3.79771	0.767527	0.995423	0.00161401	0.210821
YJL055W	P47044	1.37214	0.528306	0.434133	4.33222	0.862445	0.399808	3.15727	1.63247	0.920934	7.78167	1.26062	0.976489	5.82533e-08	0.125838	0.758789
RPL14A	P36105	4.0093	0.880363	0.952994	1.23535	0.276619	0.279203	0.308121	0.31421	0.292975	0.146204	0.658044	0.626857	1.03859e-05	4.52915e-07	8.38656e-07
ARO1	P08566	1.24314	1.81023	3.67891	0.316038	0.59239	0.456839	0.254226	0.327246	0.124178	0.525914	0.429926	0.107167	2.77002e-08	1.1283e-05	5.81706e-28
YDL218W	Q07629	0.650742	0.608474	0.679815	0.800974	1.78927	2.44684	1.23086	2.94059	3.59927	1.10975	2.26702	3.40351	0.153058	0.000254104	3.7768e-11
ATP14	Q12349	1.51205	3.2556	2.15045	1.34804	1.10712	0.458123	0.891531	0.340066	0.213036	0.892541	0.22555	0.309427	0.949318	0.000116166	3.24406e-14
GRE1	Q08969	0.837105	0.452082	0.360495	0.5885	2.75909	2.15592	0.703018	6.10307	5.98044	0.84171	4.94856	3.47118	0.375166	2.13295e-10	5.36476e-17
YCH1	P42937	0.770378	0.609443	0.386646	0.771324	2.67092	1.64899	1.00123	4.38256	4.26486	1.00066	4.17413	2.39885	0.601722	5.44871e-07	4.71212e-11
RRP7	P25368	1.83011	1.51778	2.10436	2.53183	0.719168	0.45074	1.38343	0.473829	0.214193	1.62644	0.574902	0.317842	0.0638725	0.00290787	5.4348e-14
DCS2	Q12123	0.64342	1.05198	0.449134	0.397065	2.74149	1.35555	0.617116	2.60603	3.01814	0.843024	3.22547	1.87438	0.136506	0.00308188	7.72842e-07
VPS25	P47142	0.933643	1.53984	0.31425	1.49901	0.732601	1.92135	1.60555	0.475764	6.11408	1.47976	0.571474	3.04639	0.0100169	0.00313902	2.95323e-16
GNA1	P43577	1.9738	0.218649	0.253593	2.05195	2.0154	0.528972	1.03959	9.21751	2.08591	1.05566	3.47437	1.21031	0.517322	2.36417e-17	0.0121669
TES1	P41903	0.581007	0.986758	0.831185	0.540866	1.63786	2.46297	0.930911	1.65984	2.9632	0.97256	1.57037	3.09896	0.815949	0.147564	9.77451e-09
ATP2	P00830	2.47251	2.72369	2.58577	1.0757	0.814246	0.263519	0.435064	0.29895	0.101911	0.379768	0.266195	0.199955	0.00327118	7.72423e-06	2.49268e-26
SOL4	P53315	1.0892	0.342647	0.176235	1.4151	2.51585	0.824805	1.29921	7.3424	4.68014	1.25345	4.51024	1.56761	0.103098	5.19951e-13	3.58062e-08
ECM10	P39987	0.902818	0.303751	0.269916	1.13313	1.78911	2.21896	1.2551	5.89005	8.22093	1.17309	2.79987	3.86119	0.13565	3.96139e-11	1.78049e-21
SNP1	Q00916	0.98214	1.01046	3.56189	0.456943	0.542277	1.33522	0.465252	0.536663	0.374863	0.694864	0.722874	0.213651	0.00578365	0.00834451	6.05535e-09
NAM9	P27929	3.34364	3.16258	2.02105	0.582271	0.355773	0.404375	0.174143	0.112495	0.200082	0.147484	0.142911	0.326086	2.23847e-12	6.30562e-17	1.48042e-14
EAF5	P39995	1.27182	1.56426	5.36311	1.0716	0.581899	0.986399	0.842572	0.371996	0.183923	0.870418	0.506151	0.048137	0.891351	7.8059e-05	4.19794e-24
RPL8B	P29453	4.49929	0.852071	0.997427	1.27772	0.292694	0.333964	0.283983	0.343509	0.334826	0.107204	0.678595	0.631361	2.13585e-06	3.05554e-06	5.33928e-06
YGK1	P53144	3.12459	1.713	1.77333	0.572858	0.302595	0.326544	0.183339	0.176646	0.184142	0.17055	0.376206	0.366838	9.54444e-12	1.60965e-12	1.47786e-14
RPS28A	Q3E7X9	4.35722	0.855936	0.734826	1.57647	0.405028	0.286904	0.361806	0.473199	0.390438	0.145516	0.731582	0.733098	0.000242597	0.00115873	0.00030162
HXT5	P38695	0.78389	0.531455	0.543295	0.566722	2.00822	2.57466	0.722961	3.77872	4.73897	0.860252	2.78324	4.08791	0.442987	3.91226e-06	3.29096e-15
VPS5	Q92331	0.653082	0.461493	0.599718	2.69927	1.26321	0.50092	4.13313	2.73722	0.835259	4.13013	1.74317	0.933811	1.31011e-11	0.000387602	0.475518
YJR085C	P47131	3.54455	1.67282	1.34033	1.22361	0.909082	0.39304	0.345209	0.543443	0.293241	0.200137	0.588968	0.518606	8.7308e-05	0.016739	3.93711e-08
CDA1	Q06702	0.995689	0.650282	0.443365	0.571845	1.3212	2.68041	0.574321	2.03173	6.04561	0.745436	1.59209	4.7143	0.0739615	0.0217172	3.87321e-19
MCH2	P36032	0.735504	0.673368	0.4069	1.00859	1.63784	3.22616	1.37129	2.43231	7.92863	1.20839	1.95135	7.058	0.0576775	0.00334518	1.83414e-25
SSN8	P47821	0.758598	0.513688	0.311699	0.60817	2.15757	0.733668	0.801703	4.20016	2.35377	0.900983	3.12506	1.33975	0.737245	5.76e-07	0.00120439
UBP8	P50102	1.68306	2.26667	1.79189	1.06325	0.390266	0.926095	0.631736	0.172176	0.516826	0.650757	0.272362	0.548744	0.185208	5.29246e-12	0.000557055
YOR238W	Q08634	0.994916	5.05871	1.21725	0.65611	0.512891	1.09893	0.659463	0.101388	0.902797	0.790695	0.0428127	0.92126	0.243838	2.15027e-16	0.60334
YIL060W	P40519	0.888306	2.78731	3.35797	0.417472	1.50316	0.995502	0.469964	0.539287	0.296459	0.721547	0.410613	0.194458	0.00645347	0.0259482	3.78845e-12
PTC1	P35182	0.731765	1.05446	0.429433	0.639838	1.13026	2.78894	0.874376	1.07189	6.49447	0.938269	1.05395	5.13195	0.996776	0.984692	1.29411e-20
RMA1	P36001	1.61957	2.93022	1.14691	0.358058	0.359086	1.154	0.221082	0.122546	1.00618	0.417107	0.168272	1.00493	7.66221e-10	5.60643e-16	0.981487
RPL6B	P05739	3.84098	1.06678	1.14046	1.77753	0.281636	0.397724	0.46278	0.264006	0.34874	0.239243	0.580294	0.597605	0.00914877	1.2124e-08	4.19158e-06
LCP5	P40079	2.86664	0.807458	3.24495	1.18243	0.274635	0.798463	0.412479	0.340123	0.246063	0.311173	0.691201	0.183457	0.00157709	2.07717e-06	7.38538e-15
PFY1	P07274	5.23626	1.8814	0.71019	0.947441	0.567007	0.191644	0.180938	0.301375	0.269849	0.0511607	0.402095	0.698075	1.97331e-11	2.57139e-06	2.79956e-06
DFG5	Q05031	0.59313	4.45959	1.45021	0.518257	0.566553	1.18886	0.873766	0.127041	0.819785	0.949426	0.0673099	0.834307	0.995298	9.88005e-14	0.304034
RPS1B	P23248	3.97066	1.0524	1.02315	1.27217	0.263755	0.29739	0.320393	0.250622	0.290661	0.154054	0.578888	0.604678	2.28597e-05	2.77078e-09	4.0308e-07
TRS65	P32893	1.08255	1.91211	0.899452	0.723721	1.08863	2.66528	0.668534	0.569334	2.96323	0.779797	0.565077	3.40069	0.271421	0.0303852	5.10988e-09
BNA6	P43619	0.752759	1.84921	5.49449	0.805113	1.18951	0.510608	1.06955	0.643253	0.0929309	1.03696	0.63301	0.0316011	0.42267	0.0849977	5.92385e-40
OM45	P16547	0.961638	0.481177	0.21606	0.72383	2.52912	1.4276	0.752705	5.25611	6.60742	0.848033	4.13516	2.31585	0.555909	6.2962e-09	1.56289e-14
GEP3	Q08622	1.12577	0.573661	3.91183	2.1979	0.499125	1.01834	1.95235	0.87007	0.260323	2.10254	0.949647	0.134578	0.000662245	0.431305	4.89181e-15
RPL4B	P49626	4.40023	1.02776	1.2904	0.848384	0.27426	0.313889	0.192804	0.266852	0.243249	0.0852683	0.593163	0.508207	9.0479e-11	1.3638e-08	1.21446e-09
NOP6	Q07623	2.73386	0.867952	1.88648	0.618185	0.308195	1.47628	0.226122	0.355083	0.782558	0.230738	0.678416	0.752519	3.51412e-09	6.57399e-06	0.177907
SAR1	P20606	4.27593	1.75128	0.735551	1.68207	0.759464	0.518033	0.393381	0.433662	0.704279	0.165642	0.502844	0.860044	0.000955013	0.00109254	0.145759
PWP1	P21304	3.2379	0.576604	2.32113	1.12557	0.258079	1.04154	0.347623	0.447584	0.448721	0.231273	0.801889	0.411913	9.18095e-05	0.000232674	1.07101e-05
GLC8	P41818	1.23567	1.02701	0.455669	1.77759	3.18904	1.06278	1.43856	3.10517	2.33235	1.45591	4.47544	1.52321	0.0395642	0.000397908	0.000292442
MPP10	P47083	3.25381	0.740145	1.51736	0.628151	0.292808	1.68071	0.193051	0.395609	1.10765	0.162031	0.733395	1.11988	5.10393e-11	3.88174e-05	0.656418
YPC1	P38298	0.883219	1.1872	0.522336	0.405812	3.54092	1.41841	0.459469	2.98258	2.71551	0.718267	5.11141	1.86099	0.00464976	0.000862153	4.4853e-06
YJL144W	P47009	1.02788	0.316372	0.213853	1.05255	2.63047	1.23436	1.024	8.31448	5.772	1.01725	4.97294	2.02863	0.543397	1.09648e-14	3.72777e-12
NMD5	P46970	1.28312	1.7832	3.87681	0.757283	0.522745	1.73008	0.590189	0.29315	0.446264	0.694556	0.417412	0.225824	0.100222	1.21202e-06	7.76574e-07
DBR1	P24309	0.683073	0.676489	0.731213	0.564605	1.05013	3.23617	0.826566	1.55232	4.42576	0.921165	1.29562	5.67632	0.830185	0.197749	9.23243e-16
NIS1	P53939	1.68656	0.76316	0.276262	1.07215	1.60194	2.06388	0.635702	2.09909	7.47073	0.653197	1.78854	3.45244	0.194212	0.0184835	1.99625e-19
HNT3	Q08702	0.891084	0.758626	3.16747	0.368897	1.73067	1.09798	0.413987	2.28132	0.346643	0.696315	1.96162	0.238244	0.000911447	0.00796859	1.24103e-09
YJR011C	P47086	0.673242	2.21842	2.04939	0.383462	0.512659	1.03579	0.569575	0.231092	0.505414	0.818027	0.306559	0.495309	0.0638794	1.34571e-08	0.000229979
LCB5	Q06147	0.571709	1.33521	1.19101	2.3485	1.15288	1.27959	4.10786	0.863445	1.07437	3.42663	0.881279	1.06332	1.18625e-11	0.471775	0.78696
PGK1	P00560	3.85066	1.16952	1.20164	1.39182	0.641477	0.237717	0.36145	0.548496	0.197827	0.181893	0.693495	0.512661	0.000217144	0.0126868	4.36286e-11
YJR012C	P47087	0.66843	2.5038	0.954374	0.850149	0.765107	2.01281	1.27186	0.305578	2.10904	1.13423	0.299641	2.08267	0.115663	8.77032e-06	0.000114999
DIC1	Q06143	0.696908	3.45832	3.01801	0.468284	0.612768	0.598483	0.671945	0.177187	0.198304	0.853448	0.139124	0.186917	0.27187	1.97667e-10	8.32294e-18
SIN3	P22579	0.851475	0.69567	0.517803	3.47508	1.47335	0.644266	4.08125	2.11789	1.24423	6.16288	1.71437	1.09161	3.29068e-11	0.0154302	0.431101
ERG25	P53045	0.937377	0.430184	0.514635	1.55092	0.764962	2.88021	1.65453	1.77822	5.59661	1.53001	1.26118	5.15358	0.00675751	0.0551217	1.3487e-18
REV7	P38927	1.07539	1.02392	2.39275	2.99736	0.450588	0.848631	2.78723	0.440062	0.354668	3.7894	0.672063	0.342905	7.29642e-07	0.000510589	2.32651e-08
HLJ1	P48353	1.2939	0.556866	0.701306	3.99323	1.06729	0.991194	3.0862	1.9166	1.41335	6.495	1.42447	1.22255	9.12197e-08	0.0332467	0.141547
RPL11B	Q3E757	3.96824	1.28427	1.50765	1.13598	0.243732	0.351313	0.286268	0.189783	0.23302	0.140412	0.486146	0.44865	2.18864e-06	2.18631e-12	6.52494e-11
ARC35	P53731	1.55156	0.904064	0.581812	3.56943	1.65779	0.315779	2.30054	1.83371	0.542751	4.04985	1.68614	0.831603	4.96271e-05	0.0685436	0.0232881
APE1	P14904	0.555159	0.929483	0.766015	0.930775	2.88587	0.409128	1.67659	3.10481	0.534099	1.29739	3.88089	0.780848	0.00460679	0.000318676	0.0106402
RSM7	P47150	2.13753	0.659365	0.621418	1.12206	0.871892	2.61072	0.524933	1.32232	4.20123	0.494667	1.15872	3.97045	0.0342341	0.482527	1.32287e-13
MRPL7	P36519	4.16607	1.12267	1.27781	1.66271	0.448659	0.472267	0.399108	0.399636	0.369591	0.176365	0.626762	0.572147	0.00117429	0.000123124	5.60684e-06
UBP2	Q01476	0.969045	0.557554	0.321151	2.25199	2.20087	0.470737	2.32393	3.94737	1.46578	2.43335	3.12383	1.10925	2.69685e-05	2.23326e-06	0.204432
YSC84	P32793	2.11595	0.303608	0.237219	2.0171	2.52321	0.609449	0.953283	8.31075	2.56914	0.933777	4.65765	1.29435	0.75827	7.75424e-15	0.000940341
TAO3	P40468	0.554537	1.02633	0.657197	2.70616	1.66722	0.694443	4.88004	1.62445	1.05667	4.44327	1.55929	1.02615	5.10842e-14	0.172171	0.870582
VPS9	P54787	1.14502	0.880143	2.98476	0.738573	0.374052	0.678205	0.645031	0.42499	0.227223	0.754479	0.704128	0.202143	0.209038	0.000212545	1.42753e-15
NUP49	Q02199	1.52154	1.02228	0.705199	3.77866	0.324122	0.478892	2.48344	0.317058	0.679088	4.78036	0.616359	0.85482	1.14309e-05	9.38462e-07	0.114895
HRB1	P38922	0.752387	0.941751	2.08305	0.707301	0.969191	0.496729	0.940076	1.02914	0.238462	0.969232	1.0192	0.33302	0.789027	0.883706	1.41479e-12
PEX30	Q06169	0.862424	0.691799	0.316447	1.50383	2.64477	2.0542	1.74372	3.82303	6.49145	1.55985	3.87171	3.33515	0.00319768	7.75903e-06	1.32843e-17
FUR1	P18562	2.47808	2.28617	3.72867	0.887361	0.321609	0.335966	0.358084	0.140676	0.0901034	0.332006	0.256217	0.0952126	0.000129818	7.32876e-15	6.61588e-34
TEL1	P38110	0.902642	0.577785	0.686879	3.40954	1.66916	0.682802	3.77729	2.88889	0.994064	5.68397	2.13077	0.997178	3.0795e-10	0.00028872	0.946667
NOP16	P40007	2.24328	0.488245	1.46815	0.561978	0.406759	2.68099	0.250516	0.833104	1.8261	0.311801	0.945084	2.31793	4.1067e-08	0.32718	0.000812075
FAA3	P39002	1.53915	1.23566	1.53352	3.62202	0.904819	0.592645	2.35326	0.732256	0.386461	4.23649	0.795073	0.520917	3.26688e-05	0.182063	4.15999e-06
MCT1	Q12283	2.50346	1.43099	2.8709	1.506	0.517849	0.334576	0.601567	0.361882	0.11654	0.500881	0.531028	0.172381	0.131778	3.78094e-05	9.12999e-26
HMRA1	P0CY11	0.906197	3.29479	1.72025	0.321883	1.51878	1.49506	0.355202	0.460964	0.869095	0.666966	0.29199	0.855482	5.28965e-05	0.00651869	0.443894
MNP1	P53163	4.47743	1.16932	1.13565	1.5508	0.574542	0.298951	0.346359	0.491347	0.263242	0.131521	0.662146	0.559923	0.000112601	0.00321864	2.42205e-08
PUF3	Q07807	4.2278	0.815317	1.54842	1.21803	0.290736	0.428663	0.2881	0.356593	0.276839	0.124156	0.695161	0.460171	2.70247e-06	6.00446e-06	2.61102e-09
YDR029W	Q12111	1.76844	3.76916	0.230397	2.31257	1.08029	0.441631	1.30769	0.286613	1.91683	1.45814	0.155085	1.15768	0.105349	1.07062e-05	0.036478
EPS1	P40557	0.486495	4.27647	1.47584	1.26147	0.793312	0.55399	2.59298	0.185506	0.375373	1.71116	0.0894262	0.527832	1.43854e-06	2.31476e-09	2.95072e-06
POM152	P39685	1.47149	1.59706	3.55419	0.492244	0.247438	0.939982	0.334521	0.154933	0.264472	0.507245	0.392395	0.163322	2.25622e-05	9.96556e-15	3.09369e-14
SPC34	P36131	1.17861	0.148161	0.670968	1.56475	0.935515	2.26606	1.32762	6.31418	3.3773	1.30689	1.72591	3.02114	0.0861516	4.82186e-14	5.49102e-10
YMR103C	Q04436	2.00596	1.77185	1.22835	0.1642	0.979456	1	0.0818561	0.552787	0.8141	0.278981	0.577385	0.853611	1.16175e-27	0.0211134	0.309774
RPL7B	Q12213	5.09953	1.22697	1.21377	0.596932	0.331542	0.474597	0.117056	0.270212	0.391011	0.0441147	0.537588	0.599083	3.60269e-18	4.21366e-08	2.13944e-05
COS1	P53822	0.832201	5.01258	1.57442	0.901132	0.966808	0.222198	1.08283	0.192876	0.14113	1.04894	0.0605482	0.391688	0.394449	1.41652e-08	1.82913e-16
CCW14	O13547	0.940367	4.15675	1.9443	1.3494	1.29058	0.420501	1.43497	0.310478	0.216274	1.3278	0.13715	0.347769	0.037959	5.47675e-05	2.45155e-13
SPE1	P08432	3.94777	1.20798	3.26994	0.620565	0.323014	0.52741	0.157194	0.2674	0.16129	0.0996349	0.5415	0.149423	1.01501e-13	2.99306e-08	5.79466e-22
YCR006C	P25350	0.901785	1.0773	0.451933	0.525904	1.32884	2.40833	0.583181	1.23349	5.32895	0.770635	1.19048	3.88092	0.0848704	0.676777	2.26303e-16
PYK2	P52489	1.59856	0.123889	0.456722	1.58188	1.80827	0.76171	0.989566	14.5959	1.66778	0.988505	3.21402	1.23541	0.647235	3.64718e-27	0.0444041
IPT1	P38954	0.587353	2.58426	1.15351	0.564135	0.697364	2.11893	0.96047	0.269851	1.83694	0.984035	0.270388	1.95263	0.718942	8.85639e-07	0.00134914
GCN1	P33892	3.25137	1.5161	1.21377	1.5021	0.371928	0.198017	0.46199	0.245319	0.163142	0.297452	0.452449	0.49457	0.00835148	9.20109e-09	7.38816e-13
LYS21	Q12122	0.880141	2.26634	3.96686	0.334908	0.659338	0.946807	0.380516	0.290926	0.238679	0.685281	0.32828	0.123275	0.000201541	2.4494e-06	1.19448e-16
UME6	P39001	1.22776	2.80314	2.99853	0.757733	0.282528	1.27731	0.617167	0.10079	0.425979	0.721951	0.174269	0.303292	0.147909	2.36351e-19	7.78549e-07
MBA1	P38300	3.76669	0.986703	1.71105	1.27168	0.338995	0.347172	0.337612	0.343563	0.2029	0.177389	0.638294	0.388536	5.97439e-05	4.78027e-06	3.32767e-13
GRE2	Q12068	0.549133	0.58413	0.387944	0.707388	2.42759	1.38104	1.28819	4.15591	3.5599	1.11594	3.5887	1.99045	0.100321	1.12966e-06	2.21454e-08
SCS7	Q03529	1.32206	1.47418	2.70731	2.90023	0.740188	0.45559	2.19372	0.502102	0.168281	2.98591	0.601238	0.209974	0.000102208	0.0058681	1.99073e-19
TIF35	Q04067	4.17863	1.06661	1.08794	1.59448	0.515799	0.387577	0.38158	0.483587	0.356249	0.166761	0.682636	0.615417	0.000578663	0.00226198	8.35697e-06
SMX2	P40204	0.83209	2.85207	1.40587	0.807364	0.572757	1.53863	0.970284	0.200822	1.09443	0.983007	0.205996	1.09639	0.693724	1.55895e-09	0.707506
PDR18	P53756	0.827742	0.551844	0.709252	1.17971	3.01569	2.07849	1.42521	5.46475	2.93054	1.2763	5.51685	2.58334	0.039691	6.13517e-09	5.17664e-08
NOG2	P53742	3.26284	0.936355	3.17243	1.04557	0.301306	0.821659	0.320448	0.321786	0.259	0.215048	0.643919	0.196041	1.89479e-05	9.74264e-07	6.36389e-14
CST9	Q06032	0.742647	2.17478	2.05043	0.796963	0.33005	0.560642	1.07314	0.151762	0.273427	1.03837	0.278408	0.356065	0.41373	6.38661e-14	8.12369e-11
MRT4	P33201	3.93863	0.62592	1.7097	1.72742	0.311373	0.64112	0.438584	0.497465	0.37499	0.215953	0.804103	0.476788	0.00452082	0.00155843	1.08337e-06
MUS81	Q04149	0.772048	0.257175	0.574124	0.732077	1.52351	2.35753	0.948227	5.92402	4.10631	0.972674	2.4055	3.44238	0.762873	1.23711e-11	1.11757e-12
UTP11	P34247	3.08179	0.435365	2.25376	1.04248	0.515562	1.75757	0.338271	1.18421	0.779839	0.24328	1.05716	0.708977	5.25403e-05	0.743667	0.155096
ARB1	P40024	2.75182	1.55923	2.40564	0.470776	0.297546	1.3439	0.171078	0.190829	0.558646	0.205749	0.417057	0.479054	7.51596e-13	9.29977e-12	0.000976758
RPS25A	Q3E792	4.3874	0.777127	1.0711	1.33721	0.37025	0.286537	0.304784	0.476434	0.267517	0.120726	0.754254	0.580528	9.15147e-06	0.00110429	5.86829e-08
YIP5	P53108	1.65007	0.60287	0.426032	2.04155	3.88582	0.642458	1.23725	6.44554	1.508	1.31174	9.73344	1.16185	0.165153	4.29013e-10	0.127872
IDP1	P21954	0.742487	1.94095	3.21917	0.508276	0.68218	0.401655	0.684559	0.351467	0.12477	0.85015	0.4179	0.141855	0.311251	5.07023e-05	3.82862e-26
VMA16	P23968	2.46041	3.93015	1.4951	1.12134	0.767341	0.167566	0.455753	0.195245	0.112077	0.395275	0.111661	0.398449	0.00622312	4.80954e-09	2.86593e-18
NCP1	P16603	0.873988	2.95157	3.6808	1.32706	0.500415	0.568952	1.5184	0.169542	0.154573	1.36895	0.182864	0.115675	0.0195287	2.07528e-11	6.08231e-24
YPL113C	Q02961	0.705643	0.878697	0.813207	0.593598	1.27063	3.39786	0.841216	1.44604	4.17835	0.925276	1.31215	5.99871	0.88428	0.325809	3.81806e-15
POT1	P27796	0.786775	1.0293	0.871778	0.37857	1.91505	2.65676	0.481167	1.86054	3.04752	0.75356	1.84772	3.44614	0.00861409	0.0666824	2.32215e-09
RAD53	P22216	1.29934	0.2059	0.41943	2.06392	0.655552	2.06755	1.58844	3.18384	4.92943	1.69888	1.36571	3.13425	0.0128652	4.58968e-06	3.52339e-14
CMC4	Q3E7A9	1.6232	0.247479	0.762975	1.61841	1.98948	1.87393	0.997049	8.03899	2.45608	0.996685	3.34499	2.15989	0.625711	3.15202e-15	6.62711e-06
YPR196W	Q06595	0.935826	3.55088	1.76984	0.534097	1.16705	1.79924	0.570723	0.328665	1.01661	0.756951	0.1916	1.02059	0.0688496	8.60907e-05	0.982056
DBP1	P24784	0.831412	0.742508	0.369815	0.535644	1.76634	2.56907	0.644258	2.37888	6.94691	0.814639	2.03331	4.59242	0.200361	0.00496391	8.98996e-21
MTF2	P10849	1.33697	1.24046	4.10284	1.31255	1.18799	0.684393	0.981735	0.957701	0.16681	0.983216	0.964284	0.0935287	0.66665	0.709766	1.27033e-23
WTM2	Q12206	1.18752	0.478136	3.63868	1.06045	0.902425	1.6979	0.892995	1.88738	0.466625	0.915689	1.34191	0.260476	0.945606	0.0341027	3.6453e-06
PMA1	P05030	1.41269	4.2172	1.31033	0.283368	1.14012	0.285256	0.200588	0.27035	0.217698	0.457131	0.118497	0.491385	3.27644e-11	5.68985e-06	9.41051e-11
FPK1	P53739	0.666714	1.3165	0.688802	1.11242	3.28906	0.969467	1.66851	2.49834	1.40747	1.36198	3.92464	1.21475	0.00527999	0.0066356	0.149012
FBA1	P14540	3.7617	1.2197	1.37519	1.29535	0.393036	0.278726	0.344352	0.32224	0.202682	0.180948	0.563832	0.467661	8.75592e-05	2.397e-06	9.80189e-12
[truncated: 165 more rows]

## Sheet: Table S5B
Table S5B. The differentially regulated mRNAs between WT and Atg1 KD strain detected from the transcriptomic data. The FPKM values after the imputation of missing values were shown. For the statistical analysis, FPKM values were transformed with Log2 and normalized by z score. The p value of each gene was calculated by MAP.
Gene name	UniProt ID	FPKM						Log2 Fold change			Fold change			p-value
		WT_0	WT_1	WT_4	Atg1 KD_0	Atg1 KD_1	Atg1 KD_4	0h	1h	4h	0h	1h	4h	0h	1h	4h
NUP85	P46673	1.24203	0.255753	0.852952	0.630004	1.8615	1.51889	0.507237	7.27851	1.78074	0.654277	3.04353	1.5866	0.00500185	1.01538e-17	0.00194589
ICY1	Q04329	0.857752	0.324899	0.933083	1.51354	2.33744	3.9717	1.76454	7.19436	4.25653	1.57548	4.03492	8.21703	0.00024631	2.28506e-18	1.61913e-19
NOC3	Q07896	3.25219	0.972381	2.16892	1.37819	0.227462	0.904817	0.423773	0.233923	0.417174	0.272816	0.596701	0.416358	0.000200743	7.21756e-11	3.29921e-08
PET112	P33893	0.653775	0.427625	1.01771	0.871652	2.75837	1.93155	1.33326	6.45044	1.89794	1.16302	5.03065	1.88405	0.0306473	3.2831e-17	0.000316312
RFU1	Q08003	3.61834	1.25991	3.04321	1.03486	0.387588	0.474992	0.286004	0.307631	0.156083	0.166838	0.546267	0.168612	4.26228e-09	2.61442e-08	9.5055e-30
NHP10	Q03435	1.32181	2.45215	1.82121	5.78522	0.723618	0.407215	4.37674	0.295095	0.223596	22.0608	0.301759	0.375271	1.99979e-17	6.22814e-10	4.08572e-18
INP51	P40559	0.593298	0.62677	0.553996	0.740778	3.62678	1.46611	1.24858	5.78646	2.64643	1.10763	8.00006	1.8818	0.0707344	2.28155e-16	1.46533e-07
RXT2	P38255	0.701	2.58698	3.55086	0.954982	0.483254	0.851345	1.36231	0.186802	0.239757	1.19249	0.232657	0.153945	0.0229126	1.45078e-16	1.937e-20
FMP32	P43557	0.645656	0.674736	2.11688	0.427711	2.39073	1.6166	0.662444	3.54321	0.763671	0.859789	3.28523	0.70697	0.167319	1.44995e-08	0.0600116
UTP7	P40055	2.62957	1.21508	2.35253	0.984984	0.232549	0.57431	0.37458	0.191386	0.244124	0.319838	0.506091	0.291543	9.976e-06	6.60763e-14	8.91599e-18
BUD32	P53323	3.7354	1.33586	1.04298	1.23541	1.42029	0.970207	0.33073	1.0632	0.930226	0.176778	1.06027	0.950809	4.17874e-07	0.964222	0.561261
YLR225C	Q05948	0.562999	0.67566	0.508797	1.07623	3.04211	1.06655	1.9116	4.50243	2.09622	1.42724	5.15671	1.47197	3.34371e-05	4.37672e-12	0.000154622
LCB1	P25045	0.580366	0.370034	1.45578	2.41765	0.875004	0.670587	4.16573	2.36466	0.460638	3.57337	1.41909	0.580274	4.19618e-17	0.000745743	3.48598e-06
ARO10	Q06408	3.50603	0.422887	0.377733	1.80423	0.634652	0.381468	0.514608	1.50076	1.00989	0.307402	1.1581	1.00259	0.00783258	0.175032	0.903082
SPE2	P21182	1.79565	0.948238	3.8105	0.576385	0.464975	1.50246	0.32099	0.490357	0.394295	0.429501	0.715358	0.201935	1.02289e-07	0.000637786	1.70541e-10
MRP17	P28778	3.16013	1.37451	1.76817	1.51187	0.24112	0.586266	0.47842	0.175423	0.331567	0.319025	0.455843	0.440769	0.00222805	1.83847e-15	4.15436e-11
HNT1	Q04344	2.36548	4.59487	0.426129	2.40031	1.03073	0.808022	1.01472	0.224322	1.89619	1.02444	0.0845448	1.30305	0.491447	2.11071e-15	0.00193351
PDR3	P33200	0.660017	0.734631	1.6832	0.468227	2.91726	1.31045	0.709417	3.97105	0.778547	0.875519	4.5398	0.772309	0.310762	2.59643e-10	0.0897775
THG1	P53215	2.14331	0.770627	0.860709	0.335939	0.807898	0.861338	0.156738	1.04836	1.00073	0.285711	1.02617	1.00044	1.04768e-20	0.922965	0.851649
MIX17	Q03667	1.01338	3.13731	3.50746	1.35909	0.347254	0.519093	1.34115	0.110685	0.147997	1.27078	0.14458	0.126012	0.0300625	1.37368e-26	1.98565e-32
TIF3	P34167	4.67102	0.987552	1.37757	1.88436	0.440248	0.863932	0.403415	0.445797	0.627142	0.144921	0.684298	0.700454	7.86212e-05	0.000120335	0.00389792
CAB1	Q04430	1.05072	0.778457	2.25597	0.670104	2.65344	2.89109	0.637757	3.40859	1.28153	0.76811	3.66797	1.55307	0.117308	2.79144e-08	0.189372
TPA1	P40032	1.74756	1.56065	5.32384	0.587567	0.618835	1.35103	0.336221	0.396524	0.25377	0.447515	0.520578	0.0636891	4.03812e-07	4.7013e-06	2.03393e-21
GRX7	P38068	0.810951	0.752095	0.40898	3.90039	0.513897	0.410555	4.80965	0.683287	1.00385	8.51165	0.847804	1.00109	8.78427e-20	0.0564988	0.880303
MHF2	Q3E829	4.37386	2.83279	0.943856	1.16387	0.196449	0.472048	0.266097	0.0693482	0.500127	0.108068	0.160836	0.72106	4.36528e-10	2.8081e-35	0.000100243
FUS1	P11710	1.06831	0.95594	0.39506	0.583116	3.67396	0.669282	0.54583	3.8433	1.69413	0.714401	6.57969	1.20934	0.0156206	2.50487e-10	0.0146742
ADE16	P54113	1.09027	0.356039	0.484503	0.442739	1.39326	3.67295	0.406082	3.91322	7.58086	0.638372	2.05227	9.11629	4.86031e-05	8.44399e-09	1.74274e-33
ARO7	P32178	1.78969	0.934032	1.49221	1.19675	3.0402	0.822459	0.668691	3.25492	0.551168	0.66299	4.30546	0.628615	0.194801	5.95258e-08	0.000249012
YLR179C	Q06252	1.4719	2.24206	3.00296	0.83152	1.63943	1.22234	0.56493	0.731216	0.407045	0.641544	0.658552	0.291058	0.0271444	0.0676542	2.43973e-09
YMR124W	P39523	0.6089	4.17179	1.18462	1.59257	1.03721	0.276455	2.61549	0.248625	0.23337	1.97749	0.113867	0.532862	4.46577e-09	1.72479e-13	3.81976e-15
NUP84	P52891	1.42056	0.429163	1.03294	1.38354	2.14104	0.491702	0.97394	4.98887	0.476022	0.974666	3.27587	0.687181	0.620175	1.17469e-12	2.55444e-05
TIM13	P53299	2.66919	1.05816	2.7681	1.63282	1.19618	0.690029	0.611729	1.13043	0.249279	0.487553	1.10039	0.236831	0.0804058	0.835834	3.3049e-18
UTP23	Q12339	3.10977	0.875872	2.42199	0.73364	0.76593	1.89453	0.235915	0.874477	0.78222	0.192625	0.926625	0.693775	3.39882e-12	0.388853	0.0769281
RSC3	Q06639	1.02894	0.666173	0.545226	0.652559	3.02533	1.77949	0.634205	4.54136	3.26377	0.770368	5.1307	2.35261	0.11018	3.42661e-12	5.18253e-11
BIO2	P32451	1.77666	0.772878	1.33504	6.66914	0.625019	0.963166	3.75375	0.80869	0.721451	29.7018	0.902589	0.772778	2.53167e-14	0.235948	0.0383537
YAT1	P80235	0.843433	2.28751	2.64231	0.699144	0.429529	1.48144	0.828927	0.187771	0.560661	0.904825	0.275862	0.447243	0.817744	4.36424e-16	9.37823e-05
HOS2	P53096	2.48041	0.601779	0.663435	2.20075	2.56926	0.510943	0.887253	4.26944	0.770148	0.823785	3.91085	0.899695	0.948937	5.37216e-11	0.132874
YEL067C	P39978	0.834148	1.06979	1.26914	0.497815	1.82714	3.01008	0.596795	1.70794	2.37175	0.792052	1.69038	3.34253	0.0526223	0.0321013	1.5903e-07
YGR054W	P53235	2.13261	1.22963	2.82735	1.70189	0.651829	0.474118	0.798032	0.530102	0.16769	0.741891	0.669984	0.195707	0.68819	0.00153493	2.58432e-27
FTR1	P40088	0.81906	2.57821	1.51397	0.577263	0.847261	2.14408	0.704787	0.328624	1.4162	0.845691	0.301254	1.54768	0.297401	1.04932e-08	0.0611267
ATX1	P38636	1.11256	4.64982	1.0303	1.14862	0.712844	0.567349	1.03241	0.153306	0.550664	1.02531	0.0652908	0.725501	0.428463	3.19058e-22	0.000567034
ARO2	P28777	2.45696	1.19864	2.56122	0.656045	1.62937	1.60165	0.267015	1.35935	0.625347	0.286993	1.34792	0.51421	2.75351e-10	0.294004	0.00132714
PEP1	P32319	0.776984	4.10223	1.89749	2.33857	0.779741	0.3315	3.0098	0.190077	0.174704	2.95178	0.0999611	0.337746	4.4987e-11	7.70971e-18	2.61699e-23
SWD2	P36104	1.08826	0.908201	1.50465	2.69592	0.947289	0.166885	2.47728	1.04304	0.110913	3.04757	1.02746	0.395633	4.20689e-08	0.905856	6.6272e-31
GPH1	P06738	2.6363	0.440101	0.216831	5.03916	1.24105	0.607516	1.91145	2.81992	2.80179	5.28851	1.74225	1.31102	6.77253e-05	1.8292e-05	1.89282e-06
BOL2	P53082	3.10437	0.322188	1.04891	0.986559	0.515893	0.549679	0.317797	1.60122	0.524048	0.230396	1.1437	0.707484	1.12795e-07	0.112336	0.000201259
ERG27	Q12452	1.93381	1.21304	1.15248	1.58265	3.52659	0.905384	0.81841	2.90723	0.785596	0.783954	4.97105	0.842591	0.776739	7.06471e-07	0.122757
SLA2	P33338	0.8306	0.514263	0.739485	0.898273	2.28112	1.27335	1.08147	4.43571	1.72194	1.04802	3.40312	1.4478	0.302107	3.066e-11	0.00478724
DSE4	P53753	0.81315	4.21251	2.16976	0.354471	1.16679	0.522848	0.435923	0.276982	0.24097	0.727652	0.121101	0.319323	0.000223705	6.80243e-12	1.31287e-17
GUT1	P32190	0.83555	1.00591	0.685788	0.94429	0.480337	2.79837	1.13014	0.477515	4.08052	1.07829	0.694683	4.32465	0.20641	0.000379183	8.57652e-17
MES1	P00958	3.0314	0.736592	1.87418	1.37106	1.4783	1.2364	0.452286	2.00695	0.659702	0.316365	1.67215	0.642701	0.000763726	0.00457417	0.00627432
FAR8	Q05040	1.13214	0.937912	0.376858	4.07162	0.726591	0.255421	3.59639	0.77469	0.677765	7.67135	0.863746	0.919272	7.56126e-14	0.160929	0.0523127
PRP6	P19735	1.71561	0.540654	1.3355	0.877885	2.15314	0.80752	0.511704	3.98247	0.604657	0.559525	3.05778	0.693525	0.0062094	9.04976e-10	0.00208378
LAC1	P28496	3.2097	0.805419	0.60408	1.39605	3.37826	0.428327	0.434947	4.19441	0.709057	0.28447	5.9498	0.885305	0.000348445	2.44271e-11	0.0586453
MSB1	P21339	1.20312	0.847172	2.74094	0.4599	0.887845	0.995546	0.382256	1.04801	0.363213	0.597404	1.02859	0.298252	1.12355e-05	0.921371	5.59701e-11
AHT1	P29589	1.51437	1.43731	0.660052	0.600239	0.770288	3.77835	0.396362	0.535923	5.72432	0.530663	0.629805	8.68363	3.11606e-05	0.00150004	2.34831e-26
ESP1	Q03018	1.11844	0.244281	0.309883	2.45621	2.08089	0.84347	2.1961	8.51843	2.7219	2.5276	3.5717	1.44752	1.39732e-06	1.23751e-20	8.93322e-07
YFR006W	P43590	4.02205	0.319816	0.300502	1.84784	1.47774	0.671008	0.459427	4.62059	2.23296	0.221563	2.23136	1.29281	0.00113041	7.98815e-11	0.000150729
TMA64	Q04600	1.61988	0.585451	1.11826	0.670794	3.06077	0.261974	0.414101	5.22805	0.234269	0.517961	5.5609	0.552373	9.10062e-05	2.84668e-14	8.20486e-15
PAU15	P40585	0.895342	3.03898	1.9454	0.640406	1.29518	0.227542	0.715264	0.426189	0.116964	0.838024	0.298582	0.304	0.335381	4.70132e-06	2.45047e-32
YPT6	Q99260	2.62219	0.824433	1.34868	6.96192	0.452148	0.428932	2.655	0.548435	0.318038	20.2483	0.772558	0.528601	1.00987e-08	0.00395772	7.16336e-11
PDA1	P16387	1.44381	4.23614	3.08631	0.494537	1.15985	0.843798	0.342522	0.273799	0.2734	0.517893	0.118562	0.211318	6.15557e-07	4.47198e-12	8.10398e-17
NDE1	P40215	1.07765	3.12442	1.337	1.38843	0.359951	0.84713	1.28839	0.115206	0.633605	1.24038	0.147167	0.712089	0.0513514	8.58829e-26	0.00488813
MCM4	P30665	0.582914	0.573597	0.581365	0.593596	2.43612	1.42635	1.01833	4.24709	2.45345	1.00743	3.63643	1.79625	0.463695	8.10134e-11	1.36779e-06
YCR051W	P25631	2.003	0.291787	0.96158	0.766169	0.411476	3.53114	0.382511	1.41019	3.67223	0.424304	1.0865	5.93628	1.46739e-05	0.298509	1.06109e-15
PDR16	P53860	1.12218	2.2202	5.45255	0.381523	0.983635	0.915108	0.339984	0.443039	0.167831	0.598467	0.424382	0.043062	4.19771e-07	2.21737e-05	4.48597e-33
YPR014C	Q6B0W2	0.767044	2.67924	1.61683	0.459455	0.415705	0.725636	0.598994	0.155158	0.448802	0.807991	0.208261	0.539168	0.0546354	1.0247e-19	1.14168e-06
GPX2	P38143	0.669933	0.516326	0.618077	1.95539	2.65641	3.34718	2.91878	5.14483	5.41547	2.43759	4.40788	6.63043	1.15671e-10	1.20794e-13	4.14008e-24
BUD8	P41698	0.615521	0.454039	0.294114	1.51069	2.11308	1.97737	2.45433	4.65396	6.72314	1.85983	3.15807	3.21152	3.56873e-08	1.0673e-11	4.73135e-25
CDC43	P18898	2.17553	0.492683	2.70937	1.01547	2.32159	1.20787	0.466769	4.71214	0.445812	0.447494	3.55268	0.353186	0.00127707	4.42307e-12	1.01254e-07
PET100	P38958	2.90232	1.17809	2.13526	1.01732	0.165217	0.535073	0.35052	0.140241	0.250589	0.270744	0.495558	0.329834	1.83251e-06	3.852e-18	9.1888e-17
YPK1	P12688	0.863882	0.939969	0.200175	3.41643	2.46111	0.731764	3.95474	2.61829	3.65562	5.8667	2.87018	1.44552	8.51324e-16	1.89465e-05	8.43498e-10
DUG2	P38149	1.21377	1.23374	0.498854	1.27033	3.30275	0.286893	1.0466	2.67702	0.575104	1.03998	4.19599	0.863363	0.391384	6.05674e-06	0.00475187
GND1	P38720	3.21405	1.96234	1.47992	1.40788	0.399788	0.313112	0.438039	0.20373	0.211574	0.285949	0.338552	0.445406	0.000403887	2.06605e-14	5.5332e-18
DAD4	P69851	1.03674	0.990114	6.50827	1	0.482894	0.794933	0.964562	0.487716	0.122142	0.974855	0.703577	0.0190596	0.650121	0.000548983	4.57393e-45
IVY1	Q04934	0.573958	0.662242	0.297345	1.4792	0.987261	2.16128	2.57719	1.49079	7.26859	1.87286	1.25268	3.63999	6.93126e-09	0.162022	1.72835e-27
RSA3	Q05942	3.96775	0.908038	2.21945	1.29611	0.255882	1.07295	0.326661	0.281797	0.483431	0.156948	0.636329	0.45172	3.03262e-07	1.07293e-08	2.77022e-06
AIM33	Q04516	0.640053	3.63651	3.10375	0.665826	0.541232	0.764474	1.04027	0.148833	0.246307	1.01803	0.117011	0.197609	0.40075	1.03647e-21	4.47555e-19
SSK22	P25390	0.776963	3.08764	1.04035	0.398016	1.17882	0.789608	0.512271	0.381787	0.758983	0.768999	0.26631	0.840464	0.0053468	3.04922e-07	0.0880108
THI5	P43534	1.13619	0.252296	0.228746	3.03869	1.37841	1.03581	2.67446	5.46346	4.52821	3.7386	2.1827	1.74965	3.77049e-09	9.52843e-13	5.43643e-14
DOG1	P38774	2.17616	1.30759	0.991979	0.427605	0.569801	0.469419	0.196495	0.435764	0.473215	0.2976	0.599658	0.696135	7.78742e-16	4.6724e-05	2.54345e-05
PSY2	P40164	0.797029	2.33959	1.55605	0.541866	0.663829	0.269373	0.679857	0.283737	0.173113	0.837892	0.313001	0.409894	0.216398	2.43646e-10	4.40132e-22
MGL2	Q03649	2.53834	0.290078	0.764086	0.876569	2.29509	0.89238	0.345332	7.91198	1.16791	0.316051	4.01392	1.093	1.10936e-06	7.97463e-20	0.558322
AQY2	P0CD90	0.870526	3.11312	2.59266	0.552464	0.50626	0.585613	0.634632	0.162621	0.225873	0.802147	0.164156	0.248782	0.109589	1.6687e-19	6.36129e-20
YLR456W	Q06199	1.06525	0.702513	2.14051	0.394679	3.09351	1.00952	0.370504	4.40349	0.471626	0.628258	5.2452	0.456602	4.66758e-06	8.17851e-12	1.55299e-06
YIP3	P53633	1.53635	0.481283	0.491989	4.25164	1.00484	0.839715	2.76736	2.08784	1.70678	6.56725	1.4375	1.27255	1.64461e-09	0.00390694	0.00986598
NUP53	Q03790	2.18357	0.21785	0.841023	0.39707	0.951034	1.14303	0.181844	4.36555	1.35909	0.289874	1.6623	1.23286	1.99509e-17	2.58347e-09	0.144561
TIR1	P10863	7.59517	0.706521	0.3657	1.16369	0.581565	0.562403	0.153214	0.823139	1.53788	0.0115859	0.917032	1.14608	4.79388e-20	0.272917	0.058373
SDA1	P53313	2.40306	0.894592	1.88842	0.669193	0.489097	2.60285	0.278475	0.546726	1.37832	0.300645	0.754977	1.64083	1.19141e-09	0.00346965	0.0789255
APC4	Q04601	0.652648	0.71484	0.438753	0.831965	3.51925	1.29987	1.27475	4.92313	2.96265	1.13235	6.98573	1.81644	0.0553189	9.60439e-14	9.80227e-09
SVL3	Q03088	1.52172	3.60759	1.73423	1.58323	0.55077	0.262128	1.04042	0.15267	0.15115	1.04356	0.120173	0.360457	0.411023	3.24923e-21	1.25906e-25
SMY2	P32909	1.75641	1.96046	3.06689	1.77518	0.238642	0.292214	1.01069	0.121728	0.0952802	1.0131	0.303166	0.14613	0.500569	1.78492e-22	7.52785e-43
TRP4	P07285	0.997832	1.10266	1.22537	0.48651	1.75199	3.92605	0.487567	1.58888	3.20397	0.701579	1.56844	6.50108	0.00233577	0.0732746	2.25477e-13
RAS2	P01120	1.86067	0.486908	0.312989	5.02041	1.87061	1.01345	2.69817	3.84181	3.23797	8.93669	2.60937	1.62502	4.42975e-09	4.29056e-09	3.12602e-09
IQG1	Q12280	1.32382	0.414378	0.172035	2.65187	2.43997	1.94778	2.0032	5.88827	11.322	2.51063	4.07159	3.42415	1.62302e-05	2.13457e-15	1.50941e-36
PHA2	P32452	0.613756	0.850326	2.22	0.810615	3.14677	1.30145	1.32074	3.70066	0.586239	1.1462	4.91245	0.52904	0.034595	1.50338e-09	0.000408417
ARP9	Q05123	4.48721	1.60668	1.11925	1.65756	0.705558	0.524594	0.369397	0.43914	0.468701	0.140666	0.53547	0.662202	9.30298e-06	3.60499e-05	1.36577e-05
MRX5	P47007	0.64118	1.12699	1.52378	0.852007	2.79774	1.85601	1.32881	2.48249	1.21803	1.15735	3.1838	1.25896	0.031948	4.48888e-05	0.360587
QRI7	P43122	0.786692	0.461098	4.11372	0.660573	1.76767	1.38493	0.839684	3.83361	0.336661	0.916293	2.47353	0.150852	0.863993	5.66352e-09	9.73281e-14
RSM18	P40033	2.92194	1.06426	2.48463	1.49101	0.286454	0.560449	0.510281	0.269158	0.225566	0.370892	0.583253	0.26349	0.00662866	1.83002e-09	1.05612e-19
AXL2	P38928	0.757226	0.308741	0.558114	2.17995	2.33881	0.695484	2.87886	7.57531	1.24613	2.68091	4.08424	1.0999	2.13053e-10	3.40129e-19	0.373379
GLN1	P32288	1.03644	0.710804	2.89009	1.65059	1.09657	0.86965	1.59256	1.54272	0.300908	1.53066	1.30655	0.246483	0.00199134	0.11679	1.34072e-14
COX10	P21592	0.628876	1.76632	1.459	3.67309	1.60393	1.50856	5.84072	0.908063	1.03397	8.24897	0.893544	1.03495	2.32393e-24	0.449612	0.976942
MAK10	Q02197	1.77064	0.815562	3.55256	0.744362	0.377632	0.725305	0.420391	0.463033	0.204164	0.490975	0.738193	0.1409	0.000133081	0.000317669	2.89381e-24
MRS2	Q01926	0.497953	1.3029	2.64089	0.791785	0.548406	0.57673	1.59008	0.420912	0.218385	1.22589	0.592754	0.239126	0.00169023	2.4083e-05	9.43131e-21
PRM9	P39551	3.71576	2.11803	0.81644	0.462449	0.582947	0.348415	0.124456	0.275231	0.426749	0.104871	0.345059	0.722954	9.40169e-26	1.57633e-10	4.75088e-06
RRB1	Q04225	4.13662	0.958303	2.04421	1.53707	0.474496	0.909191	0.371576	0.495142	0.444764	0.16499	0.715088	0.455329	1.02954e-05	0.000732886	3.29843e-07
RAD57	P25301	0.755346	1.29422	0.849081	0.349884	3.70089	0.979861	0.46321	2.85955	1.15403	0.754994	5.30249	1.09489	0.000803663	9.38817e-07	0.596033
HOG1	P32485	2.78835	3.16485	0.436136	2.3318	0.528553	0.250134	0.836265	0.167007	0.573523	0.728727	0.160841	0.879038	0.853518	4.03426e-19	0.00565543
YBL112C	Q3E7Y4	0.520317	1.15235	0.49649	0.820703	0.758454	3.92538	1.57731	0.65818	7.90626	1.23147	0.761072	10.7696	0.00198371	0.0297219	2.52663e-35
NPR2	P39923	0.504893	0.680995	1.00248	0.717289	2.83335	1.96224	1.42068	4.1606	1.95739	1.15861	4.44553	1.94499	0.0116376	7.34002e-11	0.000150867
HOC1	P47124	1.79863	1.88274	2.26584	1.1643	0.333329	0.500313	0.647326	0.177045	0.220807	0.64424	0.34165	0.294119	0.143236	2.41164e-16	1.32339e-19
YFL064C	P43540	2.12791	1.1715	0.596184	1.29598	2.26011	3.26996	0.609039	1.92924	5.48482	0.561777	2.12669	6.38097	0.0747653	0.00536754	3.04264e-24
PRM1	P53835	0.952623	0.456174	0.406638	0.506165	4.05151	1.551	0.531338	8.8815	3.8142	0.733842	12.0866	2.21048	0.01012	2.06066e-24	5.41452e-13
IFM1	P25038	1.36281	1.67404	4.70579	1.45557	0.344844	0.262675	1.06807	0.205995	0.0558195	1.06641	0.39799	0.0459715	0.339052	8.35471e-14	1.5373e-66
CMK1	P27466	2.0368	2.09142	0.479604	1.73567	0.144995	0.516953	0.852155	0.0693285	1.07787	0.811616	0.259458	1.02623	0.919645	3.98757e-33	0.875189
YVH1	Q02256	3.50891	0.557158	1.73164	1.74383	0.658085	1.857	0.496972	1.18115	1.07239	0.29421	1.07246	1.09078	0.00447738	0.712705	0.867948
IPI1	P38803	2.25395	0.696228	2.63064	0.326557	0.856828	2.34579	0.144882	1.23067	0.891718	0.262904	1.11775	0.820827	1.67548e-22	0.581769	0.344161
YRB30	P53107	0.667988	0.69921	0.587422	0.760948	2.67143	0.698768	1.13916	3.82064	1.18955	1.06656	3.92371	1.08024	0.189171	1.17806e-09	0.513147
ESF2	P53743	1.49576	0.685678	3.35518	1.40976	0.589886	0.823516	0.942504	0.860296	0.245446	0.942131	0.935758	0.172939	0.735029	0.365037	1.37872e-19
ROT2	P38138	0.740395	0.428212	0.331014	1.19143	2.48339	0.939822	1.60918	5.79944	2.83922	1.36702	4.15595	1.525	0.0015103	3.21121e-15	1.84348e-07
LOT5	P34234	4.51157	0.845012	1.19287	1.73171	0.290246	0.341331	0.383838	0.343482	0.286143	0.145606	0.680767	0.554193	2.39135e-05	1.14626e-06	5.2172e-12
YPL245W	Q12179	5.25729	2.48981	0.335956	1.07441	0.989603	0.332516	0.204366	0.397461	0.989761	0.0550589	0.353503	0.997618	1.81693e-14	1.50404e-06	0.837261
PRP2	P20095	0.943753	0.390995	0.885934	0.425574	1.3506	3.84082	0.450938	3.45426	4.33533	0.698253	1.94478	7.75371	0.000490882	1.91107e-07	9.49514e-20
FUR4	P05316	0.545894	2.08423	1.3442	0.887868	0.448224	1.2113	1.62645	0.215055	0.901131	1.26749	0.321746	0.911996	0.00112645	8.37759e-14	0.431612
NRG2	P38082	0.905246	0.398858	0.487914	1.09472	2.99533	2.60287	1.20931	7.50977	5.33469	1.14035	6.04806	4.33177	0.106104	5.02322e-20	4.7459e-22
COQ11	Q05892	0.609013	1.54167	0.931495	0.445914	1.26451	2.80615	0.732191	0.820221	3.01252	0.893105	0.825214	3.66714	0.393341	0.223805	3.96841e-11
RIM20	Q12033	0.775134	0.766588	0.271911	1.10364	4.03707	0.879632	1.42381	5.26628	3.235	1.25571	9.64969	1.52385	0.0121162	3.55586e-15	7.76145e-09
SPC24	Q04477	1.8554	0.206623	0.191436	1.74031	1.83605	1.32847	0.93797	8.88599	6.9395	0.923325	3.0939	2.19928	0.752664	8.74845e-21	1.12709e-22
DPS1	P04802	2.67167	1.60674	2.4597	1.55777	0.873954	0.786508	0.58307	0.54393	0.319758	0.462043	0.601741	0.313559	0.0450035	0.00165269	7.64006e-13
NMT1	P14743	3.35445	0.846741	1.45803	1.22073	0.695063	0.70444	0.363914	0.820868	0.483145	0.22787	0.900203	0.593126	5.39418e-06	0.25782	1.17997e-05
YBL081W	P38180	2.3605	1.15778	2.62642	2.20651	0.398154	0.637699	0.934764	0.343894	0.242802	0.898761	0.590649	0.251962	0.76793	4.67804e-07	1.79101e-18
SOR1	P35497	0.840359	1.20783	0.315414	2.72764	0.34516	1.07593	3.2458	0.285769	3.41117	3.69937	0.549934	1.6941	2.95116e-12	4.93039e-09	4.35012e-10
MIA40	P36046	3.00757	0.630186	0.228842	4.95435	0.611825	0.485214	1.64729	0.970864	2.1203	3.85513	0.987354	1.19447	0.00146116	0.690124	0.000832371
HAS1	Q03532	4.05182	0.689765	1.46606	2.08056	0.323189	0.942305	0.513488	0.468549	0.642747	0.25503	0.775621	0.695559	0.0078036	0.000499096	0.00551028
CHO1	P08456	1.62039	0.99706	0.966767	9.43634	0.853126	0.618954	5.8235	0.855642	0.640231	225.338	0.905048	0.785774	3.07376e-23	0.332181	0.00909754
CCT3	P39077	4.60572	1.17719	0.79648	1.65731	0.583566	0.627164	0.359837	0.495728	0.78742	0.129551	0.662676	0.889264	4.8321e-06	0.000555478	0.151177
MFT1	P33441	0.849025	0.679995	0.934343	0.838215	3.04909	0.416435	0.987268	4.48399	0.445698	0.992535	5.16617	0.698384	0.56918	4.91422e-12	7.8549e-06
CRH1	P53301	1.01218	1.30492	0.210841	3.07738	1.11156	0.507815	3.04035	0.851822	2.40852	4.18492	0.874567	1.22856	4.19453e-11	0.30787	8.05057e-05
YIL001W	P40560	0.643389	0.571853	2.0469	0.409716	2.36364	1.04243	0.636809	4.1333	0.509273	0.850467	3.46244	0.498453	0.11094	2.07165e-10	1.53433e-05
MPP6	P53725	1.61189	0.840914	3.08331	1.10883	0.415443	1.07667	0.687907	0.494037	0.349193	0.705609	0.744596	0.248852	0.249129	0.000849239	4.87096e-12
AST1	P35183	0.979772	4.08568	0.832782	0.823215	0.537705	1.68336	0.840211	0.131607	2.02137	0.897164	0.0854974	1.80322	0.866378	1.41726e-24	0.000104782
YOL057W	Q08225	1.85951	0.892286	0.382403	1.22731	3.82231	1.0089	0.660018	4.28373	2.63832	0.645192	7.62123	1.54381	0.17308	6.65478e-12	8.84537e-07
YGR250C	P53316	1.93385	4.64289	0.288396	1.22322	0.371882	0.344728	0.632531	0.0800971	1.19533	0.611053	0.0517963	1.03982	0.112852	9.7803e-36	0.551207
XPT1	P47165	0.677101	1.01581	2.7365	3.48826	0.684789	1.13148	5.15176	0.674131	0.413477	7.01848	0.794974	0.328731	2.13105e-21	0.0418826	7.22187e-09
RRG8	Q06109	4.16014	0.330718	2.23609	0.853203	0.372478	0.488489	0.20509	1.12627	0.218457	0.101045	1.02937	0.297797	1.49285e-14	0.866085	9.58186e-20
YFR045W	P43617	1.65124	0.364869	0.22272	2.53704	1.96558	0.414117	1.53645	5.38708	1.85936	1.84779	3.03293	1.14187	0.00421173	1.7268e-13	0.00786359
CUP2	P15315	2.23649	2.09487	1.4492	0.231033	0.41438	0.873794	0.103302	0.197807	0.602949	0.249056	0.311977	0.671097	1.16181e-31	5.00277e-15	0.00170702
AFG3	P39925	0.563302	2.99008	1.4702	0.699189	0.733403	1.54055	1.24123	0.245279	1.04785	1.09877	0.209253	1.04997	0.0754238	7.51023e-13	0.97083
CTH1	P47976	2.178	3.07052	1.26562	0.332908	1.04115	0.621029	0.15285	0.339079	0.490692	0.278338	0.244962	0.639674	2.97519e-21	1.31669e-08	2.72368e-05
MAL32	P38158	1.37176	0.977298	0.542173	0.606445	0.437626	3.13694	0.442093	0.447792	5.78587	0.588325	0.687927	6.04091	0.000364805	0.000132346	3.28648e-25
TSR1	Q07381	2.92356	0.834679	2.28955	0.63702	0.281629	1.6957	0.217892	0.33741	0.740626	0.204966	0.681578	0.662572	1.19287e-13	8.18116e-07	0.0360473
YBR016W	P38216	0.550486	3.27818	0.719221	0.834788	0.473696	0.858192	1.51646	0.1445	1.19322	1.21782	0.143142	1.10112	0.00408779	8.43324e-22	0.488206
PTM1	P32857	0.756703	3.42909	1.62425	3.36494	1.21304	0.514816	4.44684	0.35375	0.316956	6.09758	0.21523	0.463476	3.34616e-18	2.8706e-08	1.56534e-11
TIM9	O74700	2.08045	0.7475	2.47829	0.33354	1.19898	0.210867	0.160321	1.60399	0.0850857	0.297939	1.36744	0.207701	3.25376e-20	0.078594	5.69533e-43
AIM44	Q99299	0.89499	0.364835	0.929646	3.29327	0.862655	0.310387	3.67967	2.36451	0.333877	5.27174	1.41208	0.651005	2.03645e-14	0.000762223	4.16311e-09
ERV15	P38312	0.631204	2.01098	1.84845	0.424112	0.415236	0.9784	0.67191	0.206484	0.529308	0.866282	0.330852	0.547128	0.191752	2.74937e-14	5.65073e-05
OCA2	P53949	1.65945	0.360126	0.843897	3.62312	2.16005	1.86501	2.18333	5.99804	2.21	3.90053	3.48202	2.02948	2.0784e-06	2.68289e-15	8.19601e-06
RAX1	Q08760	2.11437	0.154344	0.402753	2.0461	1.85654	0.878652	0.967711	12.0286	2.18162	0.953781	3.25396	1.39078	0.645054	5.96019e-26	0.000113711
NYV1	Q12255	0.815684	2.94932	0.525986	0.862665	0.313175	0.770518	1.0576	0.106185	1.4649	1.0331	0.160857	1.18471	0.358596	4.69689e-27	0.0799392
MET7	Q08645	1.28635	1.06253	2.46799	1.02372	1.68026	0.429514	0.795833	1.58138	0.174034	0.833567	1.53446	0.243421	0.673696	0.0782596	2.37284e-25
IZH1	Q03419	1.24723	2.03808	0.837362	0.88703	0.250756	1.68533	0.7112	0.123035	2.01267	0.779057	0.289709	1.79996	0.324957	1.78503e-22	0.000115324
DPH6	Q12429	1.35801	0.132901	1.97506	1.16115	2.03089	1.74044	0.855038	15.2812	0.881209	0.872447	3.72693	0.849909	0.929223	7.973e-31	0.328309
WTM1	Q12363	2.18119	0.580775	1.13673	0.524097	0.637688	0.953629	0.24028	1.09799	0.838923	0.317077	1.04024	0.880808	4.54609e-12	0.934996	0.243403
UBP14	P38237	2.43143	1.34329	1.40765	0.562243	0.532307	0.675917	0.23124	0.396271	0.480174	0.273728	0.569993	0.60218	1.12212e-12	6.63151e-06	1.13707e-05
VPS29	P38759	2.08064	0.758782	0.275828	0.685928	2.50554	0.656064	0.329672	3.30206	2.37853	0.380321	3.35604	1.30155	2.56196e-07	7.72212e-08	4.66206e-05
RSC58	Q07979	0.879146	1.05091	0.888127	0.315684	3.24055	1.74976	0.35908	3.08357	1.97017	0.676676	4.56192	1.81709	1.76869e-06	2.00467e-07	0.000171719
GPI15	P53961	3.44104	0.368308	2.90519	1.00332	2.24784	0.56501	0.291575	6.10315	0.194483	0.184575	3.67956	0.197486	7.70351e-09	1.10818e-15	5.15848e-24
YGR035W-A	Q45U48	2.9087	0.570757	2.79203	3.24293	0.656998	0.380272	1.11491	1.1511	0.136199	1.2607	1.0616	0.187927	0.248405	0.791072	2.40282e-32
GAL83	Q04739	1.60922	0.400095	0.360948	6.27043	0.609873	0.481461	3.89656	1.52432	1.33388	25.3025	1.15651	1.08712	4.6463e-15	0.157239	0.247235
SFG1	Q12507	4.22815	0.40274	0.492736	1.54207	0.900971	0.458526	0.364715	2.2371	0.930571	0.155385	1.41248	0.976566	6.49031e-06	0.00165834	0.612091
TAF14	P35189	4.22722	0.980047	0.990209	2.04193	0.70176	0.529602	0.483043	0.716047	0.534839	0.219868	0.824569	0.72668	0.00285383	0.0787182	0.000348808
BNA4	P38169	4.05734	1.34859	1.40131	1.99777	1.11535	0.623405	0.492384	0.827049	0.444873	0.239888	0.850722	0.583213	0.00395174	0.246392	1.59429e-06
CYT2	Q00873	1.14721	3.48123	1.18134	0.82259	0.752425	2.70859	0.717035	0.216138	2.29281	0.798509	0.150851	2.88236	0.344206	3.4909e-15	7.32455e-07
RCL1	Q08096	2.4502	0.910995	2.8975	1.46131	0.466483	1.08197	0.596404	0.512059	0.373415	0.503865	0.734833	0.2841	0.0589501	0.00132045	1.13051e-10
GPI1	P53306	1.15265	0.448971	1.17624	2.93643	1.54392	0.383995	2.54755	3.4388	0.32646	3.44327	2.13606	0.577445	1.80813e-08	1.38401e-07	4.44444e-10
YKL023C-A	Q2V2P3	3.92505	2.12226	0.484383	2.06907	0.262798	0.497766	0.527145	0.123829	1.02763	0.276245	0.275579	1.00932	0.0116627	1.50418e-22	0.960702
NRP1	P32770	2.08955	0.28032	2.56163	0.380022	1.68942	1.29123	0.181868	6.02676	0.504066	0.30576	2.65571	0.414545	1.8724e-17	1.24205e-14	5.59942e-06
YDR415C	Q04033	1.08274	0.526322	2.29151	2.69132	1.99438	0.956753	2.48566	3.78928	0.417521	3.04952	2.76649	0.396459	3.76571e-08	4.82071e-09	2.54685e-08
PRO2	P54885	2.53939	0.964129	2.88449	0.626234	1.57572	1.4249	0.246608	1.63435	0.493987	0.265511	1.52794	0.363596	1.5055e-11	0.0572064	2.03362e-06
VPS54	Q12071	0.65905	0.421149	0.488006	0.607684	2.66379	1.59263	0.922061	6.32505	3.26355	0.965022	4.73263	2.15043	0.809919	8.93968e-17	1.15141e-10
RPC25	P35718	1.52823	4.45257	1.54166	0.240453	0.804989	1.14074	0.157341	0.180792	0.739943	0.409582	0.0797937	0.757375	6.36272e-21	5.10032e-19	0.0483463
CAM1	P29547	0.854161	3.57339	1.32447	0.539239	0.325586	0.500693	0.631308	0.091114	0.378033	0.803894	0.105272	0.564961	0.103446	2.94522e-31	2.01077e-08
DAD1	Q12248	2.41373	0.517367	0.669871	1.22872	3.06717	0.397399	0.509054	5.92842	0.593247	0.439821	5.85554	0.8279	0.00613245	3.21712e-16	0.00473754
TTI2	P47168	0.799385	2.14849	3.51382	0.394351	0.83408	1.42316	0.493318	0.388217	0.405018	0.755218	0.40209	0.234773	0.00274445	1.27844e-06	8.14741e-10
BTN2	P53286	4.45868	0.369619	0.728323	1.18429	0.448079	0.700369	0.265614	1.21227	0.961619	0.10335	1.05589	0.98081	4.17795e-10	0.652092	0.705326
EUC1	Q04461	0.547462	0.358425	0.79718	1.06894	1.94718	1.23459	1.95254	5.4326	1.5487	1.43543	3.0079	1.35417	1.96694e-05	1.39218e-13	0.0266914
VTS1	Q08831	0.887163	1.6226	3.36189	0.337986	0.656253	0.886889	0.380974	0.404445	0.263807	0.68341	0.5118	0.179867	8.86062e-06	6.4887e-06	5.23745e-18
MIT1	P40002	0.718083	3.11952	2.55299	0.480612	0.502988	0.549159	0.669299	0.161239	0.215104	0.848231	0.163059	0.249337	0.186249	1.16035e-19	7.17328e-21
ICS2	P38284	0.716342	0.636006	0.410939	0.821464	1.2246	3.01724	1.14675	1.92545	7.34231	1.07559	1.50378	6.0894	0.178773	0.00960749	8.74369e-31
MRP7	P12687	3.07374	1.42187	2.60995	1.53818	0.560396	0.335261	0.500426	0.394126	0.128455	0.344945	0.55039	0.206657	0.00487335	5.19017e-06	3.89404e-33
HCR1	Q05775	4.91631	0.828232	1.14606	1.67896	0.669535	0.490158	0.341508	0.808391	0.42769	0.106038	0.895834	0.634679	1.23877e-06	0.231548	1.28567e-06
STT4	P37297	3.21331	3.29635	1.99412	1.81106	0.536861	0.346079	0.563612	0.162865	0.17355	0.378339	0.147676	0.319073	0.0294632	1.05643e-19	8.19029e-24
SPO21	Q12411	0.592536	0.752365	1.19235	0.555543	2.77465	2.20559	0.937568	3.6879	1.84978	0.974684	4.06227	2.01844	0.748153	2.74232e-09	0.000424099
HEM4	P06174	4.32974	0.664291	0.6669	1.95295	2.50855	0.249695	0.451055	3.77628	0.374411	0.192537	3.59068	0.748874	0.000811105	2.11728e-09	5.19073e-07
YGL204C	P53089	0.900267	2.31438	0.699524	0.820115	0.366553	0.368276	0.910969	0.158381	0.526467	0.945958	0.259206	0.794849	0.85447	8.10077e-19	0.000577121
YPR170W-B	P0C5R9	4.10213	2.48871	2.20088	1.17514	0.373849	0.811293	0.286471	0.150218	0.368622	0.131489	0.230868	0.381674	5.04284e-09	5.69886e-20	4.18722e-10
YGR067C	P53243	0.869452	1.02148	0.64508	0.657666	1.03202	3.4763	0.756414	1.01032	5.38894	0.863468	1.00733	7.11676	0.497815	0.80042	2.97596e-24
SMY1	P32364	0.852547	3.81215	1.27214	2.39956	1.28642	0.514081	2.81458	0.337453	0.404107	2.92212	0.173652	0.591291	5.20615e-10	5.16982e-09	1.73642e-07
FIG1	P38224	3.31948	1.3918	0.609162	1.31591	0.993165	0.323334	0.396421	0.713583	0.530785	0.249382	0.758576	0.820271	4.46676e-05	0.0649778	0.0009055
YNR066C	P53752	0.907285	5.14923	2.46854	0.70528	1.3954	0.913432	0.777352	0.270992	0.370029	0.869342	0.0741284	0.340303	0.589753	1.11213e-12	2.28852e-10
RRP45	Q05636	2.69992	1.57934	2.68452	0.850736	0.260991	0.838262	0.315097	0.165253	0.312258	0.277549	0.400994	0.278113	7.77717e-08	8.9388e-17	1.34439e-13
UTP6	Q02354	3.18171	0.621604	2.11587	1.09001	0.289169	1.02289	0.342586	0.465198	0.483437	0.234604	0.794195	0.468792	1.02854e-06	0.000523355	3.30357e-06
PEP7	P32609	0.738089	0.68022	1.39352	0.575871	3.02738	1.44573	0.780219	4.45059	1.03747	0.89365	5.08822	1.03685	0.600231	6.49836e-12	0.991514
YCR050C	P25630	3.86295	1.93907	1.57457	0.290675	0.539015	1.76263	0.0752469	0.277976	1.11944	0.0840694	0.378915	1.13923	1.65514e-40	3.13835e-10	0.682785
RPC11	Q04307	1.74228	2.64143	1.36831	0.470613	0.817876	0.681574	0.270113	0.309634	0.498114	0.414181	0.282524	0.621258	2.92949e-10	1.81873e-09	3.06191e-05
YHL008C	P38750	0.598528	2.92623	1.6023	0.724332	0.808791	1.10764	1.21019	0.276394	0.691281	1.09112	0.230456	0.709729	0.101575	3.8958e-11	0.0168749
UME1	Q03010	0.74501	2.49519	3.21084	2.14116	0.960617	0.505074	2.874	0.384988	0.157303	2.63198	0.345181	0.153279	2.21741e-10	6.96872e-07	4.90078e-30
TIM12	P32830	2.56604	1.17937	2.38698	0.678484	0.291369	0.732955	0.264409	0.247055	0.307064	0.270265	0.540362	0.317752	2.01878e-10	1.20574e-10	1.8682e-13
FUB1	P25659	1.02682	2.56986	0.789692	0.263376	0.775488	0.796032	0.256497	0.301763	1.00803	0.589088	0.288297	1.0044	2.49166e-11	9.72835e-10	0.881371
APM2	P38700	0.724761	0.49973	0.388178	1.20013	2.93188	1.64953	1.6559	5.86693	4.24942	1.39027	5.39697	2.3972	0.000864471	6.47569e-16	4.69805e-15
ALG8	P40351	1.59523	1.79713	1.00422	4.04889	1.83827	0.530519	2.53812	1.02289	0.52829	5.47804	1.02893	0.720115	2.68163e-08	0.83069	0.000263122
FAL1	Q12099	2.48656	0.610408	2.46108	0.698839	0.538285	1.88131	0.281047	0.881845	0.764425	0.289629	0.951237	0.66907	1.68238e-09	0.428403	0.0548782
ROG3	P43602	0.519982	3.71948	0.640805	0.762421	1.23643	0.883096	1.46624	0.33242	1.3781	1.18299	0.178866	1.18287	0.00708665	3.65831e-09	0.14172
MMT1	Q03218	1.20122	0.614328	2.25457	1.10115	0.806516	0.583778	0.916693	1.31284	0.258931	0.932988	1.1425	0.314081	0.832753	0.411708	2.13694e-16
YGL039W	P53183	3.78908	0.82106	0.818157	0.719556	0.660913	0.34827	0.189903	0.804951	0.425676	0.119119	0.894934	0.722021	3.94991e-16	0.224806	4.43975e-06
MMS21	P38632	1.72226	1.29606	2.47097	0.305369	0.28883	0.825678	0.177307	0.222852	0.334151	0.374519	0.497501	0.319682	3.75042e-18	4.17111e-12	4.40998e-12
PHM7	Q12252	0.52079	0.628378	0.57636	1.38028	1.35844	2.2372	2.65036	2.16182	3.8816	1.8144	1.65871	3.16201	2.52516e-09	0.00167264	8.42466e-15
NIC96	P34077	1.51425	0.614111	2.06711	1.31949	2.20723	0.449532	0.871382	3.59419	0.217469	0.873718	3.01701	0.325882	0.992687	1.33071e-08	2.22832e-19
HPM1	P40481	1.38085	2.17977	2.87465	0.525552	1.14467	0.868713	0.3806	0.525133	0.302198	0.552751	0.487982	0.248973	1.07549e-05	0.000616032	1.70633e-14
COX15	P40086	3.97488	2.27362	1.98719	1.66101	0.410234	0.31299	0.417877	0.180432	0.157504	0.20112	0.27483	0.31334	0.000160313	1.12032e-16	7.42879e-26
YGR039W	P53225	1.4446	1.0026	0.337012	0.278165	3.66897	1.22198	0.192555	3.65946	3.62592	0.445521	6.3483	1.84672	1.49568e-16	1.11588e-09	2.41662e-11
HKR1	P41809	0.602118	5.01991	1.72072	0.659311	0.695756	0.730098	1.09499	0.138599	0.424298	1.04044	0.0499229	0.503261	0.268725	1.47056e-24	1.71894e-07
FLX1	P40464	1.8488	0.34524	1.17845	1.08984	3.85621	1.89642	0.589485	11.1697	1.60925	0.590922	11.4001	1.64487	0.0493843	1.13382e-28	0.0090514
YLL058W	Q12198	0.617864	1.64599	0.63757	0.745226	3.8174	1.59729	1.20613	2.31921	2.50528	1.09229	4.50463	1.94493	0.105771	0.000104277	4.76357e-07
RCF2	P53721	2.44992	2.15993	1.31321	1.63633	0.201668	0.345099	0.667912	0.0933678	0.26279	0.568964	0.257338	0.511175	0.196371	1.00807e-27	1.0693e-13
YMR178W	Q03219	1.07141	3.61138	0.279101	0.47535	1.62503	1.04502	0.443668	0.449975	3.74424	0.661558	0.252377	1.70045	0.00036215	1.10719e-05	2.90575e-11
RNR4	P49723	3.36584	0.368845	0.822025	1.47445	0.251015	0.404996	0.438063	0.680543	0.492681	0.269547	0.921573	0.748965	0.000411418	0.0769717	0.000108032
BUR2	Q05949	1.58796	2.15932	4.14954	0.573355	1.04514	0.802881	0.361064	0.484013	0.193487	0.494964	0.461954	0.0983004	2.87353e-06	0.000138092	9.24974e-27
YCL048W-A	Q2V2Q2	0.678857	0.585942	0.522661	0.698996	1.52575	2.18752	1.02967	2.60393	4.18535	1.01406	1.91827	3.17083	0.430639	5.58962e-05	4.23642e-16
MRP21	P38175	3.09493	1.25069	2.00098	2.00869	0.299397	0.279153	0.649026	0.239385	0.139508	0.470987	0.517169	0.303165	0.152688	3.84086e-11	1.26097e-28
PET111	P08468	0.467702	2.50372	2.60217	1.34859	0.917018	0.826945	2.88344	0.366262	0.317791	1.84151	0.332932	0.292149	1.23226e-10	1.99415e-07	3.66906e-13
BGL2	P15703	2.43403	2.55541	1	2.45017	0.278157	0.340319	1.00663	0.10885	0.340319	1.01125	0.20629	0.633018	0.517413	8.53924e-26	4.60052e-09
HOS3	Q02959	0.580097	0.555323	0.438676	1.88222	2.27722	1.13797	3.24466	4.10071	2.5941	2.46591	3.2987	1.62371	1.88755e-12	3.07532e-10	8.10991e-07
VMA2	P16140	5.03938	1.5951	1.29306	1.31762	0.806369	0.534712	0.261465	0.505529	0.413525	0.0757947	0.578853	0.591173	2.73395e-10	0.000495558	3.0787e-07
SNF6	P18888	1.47681	0.58288	0.184441	3.57212	0.475492	0.591087	2.41881	0.815763	3.20475	4.27318	0.928267	1.3256	1.10267e-07	0.267145	9.71495e-08
SEC18	P18759	1.4303	0.673474	0.331814	2.50676	3.20834	0.571371	1.75261	4.76387	1.72196	2.10886	5.79523	1.18063	0.000340514	5.119e-13	0.0142629
TCA17	P32613	2.01824	0.563258	1.14424	0.457643	1.45238	3.20234	0.226754	2.57853	2.79866	0.339011	1.85205	4.16438	3.84361e-13	7.35758e-05	2.92083e-10
FIT2	Q08906	2.68291	3.46448	1.77351	0.419506	0.353835	0.313496	0.156362	0.102132	0.176766	0.20828	0.115772	0.36349	1.45323e-20	1.02497e-28	1.37913e-22
LAS21	P40367	0.999525	0.348795	1.0293	1.04121	3.98843	2.13411	1.0417	11.4349	2.07336	1.02932	12.4635	2.15071	0.401855	2.3583e-29	2.86319e-05
PUS9	Q12069	2.45453	0.771237	2.33395	0.723479	0.228417	0.377642	0.294753	0.29617	0.161804	0.301232	0.686428	0.257687	8.22397e-09	6.13605e-08	1.4542e-26
YGL230C	P53074	2.32455	2.55787	0.857265	0.745087	0.206942	0.309758	0.32053	0.080904	0.361333	0.334606	0.19602	0.684201	1.18287e-07	1.87923e-31	6.02321e-08
HSP78	P33416	1.18106	0.246572	0.370627	0.627107	0.981862	3.01121	0.53097	3.98205	8.12464	0.681151	1.66473	6.23584	0.0104177	2.07442e-08	2.65977e-33
GAS2	Q06135	1.13798	9.1968	0.960986	0.936087	0.822244	0.382583	0.822587	0.0894054	0.398115	0.869409	0.00301306	0.669705	0.791256	4.36857e-38	4.34709e-07
SMF3	Q12078	0.592452	3.49274	1.85415	0.509803	0.751135	1.09687	0.860497	0.215056	0.591576	0.944322	0.149518	0.591611	0.949695	2.83467e-15	0.000723978
UFD1	P53044	0.468765	0.894033	0.467434	1.48509	0.926627	2.40096	3.16809	1.03646	5.13647	2.02276	1.02285	3.81988	3.65265e-12	0.885532	1.06601e-20
FAP7	Q12055	2.8103	1.31028	2.57196	1.79036	0.41423	0.86317	0.637071	0.316139	0.335608	0.493137	0.537356	0.305917	0.12545	4.38561e-08	3.84539e-12
IDH1	P28834	1.27745	5.28876	2.77338	1.01293	0.441825	0.497494	0.792931	0.0835404	0.179382	0.832476	0.0347478	0.206486	0.660664	9.71769e-36	1.51415e-25
HCA4	P20448	2.72518	0.989527	1.85111	0.981592	0.579413	2.0281	0.360193	0.585545	1.09561	0.298626	0.752564	1.13052	3.68241e-06	0.00791803	0.770146
KCH1	P47114	1.56897	0.340249	0.434198	1.0037	3.69233	0.87632	0.639719	10.8518	2.01825	0.675829	10.2112	1.3586	0.125026	7.21044e-28	0.000526754
RPN10	P38886	1.61295	1.85306	0.491073	1.05968	0.259228	0.413669	0.656983	0.139892	0.842378	0.681474	0.33129	0.947762	0.163911	6.02465e-20	0.323821
SFT1	P43682	2.3685	0.48344	1.32451	0.633932	0.707904	1.65278	0.267651	1.46431	1.24784	0.300499	1.16834	1.25551	2.8724e-10	0.204495	0.298196
MAS1	P10507	0.740188	0.687521	1.02431	0.653476	1.41995	2.89201	0.882851	2.06532	2.82337	0.941666	1.66143	3.6495	0.964206	0.00314826	3.93894e-10
TFB2	Q02939	1.77684	4.37427	1.74171	0.429625	0.663277	0.5898	0.241792	0.151631	0.338633	0.39305	0.0763624	0.450029	4.5451e-12	3.63562e-22	9.76068e-11
MRPL4	P36517	1.64937	1.63393	4.7779	2.03054	0.271497	0.350225	1.2311	0.166162	0.073301	1.3024	0.388926	0.0464662	0.0919165	8.24485e-17	9.05889e-58
TOF1	P53840	1.01835	0.292487	0.482015	1.52974	2.24929	1.40631	1.50218	7.69022	2.91756	1.42542	3.88201	1.89776	0.00550295	2.75685e-19	9.93453e-09
TFC7	Q12415	1.04486	0.798555	0.297236	2.02487	2.62183	0.446932	1.93793	3.28322	1.50363	1.97248	3.53884	1.10934	3.19713e-05	7.71572e-08	0.0875029
KSH1	Q8TGJ3	0.96558	3.5148	0.241362	1.59648	1.55819	1.35539	1.65339	0.443323	5.61559	1.54853	0.257633	2.16449	0.000968311	8.33664e-06	6.25825e-19
RTT107	P38850	3.23944	0.213993	0.851205	1.2662	0.728754	0.445373	0.39087	3.4055	0.523226	0.25468	1.42876	0.754801	3.15239e-05	1.63911e-06	0.000324579
NTG1	P31378	1.47683	0.749706	0.560435	0.652375	4.34574	1.10096	0.44174	5.79659	1.96447	0.564695	12.0924	1.4545	0.000367511	5.54968e-17	0.000533197
TUP1	P16649	0.8325	0.993472	2.74291	2.53547	0.843957	0.855333	3.04561	0.849503	0.311834	3.25571	0.901553	0.270261	3.18195e-11	0.316649	1.04112e-13
CKI1	P20485	0.638354	1.46926	1.00254	5.6772	1.46907	0.36934	8.8935	0.999871	0.368404	32.8733	0.999868	0.644745	1.11072e-35	0.757756	4.3825e-08
GPI13	Q07830	0.608756	1.14662	0.725984	4.22531	1.5527	0.511391	6.94089	1.35415	0.704411	12.2657	1.32508	0.861789	1.02277e-28	0.305072	0.0466794
UBX6	P47049	0.563021	3.10091	2.04065	1.74959	0.901866	0.482791	3.1075	0.290839	0.236587	2.27611	0.217782	0.339655	9.50762e-12	1.41703e-10	1.22188e-17
YGR021W	P53212	1.59823	3.0517	2.84041	2.05652	0.215255	0.348007	1.28675	0.0705361	0.12252	1.37391	0.140005	0.17771	0.0546223	1.84938e-35	3.06991e-35
DPH5	P32469	4.03542	0.988225	1.29639	1.05068	0.235303	0.867483	0.260364	0.238107	0.669153	0.126329	0.5934	0.742824	1.87285e-10	1.05848e-10	0.0127358
DOP1	Q03921	0.643993	1.12985	0.638511	2.02606	3.68923	0.516379	3.14609	3.26524	0.808724	2.60642	5.89454	0.918829	6.93695e-12	2.86207e-08	0.214133
RPC17	P47076	2.34169	2.26215	1.03466	0.665518	1.12808	1.99594	0.284204	0.498676	1.92908	0.312912	0.455629	1.94704	2.34593e-09	0.000225875	0.000203075
ACM1	Q08981	0.717718	0.194754	0.64734	0.972424	1.96527	1.88546	1.35488	10.091	2.91263	1.19309	3.41176	2.35891	0.0248447	3.32531e-23	1.83996e-09
INH1	P01097	0.763599	3.51342	2.01262	0.626331	0.500796	2.37174	0.820235	0.142538	1.17843	0.909239	0.123911	1.28264	0.779347	2.38804e-22	0.457802
TCD1	P38756	3.21882	0.799601	2.91315	0.726604	0.481578	0.216562	0.225736	0.602273	0.0743395	0.177733	0.802168	0.154257	6.01353e-13	0.0135257	5.03936e-49
SWE1	P32944	1.3079	0.237819	0.212058	2.16473	1.82714	1.36796	1.65512	7.6829	6.45088	1.81105	3.00908	2.22824	0.00103948	1.773e-18	1.63498e-21
SEC59	P20048	0.612312	1.1322	1.48054	0.562985	1.66875	3.12387	0.919441	1.4739	2.10995	0.966387	1.4505	3.12386	0.819623	0.152321	5.39438e-06
COQ8	P27697	1.23599	0.123889	0.921378	2.88773	1.67471	0.972431	2.33637	13.5178	1.05541	3.14212	2.92984	1.03602	2.65392e-07	2.00978e-27	0.944653
SVF1	Q05515	2.57233	1.03334	1.1459	4.39195	0.561154	0.996465	1.70738	0.543049	0.869592	3.52988	0.720871	0.901603	0.000706287	0.00269158	0.332991
RIC1	P40395	0.692143	0.608423	0.635764	0.671675	2.69269	1.13965	0.970428	4.42569	1.79257	0.985913	4.2406	1.41803	0.626508	1.41923e-11	0.00281132
YLR046C	Q12253	0.449081	0.769527	0.517717	2.27007	0.869273	0.825876	5.05492	1.12962	1.59523	3.53323	1.07158	1.23813	2.22913e-21	0.843597	0.0263
TAP42	Q04372	0.80728	0.671487	1.31521	0.564959	2.68322	0.58018	0.69983	3.99594	0.441131	0.845384	4.03266	0.600806	0.279938	3.13601e-10	1.64242e-06
CTF13	P35203	1.11726	0.189437	0.776166	1.11898	2.38542	2.75204	1.00154	12.5922	3.54568	1.00119	4.58202	3.93366	0.524999	3.39594e-28	5.52461e-14
YJL163C	P46996	0.736659	0.585343	0.309837	1.02279	1.5001	1.91004	1.38842	2.56277	6.16466	1.21937	1.88525	3.03186	0.0175051	7.78609e-05	5.51534e-23
ERV14	P53173	2.3284	2.05025	2.79053	0.631622	0.399569	0.251341	0.271269	0.194888	0.0900693	0.308474	0.31849	0.172039	4.57743e-10	3.49894e-15	4.39967e-43
SPS22	P25380	0.774656	0.425558	0.480004	1.29821	1.67028	2.79415	1.67585	3.92492	5.8211	1.43749	2.36973	4.9731	0.000691948	3.82044e-09	1.71574e-24
SAP190	P36123	0.7372	1.02674	1.07676	1.22717	4.23986	1.57329	1.66464	4.12944	1.46113	1.40442	9.27354	1.41082	0.00078042	1.31239e-11	0.0492719
COX4	P04037	1.40211	4.26289	2.30846	1.61569	0.223985	0.323887	1.15233	0.052543	0.140304	1.15956	0.0608371	0.252688	0.178138	1.3646e-44	8.20957e-30
RPS17B	P14127	4.30923	0.924099	1.00347	2.08447	0.712296	0.970803	0.483722	0.770801	0.967446	0.213934	0.863457	0.977611	0.00293304	0.15505	0.712308
MSS1	P32559	0.51333	0.839825	2.30888	1.12455	2.54321	1.49667	2.1907	3.02826	0.648223	1.52755	3.25664	0.569509	9.24312e-07	6.46643e-07	0.0033412
TRL1	P09880	0.694704	1.42512	4.07637	0.802417	1.32642	1.34669	1.15505	0.930743	0.330365	1.07752	0.933874	0.150759	0.166138	0.531424	4.29229e-14
PPR1	P07272	1.08311	0.379923	3.86822	0.551519	0.677043	1.39621	0.509199	1.78205	0.360944	0.691791	1.22869	0.18024	0.00517928	0.0365552	3.69335e-12
UBC1	P21734	1.39349	3.40825	1.37221	0.705847	0.319822	1.45509	0.506532	0.0938376	1.0604	0.620867	0.117568	1.05913	0.00500612	2.36889e-30	0.921192
SDH4	P37298	0.933353	2.05336	2.44549	1.24102	0.240272	0.346281	1.32964	0.117014	0.1416	1.2377	0.284581	0.233386	0.0333819	2.17878e-23	3.91095e-30
NOG1	Q02892	2.52237	1.53436	3.00539	1.451	0.361534	1.05809	0.575253	0.235625	0.352064	0.475867	0.443552	0.259301	0.037326	8.45584e-12	8.30562e-12
UTP22	P53254	2.53443	0.897881	2.36455	2.92106	0.543345	0.359206	1.15255	0.605141	0.151913	1.30734	0.782121	0.249076	0.184418	0.0130863	3.7051e-28
AIM24	P47127	1.96208	2.58918	2.12229	2.88766	0.709388	0.31772	1.47173	0.273982	0.149706	1.89945	0.271723	0.286266	0.00870637	5.36798e-11	1.5565e-27
VTH1	P40438	1.48558	0.710793	0.859302	3.37706	3.7197	1.11516	2.27323	5.23317	1.29775	3.71016	8.04954	1.19405	6.47111e-07	7.71938e-15	0.23345
ATP11	P32453	3.35668	1.86599	1.99659	1.5494	0.254848	0.36908	0.461587	0.136575	0.184855	0.285729	0.327339	0.323646	0.00116833	2.34402e-20	1.70142e-22
TIF4631	P39935	3.50872	1.47253	1.46129	1.51011	0.207339	0.417058	0.430388	0.140805	0.285404	0.250241	0.416044	0.484903	0.000289609	6.18063e-19	8.22792e-13
HMG2	P12684	0.827604	3.67109	1.11103	1.33185	1.5884	1.31383	1.60928	0.432678	1.18253	1.41838	0.236074	1.15093	0.00155439	4.28339e-06	0.487061
PRP18	P33411	3.14882	0.354719	1.06989	1.10827	0.478645	0.430819	0.351964	1.34936	0.402676	0.243071	1.0897	0.642126	2.14213e-06	0.377937	3.58862e-07
UPS1	Q05776	0.889811	1.26028	4.9161	0.338444	0.986601	1.55536	0.380355	0.782843	0.316381	0.682373	0.827207	0.0973456	8.50558e-06	0.160931	9.53595e-16
SPO24	Q3E752	1.05199	3.42746	3.6825	0.418397	0.756469	1.29822	0.39772	0.220708	0.352538	0.644569	0.157019	0.19154	2.87542e-05	8.17139e-15	1.89591e-12
SGN1	P40561	2.4388	2.33129	2.13805	0.997503	0.486797	0.469833	0.409014	0.20881	0.219748	0.368236	0.278453	0.314642	8.14453e-05	1.50994e-14	2.29105e-19
DSS4	P32601	1.24061	1.01834	1.00043	0.660724	3.01861	0.463593	0.53258	2.96425	0.463394	0.669017	4.00075	0.68928	0.0110328	6.72721e-07	1.52815e-05
KEX2	P13134	0.546487	1.59523	1.18696	0.806596	3.75319	1.10217	1.47597	2.35276	0.928565	1.19757	4.46283	0.942922	0.00643495	7.97503e-05	0.545677
REE1	P40893	3.50079	0.925635	2.82008	1.83045	0.328324	0.427797	0.522868	0.354701	0.151697	0.314179	0.660985	0.190481	0.0100824	1.72855e-06	9.01171e-30
MRPL23	Q12487	3.70738	1.45193	1.16271	1.70821	0.570439	0.338339	0.460759	0.392883	0.290992	0.250144	0.542806	0.564728	0.00116324	4.61741e-06	1.148e-11
EFM3	P47163	3.61444	0.274689	3.82841	1.68292	0.415377	0.817351	0.46561	1.51217	0.213496	0.262153	1.10243	0.124045	0.00141449	0.187016	1.06998e-23
MCR1	P36060	1.02136	1.55825	1.04123	3.44557	0.761733	0.832827	3.37351	0.488839	0.799849	5.36735	0.575737	0.865495	8.5429e-13	0.000284577	0.156322
RPA135	P22138	3.88161	0.883788	2.01084	1.21747	0.651406	1.44919	0.313651	0.737061	0.720689	0.157766	0.851228	0.677527	8.92755e-08	0.107216	0.0261591
UGA2	P38067	0.715203	1.83967	0.36447	0.762008	1.94751	2.07663	1.06544	1.05862	5.69767	1.03297	1.07761	3.27651	0.337395	0.947791	6.14065e-22
MBR1	P23493	2.58249	0.297015	0.206133	2.10508	0.411939	1.89662	0.815136	1.38693	9.20095	0.718266	1.08292	3.22766	0.763243	0.330184	1.38355e-31
CDC24	P11433	0.900533	0.489802	0.707738	0.488641	2.4237	0.732675	0.542613	4.94833	1.03523	0.751637	3.82086	1.01744	0.0138792	7.51505e-13	0.98432
MEI4	P29467	0.848197	4.19198	0.749743	1.54703	0.592831	0.239998	1.8239	0.14142	0.320107	1.62319	0.0825179	0.702347	0.000118796	2.59414e-23	4.91686e-09
RAD17	P48581	0.605127	2.53814	1.62949	0.558405	0.87584	0.417248	0.92279	0.345072	0.25606	0.968134	0.315935	0.431597	0.807132	4.09157e-08	4.48966e-15
PDR12	Q02785	0.600117	2.9491	2.42785	0.608596	0.918109	0.862553	1.01413	0.311318	0.355274	1.00589	0.244687	0.337908	0.476667	1.35378e-09	5.52603e-11
ECM8	P38246	0.707551	3.68269	0.752806	0.633288	0.828666	0.571468	0.895042	0.225016	0.759117	0.949827	0.13831	0.881885	0.918731	1.02421e-14	0.107186
PAT1	P25644	0.958692	3.12398	2.54404	3.06126	0.417774	0.372564	3.19316	0.133731	0.146446	4.29473	0.153232	0.221983	6.40974e-12	5.46414e-23	1.06317e-29
QCR2	P07257	0.897997	3.38935	3.22556	1.09125	0.417047	0.427413	1.2152	0.123046	0.132508	1.14334	0.127423	0.143772	0.100558	6.22369e-25	1.51274e-34
SBE22	P38814	1.44575	1.6823	0.428072	4.00519	1.12436	0.160965	2.77032	0.668347	0.376023	5.89479	0.679271	0.830984	1.49389e-09	0.0280459	4.01561e-06
VMS1	Q04311	0.784639	0.751012	3.08784	0.782202	0.484438	0.432693	0.996894	0.645047	0.140128	0.998312	0.831291	0.158753	0.536171	0.031101	1.26403e-32
PRS2	P38620	0.929883	0.515746	0.638767	0.733115	1.10222	3.08929	0.788395	2.13714	4.83633	0.872503	1.50157	5.46614	0.637554	0.00253571	5.94279e-21
MTM1	P53320	1.57197	2.24037	3.97759	1.23595	1.02812	0.712474	0.786243	0.458906	0.179122	0.792224	0.431595	0.104016	0.632802	4.51013e-05	1.73388e-28
YER135C	P40082	2.27228	0.239325	1.06624	0.536785	0.924085	2.60384	0.236232	3.86121	2.44208	0.300306	1.60743	2.90311	2.42534e-12	5.24919e-08	1.16922e-07
MSY1	P48527	1.38286	0.246201	1.88551	3.49607	0.967725	0.792906	2.52814	3.93063	0.420526	4.32653	1.64892	0.468914	2.68797e-08	2.95218e-08	8.54551e-08
YLR236C	A0A023PZG4	0.785263	0.364396	0.653907	1.23499	2.70502	1.77605	1.57271	7.4233	2.71606	1.36578	5.06522	2.1767	0.00232425	2.00087e-19	2.53133e-08
RET3	P53600	3.78956	0.897328	0.483995	1.79742	0.727217	0.425841	0.474308	0.810425	0.879846	0.251366	0.888774	0.960492	0.00200309	0.231558	0.440344
AFT1	P22149	0.647955	2.73233	2.11509	0.475254	0.743479	1.17588	0.733468	0.272104	0.555948	0.88718	0.251939	0.521518	0.399413	3.34978e-11	0.000131501
DAL81	P21657	0.695034	1.54629	3.46928	0.370283	1.02148	0.953332	0.532755	0.660601	0.274792	0.798436	0.695051	0.174833	0.00997284	0.0257253	2.83927e-17
MIC10	Q96VH5	3.28246	2.21794	1.77977	1.75094	0.373197	0.434865	0.533423	0.168263	0.244338	0.345913	0.278405	0.39368	0.0134604	1.06878e-17	2.49152e-16
COX12	Q01519	1.52694	4.1937	1.84195	0.592809	0.198088	0.522886	0.388233	0.0472347	0.283876	0.523358	0.0626904	0.400795	1.86023e-05	7.53642e-47	8.13694e-14
ANB1	P19211	5.82376	1.34662	0.800992	0.871722	0.649764	0.410676	0.149684	0.482515	0.512709	0.0323064	0.616915	0.762962	8.11731e-21	0.000285203	0.00025417
RRN11	Q04712	1.91028	0.734753	2.75456	0.758591	0.244472	0.780861	0.39711	0.332727	0.283479	0.450098	0.711886	0.254599	3.63306e-05	8.86347e-07	1.49173e-15
SSQ1	Q05931	0.615173	1.27287	1.3152	1.01254	3.70939	1.35006	1.64594	2.91419	1.02651	1.3171	5.41334	1.02446	0.00092654	5.7763e-07	0.948302
RPC10	P40422	2.22964	1.32137	1.33561	0.56462	0.908792	0.647532	0.253234	0.687765	0.484821	0.31534	0.75128	0.62068	3.57445e-11	0.0450042	1.71541e-05
ERS1	P17261	0.541876	0.941923	0.519462	1.87365	3.63467	0.987158	3.45771	3.85878	1.90035	2.51712	6.46543	1.3829	1.31868e-13	2.32756e-10	0.00126074
APJ1	P53940	1.41845	0.322228	0.51496	0.50501	0.445042	2.22211	0.356029	1.38114	4.31511	0.530918	1.08886	3.26515	1.8385e-06	0.333754	9.21189e-17
YAR028W	P39548	2.94989	1.46738	0.601045	0.748257	1.42278	0.875642	0.253656	0.969606	1.45687	0.217391	0.969559	1.20966	5.13167e-11	0.657635	0.0779964
IZH3	Q07959	0.728126	3.54943	2.05444	0.457289	0.552229	2.00942	0.628036	0.155582	0.978086	0.828839	0.125243	0.969276	0.0962364	8.32134e-21	0.726336
YPD1	Q07688	0.516774	2.73559	1.33846	0.41659	0.923021	0.817952	0.806136	0.337412	0.611114	0.932914	0.284684	0.697126	0.714458	1.73485e-08	0.00253381
GCN4	P03069	0.683389	2.80681	3.33626	0.367532	0.67232	1.19572	0.537808	0.239532	0.358401	0.803374	0.227748	0.226795	0.0115626	4.87673e-13	8.0987e-12
ERG9	P29704	0.862028	2.67666	0.957009	0.955278	0.678081	0.275034	1.10818	0.253331	0.287389	1.06677	0.250246	0.623311	0.245949	3.94685e-12	3.63273e-11
YND1	P40009	0.625129	0.773368	0.966426	0.519572	3.17528	1.12726	0.831144	4.10578	1.16642	0.929446	5.28503	1.11793	0.825054	6.42389e-11	0.546701
SPO74	P45819	1.35167	0.725093	0.841318	0.884748	1.69762	3.06996	0.654559	2.34124	3.64899	0.723507	1.96227	4.68693	0.156451	0.000328226	5.60504e-15
HMO1	Q03973	3.66256	1.99309	0.837919	1.73369	0.799926	0.249639	0.473355	0.40135	0.297927	0.262635	0.437343	0.665135	0.00191901	3.33069e-06	2.9686e-10
BRR2	P32639	1.4344	3.58282	1.50881	1.20902	0.389291	0.164781	0.842875	0.108655	0.109213	0.85537	0.109308	0.393919	0.879119	1.05646e-27	2.97767e-31
ALD5	P40047	0.787447	1.12517	1.21472	0.512239	1.85103	2.80069	0.650506	1.64511	2.30563	0.826331	1.65389	3.0021	0.141802	0.0491112	5.37234e-07
TAF3	Q12297	0.820816	0.358102	1.35273	0.34166	1.96209	0.766566	0.416244	5.47914	0.566681	0.717397	3.03982	0.666112	7.83166e-05	1.01173e-13	0.000559755
ECM13	P38195	0.844514	3.13686	2.05253	0.489963	0.551275	1.44909	0.580172	0.175741	0.706002	0.782113	0.166595	0.658183	0.0362693	3.1469e-18	0.0183592
YPL272C	Q08984	0.990749	4.51102	1.61668	0.292932	0.939311	1.29103	0.295667	0.208226	0.798569	0.616504	0.0841024	0.797939	4.20396e-09	1.35479e-16	0.1247
PDX3	P38075	1.37104	2.84384	2.85031	0.714048	0.561305	0.814218	0.520808	0.197376	0.285659	0.634199	0.205536	0.243823	0.00783983	5.25647e-16	1.48975e-15
YFL067W	P43537	0.418569	1.11764	0.817691	1.31299	1.31273	2.89583	3.13685	1.17456	3.54147	1.85886	1.1448	4.22262	4.6663e-12	0.708559	3.66696e-14
MTF1	P14908	0.853111	0.772757	5.4341	1.63781	0.793043	1.52236	1.91981	1.02625	0.280149	1.72273	1.01416	0.066443	3.66141e-05	0.856049	4.67135e-19
YER188W	P40103	3.60314	1.33553	0.545036	1.51774	0.560968	0.22322	0.421227	0.420034	0.409551	0.235631	0.584566	0.800062	0.000183211	2.19127e-05	8.91018e-06
ZPR1	P53303	4.26568	0.597343	0.888262	0.789074	0.278591	0.65456	0.184982	0.466384	0.7369	0.0898333	0.801763	0.85045	1.42701e-16	0.000578108	0.0688537
ADD66	P36040	1.35234	1.38454	0.532435	1.3373	2.45787	3.9835	0.988879	1.77522	7.48166	0.989629	2.10428	10.9364	0.568379	0.0162037	6.02855e-34
URM1	P40554	1.95219	0.435232	2.20561	0.976735	0.215416	0.495099	0.500328	0.494945	0.224473	0.508579	0.858675	0.305552	0.00437654	0.00206355	4.12308e-19
ARK1	P53974	0.473206	1.16535	1.47577	0.931759	2.76556	0.813422	1.96903	2.37316	0.551185	1.37416	3.03187	0.631849	1.49253e-05	0.000114228	0.000255471
PBS2	P08018	0.542737	3.83172	1.18336	0.798029	1.783	0.953828	1.47038	0.465326	0.806034	1.19358	0.241698	0.852912	0.006821	2.09045e-05	0.16011
PSD2	P53037	0.59342	0.965112	0.490503	2.86944	2.05822	0.353707	4.83543	2.13262	0.721111	4.8434	2.13333	0.909537	3.60295e-20	0.00124066	0.0820131
YBR238C	P38330	1.94892	1.89029	3.72051	1.08209	0.265017	0.585154	0.555225	0.140199	0.157278	0.54835	0.324149	0.113806	0.0221647	5.45241e-20	2.17388e-31
FRD1	P32614	3.93722	0.636625	1.27003	1.99943	0.901307	0.431194	0.507828	1.41576	0.339515	0.261016	1.20137	0.559094	0.00653532	0.247308	9.2855e-10
LEU9	Q12166	2.49667	0.690694	1.80089	0.676118	2.31774	2.84053	0.270808	3.35567	1.57729	0.283113	3.0888	2.05571	4.61168e-10	6.63312e-08	0.00797407
KSS1	P14681	1.48978	1.13523	0.421766	0.836266	4.56594	1.18397	0.561335	4.02204	2.80717	0.63573	10.7832	1.69608	0.0248424	2.17248e-11	7.94589e-08
SRP102	P36057	1.06893	2.18838	2.58662	2.31544	1.27237	0.954357	2.16613	0.581421	0.368959	2.37267	0.529973	0.322582	1.97605e-06	0.00330837	1.5063e-10
YOR015W	Q12169	0.727634	4.43619	1.02166	0.710585	1.60025	1.15703	0.976569	0.360726	1.1325	0.988252	0.140054	1.09837	0.604921	2.06418e-08	0.657248
KEG1	P43614	1.83855	0.38352	0.200993	4.32272	1.55974	0.523281	2.35116	4.06691	2.60348	5.59512	2.25984	1.25031	2.91527e-07	1.98944e-09	1.59991e-05
DAD3	P69850	3.27978	2.49134	0.141463	2.16844	0.38996	0.804989	0.661154	0.156526	5.69046	0.462864	0.233035	1.58395	0.182196	2.74288e-19	3.46514e-16
SPT14	P32363	0.903961	2.98834	3.34899	1.10975	0.59255	1.1574	1.22765	0.198287	0.345597	1.15332	0.190018	0.21891	0.0895608	4.35249e-16	1.65705e-12
YBL059W	P34224	1.17324	1.1167	3.46215	1.69355	0.251316	0.534309	1.44348	0.225052	0.154329	1.43426	0.5489	0.131411	0.0106241	1.24226e-11	3.16564e-31
SRB8	P25648	0.809897	1.12169	4.00834	0.413202	1.7971	0.885172	0.510191	1.60214	0.220833	0.759596	1.59705	0.114771	0.00503342	0.0664634	3.65624e-23
RCK1	P38622	0.867593	0.454949	0.472761	1.68145	0.743934	3.76663	1.93806	1.6352	7.9673	1.7579	1.22178	9.80739	2.94345e-05	0.0806499	4.16101e-35
TIR4	Q12218	3.23127	3.75785	0.707833	0.449948	0.70435	1.22787	0.139248	0.187434	1.73469	0.145458	0.120449	1.43399	4.45693e-23	8.82868e-18	0.00444868
GYP8	P43570	0.718748	1.48605	0.952146	0.351979	3.64955	1.33088	0.489711	2.45587	1.39777	0.775517	4.48	1.3002	0.00233533	3.3862e-05	0.0975725
MPH3	P0CE00	0.518558	2.2571	0.844875	1.06312	0.61384	0.734796	2.05015	0.27196	0.86971	1.45858	0.320132	0.926537	5.58985e-06	8.25612e-11	0.359341
SUS1	Q6WNK7	0.760945	2.97149	2.81039	0.732284	0.31028	1.44246	0.962335	0.104419	0.51326	0.98033	0.158087	0.387447	0.656566	1.99993e-27	6.96394e-06
SNF4	P12904	2.06834	0.862172	0.338261	8.7591	1.35009	0.51557	4.23485	1.56592	1.52418	103.305	1.40242	1.13077	1.89237e-16	0.0942208	0.068667
YFH1	Q07540	2.01368	2.73408	2.11617	1.73036	0.135308	0.634971	0.859302	0.0494894	0.300057	0.821698	0.165079	0.358191	0.94664	8.46129e-42	2.11068e-13
RPF1	P38805	3.04333	0.894706	1.76334	0.644425	0.629414	1.26449	0.21175	0.703487	0.717099	0.189608	0.83203	0.707671	3.74842e-14	0.0692713	0.0272335
YGL149W	P53116	2.15805	0.758366	0.49226	0.176525	0.705623	1.17104	0.0817984	0.930452	2.37891	0.253222	0.964102	1.60079	5.17684e-39	0.559675	6.43927e-06
CPR6	P53691	3.28112	1.40292	0.581087	1.4986	0.336621	0.310187	0.456734	0.239943	0.533805	0.290675	0.477542	0.828802	0.000949027	2.28162e-11	0.00110254
OST6	Q03723	3.37382	1.14767	1.9648	0.985182	1.54022	0.384842	0.292008	1.34204	0.195868	0.190963	1.31271	0.334492	7.95874e-09	0.325586	3.53484e-21
TSC10	P38342	1.70472	2.93235	0.577116	1.53005	1.18041	0.365547	0.897537	0.402547	0.633403	0.88597	0.296902	0.863598	0.911456	1.32092e-06	0.0150363
PRM10	P42946	0.598523	0.478221	0.341554	2.34159	2.10953	2.00463	3.91228	4.4112	5.86915	3.34746	3.09794	3.16691	7.71432e-16	5.30047e-11	2.57459e-22
PEP5	P12868	0.843391	0.920705	1.11859	0.775803	5.27687	1.33325	0.919862	5.73134	1.1919	0.954232	20.4803	1.16043	0.819462	1.9202e-17	0.458743
YLR283W	Q05867	0.995095	4.55756	1.81682	1.05659	0.913126	0.904643	1.0618	0.200354	0.497927	1.04355	0.079968	0.531383	0.350207	2.71779e-17	1.23954e-05
YDL242W	Q07746	1.54928	2.43305	0.557909	0.918953	0.449644	0.189459	0.593148	0.184807	0.339588	0.64603	0.252892	0.774614	0.0522914	1.56186e-16	1.24109e-07
SEN15	Q04675	1.26918	0.547663	3.15015	0.880445	0.217425	1.05078	0.693712	0.397005	0.333565	0.763799	0.795405	0.23336	0.265187	5.02297e-05	5.8486e-13
BCS1	P32839	3.01472	0.96608	2.53877	1.6472	1.34303	0.628957	0.546386	1.39019	0.247741	0.387557	1.29859	0.266127	0.0188814	0.259331	7.02895e-18
ACA1	P39970	0.795394	3.04813	2.06024	0.626626	0.47684	0.931073	0.787818	0.156437	0.451925	0.889602	0.168254	0.45718	0.633747	4.32295e-20	5.14052e-07
CYM1	P32898	0.898039	0.195225	0.833903	3.70343	2.23492	1.00781	4.12391	11.4479	1.20855	6.99048	4.11159	1.12811	1.42294e-16	4.45754e-26	0.434889
MDM31	P38880	0.638424	1.50416	0.878664	0.905383	1.26994	2.53	1.41815	0.844285	2.87937	1.20327	0.850145	3.14124	0.0124402	0.281154	4.38873e-10
IKI1	P38874	0.931095	2.09782	1.24584	0.37995	0.910147	3.08435	0.408068	0.433854	2.47572	0.682478	0.43901	3.5764	5.10528e-05	1.6122e-05	3.3246e-08
RKM3	P38222	1.96379	1.03995	2.27078	1.83198	0.97262	0.396471	0.93288	0.935257	0.174597	0.912686	0.954403	0.272758	0.774276	0.560304	1.22384e-24
SUR1	P33300	0.728785	2.29877	0.495494	1.69891	0.664378	1.20717	2.33115	0.289015	2.4363	1.95901	0.322106	1.63771	1.95688e-07	4.50236e-10	3.17436e-06
YRO2	P38079	0.698354	2.95933	0.404373	1.15535	0.413087	1.23293	1.65439	0.139588	3.04899	1.37268	0.1712	1.77591	0.000869011	5.69308e-22	5.60913e-09
RIT1	P23796	0.56227	0.453227	0.888874	1.30131	2.72037	1.91125	2.31439	6.00222	2.15019	1.66906	4.81369	2.03126	2.01877e-07	4.95014e-16	1.55745e-05
FLC2	P39719	0.545315	4.11964	0.776289	1.44026	0.863638	0.775469	2.64115	0.209639	0.998944	1.85954	0.104676	0.999432	2.95442e-09	3.41217e-16	0.847466
YLF2	P38746	1.39782	2.93756	4.78674	1.26093	0.352474	0.544357	0.902069	0.119989	0.113722	0.909478	0.166652	0.0528342	0.89242	1.08287e-24	1.76252e-43
RRT5	P43607	3.06169	2.88974	0.93691	1.42615	1.25291	0.923243	0.465805	0.433572	0.985413	0.32185	0.321562	0.990571	0.00135862	7.80128e-06	0.788346
CNM67	P53865	0.955258	0.309743	0.338384	2.83185	2.22713	0.622972	2.96449	7.19025	1.84102	3.67207	3.77738	1.21806	9.6454e-11	3.52174e-18	0.00486438
COX11	P19516	2.26365	1.28135	1.52561	4.76934	0.573865	0.224049	2.10692	0.44786	0.146859	5.67921	0.612387	0.405687	6.22377e-06	8.12602e-05	3.46081e-25
MF(ALPHA)1	P01149	1.6614	0.814247	0.421778	7.06321	0.442187	0.348533	4.25136	0.543062	0.826342	42.2773	0.772678	0.950498	1.08862e-16	0.00349813	0.294195
YIL014C-A	Q02598	0.971756	3.02123	2.53698	0.552765	0.460107	0.613672	0.568831	0.152291	0.241891	0.747948	0.169444	0.263649	0.0281932	1.60034e-20	2.30088e-18
DJP1	P40564	1.30335	2.33004	3.73718	0.67759	0.515092	0.646337	0.519883	0.221066	0.172948	0.648078	0.284214	0.117372	0.00755199	1.03558e-13	6.75654e-29
CHS6	P40955	0.692487	4.35538	1.08598	1.09692	1.02143	0.53625	1.58403	0.234521	0.493794	1.32357	0.0991702	0.683148	0.00197585	1.57365e-14	5.08757e-05
YJL107C	P42947	0.621723	0.65387	0.443718	2.82911	2.45187	2.27066	4.55043	3.74978	5.11735	4.61838	3.47738	3.54784	7.49059e-19	2.81801e-09	2.80559e-20
YNL050C	P53952	0.913769	0.790973	6.13227	1.01959	0.64996	0.616155	1.11581	0.821722	0.100477	1.07611	0.906882	0.0218516	0.232816	0.263584	5.30245e-51
ECM34	P38728	0.713628	2.45809	0.823724	0.423097	0.841375	1.23089	0.592882	0.342288	1.4943	0.817601	0.326077	1.32608	0.0475543	3.6917e-08	0.0442105
PHO92	Q06390	0.85668	0.760928	0.222954	2.50415	1.08609	0.495648	2.92309	1.42732	2.2231	3.13284	1.25281	1.20806	1.41852e-10	0.222813	0.000357841
SMD1	Q02260	3.29913	1.06571	1.24541	0.544089	2.54979	1.04676	0.164919	2.39257	0.840494	0.148132	2.79739	0.871366	3.50733e-19	0.000111999	0.240359
NIT2	P47016	1.10206	0.55807	0.336714	0.792869	4.54381	1.09352	0.719443	8.14201	3.24762	0.807094	15.8426	1.68975	0.352681	2.71488e-23	1.75664e-09
SKI2	P35207	0.784398	0.499298	1.13649	0.520401	2.45234	0.977287	0.66344	4.91158	0.859917	0.832778	3.8719	0.89552	0.172217	8.93249e-13	0.303831
PNO1	Q99216	2.33018	1.58087	2.64789	0.426131	0.331115	1.02134	0.182875	0.209451	0.385718	0.267192	0.42052	0.323862	2.90737e-17	2.02188e-13	6.9098e-10
PPH21	P23594	0.911716	2.99834	0.505707	3.25895	0.638649	0.296845	3.57452	0.213001	0.58699	5.08848	0.194833	0.865219	7.0906e-14	5.63299e-15	0.00624532
YMR099C	Q03161	3.81628	1.15354	0.911988	1.8578	0.50119	0.344078	0.486809	0.43448	0.377283	0.257299	0.636243	0.674593	0.00318268	5.65865e-05	1.3683e-07
YET1	P35723	1.25685	2.58259	0.31447	1.13964	0.766437	0.310207	0.906743	0.296771	0.986444	0.921969	0.283977	0.997049	0.872698	5.87465e-10	0.829133
BFR2	Q06631	3.07499	0.845844	2.06474	1.17502	0.373243	0.923279	0.382122	0.441267	0.447165	0.267949	0.720664	0.4533	1.76968e-05	0.000132801	3.73021e-07
PAN6	P40459	2.03166	0.254582	0.250808	0.686715	2.16385	1.85023	0.338007	8.49962	7.37708	0.393669	3.75618	3.03022	5.19333e-07	9.21252e-21	1.76142e-26
PRM3	Q08931	1.3858	2.94423	1.39962	0.464551	0.36876	0.811172	0.335222	0.125248	0.579566	0.528052	0.167767	0.665058	3.16319e-07	6.55329e-24	0.000826554
SED4	P25365	0.970092	0.315226	0.835088	2.89801	1.85966	0.846288	2.98736	5.89945	1.01341	3.80506	2.9169	1.00779	7.51941e-11	1.29593e-14	0.902043
RAP1	P11938	1.81585	2.01498	2.89242	0.664909	1.14661	0.989556	0.36617	0.569043	0.34212	0.450331	0.547765	0.267412	4.55218e-06	0.00258412	3.38544e-12
UBP16	Q02863	1.19975	1.47955	2.12353	2.63324	0.276783	0.295207	2.19482	0.187072	0.139017	2.70099	0.434441	0.281592	1.48272e-06	8.58167e-15	2.92856e-29
LRO1	P40345	1.51841	0.183583	0.829562	2.55794	1.9999	1.61941	1.68462	10.8937	1.95213	2.05556	3.52181	1.72889	0.000773407	1.34882e-24	0.000252588
YNR071C	P53757	1.99848	1.33462	0.716985	0.24038	0.512694	0.675112	0.120281	0.38415	0.941598	0.295637	0.565686	0.971393	2.13831e-27	3.52747e-06	0.629181
SNU23	Q12368	0.550542	2.4167	1.42179	0.797315	0.619919	0.423022	1.44824	0.256515	0.297528	1.18655	0.287816	0.500427	0.00873499	1.00053e-11	4.72031e-12
CBC2	Q08920	4.25423	1.16933	1.43959	1.84438	0.45352	0.31728	0.43354	0.387846	0.220396	0.188175	0.608863	0.459358	0.000360704	5.97053e-06	4.31081e-17
PAM18	Q07914	4.39581	0.406265	2.2533	2.19189	0.732574	0.775511	0.498632	1.80319	0.344167	0.217047	1.2538	0.359039	0.00498763	0.0306477	2.80615e-11
YER158C	P40095	0.752168	3.79237	2.17916	1.02231	0.371263	0.390816	1.35915	0.0978974	0.179342	1.20593	0.0933564	0.289504	0.0239071	3.73755e-30	9.25003e-24
OSH3	P38713	1.37791	5.14373	1.12773	1.96917	1.7382	0.507996	1.4291	0.337926	0.450459	1.50656	0.0943699	0.650791	0.0127173	1.71505e-09	5.10168e-06
REI1	P38344	2.2823	1.64507	2.79927	0.76775	0.17911	1.03978	0.336393	0.108877	0.371447	0.350006	0.361995	0.295353	4.90856e-07	1.54406e-23	1.15499e-10
PGM1	P33401	3.4913	0.381023	0.1936	2.37022	2.40074	1.20288	0.678893	6.30077	6.21322	0.45975	4.05504	2.01291	0.23195	2.23485e-16	5.67833e-20
YCL042W	P25572	2.28615	0.675227	0.28444	5.47722	0.43882	1.74988	2.39583	0.649885	6.15202	9.13288	0.848857	2.76148	2.01515e-07	0.0360531	2.53612e-22
STV1	P37296	0.652655	1.8341	1.02483	2.79366	2.73856	1.1767	4.28045	1.49314	1.14819	4.41069	1.87184	1.11101	1.52219e-17	0.115094	0.603343
YMR206W	Q03695	0.878901	4.03202	0.651616	0.695624	0.418201	1.09042	0.79147	0.10372	1.67341	0.8807	0.0816831	1.35548	0.65034	2.63755e-29	0.00950523
YBR284W	P38150	0.91753	3.14527	0.314649	0.707275	0.607521	0.538369	0.770847	0.193154	1.71101	0.864384	0.172211	1.16774	0.560768	1.13698e-16	0.016717
UGP1	P32861	2.14462	0.517739	0.241536	4.56872	1.56948	0.688309	2.13032	3.03141	2.84972	5.36694	2.07303	1.36299	4.59315e-06	2.34165e-06	7.43997e-07
KAP120	Q02932	1.02338	2.57432	2.51965	0.82509	1.11826	0.911226	0.80624	0.43439	0.361648	0.871583	0.364487	0.327956	0.719033	1.0539e-05	8.40219e-11
YKL044W	P36092	0.853917	2.07979	2.27267	0.720489	0.314799	1.68057	0.843746	0.151361	0.739469	0.911663	0.294229	0.663377	0.881219	3.86815e-19	0.0353826
SPC105	P53148	0.829554	0.259089	0.440062	0.81513	2.43184	1.73933	0.982612	9.38612	3.95247	0.990052	4.50882	2.46104	0.585553	5.71739e-23	4.77757e-14
ITT1	Q04638	0.687699	0.40615	0.925587	1.18878	2.32197	1.81729	1.72863	5.71703	1.96339	1.41527	3.77328	1.85536	0.00035082	8.18012e-15	0.000169426
VIK1	Q12045	0.906101	0.394826	0.673291	1.65349	2.78372	2.09376	1.82484	7.0505	3.10974	1.67875	5.23756	2.67673	0.000120432	1.08491e-18	9.19789e-11
TRM7	P38238	2.21714	1.05853	2.69925	0.65945	0.48833	0.981784	0.297433	0.461328	0.363725	0.339695	0.673523	0.304082	1.01883e-08	0.000193582	6.55821e-11
RSF2	P46974	0.612367	3.95997	0.987342	0.557479	1.00292	0.488317	0.910367	0.253265	0.494577	0.962669	0.128777	0.707585	0.855293	4.47456e-13	6.93939e-05
HST4	P53688	0.938311	0.673105	0.773166	1.94308	2.88062	0.365937	2.07083	4.2796	0.473297	2.00662	4.61879	0.75407	5.94891e-06	2.86728e-11	5.64327e-05
SRL4	Q03085	0.419969	1.1894	2.64263	1.216	1.38606	0.810009	2.89545	1.16534	0.306516	1.73632	1.14604	0.280754	9.42407e-11	0.731947	6.92455e-14
COG7	P53195	1.95763	1.76274	2.40488	0.69127	0.380332	0.236262	0.353116	0.215762	0.0982427	0.415707	0.383578	0.222424	1.77017e-06	2.62391e-13	6.49511e-39
MRF1	P30775	2.75656	1.13925	3.82093	1.43896	1.57265	0.511133	0.522013	1.38043	0.133772	0.401202	1.35041	0.100844	0.00938399	0.26458	4.49058e-36
ADE8	P04161	2.60757	0.437295	1.68552	1.35255	1.28691	3.99592	0.518701	2.94289	2.37073	0.418988	1.80202	4.96021	0.00836847	7.17855e-06	4.5318e-08
YJR098C	P47139	1.0187	1.50123	0.618391	1.19438	2.14695	2.40825	1.17246	1.43013	3.89438	1.1295	1.56452	3.45781	0.14788	0.184726	3.51859e-15
TEL2	P53038	2.48667	0.139292	0.466294	1.85061	1.76711	1.02976	0.744212	12.6864	2.20839	0.643468	3.09045	1.47782	0.457778	1.3082e-26	5.5868e-05
YJR115W	P47152	0.818973	0.713075	0.427857	1.36162	0.486763	2.30113	1.66259	0.682625	5.37827	1.45664	0.854817	3.66363	0.00082718	0.0575067	2.08176e-21
NOC4	Q06512	2.76717	0.720935	2.26854	0.644417	0.728283	2.61772	0.232879	1.01019	1.15392	0.229608	1.00511	1.27384	1.76482e-12	0.807669	0.533541
ARP4	P80428	2.81517	0.983224	0.739826	1.08976	0.398996	0.286724	0.387103	0.405804	0.387556	0.302413	0.667006	0.730471	2.33331e-05	2.17387e-05	7.36235e-07
YNL018C	P53976	2.95353	0.727952	1.13891	0.232077	0.290523	1.24658	0.0785761	0.399096	1.09454	0.151622	0.738449	1.07749	9.72703e-40	3.05419e-05	0.790795
PRP42	Q03776	1.69724	0.911596	0.710315	1.5714	3.16718	0.858398	0.925856	3.47432	1.20848	0.91647	4.77528	1.1081	0.799366	8.83032e-09	0.447841
LPD1	P09624	2.04233	2.79732	2.25102	1.27023	0.274853	0.652344	0.621951	0.0982558	0.289799	0.585565	0.174045	0.33018	0.0945422	3.08522e-28	2.81375e-14
UBC9	P50623	4.6043	1.86034	1.16619	1.46813	0.559728	0.329705	0.318861	0.300874	0.28272	0.113741	0.405954	0.560006	1.67173e-07	3.35858e-09	4.20161e-12
YTM1	Q12024	3.01976	1.07568	1.83099	0.988137	0.517563	1.72105	0.327224	0.48115	0.939956	0.24458	0.679188	0.926627	2.65809e-07	0.000387814	0.564914
EXO1	P39875	1.19935	0.626341	0.299296	1.97087	5.16728	0.967108	1.64328	8.24995	3.23128	1.70707	23.2787	1.58866	0.00115954	3.8203e-24	4.47253e-09
POP2	P39008	0.454695	2.56983	2.85785	1.01473	1.05553	0.926815	2.23167	0.410739	0.324305	1.4743	0.350066	0.262241	5.05712e-07	2.99015e-06	3.91108e-13
MFG1	Q07684	1.15692	0.392469	0.254701	2.39459	0.860785	3.97767	2.0698	2.19326	15.617	2.35817	1.38349	13.2046	6.72129e-06	0.00232887	1.17026e-55
FMP45	Q07651	0.862567	0.260074	0.278585	2.45715	1.01163	1.38657	2.84865	3.88978	4.97719	3.02007	1.68361	2.15544	3.47651e-10	3.20926e-08	6.25764e-17
YIL092W	P40497	0.708078	0.785716	1.78836	0.436418	2.48905	1.96962	0.616342	3.16787	1.10136	0.828366	3.25653	1.13387	0.0770209	2.25993e-07	0.747927
DOT6	P40059	0.753438	4.18501	1.30144	0.822438	1.17123	1.2611	1.09158	0.279863	0.969004	1.04899	0.123812	0.972426	0.278472	9.94634e-12	0.707433
HRR25	P29295	0.561019	4.32062	1.36387	0.825828	1.604	0.499534	1.47201	0.371243	0.366262	1.20148	0.15213	0.549299	0.00674984	5.07516e-08	6.51066e-09
HRK1	Q08732	0.626113	2.32318	1.02856	0.880395	0.560161	0.452524	1.40613	0.241118	0.439959	1.19274	0.294631	0.670804	0.0141104	1.769e-12	4.03461e-06
PRP31	P49704	1.3229	2.37332	2.33738	1.02777	0.999735	0.499064	0.776907	0.421239	0.213514	0.814999	0.385931	0.279648	0.591525	6.41419e-06	1.74065e-20
IST1	P53843	1.09975	0.726906	0.381024	2.84594	2.79382	0.353023	2.58781	3.84344	0.926511	3.35471	4.18989	0.980778	1.0579e-08	8.2362e-10	0.614227
FAS1	P07149	3.15696	1.82242	0.53615	5.04184	0.441544	0.324417	1.59706	0.242284	0.605086	3.69322	0.383986	0.863499	0.00254672	7.73135e-12	0.00879956
ARR1	Q06596	0.625283	2.30458	1.85129	0.862725	0.482427	0.717297	1.37974	0.209334	0.387458	1.1789	0.282799	0.455653	0.018752	1.77257e-14	6.75246e-09
POP5	P28005	0.980796	0.848425	0.836824	1.0908	1.86099	3.24718	1.11216	2.19346	3.88036	1.07923	2.01749	5.31605	0.239998	0.000883112	1.80593e-16
LYS12	P40495	1.80471	0.273369	2.37069	5.04624	0.369509	1.03434	2.79615	1.35169	0.436303	9.45797	1.06891	0.396021	1.36497e-09	0.388773	9.26657e-08
ASF2	P32448	0.756575	0.905621	0.32649	0.704966	2.16267	2.16993	0.931786	2.38805	6.64624	0.96486	2.39006	3.58865	0.773239	0.000153913	1.55411e-25
COX5A	P00424	1.22125	4.77933	3.47617	0.708937	0.31339	0.516041	0.580501	0.065572	0.148451	0.701098	0.0452499	0.128503	0.0382843	1.67984e-40	2.85227e-32
PIK1	P39104	0.993529	0.240302	0.415902	1.00801	2.137	0.604447	1.01458	8.89298	1.45334	1.01009	3.7236	1.13961	0.48152	1.86177e-21	0.101611
REG2	P38232	2.50439	1.15704	1.05291	0.875199	0.219904	1.11063	0.349466	0.190057	1.05482	0.323269	0.522269	1.04082	1.53809e-06	7.36772e-14	0.945669
MIC27	P50945	1.54557	3.52585	2.22387	2.67789	0.971973	0.380843	1.73262	0.275671	0.171252	2.19211	0.170297	0.278736	0.000443058	1.42872e-11	6.50466e-25
POM33	Q12164	0.933324	2.008	0.971367	1.50116	0.311744	0.346137	1.6084	0.155251	0.35634	1.4823	0.308586	0.648316	0.00162048	1.33467e-18	2.04082e-08
FMC1	P40491	2.1004	0.432522	2.36149	3.87224	1.17134	1.17341	1.84357	2.70816	0.496894	3.41489	1.66881	0.438887	0.000134974	4.48187e-05	4.90718e-06
MRN1	Q08925	0.561489	2.46111	1.83162	0.898575	0.554004	0.729064	1.60034	0.225103	0.398043	1.2632	0.266627	0.465691	0.00155273	1.35145e-13	1.72576e-08
EFM1	P38732	2.12013	0.617892	1.36871	0.328819	0.644823	2.33135	0.155094	1.04359	1.70332	0.288909	1.01884	1.94887	6.04049e-21	0.911573	0.00230294
CYB2	P00175	0.505868	1.02806	2.0272	2.13812	0.532351	0.881369	4.22664	0.517821	0.434772	3.09997	0.709213	0.451929	1.73417e-17	0.00133966	1.6972e-07
RFA3	P26755	1.72446	0.424135	0.321777	1.34671	3.9716	0.687236	0.780946	9.364	2.13575	0.769637	11.6921	1.28829	0.61115	2.45349e-25	0.000324529
CSC1	Q06538	0.637707	0.990408	0.464945	2.87343	2.78871	0.702176	4.50588	2.81572	1.51023	4.70999	3.47811	1.17873	1.27955e-18	2.83418e-06	0.060298
RNP1	P32385	0.996064	0.301619	0.607336	0.394624	2.44685	2.23811	0.396183	8.11239	3.68513	0.659096	4.42363	3.09679	2.54522e-05	1.67616e-20	7.32447e-14
LTO1	P53846	1.10469	0.449796	1.18196	0.314606	2.79577	2.6763	0.284791	6.21564	2.26429	0.57831	5.08404	2.81735	1.26897e-09	1.15427e-16	1.12305e-06
TIM18	Q08749	1.26489	0.392853	1.38673	5.63417	0.558332	1.17945	4.45428	1.42122	0.850526	20.6673	1.12154	0.866169	8.2998e-18	0.266987	0.260035
TMS1	Q12116	0.805927	3.58378	1.50637	0.434313	1.33318	1.3145	0.538899	0.372004	0.872628	0.772917	0.210137	0.87547	0.0122315	9.82281e-08	0.32115
RMI1	Q02685	0.722074	0.818111	1.05	0.745478	0.808009	2.70836	1.03241	0.987652	2.57939	1.01635	0.993022	3.15657	0.423429	0.733449	1.53388e-08
ORC5	P50874	1.08753	0.548104	0.320833	0.64504	3.03403	0.777942	0.593124	5.5355	2.42476	0.735863	5.60194	1.37279	0.05016	4.1161e-15	1.75271e-05
RBA50	Q04418	1.19759	0.450509	0.846934	0.383537	1.52103	2.59019	0.320257	3.37625	3.05831	0.568782	2.10019	3.3479	7.06643e-08	2.23171e-07	3.87933e-11
YKR023W	P36119	0.795885	0.416711	1.02723	1.17687	2.73867	0.807578	1.47869	6.57211	0.786171	1.30223	5.00011	0.858773	0.00673896	1.72194e-17	0.131385
RHB1	P25378	0.651944	0.641848	2.51862	1.00987	0.730218	0.457573	1.54901	1.13768	0.181676	1.28158	1.06317	0.239642	0.0029066	0.825227	1.59026e-24
RMD9	P53140	1.49306	2.33942	3.04011	1.21319	1.00651	0.31766	0.812553	0.430239	0.10449	0.823665	0.396967	0.151517	0.748113	1.05636e-05	3.06561e-40
YMR130W	Q04223	2.84479	0.445445	1.0025	0.804836	2.03967	1.31984	0.282916	4.57895	1.31655	0.243171	3.01932	1.24603	2.39034e-09	2.08835e-11	0.189609
WHI5	Q12416	0.958193	0.757959	0.248724	2.57856	0.728418	0.895887	2.69107	0.961026	3.60193	3.07453	0.979732	1.56609	2.64013e-09	0.654207	3.06824e-10
CLN2	P20438	2.31166	0.365378	0.224435	4.43572	1.98034	0.741355	1.91885	5.41998	3.30321	4.35919	3.06304	1.4309	5.83833e-05	1.34992e-13	1.23896e-08
PCL2	P25693	1.97696	0.293818	0.280066	1.22195	2.48287	0.599582	0.618095	8.45037	2.14086	0.592542	4.56006	1.24791	0.087995	3.00724e-21	0.000433629
PET494	P07390	2.40865	1.58969	1.69472	4.19551	0.685782	0.224182	1.74185	0.431394	0.132283	3.45063	0.534437	0.360848	0.000464852	2.57806e-05	2.7958e-28
POL3	P15436	1.18698	0.315689	1.21767	1.71714	2.33502	0.966521	1.44665	7.39658	0.793746	1.44409	4.05396	0.840227	0.0103013	8.30796e-19	0.133788
ABM1	P47146	1.4738	0.517255	0.813678	0.344752	2.47653	3.02451	0.23392	4.78783	3.71708	0.457217	3.88867	4.62942	9.59285e-13	1.88707e-12	2.82508e-15
ADH4	P10127	1.22424	0.642434	0.570117	11.5778	0.739418	0.813601	9.45713	1.15096	1.42708	1308.37	1.06954	1.18385	2.56507e-36	0.788666	0.102916
NUT1	P53114	1.04865	1.47892	0.509148	0.44485	4.47448	0.491048	0.424212	3.02551	0.96445	0.658018	7.97542	0.987532	0.000133228	1.24326e-07	0.732626
GPT2	P36148	0.753533	0.739541	0.562363	0.956616	1.57571	3.13413	1.26951	2.13066	5.57314	1.15116	1.7853	5.94537	0.0590981	0.00175079	2.59638e-24
SHH4	Q06236	0.66901	0.62428	0.411224	0.993917	1.70915	2.17546	1.48565	2.73779	5.29021	1.25258	2.12118	3.39694	0.00602802	1.64387e-05	1.07584e-20
HMT1	P38074	2.94079	2.17165	3.23805	1.40714	0.277405	0.478181	0.47849	0.127739	0.147676	0.345402	0.269014	0.147637	0.00219044	3.93531e-22	9.68971e-32
MZM1	Q03429	2.15999	2.3243	1.96197	1.63871	1.37204	0.374759	0.758666	0.590302	0.191012	0.696753	0.516822	0.332814	0.517883	0.00393835	1.08877e-21
ISC1	P40015	0.718204	1.25058	0.565186	0.821419	3.40599	2.24042	1.14371	2.72353	3.96404	1.07416	4.45495	3.19371	0.18323	3.77659e-06	3.44506e-15
PBP4	Q07362	0.707365	2.82864	3.51513	1.46724	0.393759	1.32547	2.07423	0.139204	0.377076	1.69334	0.184939	0.219203	4.88755e-06	8.09307e-22	4.62587e-11
TRS20	P38334	1.0793	0.794959	1.23422	0.382466	2.84535	3.04975	0.354365	3.57924	2.47099	0.616925	4.14218	3.51989	1.36844e-06	5.75354e-09	3.74617e-08
SYS1	P41544	0.973517	0.947074	1.03467	0.330254	1.03545	3.06203	0.339238	1.09331	2.95943	0.640263	1.06317	4.07658	3.57195e-07	0.945335	4.36876e-11
TRS130	Q03660	1.17338	0.208068	0.8092	3.15942	2.52037	0.533191	2.69258	12.1132	0.658911	3.96148	4.96675	0.825873	3.12272e-09	8.36623e-28	0.0174017
FUN30	P31380	0.927142	0.695154	3.43044	0.620961	0.579511	1.51934	0.669758	0.833644	0.442899	0.80878	0.922971	0.26589	0.190111	0.298131	2.64833e-08
PST1	Q12355	1.68719	4.66317	0.281386	2.12233	0.743072	0.320341	1.25791	0.159349	1.13844	1.35204	0.0660591	1.02737	0.0721414	1.66693e-21	0.707331
DBP10	Q12389	2.42781	0.805677	3.93629	0.581691	0.456889	1.88988	0.239595	0.567087	0.480117	0.27814	0.785243	0.242086	4.60135e-12	0.00631577	2.46773e-07
FMP41	P53889	2.94799	0.873834	1.98094	0.640252	1.61643	0.584465	0.217183	1.84981	0.295044	0.201977	1.67318	0.379856	1.05354e-13	0.0129151	1.94194e-13
YNL108C	P53929	0.889688	0.337942	0.539289	1.02399	2.07901	1.51046	1.15095	6.15197	2.80084	1.09756	3.34283	1.96043	0.175007	1.49261e-15	2.32289e-08
YGR017W	P53210	2.25325	0.976415	3.12789	0.572273	0.340523	1.75258	0.253977	0.348748	0.560307	0.311871	0.643543	0.38547	4.02034e-11	1.04609e-06	6.00542e-05
VPS52	P39904	0.994083	0.799294	1.56579	1.30734	3.88669	0.230079	1.31512	4.86265	0.146941	1.24251	8.49961	0.396197	0.0389207	8.06098e-14	2.22464e-25
PMR1	P13586	0.542926	4.42617	2.07507	0.911292	0.784147	0.616913	1.67848	0.177162	0.297297	1.29089	0.0801017	0.363958	0.00059951	2.38098e-19	1.7362e-13
ELP3	Q02908	3.83769	0.58768	1.1656	1.8477	0.406123	0.87799	0.481462	0.691061	0.753252	0.251741	0.881751	0.819258	0.00263092	0.0711721	0.0745771
TFC8	Q12308	1.00407	0.502225	1.47542	0.744159	4.39425	0.817713	0.741143	8.74956	0.554224	0.835139	14.8462	0.633885	0.434423	1.60777e-24	0.000287632
ARO9	P38840	3.06484	0.231997	0.272414	1.03455	0.751769	0.723771	0.337554	3.24043	2.65688	0.244806	1.43373	1.36733	6.54174e-07	4.02779e-06	3.01513e-06
RGT1	P32862	0.676415	2.31185	0.795946	0.679221	0.650396	0.386454	1.00415	0.281331	0.485528	1.00195	0.31612	0.752888	0.511077	2.00543e-10	8.76528e-05
APL3	P38065	0.421857	1.96613	1.75954	2.14513	0.728325	0.741453	5.08497	0.370436	0.42139	3.30185	0.424017	0.493771	1.42202e-21	5.44304e-07	1.25964e-07
FAT1	P38225	0.77859	1.18616	0.261279	2.08721	3.98307	0.860505	2.68076	3.35795	3.29343	2.47704	6.9495	1.5149	2.49155e-09	9.98958e-09	5.39221e-09
PIC2	P40035	1.21406	4.01838	0.942073	1.55318	0.807583	0.460017	1.27933	0.200972	0.488303	1.26498	0.108007	0.715957	0.0568082	8.15489e-17	6.04391e-05
NOP15	P53927	3.20639	0.910892	1.97389	1.31644	0.279572	1.47123	0.410568	0.306921	0.745345	0.269816	0.645585	0.705804	9.91027e-05	7.69931e-08	0.0444387
BNA3	P47039	0.663458	1.05105	1.01308	0.776038	2.82442	2.07225	1.16969	2.68724	2.04549	1.08116	3.41852	2.08373	0.146895	7.96551e-06	4.46264e-05
COX6	P00427	1.1196	2.98037	2.63327	1.18606	0.292993	0.324441	1.05936	0.0983076	0.123208	1.04714	0.155245	0.201824	0.358004	1.35308e-28	2.79306e-34
PCA1	P38360	0.504016	3.00776	1.11922	0.579631	1.10191	1.40691	1.15002	0.366356	1.25705	1.05381	0.266859	1.22068	0.170065	1.13961e-07	0.291217
RPS7B	P48164	5.1423	1.34541	0.987375	2.49973	0.46156	0.621107	0.486111	0.343063	0.629049	0.160143	0.541919	0.775787	0.0033504	2.78267e-07	0.00670136
MDN1	Q12019	4.34413	1.33177	0.902028	1.86359	0.189874	1.10909	0.42899	0.142573	1.22955	0.179177	0.453164	1.15434	0.000292365	2.32316e-18	0.372777
HEM13	P11353	4.28701	0.640077	0.97557	1.03501	0.516034	0.471207	0.241429	0.806206	0.483007	0.104966	0.917613	0.704972	1.23558e-11	0.241249	4.29131e-05
DAM1	P53267	1.77059	0.481038	0.39449	0.366936	3.07895	0.507873	0.207239	6.40064	1.28742	0.377971	6.0541	1.08176	6.55079e-15	1.80524e-17	0.318367
XBP1	P40489	0.586062	0.589771	0.617565	1.12223	1.52469	2.88001	1.91487	2.58522	4.66349	1.45012	1.91178	4.79804	3.26556e-05	6.40776e-05	9.7151e-20
YNL217W	P40152	2.34032	6.02962	1.88557	1.14638	0.50747	0.727312	0.489839	0.0841628	0.385725	0.437107	0.0217604	0.448053	0.00313822	1.78409e-36	5.23735e-09
YLR326W	Q06170	0.927394	4.59415	1.81091	0.572392	0.835759	1.13359	0.617205	0.181918	0.625978	0.781869	0.0738944	0.625326	0.0804075	5.05632e-19	0.00243804
YML119W	Q03208	2.01588	0.485967	0.189878	3.79326	2.03495	1.41609	1.88169	4.18742	7.45789	3.42803	2.92611	2.33952	8.51233e-05	2.81028e-10	1.60963e-24
RRP9	Q06506	2.74045	0.387123	2.76522	0.951563	0.406999	0.790331	0.347229	1.05134	0.285811	0.289395	1.01387	0.254389	1.36061e-06	0.936421	2.07858e-15
CIN2	P46670	1.12151	1.03985	1.18171	0.345142	3.20356	2.92834	0.307748	3.08079	2.47805	0.583835	4.48066	3.35574	1.80238e-08	2.12317e-07	4.13056e-08
RPB7	P34087	1.261	3.84405	0.862668	2.59642	1.91615	0.303915	2.05902	0.498472	0.352297	2.52349	0.262811	0.678889	8.05656e-06	9.263e-05	2.91795e-08
PAD1	P33751	1.07734	0.711534	0.340252	0.47428	0.799308	2.19412	0.440232	1.12336	6.44851	0.658356	1.06273	3.61468	0.000306922	0.862355	5.83975e-25
SRN2	Q99176	0.685109	0.326238	0.564042	0.811734	2.19663	0.956699	1.18482	6.73321	1.69615	1.09174	3.65632	1.31281	0.128668	4.23007e-17	0.00912599
YBR096W	P38256	2.22263	4.20825	0.421134	1.76887	2.18998	0.297629	0.795845	0.520402	0.706732	0.730137	0.246854	0.917955	0.678239	0.000193922	0.0741569
CRM1	P30822	2.20791	3.65243	1.87026	2.14615	1.02274	0.449017	0.972028	0.280016	0.240083	0.958095	0.161579	0.37339	0.630644	1.99607e-11	6.65816e-17
WSC2	P53832	1.29396	0.373171	0.180959	2.55365	2.87683	1.13898	1.97352	7.70915	6.29413	2.39444	5.67122	1.94264	2.29483e-05	2.6329e-20	7.58624e-20
COS8	P38723	1.71376	4.88768	1.55199	1.63307	1.13428	1.07362	0.952916	0.232069	0.69177	0.945605	0.0741505	0.717788	0.698622	5.08172e-15	0.0176475
MAL33	P38157	1.19338	2.36314	0.887694	0.389049	1.03498	3.11762	0.326006	0.437968	3.51204	0.572628	0.398276	4.6911	1.22969e-07	1.52418e-05	2.68455e-14
FPS1	P23900	0.775882	0.531142	0.623133	0.429204	1.2702	2.55412	0.553182	2.39145	4.09884	0.786393	1.66909	3.81316	0.0181459	0.000357207	1.9317e-16
RTC3	P38804	2.20223	0.592356	0.182993	4.2184	0.676481	0.620224	1.91551	1.14202	3.38933	4.04508	1.06004	1.354	5.93394e-05	0.814146	1.84832e-08
GDH3	P39708	0.660249	0.673731	0.559468	0.818048	1.01755	2.16553	1.239	1.51032	3.8707	1.11558	1.26911	3.0442	0.0781886	0.144031	1.30613e-14
ATP1	P07251	1.07175	4.82713	3.57733	1.35021	0.489796	0.564927	1.25982	0.101467	0.157919	1.2129	0.0494689	0.12393	0.0674992	7.12741e-31	6.35273e-31
YML131W	Q03102	0.761119	0.644596	0.775559	0.861196	0.548427	2.86629	1.13149	0.850807	3.69577	1.07183	0.935514	4.25964	0.203189	0.344605	6.17049e-15
YCR087C-A	P37263	3.65549	0.97446	1.32756	1.76691	0.382069	1.09661	0.483358	0.392083	0.826034	0.270073	0.663243	0.852074	0.00278106	1.1424e-05	0.197058
HEM25	Q07534	1.81781	0.783669	0.935898	3.74793	2.81962	0.281602	2.06178	3.59797	0.30089	3.81087	4.10093	0.635385	9.4655e-06	5.15637e-09	1.77923e-10
GYL1	Q04322	0.587922	2.45479	1.63832	0.500661	0.777175	1.05177	0.851577	0.316595	0.641981	0.941308	0.312599	0.665933	0.915126	4.53521e-09	0.00461008
VAC17	P25591	1.35268	0.255882	0.348898	1.35266	2.86835	1.7347	0.999985	11.2097	4.97194	0.999986	6.11549	2.61317	0.531885	4.52574e-27	3.84616e-18
PHO87	P25360	2.13463	2.86359	3.48309	0.948105	0.211681	0.679985	0.444154	0.0739215	0.195225	0.43936	0.159109	0.143279	0.000468909	4.48855e-34	3.18407e-25
BTT1	P40314	3.51847	0.632117	0.693359	0.920186	0.510605	0.27402	0.26153	0.80777	0.395207	0.165135	0.919224	0.747767	1.89804e-10	0.245417	1.55017e-06
OPI3	P05375	0.660943	2.19345	0.826713	5.54311	0.643944	0.34006	8.38667	0.293576	0.41134	29.4903	0.341627	0.713679	7.0605e-34	8.65419e-10	1.88962e-06
MKC7	P53379	4.34982	0.273927	0.379981	1.68401	0.751458	0.625716	0.387145	2.74328	1.6467	0.157584	1.39236	1.1857	2.89576e-05	8.4697e-05	0.0230812
MRP2	P10663	3.51666	2.7218	2.57825	0.958792	0.368556	0.413528	0.272643	0.135409	0.160391	0.169826	0.195705	0.223025	8.1668e-10	3.91163e-22	1.32452e-27
RIP1	P08067	1.6698	4.20737	2.70098	1.86219	0.315319	0.276214	1.11522	0.0749444	0.102264	1.14266	0.0673559	0.18624	0.240848	1.7449e-36	2.52819e-39
CLA4	P48562	0.691163	0.758968	1.49793	1.39192	2.9029	1.10336	2.01388	3.8248	0.73659	1.62536	4.41965	0.760716	1.02656e-05	8.07146e-10	0.0464564
PRE9	P23638	2.55581	1.98833	0.618855	1.63521	0.310034	0.320922	0.639801	0.155927	0.518574	0.528289	0.312451	0.813417	0.130193	1.69745e-18	0.000582335
NRG1	Q03125	0.697243	0.600186	0.546473	0.71494	1.91322	2.53385	1.02538	3.18771	4.63673	1.01234	2.48464	3.96515	0.443241	4.31456e-07	6.80718e-19
TTI1	P36097	0.882663	0.554006	1.37427	0.450558	3.15157	1.74915	0.510453	5.68869	1.27278	0.74118	6.05264	1.29673	0.00516987	1.18337e-15	0.242845
MIF2	P35201	0.787726	0.352706	0.478252	0.519501	2.52554	1.36563	0.659495	7.16047	2.85546	0.830341	4.50908	1.84981	0.162299	1.40751e-18	2.24232e-08
RPC40	P07703	4.1054	0.745606	1.57803	1.49823	0.609561	1.10312	0.364941	0.817538	0.699049	0.164121	0.91001	0.719512	6.49374e-06	0.257465	0.0204105
NAT2	P37293	2.95072	3.17163	2.15526	0.491832	0.219192	0.524367	0.166682	0.0691102	0.243296	0.181887	0.12919	0.322888	4.69768e-19	3.7309e-36	2.2046e-17
AIM29	P36154	5.15004	0.769377	0.3477	1.86634	0.755963	0.414556	0.362393	0.982565	1.19228	0.102685	0.990745	1.04743	6.17121e-06	0.71955	0.54542
SOK1	P40317	0.687726	2.35512	1.93543	0.482082	0.436581	0.900131	0.70098	0.185375	0.465081	0.867152	0.264522	0.487915	0.281811	2.23393e-16	1.53313e-06
PNS1	Q12412	0.582188	0.749688	0.44259	1.62725	1.35712	2.04363	2.79506	1.81025	4.61743	2.06346	1.52354	3.03362	4.58503e-10	0.0193825	1.24295e-17
GYP7	P48365	0.517133	0.468298	0.415721	2.27465	0.896338	1.24768	4.39858	1.91403	3.00124	3.38116	1.3454	1.7801	2.72737e-18	0.0133948	8.41403e-09
DLD2	P46681	2.01596	1.38566	3.39495	2.52736	0.629056	0.697711	1.25368	0.453976	0.205514	1.42543	0.591888	0.154188	0.0763438	9.03989e-05	8.41852e-24
DSS1	P39112	0.671659	1.5709	2.80898	0.484742	2.03436	0.816261	0.721708	1.29503	0.29059	0.878481	1.37884	0.251265	0.355032	0.396852	3.71959e-15
NEO1	P40527	0.424259	1.97159	0.822452	2.02313	1.48821	0.79135	4.76862	0.754827	0.962184	3.02906	0.7153	0.978672	3.62455e-20	0.0990071	0.701599
ECM16	Q04217	3.67115	0.579115	1.92154	1.07364	0.332509	1.39874	0.292453	0.574167	0.727927	0.165223	0.842877	0.69602	9.02591e-09	0.00999356	0.0318974
BET2	P20133	0.935819	0.72552	1.0265	0.334653	2.8029	3.43606	0.357604	3.8633	3.34736	0.659221	4.2204	5.31312	1.62724e-06	6.99503e-10	9.72691e-14
VMA5	P31412	3.71083	1.85687	1.26587	1.44488	1.45505	0.413101	0.389368	0.783604	0.326338	0.207913	0.756903	0.553721	3.08034e-05	0.14409	2.64812e-10
PDR8	Q06149	0.761146	0.463355	0.466035	2.25374	3.74675	1.43018	2.96098	8.08613	3.06883	2.81394	9.73644	1.95091	7.92392e-11	2.83727e-22	1.83615e-09
SEG1	Q04279	0.553899	1.20488	0.872098	0.642145	2.13604	2.49995	1.15932	1.77282	2.86659	1.06308	1.90681	3.09053	0.158112	0.0182576	5.572e-10
HOP2	P53187	1.21808	2.86006	1.71281	1.63885	0.769153	0.63771	1.34544	0.268929	0.372318	1.33864	0.234733	0.474638	0.0295726	1.85681e-11	2.83448e-09
YJL213W	P40896	1.31022	0.382135	2.70028	0.63778	2.63189	1.37692	0.486773	6.88733	0.509917	0.627445	4.75602	0.399603	0.00242986	4.20176e-18	6.56185e-06
ROK1	P45818	3.05522	0.575706	1.85919	1.20711	0.55242	1.62685	0.395098	0.959552	0.875032	0.277756	0.983989	0.851253	3.98981e-05	0.659678	0.312304
GSH2	Q08220	2.43024	0.456049	0.241692	1.37868	2.59303	0.86693	0.567302	5.68586	3.58692	0.482446	4.39841	1.54247	0.0308419	4.72423e-15	4.38598e-10
PPQ1	P32945	0.656719	2.46359	1.55589	0.785033	0.81271	1.72851	1.19539	0.329888	1.11095	1.09302	0.318446	1.1271	0.116648	1.3758e-08	0.715721
YIR016W	P40572	0.637072	0.712811	0.3945	0.980697	0.967531	2.74174	1.53938	1.35735	6.94991	1.26894	1.1931	5.0885	0.00323281	0.32608	1.54508e-28
YTH1	Q06102	1.64759	1.19539	0.15343	2.20273	3.19502	1.34883	1.33694	2.67278	8.79118	1.46931	3.99897	2.29008	0.033568	6.77447e-06	2.52938e-27
YDR179W-A	Q03983	1.06246	0.491596	1.05798	0.440396	2.08702	3.01634	0.414506	4.2454	2.85104	0.649741	3.02183	3.8862	7.87338e-05	1.68441e-10	2.08116e-10
SWP82	P43554	0.487364	3.22221	1.5257	0.75803	0.79508	0.82901	1.55537	0.24675	0.543364	1.20636	0.185935	0.616986	0.00251906	5.97116e-13	0.000172786
PTR2	P32901	2.04737	0.371364	0.190027	1.28318	3.38438	0.878347	0.626746	9.11338	4.62222	0.588784	8.0725	1.61141	0.103034	5.17932e-24	1.44526e-13
ECO1	P43605	0.795878	0.268579	0.366309	1.35937	2.0892	1.1548	1.70801	7.77872	3.15253	1.47784	3.53233	1.72727	0.000473941	3.4909e-19	3.04909e-09
RDL2	Q08742	4.16445	1.0605	1.81848	1.50703	1.00698	0.927321	0.36188	0.949533	0.509943	0.158503	0.963582	0.539181	5.27409e-06	0.604238	2.28891e-05
LTV1	P34078	2.9026	0.94498	1.95205	1.22911	0.249607	1.76489	0.423451	0.26414	0.904121	0.313494	0.61755	0.878333	0.000189198	1.88722e-09	0.414278
SRB2	P34162	1.73505	0.620845	1.47606	1.51594	1.3386	4.66313	0.873715	2.15609	3.15917	0.859095	1.64462	9.10759	0.998921	0.00177496	1.04208e-13
YHL018W	P38744	1.83921	0.127426	0.391254	2.85011	2.09977	0.90785	1.54964	16.4783	2.32036	2.01517	3.92405	1.43058	0.00373773	2.09245e-32	2.74579e-05
USV1	Q12132	0.685751	0.95514	0.558131	1.04917	1.09761	2.2605	1.52996	1.14916	4.05012	1.28647	1.10379	3.25435	0.00367979	0.784855	1.25157e-15
RGA2	Q06407	0.492896	0.644206	0.721296	0.878439	2.67599	1.47818	1.7822	4.15394	2.04934	1.30635	4.0891	1.68984	0.000160916	9.98655e-11	0.000107417
RRP5	Q05022	3.43491	1.2603	2.75649	1.18028	0.392997	1.07735	0.343613	0.311828	0.390841	0.209551	0.548171	0.312269	1.16908e-06	3.61364e-08	8.8722e-10
MET22	P32179	0.949062	0.976349	1.00457	0.511505	3.71035	2.45035	0.538958	3.80023	2.4392	0.738384	6.65298	2.7241	0.0126153	3.38956e-10	1.59344e-07
HXT11	P54862	0.546883	2.94707	0.81885	0.765067	0.671938	0.911491	1.39896	0.228002	1.11314	1.16327	0.206594	1.06632	0.0148794	6.82014e-14	0.735536
YPL108W	Q02872	0.789521	0.551712	1.00232	0.673638	0.88236	3.63689	0.853224	1.59931	3.62847	0.922817	1.25758	6.2099	0.921687	0.091975	1.3936e-15
URA6	P15700	3.68307	0.737115	0.67735	1.80836	0.348368	0.388264	0.490993	0.47261	0.57321	0.272682	0.763793	0.81842	0.00367716	0.000516645	0.00268745
ERG11	P10614	1.00882	0.609816	0.74889	0.422865	1.94738	2.69053	0.419168	3.19339	3.59269	0.666208	2.52724	3.84142	9.94593e-05	3.91612e-07	3.8724e-14
VMR1	P38735	1.10592	2.2929	0.557908	3.87452	1.69212	0.227988	3.50344	0.737982	0.408648	6.81446	0.659397	0.795581	2.08147e-13	0.0738962	7.80789e-06
RPL22B	P56628	5.62825	0.219534	1.01788	1.67065	0.655204	1.2427	0.296833	2.98452	1.22087	0.0643641	1.35254	1.16863	2.0996e-08	2.57146e-05	0.3849
YHR173C	P38864	1.8435	0.429192	0.160524	1.82206	2.24703	2.27667	0.98837	5.23549	14.1827	0.985249	3.52552	4.33534	0.573135	1.89498e-13	5.35094e-44
ACE2	P21192	0.791519	0.533924	0.186038	2.38863	2.07787	1.94436	3.01778	3.8917	10.4514	3.02537	2.91591	3.38304	4.1852e-11	1.98622e-09	9.88052e-35
BAT2	P47176	1.5921	0.596265	3.29087	0.737806	2.25204	2.0876	0.463417	3.77691	0.634361	0.553136	3.15092	0.43429	0.00101095	3.25162e-09	0.00118762
SDS22	P36047	0.949213	0.844042	0.292189	3.77199	0.87025	0.365476	3.97381	1.03105	1.25082	7.07523	1.01833	1.05211	8.15529e-16	0.869065	0.420309
VTC3	Q02725	0.999846	3.40487	1.28583	1.13019	1.55474	0.248067	1.13036	0.456622	0.192924	1.09455	0.277367	0.487082	0.208285	1.74837e-05	8.04778e-19
AIM36	Q03798	2.75721	1.55368	2.53152	1.49111	0.19762	0.28575	0.540804	0.127195	0.112877	0.415782	0.390648	0.210841	0.0159953	9.93928e-21	4.65651e-36
YMR196W	Q04336	0.720676	0.523867	0.461097	1.18774	1.61025	2.36105	1.64809	3.07378	5.12051	1.38229	2.12341	3.73201	0.000945296	1.61247e-06	1.5736e-20
AUS1	Q08409	1.03147	1.09495	3.45586	0.867548	1.66705	1.34895	0.841079	1.52249	0.390337	0.892595	1.48669	0.232144	0.870734	0.113607	2.09243e-10
GRX6	Q12438	0.602484	1.28289	1.01388	3.04966	0.472241	1.25324	5.06181	0.368107	1.23608	5.45348	0.570125	1.18047	3.92856e-21	1.56233e-06	0.346871
ASN1	P49089	1.27913	0.703689	2.10115	0.449644	2.47859	3.01327	0.351523	3.52228	1.43411	0.56273	3.42215	1.88181	1.20164e-06	1.49016e-08	0.0398106
YPR015C	Q12531	0.664176	2.11985	2.95806	0.461741	0.447393	1.42622	0.695209	0.211049	0.482147	0.869082	0.313719	0.345836	0.262181	4.0415e-14	8.80273e-07
KRE2	P27809	2.31374	2.6272	1.78111	1.30988	1.00751	0.4786	0.566131	0.383492	0.268709	0.498664	0.325405	0.40542	0.0298236	5.46794e-07	1.24374e-14
LYP1	P32487	0.780676	4.09286	3.07512	1.64413	0.479217	0.683253	2.10603	0.117086	0.222187	1.81939	0.081693	0.190536	3.47178e-06	6.36054e-27	2.54094e-21
BMT6	Q12291	3.72522	0.404479	2.36821	0.613745	0.391425	1.10588	0.164754	0.967726	0.466969	0.115705	0.990992	0.41687	4.19399e-19	0.695597	7.82827e-07
SAM4	Q08985	2.25323	0.92004	1.84593	0.648711	2.14354	1.53458	0.287903	2.32983	0.831332	0.328845	2.33513	0.805887	3.51087e-09	0.000247821	0.185922
RNH70	P53331	2.41519	2.65923	2.52916	0.660908	0.17612	0.848127	0.273646	0.0662297	0.335339	0.296421	0.178858	0.311859	6.45053e-10	9.73411e-36	4.24219e-12
PFK1	P16861	2.70237	2.26139	1.04842	2.08455	0.292932	0.324778	0.771378	0.129536	0.309779	0.651655	0.255526	0.605567	0.573678	4.4979e-22	1.91791e-10
SPR3	P41901	1.68436	0.58285	0.358352	5.09731	1.01096	0.228023	3.02626	1.73451	0.63631	10.6512	1.34547	0.913623	8.63568e-11	0.0383072	0.0272839
TIM10	P87108	2.19466	2.67305	2.67814	1.69307	0.601332	0.261448	0.77145	0.224961	0.097623	0.706328	0.237876	0.187285	0.572051	7.93773e-14	1.98309e-40
YOL131W	Q08270	1.22359	2.57859	0.36838	1.04772	0.569638	1.27399	0.856267	0.220911	3.45836	0.885234	0.248454	1.87334	0.934026	5.37124e-14	8.3399e-11
GAL10	P04397	0.940325	0.711292	2.69065	1.49649	1.18985	0.665048	1.59146	1.6728	0.24717	1.47036	1.39335	0.245603	0.00196678	0.0515463	3.11945e-18
PRP19	P32523	1.87447	1.74567	2.21557	0.298467	0.393512	0.516935	0.159227	0.225422	0.233319	0.33541	0.391706	0.308077	1.78778e-20	1.09559e-12	2.31744e-18
YKL075C	P36083	1.1219	2.35084	3.25406	0.809315	0.335344	0.41952	0.721379	0.142649	0.128922	0.805198	0.247329	0.14019	0.360326	1.31924e-20	2.30333e-35
RPL26A	P05743	5.05615	1.07504	1.29058	2.01437	0.620223	0.933755	0.3984	0.57693	0.723516	0.121432	0.729603	0.780881	6.11189e-05	0.00601769	0.0409982
GCD10	P41814	4.01363	0.524758	1.51194	1.01449	0.415726	1.27062	0.252761	0.792224	0.84039	0.125075	0.92721	0.845971	6.33477e-11	0.223457	0.22456
CDC48	P25694	1.90625	2.57436	0.525784	2.53219	0.357569	0.249505	1.32836	0.138896	0.474539	1.54322	0.215119	0.825718	0.0372306	1.90787e-21	0.0001795
YDR306C	Q06640	0.94638	0.443238	0.500866	0.679267	2.34593	1.82288	0.717753	5.29271	3.63946	0.830981	3.7391	2.50015	0.344366	1.01716e-13	7.59848e-13
PBA1	Q05778	0.501628	2.75686	1.38889	0.659664	0.643507	0.822349	1.31505	0.23342	0.592091	1.11577	0.231109	0.675234	0.035716	2.2785e-13	0.00128849
DIP2	Q12220	3.04526	0.949401	1.95763	1.30355	0.491394	1.11885	0.428059	0.517583	0.571533	0.299015	0.727991	0.559116	0.000244744	0.00147423	0.000299977
RPS27A	P35997	4.02507	1.18538	1.39056	1.76824	0.829671	1.02025	0.439307	0.69992	0.733697	0.209231	0.781485	0.773616	0.000464728	0.0573788	0.0466398
SSE1	P32589	3.2001	2.74172	1.13377	1.68627	0.40222	0.466371	0.526943	0.146704	0.411345	0.35018	0.197579	0.629641	0.011176	9.06593e-21	4.83093e-07
PWP2	P25635	3.15455	0.896639	2.36392	1.02708	0.42805	1.23976	0.325587	0.477394	0.524451	0.228859	0.722671	0.458769	2.3654e-07	0.000451632	2.16993e-05
DDI1	P40087	0.624635	0.676157	0.389384	0.703629	0.643872	2.00166	1.12646	0.952252	5.14058	1.05628	0.97787	3.05734	0.20934	0.630855	1.31109e-19
MOB1	P40484	0.831654	0.986166	0.374871	2.38723	2.90075	2.11978	2.87046	2.94144	5.65469	2.93951	3.77005	3.35174	2.59833e-10	9.07755e-07	6.40511e-22
LSC1	P53598	1.03909	0.610378	0.572586	2.45091	2.74106	2.09619	2.35871	4.49076	3.66092	2.66073	4.37924	2.87508	1.78237e-07	8.23505e-12	1.75449e-13
GLG1	P36143	0.663951	1.92532	0.498611	0.949489	1.39865	2.1815	1.43006	0.726451	4.37515	1.21886	0.694155	3.2107	0.0110522	0.0675473	6.25307e-17
FOL3	Q12676	1.05805	0.321851	0.539921	1.09222	3.13825	0.622171	1.0323	9.75063	1.15234	1.02397	7.04402	1.05867	0.42824	6.78315e-25	0.629113
TMA10	Q06177	1.27904	0.529135	0.337915	0.924258	0.466434	3.21461	0.722619	0.881503	9.51307	0.781988	0.95747	7.34466	0.366373	0.435067	3.80509e-38
PZF1	P39933	0.909882	0.208009	0.826512	0.746274	2.84942	2.3213	0.820188	13.6985	2.80855	0.89279	6.23942	2.81823	0.780127	6.58262e-31	1.8418e-09
PKR1	Q03880	1.95024	0.837424	1.13898	0.278963	1.15606	0.642502	0.14304	1.3805	0.564103	0.313975	1.24715	0.708835	6.04671e-23	0.281174	0.000735846
NEJ1	Q06148	2.30274	0.435888	1.35449	1.06042	2.1382	2.80369	0.460504	4.90539	2.06992	0.422692	3.25422	2.73057	0.000998625	2.00005e-12	1.3182e-05
PSF2	P40359	0.807637	0.692933	1.70896	0.521137	2.99442	2.86836	0.645261	4.32137	1.67842	0.819889	4.92966	2.23365	0.130188	1.74386e-11	0.00225534
GPI11	Q06636	3.63271	0.298274	0.935003	1.7896	0.963348	0.667374	0.492635	3.22974	0.713767	0.27872	1.58565	0.830684	0.00388665	2.23855e-06	0.0445997
ACC1	Q00955	3.00102	1.836	0.713429	6.4931	0.461358	0.500379	2.16363	0.251284	0.701372	11.2518	0.385648	0.862711	3.76935e-06	2.20048e-11	0.0449303
HSP150	P32478	1.01507	4.08554	0.606266	2.44465	0.651998	0.224459	2.40836	0.159587	0.370232	2.69368	0.0925552	0.767476	9.41406e-08	6.28875e-21	6.24508e-07
PHO89	P38361	0.648031	0.437984	0.456587	2.48905	2.46573	2.25125	3.84094	5.62973	4.9306	3.58263	4.07767	3.46934	1.95149e-15	9.19748e-15	1.79577e-19
UCC1	Q05947	0.649758	0.910353	1.07706	0.48474	1.40039	2.71338	0.746032	1.53829	2.51925	0.891917	1.40448	3.10872	0.449192	0.109797	3.42028e-08
ACS2	P52910	1.13639	6.59072	2.23679	0.948357	1.01684	0.608666	0.834535	0.154284	0.272116	0.877802	0.020994	0.323509	0.842168	1.14802e-23	2.08041e-15
COQ10	Q08058	1.72688	0.273155	0.308546	0.919542	2.95751	0.679115	0.532487	10.8272	2.20102	0.571435	6.42793	1.29286	0.0116646	1.39544e-26	0.000191919
CMD1	P06787	3.32559	1.29391	0.538881	0.679054	0.582313	0.467144	0.204191	0.450041	0.866878	0.159703	0.610644	0.951492	8.8473e-15	8.72922e-05	0.388833
SAM2	P19358	1.148	1.38828	0.776878	2.94243	2.50007	0.550101	2.56309	1.80084	0.708092	3.46878	2.16114	0.854542	1.49379e-08	0.0131547	0.0470106
BOP2	Q06150	0.914929	0.426014	0.311443	3.26306	0.679327	0.67308	3.56646	1.59461	2.16117	5.09164	1.19194	1.28488	7.75001e-14	0.104629	0.000274539
DBP8	P38719	2.40557	0.264393	1.83872	0.54191	0.672273	2.12276	0.225273	2.5427	1.15448	0.274778	1.32673	1.2176	3.72148e-13	0.000358372	0.544522
NOP8	Q08287	2.66884	0.638776	3.14013	0.984765	0.211014	1.09678	0.368986	0.330341	0.349279	0.311202	0.743414	0.2426	6.81908e-06	1.14752e-06	4.29496e-12
YGR125W	P53273	0.694466	0.669124	0.948688	0.632196	2.71531	1.49001	0.910334	4.05801	1.5706	0.957756	4.13013	1.45531	0.85571	1.88641e-10	0.0178843
MHF1	Q3E835	0.642867	0.292106	1.1291	1.22379	2.42652	2.15184	1.90364	8.30698	1.9058	1.49581	4.39059	2.03177	3.94558e-05	7.32096e-21	0.000225903
RSF1	Q05043	0.448043	1.09947	0.493494	2.41576	1.03939	0.811152	5.3918	0.945355	1.64369	3.91149	0.959211	1.24631	7.4791e-23	0.588672	0.0177969
ECM7	Q06200	0.557724	3.56705	1.56921	1.32449	1.06577	1.01949	2.37481	0.298782	0.649684	1.70145	0.17662	0.683153	9.23406e-08	1.72749e-10	0.00606176
MRPL10	P36520	3.25354	1.67578	2.83522	1.66696	0.388011	0.314372	0.512353	0.231541	0.110881	0.33296	0.409584	0.174241	0.00721486	3.12758e-12	8.22037e-38
CDC73	Q06697	1.10539	0.39763	0.854926	2.97223	1.66655	0.386712	2.68885	4.19121	0.452334	3.64733	2.40981	0.722859	3.09626e-09	6.71708e-10	1.50717e-05
VBA2	P38358	0.634361	1.31006	1.17955	0.51922	2.94857	2.03813	0.818493	2.25071	1.72789	0.923292	3.11344	1.81325	0.770774	0.000287566	0.00214118
ARX1	Q03862	3	0.965035	3.13152	1.20864	0.315013	0.676505	0.40288	0.326427	0.216031	0.2889	0.637271	0.182376	6.28172e-05	2.55308e-07	4.35964e-22
PDR17	P53844	3.71345	0.802172	0.841243	1.5082	1.80754	0.593091	0.406145	2.25331	0.705017	0.216847	2.00746	0.841974	8.29826e-05	0.000583584	0.0417767
MMR1	Q06324	0.939914	0.336823	0.207116	2.18328	1.93307	1.19399	2.32285	5.73913	5.76484	2.3675	3.02356	1.98189	2.59426e-07	2.46374e-14	1.2601e-18
ERP4	Q12450	0.540487	1.16981	0.650737	1.3608	2.28276	2.93689	2.51773	1.95139	4.51318	1.76579	2.16287	4.87754	1.40953e-08	0.00448295	3.80678e-19
SMF1	P38925	1.31865	4.95666	2.50456	0.945521	0.853034	0.337065	0.717037	0.172099	0.134581	0.772106	0.0581682	0.222597	0.345888	2.58858e-20	1.3544e-31
YPL071C	Q02864	1.38449	2.09295	1.84357	0.256344	0.504926	0.405163	0.185154	0.241251	0.219771	0.457503	0.332627	0.368974	2.15029e-17	3.21552e-12	1.6562e-18
TDA6	Q06466	2.4821	4.40701	0.551256	0.573079	0.450458	0.38462	0.230885	0.102214	0.697716	0.266273	0.0644109	0.890918	1.09012e-12	3.64213e-30	0.0523818
THI3	Q07471	0.610365	3.9232	1.81011	0.551178	0.990671	1.32976	0.90303	0.252516	0.734629	0.959805	0.130985	0.716804	0.885473	4.25278e-13	0.0386193
LSM3	P57743	0.75744	2.03335	2.29703	0.389912	0.352053	2.18653	0.514776	0.173139	0.951894	0.775109	0.311802	0.926267	0.00577914	6.11411e-17	0.60367
UTP9	P38882	3.60105	1.09736	2.32168	0.878128	0.498932	0.837257	0.243853	0.454666	0.360625	0.151467	0.660473	0.357391	1.47644e-11	0.000140907	1.31237e-10
UTP10	P42945	2.34534	0.829723	4.21152	0.36677	0.617385	1.3729	0.156382	0.744086	0.325987	0.253741	0.863137	0.139795	1.10228e-20	0.118998	1.71176e-14
YRA2	P36036	3.15034	2.91628	3.36407	0.860556	0.564269	0.290156	0.273163	0.193489	0.0862515	0.204506	0.195873	0.118757	7.85374e-10	2.12801e-16	6.64373e-47
DBP9	Q06218	5.60704	0.924364	2.00886	1.11277	0.555649	0.715192	0.198459	0.601115	0.356019	0.0443701	0.774472	0.407913	5.6959e-15	0.0117791	2.18035e-10
NGL2	Q03264	0.910848	4.37791	2.20202	0.356036	1.47499	0.551669	0.390884	0.336916	0.250529	0.680746	0.133701	0.318563	1.73116e-05	2.9115e-09	6.43423e-17
HIS1	P00498	1.30825	0.668787	1.21444	0.573633	2.96478	3.4623	0.438474	4.43307	2.85094	0.600978	4.91092	4.74978	0.000301535	8.23729e-12	8.47997e-11
DCP1	Q12517	0.931876	1.62167	4.78642	1.04343	0.526443	1.18979	1.11971	0.32463	0.248576	1.08039	0.468062	0.0826621	0.225652	3.99515e-08	2.54518e-21
BCP1	Q06338	3.33409	1.53941	1.63017	0.96686	0.479751	1.63921	0.289992	0.311646	1.00555	0.193817	0.479745	1.00629	6.29311e-09	1.73508e-08	0.856334
CSS3	Q08300	0.702913	2.6151	0.878244	0.609308	0.557517	0.516218	0.866833	0.213191	0.587784	0.937178	0.240218	0.778071	0.974889	1.44069e-14	0.00259265
YIL067C	P40514	0.78191	0.32851	0.867536	1.18823	2.8098	2.49404	1.51965	8.55316	2.87485	1.3253	5.58397	3.08764	0.00426859	5.27577e-22	5.10279e-10
ALG2	P43636	0.666265	2.00675	2.47928	1.96071	1.28418	0.256625	2.94284	0.63993	0.103508	2.45283	0.606017	0.214247	8.54649e-11	0.014264	5.40533e-38
NUP60	P39705	3.51557	0.418098	0.84766	1.79279	0.504591	0.42091	0.509957	1.20687	0.496555	0.302964	1.06179	0.743936	0.00680806	0.659664	0.000116156
[truncated: 1,244 more rows]

## Sheet: Table S5C
Table S5C. The differentially regulated proteins between WT and atg1Δ strain detected from the proteomic data. The protein intensities after the imputation of missing values were shown. For the statistical analysis, protein intensities were transformed with Log2 and normalized by z score. The p value of each gene was calculated by MAP.
[truncated: 1,534 more rows]

[truncated: 3 more sheets: Table S5D, Table S5E, Table S5F]
