# Supplementary material for: Omic AI reveals new autophagy regulators from the Atg1 interactome in Saccharomyces cerevisiae
Source: Front Cell Dev Biol. 2025 Apr 29;13:1554958. doi: 10.3389/fcell.2025.1554958 (PMC12069372; doi:10.3389/fcell.2025.1554958)
Supplement: Supplementary file 1 [file DataSheet1.zip › Data Sheet 1/Table S6.xlsx]

## Sheet: Summary
Table S6. The Proteome results in WT, atg1Δ and atg1Δ-Atg1 KD samples in S. cerevisiae.
Namea	Descriptionb
Protein IDs	Identifier(s) of protein(s) contained in the protein group. They are sorted by number of identified peptides in descending order.
Majority protein IDs	These are the IDs of those proteins that have at least half of the peptides that the leading protein has.
Peptide counts (all)	Number of peptides associated with each protein in protein group, occuring in the order as the protein IDs occur in the 'Protein IDs' column. Here distinct peptide sequences are counted. Modified forms or different charges are counted as one peptide.
Peptide counts (razor+unique)	Number of peptides associated with each protein in protein group, occuring in the order as the protein IDs occur in the 'Protein IDs' column. Here distinct peptide sequences are counted. Modified forms or different charges are counted as one peptide.
Peptide counts (unique)	Number of peptides associated with each protein in protein group, occuring in the order as the protein IDs occur in the 'Protein IDs' column. Here distinct peptide sequences are counted. Modified forms or different charges are counted as one peptide.
Fasta headers	Fasta headers(s) of protein(s) contained within the group.
Number of proteins	Number of proteins contained within the group. This corresponds to the number of entries in the colum 'Protein IDs'.
Peptides	The total number of peptide sequences associated with the protein group (i.e. for all the proteins in the group).
Razor + unique peptides	The total number of razor + unique peptides associated with the protein group (i.e. these peptides are shared with another protein group).
Unique peptides	The total number of unique peptides associated with the protein group (i.e. these peptides are not shared with another protein group).
Peptides Pro1	Number of peptides (distinct peptide sequences) in experiment Pro1.
Razor + unique peptides Pro1	Number of razor + unique peptides (distinct peptide sequences) in experiment Pro1.
Unique peptides Pro1	Number of unique peptides (distinct peptide sequences) in experiment Pro1.
Sequence coverage [%]	Percentage of the sequence that is covered by the identified peptides of the best protein sequence contained in the group.
Unique + razor sequence coverage [%]	Percentage of the sequence that is covered by the identified unique and razor peptides of the best protein sequence contained in the group.
Unique sequence coverage [%]	Percentage of the sequence that is covered by the identified unique peptides of the best protein sequence contained in the group.
Mol. weight [kDa]	Molecular weight of the leading protein sequence contained in the protein group.
Sequence length	The length of the leading protein sequence contained in the group.
Sequence lengths	The length of all sequences of the proteins contained in the group.
Fraction average	N/A
Q-value	This is the ratio of reverse to forward protein groups.
Score	Protein score which is derived from peptide posterior error probabilities.
Sequence coverage Pro1 [%]	Percentage of the sequence that is covered by the identified peptides in this sample of the longest protein sequence contained within the group.
Intensity	Summed up eXtracted Ion Current (XIC) of all isotopic clusters associated with the identified AA sequence. In case of a labeled experiment this is the total intensity of all the isotopic patterns in the label cluster.
Intensity Pro1	Summed up eXtracted Ion Current (XIC) of all isotopic clusters associated with the identified AA sequence. In case of a labeled experiment this is the total intensity of all the isotopic patterns in the label cluster.
MS/MS Count	The number of sequencing events for this sequence, which matches the number of identifiers stored in the column ‘MS/MS IDs’. This number is independent of the times the AA sequence has been identified through (other) modifications (e.g. heavy label, oxidation, etc.), about which information can be found in the columns 'Labeling State' and 'Modification'.
Only identified by site	When marked with '+', this particular protein group was identified only by a modification site.
Reverse	When marked with '+', this particular protein group contains no protein, made up of at least 50% of the peptides of the leading protein, with a peptide derived from the reversed part of the decoy database. These should be removed for further data analysis. The 50% rule is in place to prevent spurious protein hits to erroneously flag the protein group as reverse.
Potential contaminant	When marked with '+', this particular protein group was found to be a commonly occurring contaminant. These should be removed for further data analysis.
id	A unique (consecutive) identifier for each row in the proteinGroups table, which is used to cross-link the information in this file with the information stored in the other files.
Peptide IDs	Identifier(s) of the associated peptide sequence(s) summary, which can be found in the file 'peptides.txt'.
Peptide is razor	Indicates for each peptide ID if it is a razor or group unique peptide (true) or a non unique non razor peptide (false).
Mod. peptide IDs	Identifier(s) of the associated peptide sequence(s) summary, which can be found in the file 'modificationSpecificPeptides.txt'.
Evidence IDs	Identifier(s) for analyzed peptide evidence associated with the protein group referenced against the evidences table.
MS/MS IDs	The identifiers of the MS/MS scans identifying this peptide, referenced against the msms table.
Best MS/MS	The identifier of the best (in terms of quality) MS/MS scans identifying the peptides of this protein, referenced against the msms table.
Oxidation (M) site IDs	Identifier(s) for site(s) associated with the protein group, which show(s) evidence of the modification, referenced against the appropriate modification site file.
Oxidation (M) site positions	Positions of the sites in the leading protein of this group.
a. Name and b. description of each term are directly exported from MaxQuant.

## Sheet: WT Proteome
Protein IDs	Majority protein IDs	Peptide counts (all)	Peptide counts (razor+unique)	Peptide counts (unique)	Fasta headers	Number of proteins	Peptides	Razor + unique peptides	Unique peptides	Peptides WT_0	Peptides WT_1	Peptides WT_4	Razor + unique peptides WT_0	Razor + unique peptides WT_1	Razor + unique peptides WT_4	Unique peptides WT_0	Unique peptides WT_1	Unique peptides WT_4	Sequence coverage [%]	Unique + razor sequence coverage [%]	Unique sequence coverage [%]	Mol. weight [kDa]	Sequence length	Sequence lengths	Fraction average	Fraction 1	Fraction 2	Fraction 3	Fraction 4	Q-value	Score	Identification type WT_0	Identification type WT_1	Identification type WT_4	Sequence coverage WT_0 [%]	Sequence coverage WT_1 [%]	Sequence coverage WT_4 [%]	Intensity	Intensity WT_0	Intensity WT_1	Intensity WT_4	iBAQ	iBAQ WT_0	iBAQ WT_1	iBAQ WT_4	LFQ intensity WT_0	LFQ intensity WT_1	LFQ intensity WT_4	MS/MS Count WT_0
A5Z2X5	A5Z2X5	1	1	1	>sp|A5Z2X5|YP010_YEAST UPF0495 protein YPR010C-A OS=Saccharomyces cerevisiae (strain ATCC 204508 / S288c) OX=559292 GN=YPR010C-A PE=3 SV=1	1	1	1	1	1	1	1	1	1	1	1	1	1	22.2	22.2	22.2	7.9021	72	72	2		6			0	5.611	By MS/MS	By MS/MS	By MS/MS	22.2	22.2	22.2	580500000	119450000	187300000	273760000	193500000	39816000	62433000	91252000	112380000	189230000	300190000	2
CON__P00761	CON__P00761	4	4	4	>P00761 SWISS-PROT:P00761|TRYP_PIG Trypsin - Sus scrofa (Pig).	1	4	4	4	4	4	4	4	4	4	4	4	4	24.2	24.2	24.2	24.409	231	231	2.17	10	10	3	6	0	35.538	By MS/MS	By MS/MS	By MS/MS	24.2	24.2	24.2	70244000000	22188000000	27647000000	20409000000	6385800000	2017100000	2513400000	1855300000	16969000000	25755000000	25067000000	10
CON__P04264;CON__ENSEMBL:ENSBTAP00000038253;CON__Q9R0H5;CON__Q6NXH9;CON__Q6IFZ6;CON__Q7Z794	CON__P04264	6;2;1;1;1;1	6;2;1;1;1;1	4;1;0;0;0;0	>P04264 SWISS-PROT:P04264 Tax_Id=9606 Gene_Symbol=KRT1 Keratin, type II cytoskeletal 1	6	6	6	4	6	6	5	6	6	5	4	4	3	12	12	8.2	66.017	644	644;606;524;539;572;578	2.28	6	4	5	3	0	25.227	By MS/MS	By MS/MS	By MS/MS	12	12	10.6	442650000	113480000	196950000	132220000	14279000	3660500	6353300	4265000	119240000	182550000	128040000	4
CON__P13645;CON__Q7Z3Z0;CON__A2A4G1;CON__Q7Z3Y8;CON__Q148H6;CON__Q7Z3Y9;CON__Q9Z2K1;CON__P02533;CON__P08779;CON__Q3ZAW8;CON__Q7Z3Y7;CON__P02535-1	CON__P13645;CON__Q7Z3Z0;CON__A2A4G1;CON__Q7Z3Y8;CON__Q148H6;CON__Q7Z3Y9;CON__Q9Z2K1;CON__P02533;CON__P08779;CON__Q3ZAW8;CON__Q7Z3Y7;CON__P02535-1	2;1;1;1;1;1;1;1;1;1;1;1	2;1;1;1;1;1;1;1;1;1;1;1	2;1;1;1;1;1;1;1;1;1;1;1	>P13645 SWISS-PROT:P13645 Tax_Id=9606 Gene_Symbol=KRT10 Keratin, type I cytoskeletal 10;>Q7Z3Z0 SWISS-PROT:Q7Z3Z0 Tax_Id=9606 Gene_Symbol=KRT25 Keratin, type I cytoskeletal 25;>A2A4G1 TREMBL:A2A4G1 Tax_Id=10090 Gene_Symbol=Krt15 Keratin complex 1, acidic,	12	2	2	2	1	2	2	1	2	2	1	2	2	3	3	3	59.51	593	593;450;456;459;464;468;469;472;473;474;486;570	1.6	3	1	1		0.00034423	2.6478	By MS/MS	By MS/MS	By MS/MS	1.5	3	3	175770000	27496000	104300000	43973000	6760300	1057600	4011400	1691300	0	98987000	50421000	1
CON__P35527	CON__P35527	2	2	2	>P35527 SWISS-PROT:P35527 Tax_Id=9606 Gene_Symbol=KRT9 Keratin, type I cytoskeletal 9	1	2	2	2	2	2	2	2	2	2	2	2	2	4.7	4.7	4.7	62.129	623	623	2.5		3	3		0	6.2407	By MS/MS	By MS/MS	By MS/MS	4.7	4.7	4.7	142570000	58145000	45590000	38839000	5483600	2236400	1753500	1493800	47427000	45369000	45162000	1
CON__P35908	CON__P35908	2	1	1	>P35908 SWISS-PROT:P35908 Tax_Id=9606 Gene_Symbol=KRT2 Keratin, type II cytoskeletal 2 epidermal	1	2	1	1	2	2	2	1	1	1	1	1	1	3.7	1.9	1.9	65.865	645	645	3.25			3	1	0.00034141	2.5199	By matching	By MS/MS	By matching	3.7	3.7	3.7	17604000	4672700	7838100	5092700	451370	119810	200980	130580	0	0	5671200	0
D6VTK4	D6VTK4	2	2	2	>sp|D6VTK4|STE2_YEAST Pheromone alpha factor receptor OS=Saccharomyces cerevisiae (strain ATCC 204508 / S288c) OX=559292 GN=STE2 PE=1 SV=2	1	2	2	2	2	2	1	2	2	1	2	2	1	7.4	7.4	7.4	47.848	431	431	3.86			1	6	0	8.62	By MS/MS	By matching	By matching	7.4	7.4	3	93736000	71296000	17608000	4831100	5513900	4193900	1035800	284180	50224000	19332000	0	3
O13297	O13297	6	6	6	>sp|O13297|CET1_YEAST mRNA-capping enzyme subunit beta OS=Saccharomyces cerevisiae (strain ATCC 204508 / S288c) OX=559292 GN=CET1 PE=1 SV=2	1	6	6	6	4	4	5	4	4	5	4	4	5	12	12	12	61.849	549	549	2.31	2	6	4	1	0	8.3621	By MS/MS	By MS/MS	By MS/MS	8.6	8.6	10.6	205410000	85545000	65243000	54617000	6626000	2759500	2104600	1761800	70728000	58741000	68748000	2
O13329	O13329	2	2	2	>sp|O13329|FOB1_YEAST DNA replication fork-blocking protein FOB1 OS=Saccharomyces cerevisiae (strain ATCC 204508 / S288c) OX=559292 GN=FOB1 PE=1 SV=2	1	2	2	2	2	1	2	2	1	2	2	1	2	5.3	5.3	5.3	65.318	566	566	1.83	3	1	2		0.0043682	1.5004	By MS/MS	By MS/MS	By MS/MS	5.3	1.4	5.3	50392000	24116000	8353700	17922000	1866400	893180	309400	663790	24674000	0	17970000	1
O13539	O13539	2	2	2	>sp|O13539|THP2_YEAST THO complex subunit THP2 OS=Saccharomyces cerevisiae (strain ATCC 204508 / S288c) OX=559292 GN=THP2 PE=1 SV=1	1	2	2	2	1	2	2	1	2	2	1	2	2	11.5	11.5	11.5	30.299	261	261	3.17		2	1	3	0	11.149	By MS/MS	By MS/MS	By MS/MS	5.4	11.5	11.5	76852000	16377000	26010000	34465000	5911700	1259800	2000800	2651100	0	26709000	34124000	1
O13563	O13563	3	3	3	>sp|O13563|RPN13_YEAST 26S proteasome regulatory subunit RPN13 OS=Saccharomyces cerevisiae (strain ATCC 204508 / S288c) OX=559292 GN=RPN13 PE=1 SV=1	1	3	3	3	3	2	3	3	2	3	3	2	3	20.5	20.5	20.5	17.902	156	156	2.5	2		6		0	5.3216	By MS/MS	By MS/MS	By MS/MS	20.5	15.4	20.5	632160000	279520000	197760000	154880000	63216000	27952000	19776000	15488000	263620000	191110000	153570000	3
O13585	O13585	4	4	4	>sp|O13585|YP089_YEAST Dilute domain-containing protein YPR089W OS=Saccharomyces cerevisiae (strain ATCC 204508 / S288c) OX=559292 GN=YPR089W PE=1 SV=2	1	4	4	4	4	4	4	4	4	4	4	4	4	3.6	3.6	3.6	102.58	888	888	2.53	3	6	1	5	0	4.9387	By MS/MS	By MS/MS	By MS/MS	3.6	3.6	3.6	165440000	56745000	49605000	59092000	4471400	1533700	1340700	1597100	45945000	50066000	66190000	3
O14455	O14455	6	6	2	>sp|O14455|RL36B_YEAST 60S ribosomal protein L36-B OS=Saccharomyces cerevisiae (strain ATCC 204508 / S288c) OX=559292 GN=RPL36B PE=1 SV=3	1	6	6	2	6	6	6	6	6	6	2	2	2	40	40	10	11.135	100	100	2.61	16	16	17	21	0	36.821	By MS/MS	By MS/MS	By MS/MS	40	40	40	34450000000	14724000000	10301000000	9424600000	8612400000	3681000000	2575300000	2356200000	10257000000	9262700000	8647000000	19
O14467	O14467	8	8	8	>sp|O14467|MBF1_YEAST Multiprotein-bridging factor 1 OS=Saccharomyces cerevisiae (strain ATCC 204508 / S288c) OX=559292 GN=MBF1 PE=1 SV=2	1	8	8	8	8	8	8	8	8	8	8	8	8	35.1	35.1	35.1	16.403	151	151	2	23	9	3	10	0	17.819	By MS/MS	By MS/MS	By MS/MS	35.1	35.1	35.1	8986200000	3377700000	3230700000	2377800000	898620000	337770000	323070000	237780000	3212100000	2950800000	2675500000	14
O43137	O43137	1	1	1	>sp|O43137|YB085_YEAST Uncharacterized protein YBR085C-A OS=Saccharomyces cerevisiae (strain ATCC 204508 / S288c) OX=559292 GN=YBR085C-A PE=1 SV=1	1	1	1	1	1	1	1	1	1	1	1	1	1	8.2	8.2	8.2	9.4044	85	85	2.86	1	1	3	2	0.0073148	1.2805	By MS/MS	By MS/MS	By MS/MS	8.2	8.2	8.2	3643800000	8556000	1764500000	1870700000	728750000	1711200	352890000	374150000	0	1437400000	0	1
O74700	O74700	1	1	1	>sp|O74700|TIM9_YEAST Mitochondrial import inner membrane translocase subunit TIM9 OS=Saccharomyces cerevisiae (strain ATCC 204508 / S288c) OX=559292 GN=TIM9 PE=1 SV=1	1	1	1	1	1	1	1	1	1	1	1	1	1	16.1	16.1	16.1	10.202	87	87	3			3		0	13.779	By MS/MS	By MS/MS	By MS/MS	16.1	16.1	16.1	314170000	67841000	128290000	118040000	52361000	11307000	21381000	19674000	0	0	138960000	1
P00044	P00044	4	2	2	>sp|P00044|CYC1_YEAST Cytochrome c iso-1 OS=Saccharomyces cerevisiae (strain ATCC 204508 / S288c) OX=559292 GN=CYC1 PE=1 SV=2	1	4	2	2	4	4	3	2	2	2	2	2	2	30.3	13.8	13.8	12.182	109	109	4				6	0.0025397	1.6876	By MS/MS	By MS/MS	By MS/MS	30.3	30.3	23.9	277580000	114210000	119440000	43930000	46263000	19034000	19907000	7321700	92902000	109070000	29478000	2
P00045	P00045	6	6	4	>sp|P00045|CYC7_YEAST Cytochrome c iso-2 OS=Saccharomyces cerevisiae (strain ATCC 204508 / S288c) OX=559292 GN=CYC7 PE=1 SV=1	1	6	6	4	5	6	4	5	6	4	3	4	3	41.6	41.6	25.7	12.532	113	113	2.8	8		6	11	0	15.544	By MS/MS	By MS/MS	By MS/MS	39.8	41.6	33.6	1008900000	224700000	523290000	260880000	168150000	37450000	87215000	43480000	159060000	430470000	332120000	2
P00128	P00128	3	3	3	>sp|P00128|QCR7_YEAST Cytochrome b-c1 complex subunit 7 OS=Saccharomyces cerevisiae (strain ATCC 204508 / S288c) OX=559292 GN=QCR7 PE=1 SV=2	1	3	3	3	3	3	3	3	3	3	3	3	3	30.7	30.7	30.7	14.565	127	127	2.14	4	11	5	1	0	29.26	By MS/MS	By MS/MS	By MS/MS	30.7	30.7	30.7	827350000	233510000	372060000	221780000	103420000	29188000	46507000	27723000	153080000	303270000	334200000	5
P00175	P00175	1	1	1	>sp|P00175|CYB2_YEAST Cytochrome b2, mitochondrial OS=Saccharomyces cerevisiae (strain ATCC 204508 / S288c) OX=559292 GN=CYB2 PE=1 SV=1	1	1	1	1	0	1	1	0	1	1	0	1	1	2.9	2.9	2.9	65.539	591	591	4				2	0	3.8181	By matching	By matching	By MS/MS	0	2.9	2.9	17501000	0	5257800	12243000	564530	0	169610	394930	0	0	13001000	0
P00330	P00330	16	16	10	>sp|P00330|ADH1_YEAST Alcohol dehydrogenase 1 OS=Saccharomyces cerevisiae (strain ATCC 204508 / S288c) OX=559292 GN=ADH1 PE=1 SV=5	1	16	16	10	16	16	16	16	16	16	10	10	10	56.3	56.3	34.2	36.849	348	348	2.46	102	70	99	83	0	323.31	By MS/MS	By MS/MS	By MS/MS	56.3	56.3	56.3	649220000000	219860000000	246960000000	182410000000	38190000000	12933000000	14527000000	10730000000	190570000000	212320000000	191860000000	112
P00331	P00331	6	1	1	>sp|P00331|ADH2_YEAST Alcohol dehydrogenase 2 OS=Saccharomyces cerevisiae (strain ATCC 204508 / S288c) OX=559292 GN=ADH2 PE=1 SV=3	1	6	1	1	6	6	6	1	1	1	1	1	1	18.7	2.6	2.6	36.731	348	348	3	2		5	4	0.00033979	2.4759	By MS/MS	By MS/MS	By MS/MS	18.7	18.7	18.7	1160300000	418170000	442990000	299120000	68252000	24598000	26058000	17595000	0	0	315350000	3
P00358	P00358	19	6	5	>sp|P00358|G3P2_YEAST Glyceraldehyde-3-phosphate dehydrogenase 2 OS=Saccharomyces cerevisiae (strain ATCC 204508 / S288c) OX=559292 GN=TDH2 PE=1 SV=3	1	19	6	5	18	19	18	5	6	5	4	5	4	59.3	21.7	14.5	35.846	332	332	2.36	22	21	23	14	0	107.37	By MS/MS	By MS/MS	By MS/MS	59.3	59.3	59	56420000000	19530000000	20334000000	16556000000	2821000000	976510000	1016700000	827800000	17783000000	19417000000	17170000000	22
P00359	P00359	20	20	6	>sp|P00359|G3P3_YEAST Glyceraldehyde-3-phosphate dehydrogenase 3 OS=Saccharomyces cerevisiae (strain ATCC 204508 / S288c) OX=559292 GN=TDH3 PE=1 SV=3	1	20	20	6	20	20	19	20	20	19	6	6	6	60.8	60.8	23.2	35.746	332	332	2.59	104	82	92	126	0	251.96	By MS/MS	By MS/MS	By MS/MS	60.8	60.8	60.8	1011500000000	325760000000	367230000000	318540000000	50576000000	16288000000	18361000000	15927000000	273210000000	336270000000	301930000000	107
P00360	P00360	19	12	12	>sp|P00360|G3P1_YEAST Glyceraldehyde-3-phosphate dehydrogenase 1 OS=Saccharomyces cerevisiae (strain ATCC 204508 / S288c) OX=559292 GN=TDH1 PE=1 SV=3	1	19	12	12	19	19	17	12	12	11	12	12	11	63.3	42.8	42.8	35.75	332	332	2.77	22	13	32	34	0	181.24	By MS/MS	By MS/MS	By MS/MS	63.3	63.3	60.8	107410000000	17776000000	66702000000	22933000000	4882300000	808000000	3031900000	1042400000	13170000000	60401000000	24992000000	22
P00410	P00410	2	2	2	>sp|P00410|COX2_YEAST Cytochrome c oxidase subunit 2 OS=Saccharomyces cerevisiae (strain ATCC 204508 / S288c) OX=559292 GN=COX2 PE=1 SV=1	1	2	2	2	2	2	2	2	2	2	2	2	2	10.8	10.8	10.8	28.567	251	251	2	3		3		0	6.605	By matching	By MS/MS	By MS/MS	10.8	10.8	10.8	163300000	48671000	73971000	40653000	20412000	6083900	9246400	5081700	45252000	67587000	45283000	0
P00425;P00424	P00425;P00424	2;1	2;1	2;1	>sp|P00425|COX5B_YEAST Cytochrome c oxidase polypeptide 5B, mitochondrial OS=Saccharomyces cerevisiae (strain ATCC 204508 / S288c) OX=559292 GN=COX5B PE=1 SV=3;>sp|P00424|COX5A_YEAST Cytochrome c oxidase polypeptide 5A, mitochondrial OS=Saccharomyces cerev	2	2	2	2	1	2	1	1	2	1	1	2	1	14.6	14.6	14.6	17.197	151	151;153	2		4			0	24.736	By MS/MS	By MS/MS	By matching	5.3	14.6	5.3	141910000	34688000	70470000	36755000	15768000	3854300	7830000	4083900	0	72696000	0	1
P00427	P00427	4	4	4	>sp|P00427|COX6_YEAST Cytochrome c oxidase subunit 6, mitochondrial OS=Saccharomyces cerevisiae (strain ATCC 204508 / S288c) OX=559292 GN=COX6 PE=1 SV=1	1	4	4	4	4	4	4	4	4	4	4	4	4	30.4	30.4	30.4	17.341	148	148	1.92	6	15	4		0	11.805	By MS/MS	By MS/MS	By MS/MS	30.4	30.4	30.4	2774900000	607710000	1129900000	1037300000	277490000	60771000	112990000	103730000	507940000	1125900000	1196700000	7
P00431	P00431	11	11	11	>sp|P00431|CCPR_YEAST Cytochrome c peroxidase, mitochondrial OS=Saccharomyces cerevisiae (strain ATCC 204508 / S288c) OX=559292 GN=CCP1 PE=1 SV=2	1	11	11	11	10	10	11	10	10	11	10	10	11	36.8	36.8	36.8	40.352	361	361	1.93	29	16	5	10	0	103.25	By MS/MS	By MS/MS	By MS/MS	35.2	35.2	36.8	6605300000	1299300000	2821600000	2484300000	314540000	61871000	134360000	118300000	1194400000	2442000000	2636300000	11
P00445	P00445	7	7	7	>sp|P00445|SODC_YEAST Superoxide dismutase [Cu-Zn] OS=Saccharomyces cerevisiae (strain ATCC 204508 / S288c) OX=559292 GN=SOD1 PE=1 SV=2	1	7	7	7	7	6	6	7	6	6	7	6	6	46.1	46.1	46.1	15.854	154	154	2.38	21	22	26	13	0	40.14	By MS/MS	By MS/MS	By MS/MS	46.1	39.6	45.5	100950000000	30074000000	27604000000	43272000000	8412500000	2506200000	2300300000	3606000000	32403000000	33475000000	36303000000	22
P00447	P00447	5	5	5	>sp|P00447|SODM_YEAST Superoxide dismutase [Mn], mitochondrial OS=Saccharomyces cerevisiae (strain ATCC 204508 / S288c) OX=559292 GN=SOD2 PE=1 SV=1	1	5	5	5	5	5	5	5	5	5	5	5	5	33	33	33	25.774	233	233	2.67	9	4	5	12	0	34.625	By MS/MS	By MS/MS	By MS/MS	33	33	33	4605600000	837530000	2452900000	1315100000	418690000	76139000	222990000	119560000	724070000	1962900000	1238200000	5
P00498	P00498	13	13	13	>sp|P00498|HIS1_YEAST ATP phosphoribosyltransferase OS=Saccharomyces cerevisiae (strain ATCC 204508 / S288c) OX=559292 GN=HIS1 PE=1 SV=1	1	13	13	13	12	12	13	12	12	13	12	12	13	43.4	43.4	43.4	32.266	297	297	2.53	10	21	25	10	0	36.777	By MS/MS	By MS/MS	By MS/MS	39.4	39.4	43.4	7976000000	2147800000	2506000000	3322300000	443110000	119320000	139220000	184570000	2465100000	2159000000	2818700000	13
P00546	P00546	11	11	9	>sp|P00546|CDK1_YEAST Cyclin-dependent kinase 1 OS=Saccharomyces cerevisiae (strain ATCC 204508 / S288c) OX=559292 GN=CDC28 PE=1 SV=1	1	11	11	9	11	10	10	11	10	10	9	9	8	36.2	36.2	29.9	34.061	298	298	2.67	10	12	3	18	0	21.782	By MS/MS	By MS/MS	By MS/MS	36.2	33.6	32.6	1769600000	681510000	611910000	476220000	80438000	30978000	27814000	21646000	591430000	503470000	547540000	12
P00549	P00549	35	35	33	>sp|P00549|KPYK1_YEAST Pyruvate kinase 1 OS=Saccharomyces cerevisiae (strain ATCC 204508 / S288c) OX=559292 GN=CDC19 PE=1 SV=2	1	35	35	33	33	33	34	33	33	34	31	31	32	69.4	69.4	67.4	54.544	500	500	2.4	94	144	125	71	0	323.31	By MS/MS	By MS/MS	By MS/MS	67.2	66.4	68	617810000000	233670000000	203620000000	180510000000	22065000000	8345500000	7272100000	6446900000	194170000000	194580000000	195380000000	123
P00560	P00560	27	27	27	>sp|P00560|PGK_YEAST Phosphoglycerate kinase OS=Saccharomyces cerevisiae (strain ATCC 204508 / S288c) OX=559292 GN=PGK1 PE=1 SV=2	1	27	27	27	25	27	27	25	27	27	25	27	27	63.5	63.5	63.5	44.738	416	416	2.49	110	155	139	111	0	323.31	By MS/MS	By MS/MS	By MS/MS	54.8	63.5	63.5	730380000000	244420000000	258670000000	227290000000	27051000000	9052700000	9580200000	8418200000	229130000000	243090000000	211650000000	149
P00572	P00572	3	3	3	>sp|P00572|KTHY_YEAST Thymidylate kinase OS=Saccharomyces cerevisiae (strain ATCC 204508 / S288c) OX=559292 GN=CDC8 PE=1 SV=2	1	3	3	3	3	3	3	3	3	3	3	3	3	13.9	13.9	13.9	24.687	216	216	3.1	1	3		6	0	4.4417	By MS/MS	By MS/MS	By MS/MS	13.9	13.9	13.9	214540000	95941000	59933000	58667000	23838000	10660000	6659200	6518500	80476000	57439000	49718000	2
P00724	P00724	5	5	5	>sp|P00724|INV2_YEAST Invertase 2 OS=Saccharomyces cerevisiae (strain ATCC 204508 / S288c) OX=559292 GN=SUC2 PE=1 SV=1	1	5	5	5	5	5	4	5	5	4	5	5	4	12	12	12	60.639	532	532	2.57	3	3	5	3	0	13.578	By MS/MS	By MS/MS	By MS/MS	12	12	10.3	574400000	212860000	219600000	141950000	30232000	11203000	11558000	7470900	157540000	231400000	155570000	0
P00729	P00729	5	5	5	>sp|P00729|CBPY_YEAST Carboxypeptidase Y OS=Saccharomyces cerevisiae (strain ATCC 204508 / S288c) OX=559292 GN=PRC1 PE=1 SV=1	1	5	5	5	5	5	5	5	5	5	5	5	5	11.8	11.8	11.8	59.801	532	532	2.17	9	5	7	3	0	21.703	By MS/MS	By MS/MS	By MS/MS	11.8	11.8	11.8	1287500000	279370000	618920000	389210000	67763000	14704000	32575000	20485000	290550000	599820000	368230000	5
P00812	P00812	6	6	6	>sp|P00812|ARGI_YEAST Arginase OS=Saccharomyces cerevisiae (strain ATCC 204508 / S288c) OX=559292 GN=CAR1 PE=1 SV=1	1	6	6	6	6	6	6	6	6	6	6	6	6	26.7	26.7	26.7	35.662	333	333	2	9	13	5	2	0	37.703	By MS/MS	By MS/MS	By MS/MS	26.7	26.7	26.7	2270000000	583840000	1174800000	511350000	151330000	38923000	78320000	34090000	405960000	965080000	688340000	9
P00815	P00815	21	21	21	>sp|P00815|HIS2_YEAST Histidine biosynthesis trifunctional protein OS=Saccharomyces cerevisiae (strain ATCC 204508 / S288c) OX=559292 GN=HIS4 PE=1 SV=3	1	21	21	21	20	20	18	20	20	18	20	20	18	35.4	35.4	35.4	87.72	799	799	2.46	33	26	35	27	0	323.31	By MS/MS	By MS/MS	By MS/MS	35.4	33.2	31.2	18744000000	5451400000	6390600000	6901800000	535540000	155760000	182590000	197190000	5680600000	5409600000	6746900000	32
P00817	P00817	14	14	14	>sp|P00817|IPYR_YEAST Inorganic pyrophosphatase OS=Saccharomyces cerevisiae (strain ATCC 204508 / S288c) OX=559292 GN=IPP1 PE=1 SV=4	1	14	14	14	14	14	14	14	14	14	14	14	14	59.2	59.2	59.2	32.299	287	287	2.33	41	27	18	31	0	323.31	By MS/MS	By MS/MS	By MS/MS	59.2	59.2	59.2	46917000000	12861000000	20504000000	13551000000	2759800000	756550000	1206100000	797110000	12446000000	19110000000	13664000000	29
P00830	P00830	20	20	20	>sp|P00830|ATPB_YEAST ATP synthase subunit beta, mitochondrial OS=Saccharomyces cerevisiae (strain ATCC 204508 / S288c) OX=559292 GN=ATP2 PE=1 SV=2	1	20	20	20	19	18	19	19	18	19	19	18	19	54.8	54.8	54.8	54.793	511	511	2.72	12	41	45	29	0	271.41	By MS/MS	By MS/MS	By MS/MS	52.4	52.1	54.4	37899000000	11209000000	15026000000	11664000000	1403700000	415140000	556520000	432010000	9535200000	14155000000	12389000000	36
P00890	P00890	14	14	14	>sp|P00890|CISY1_YEAST Citrate synthase, mitochondrial OS=Saccharomyces cerevisiae (strain ATCC 204508 / S288c) OX=559292 GN=CIT1 PE=1 SV=2	1	14	14	14	14	14	14	14	14	14	14	14	14	31.7	31.7	31.7	53.359	479	479	2.24	27	26	15	16	0	71.755	By MS/MS	By MS/MS	By MS/MS	31.7	31.7	31.7	10808000000	2738100000	5399700000	2670400000	432330000	109530000	215990000	106810000	2524800000	5217400000	2681700000	18
P00899	P00899	12	12	12	>sp|P00899|TRPE_YEAST Anthranilate synthase component 1 OS=Saccharomyces cerevisiae (strain ATCC 204508 / S288c) OX=559292 GN=TRP2 PE=1 SV=4	1	12	12	12	12	12	12	12	12	12	12	12	12	27.4	27.4	27.4	56.767	507	507	2.39	16	25	10	16	0	68.252	By MS/MS	By MS/MS	By MS/MS	27.4	27.4	27.4	6233000000	2342500000	1835600000	2055000000	239730000	90096000	70599000	79037000	2053700000	1726500000	2030200000	18
P00912	P00912	3	3	3	>sp|P00912|TRPF_YEAST N-(5-phosphoribosyl)anthranilate isomerase OS=Saccharomyces cerevisiae (strain ATCC 204508 / S288c) OX=559292 GN=TRP1 PE=1 SV=2	1	3	3	3	3	3	3	3	3	3	3	3	3	12.9	12.9	12.9	24.144	224	224	2.3	3	4		3	0	7.1603	By MS/MS	By MS/MS	By MS/MS	12.9	12.9	12.9	358510000	113680000	129390000	115450000	39835000	12631000	14376000	12828000	104670000	113920000	124740000	1
P00924	P00924	20	9	9	>sp|P00924|ENO1_YEAST Enolase 1 OS=Saccharomyces cerevisiae (strain ATCC 204508 / S288c) OX=559292 GN=ENO1 PE=1 SV=3	1	20	9	9	18	18	18	8	9	9	8	9	9	42.8	24	24	46.816	437	437	2.74	17	19	28	29	0	101.41	By MS/MS	By MS/MS	By MS/MS	39.4	38.9	38.9	87180000000	19360000000	43343000000	24477000000	4359000000	968010000	2167100000	1223900000	19361000000	42633000000	22951000000	19
P00925	P00925	22	22	11	>sp|P00925|ENO2_YEAST Enolase 2 OS=Saccharomyces cerevisiae (strain ATCC 204508 / S288c) OX=559292 GN=ENO2 PE=1 SV=2	1	22	22	11	21	20	20	21	20	20	11	11	11	51.3	51.3	35	46.914	437	437	2.68	86	104	154	127	0	286.13	By MS/MS	By MS/MS	By MS/MS	48.3	47.4	47.4	763850000000	241010000000	275380000000	247460000000	38192000000	12050000000	13769000000	12373000000	257220000000	220140000000	208000000000	130
P00927	P00927	18	18	18	>sp|P00927|THDH_YEAST Threonine dehydratase, mitochondrial OS=Saccharomyces cerevisiae (strain ATCC 204508 / S288c) OX=559292 GN=ILV1 PE=1 SV=2	1	18	18	18	18	18	18	18	18	18	18	18	18	35.6	35.6	35.6	63.83	576	576	2.38	30	32	31	21	0	163.09	By MS/MS	By MS/MS	By MS/MS	35.6	35.6	35.6	6669900000	2180700000	2126600000	2362700000	190570000	62306000	60759000	67505000	2040900000	1801200000	2554400000	30
P00931	P00931	28	28	28	>sp|P00931|TRP_YEAST Tryptophan synthase OS=Saccharomyces cerevisiae (strain ATCC 204508 / S288c) OX=559292 GN=TRP5 PE=1 SV=1	1	28	28	28	27	25	25	27	25	25	27	25	25	47.1	47.1	47.1	76.625	707	707	2.39	49	32	42	34	0	323.31	By MS/MS	By MS/MS	By MS/MS	47.1	44.8	43	18655000000	6789400000	6823100000	5042800000	478340000	174090000	174950000	129300000	6134200000	5933800000	5529400000	43
P00937	P00937	11	11	11	>sp|P00937|TRPG_YEAST Multifunctional tryptophan biosynthesis protein OS=Saccharomyces cerevisiae (strain ATCC 204508 / S288c) OX=559292 GN=TRP3 PE=1 SV=2	1	11	11	11	10	11	10	10	11	10	10	11	10	30.2	30.2	30.2	53.489	484	484	2.83	11	11		25	0	112.44	By MS/MS	By MS/MS	By MS/MS	28.7	30.2	27.3	2958100000	1001500000	894000000	1062600000	113770000	38519000	34385000	40870000	847410000	812480000	1087400000	15
P00942	P00942	9	9	9	>sp|P00942|TPIS_YEAST Triosephosphate isomerase OS=Saccharomyces cerevisiae (strain ATCC 204508 / S288c) OX=559292 GN=TPI1 PE=1 SV=2	1	9	9	9	9	9	9	9	9	9	9	9	9	41.9	41.9	41.9	26.795	248	248	2.25	17	36	19	9	0	275.6	By MS/MS	By MS/MS	By MS/MS	41.9	41.9	41.9	98032000000	34472000000	31139000000	32421000000	8169400000	2872700000	2594900000	2701800000	29324000000	34468000000	33757000000	20
P00950	P00950	13	13	13	>sp|P00950|PMG1_YEAST Phosphoglycerate mutase 1 OS=Saccharomyces cerevisiae (strain ATCC 204508 / S288c) OX=559292 GN=GPM1 PE=1 SV=3	1	13	13	13	12	13	13	12	13	13	12	13	13	56.3	56.3	56.3	27.608	247	247	2.53	41	36	42	42	0	153.55	By MS/MS	By MS/MS	By MS/MS	53	56.3	56.3	235410000000	84663000000	89209000000	61539000000	16815000000	6047400000	6372100000	4395600000	70226000000	83832000000	56038000000	60
P00958	P00958	25	25	25	>sp|P00958|SYMC_YEAST Methionine--tRNA ligase, cytoplasmic OS=Saccharomyces cerevisiae (strain ATCC 204508 / S288c) OX=559292 GN=MES1 PE=1 SV=4	1	25	25	25	25	23	23	25	23	23	25	23	23	39.8	39.8	39.8	85.677	751	751	2.79	36	9	33	53	0	323.31	By MS/MS	By MS/MS	By MS/MS	39.8	37.4	37.4	15835000000	6823600000	5346900000	3664500000	336920000	145180000	113760000	77968000	6041100000	4689300000	3873300000	37
P01094	P01094	2	2	2	>sp|P01094|IPA3_YEAST Protease A inhibitor 3 OS=Saccharomyces cerevisiae (strain ATCC 204508 / S288c) OX=559292 GN=PAI3 PE=1 SV=1	1	2	2	2	1	2	1	1	2	1	1	2	1	23.5	23.5	23.5	7.7074	68	68	2.25		3	1		0.0003406	2.5118	By matching	By MS/MS	By MS/MS	10.3	23.5	10.3	161930000	7669000	117720000	36536000	32386000	1533800	23545000	7307300	0	109880000	0	0
P01119	P01119	2	2	2	>sp|P01119|RAS1_YEAST Ras-like protein 1 OS=Saccharomyces cerevisiae (strain ATCC 204508 / S288c) OX=559292 GN=RAS1 PE=1 SV=2	1	2	2	2	2	1	1	2	1	1	2	1	1	8.7	8.7	8.7	34.346	309	309	1.75	3			1	0.00065768	2.0883	By MS/MS	By matching	By MS/MS	8.7	4.9	4.9	110920000	52034000	24076000	34810000	5281900	2477800	1146500	1657600	45063000	0	0	1
P01120	P01120	8	8	8	>sp|P01120|RAS2_YEAST Ras-like protein 2 OS=Saccharomyces cerevisiae (strain ATCC 204508 / S288c) OX=559292 GN=RAS2 PE=1 SV=4	1	8	8	8	8	8	8	8	8	8	8	8	8	27.3	27.3	27.3	34.705	322	322	2.39	16	5	8	12	0	40.654	By MS/MS	By MS/MS	By MS/MS	27.3	27.3	27.3	3994600000	1188700000	1439700000	1366200000	190220000	56603000	68559000	65056000	981170000	1127200000	1264500000	4
P01123	P01123	3	3	3	>sp|P01123|YPT1_YEAST GTP-binding protein YPT1 OS=Saccharomyces cerevisiae (strain ATCC 204508 / S288c) OX=559292 GN=YPT1 PE=1 SV=2	1	3	3	3	3	3	3	3	3	3	3	3	3	13.1	13.1	13.1	23.214	206	206	2.93	2	4	1	7	0	6.2834	By MS/MS	By MS/MS	By MS/MS	13.1	13.1	13.1	3674300000	1447100000	1543100000	684110000	262450000	103360000	110220000	48865000	1147200000	1190800000	728280000	3
P02294;P02293	P02294;P02293	4;4	4;4	4;4	>sp|P02294|H2B2_YEAST Histone H2B.2 OS=Saccharomyces cerevisiae (strain ATCC 204508 / S288c) OX=559292 GN=HTB2 PE=1 SV=2;>sp|P02293|H2B1_YEAST Histone H2B.1 OS=Saccharomyces cerevisiae (strain ATCC 204508 / S288c) OX=559292 GN=HTB1 PE=1 SV=2	2	4	4	4	4	4	3	4	4	3	4	4	3	26	26	26	14.237	131	131;131	3.33		5		10	0	20.215	By MS/MS	By MS/MS	By MS/MS	26	26	19.1	17082000000	7934100000	7675800000	1472400000	1708200000	793410000	767580000	147240000	6405600000	5483300000	4014400000	4
P02309	P02309	6	6	6	>sp|P02309|H4_YEAST Histone H4 OS=Saccharomyces cerevisiae (strain ATCC 204508 / S288c) OX=559292 GN=HHF1 PE=1 SV=2	1	6	6	6	6	6	6	6	6	6	6	6	6	42.7	42.7	42.7	11.368	103	103	2.32	15	18	8	12	0	39.564	By MS/MS	By MS/MS	By MS/MS	42.7	42.7	42.7	37558000000	15148000000	12076000000	10334000000	6259700000	2524700000	2012700000	1722400000	15919000000	10998000000	10090000000	11
P02381	P02381	2	2	2	>sp|P02381|RMAR_YEAST Ribosomal protein VAR1, mitochondrial OS=Saccharomyces cerevisiae (strain ATCC 204508 / S288c) OX=559292 GN=VAR1 PE=1 SV=3	1	2	2	2	1	1	2	1	1	2	1	1	2	6.3	6.3	6.3	47.123	398	398	3.5		1		3	0.0043668	1.4994	By matching	By MS/MS	By MS/MS	4.5	4.5	6.3	70390000	13672000	28873000	27844000	3199500	621480	1312400	1265600	0	0	30427000	0
P02400	P02400	3	3	3	>sp|P02400|RLA4_YEAST 60S acidic ribosomal protein P2-beta OS=Saccharomyces cerevisiae (strain ATCC 204508 / S288c) OX=559292 GN=RPP2B PE=1 SV=2	1	3	3	3	3	3	3	3	3	3	3	3	3	41.8	41.8	41.8	11.05	110	110	2.96	4	4	9	11	0	39.158	By MS/MS	By MS/MS	By MS/MS	41.8	41.8	41.8	27404000000	11286000000	7329200000	8788700000	4567300000	1881000000	1221500000	1464800000	8702300000	5905400000	9370700000	7
P02406	P02406	9	9	9	>sp|P02406|RL28_YEAST 60S ribosomal protein L28 OS=Saccharomyces cerevisiae (strain ATCC 204508 / S288c) OX=559292 GN=RPL28 PE=1 SV=3	1	9	9	9	8	8	9	8	8	9	8	8	9	51	51	51	16.721	149	149	2.55	16	18	22	17	0	16.784	By MS/MS	By MS/MS	By MS/MS	44.3	44.3	51	49105000000	21749000000	14932000000	12425000000	5456100000	2416500000	1659100000	1380500000	20008000000	13179000000	13622000000	20
P14127;P02407	P14127;P02407	9;9	9;9	9;9	>sp|P14127|RS17B_YEAST 40S ribosomal protein S17-B OS=Saccharomyces cerevisiae (strain ATCC 204508 / S288c) OX=559292 GN=RPS17B PE=1 SV=1;>sp|P02407|RS17A_YEAST 40S ribosomal protein S17-A OS=Saccharomyces cerevisiae (strain ATCC 204508 / S288c) OX=559292	2	9	9	9	9	9	9	9	9	9	9	9	9	54.4	54.4	54.4	15.803	136	136;136	2.05	34	17	16	11	0	203.71	By MS/MS	By MS/MS	By MS/MS	54.4	54.4	54.4	70396000000	30517000000	22633000000	17246000000	11733000000	5086200000	3772100000	2874400000	28364000000	19429000000	16390000000	23
P02557	P02557	10	10	10	>sp|P02557|TBB_YEAST Tubulin beta chain OS=Saccharomyces cerevisiae (strain ATCC 204508 / S288c) OX=559292 GN=TUB2 PE=1 SV=2	1	10	10	10	9	10	10	9	10	10	9	10	10	24.3	24.3	24.3	50.922	457	457	2.4	18	10	9	15	0	93.396	By MS/MS	By MS/MS	By MS/MS	21	24.3	24.3	5076900000	1834900000	1738500000	1503400000	338460000	122330000	115900000	100230000	1587000000	1501300000	1412900000	15
P02829	P02829	20	4	4	>sp|P02829|HSP82_YEAST ATP-dependent molecular chaperone HSP82 OS=Saccharomyces cerevisiae (strain ATCC 204508 / S288c) OX=559292 GN=HSP82 PE=1 SV=1	1	20	4	4	20	19	18	4	4	3	4	4	3	26.9	5.6	5.6	81.405	709	709	2.04	14	3	1	7	0	11.679	By MS/MS	By MS/MS	By MS/MS	26.9	26.9	25.5	3541400000	1057700000	1587800000	895850000	98372000	29382000	44106000	24885000	893440000	1746700000	680310000	6
P02992	P02992	17	17	17	>sp|P02992|EFTU_YEAST Elongation factor Tu, mitochondrial OS=Saccharomyces cerevisiae (strain ATCC 204508 / S288c) OX=559292 GN=TUF1 PE=1 SV=1	1	17	17	17	16	15	17	16	15	17	16	15	17	48.1	48.1	48.1	47.972	437	437	2.29	20	32	13	15	0	150.93	By MS/MS	By MS/MS	By MS/MS	46	46	48.1	8773100000	3653400000	2802400000	2317300000	365540000	152230000	116770000	96552000	3455400000	2897700000	2143300000	21
P02994	P02994	22	22	22	>sp|P02994|EF1A_YEAST Elongation factor 1-alpha OS=Saccharomyces cerevisiae (strain ATCC 204508 / S288c) OX=559292 GN=TEF1 PE=1 SV=1	1	22	22	22	21	19	18	21	19	18	21	19	18	56.3	56.3	56.3	50.032	458	458	2.56	120	59	85	128	0	323.31	By MS/MS	By MS/MS	By MS/MS	54.8	45.9	40.8	714000000000	271250000000	243430000000	199320000000	32455000000	12330000000	11065000000	9059800000	236310000000	224310000000	169100000000	136
P03871	P03871	4	4	4	>sp|P03871|REP1_YEAST Partitioning protein REP1 OS=Saccharomyces cerevisiae (strain ATCC 204508 / S288c) OX=559292 GN=REP1 PE=1 SV=1	1	4	4	4	4	4	4	4	4	4	4	4	4	9.9	9.9	9.9	43.231	373	373	3.18	3	3	3	13	0	14.009	By MS/MS	By MS/MS	By MS/MS	9.9	9.9	9.9	593470000	222730000	200550000	170190000	29673000	11137000	10027000	8509600	155930000	146620000	134720000	5
P03872	P03872	8	8	8	>sp|P03872|REP2_YEAST Partitioning protein REP2 OS=Saccharomyces cerevisiae (strain ATCC 204508 / S288c) OX=559292 GN=REP2 PE=1 SV=1	1	8	8	8	8	8	8	8	8	8	8	8	8	30.4	30.4	30.4	33.196	296	296	2.48	3	19	3	8	0	32.183	By MS/MS	By MS/MS	By MS/MS	30.4	30.4	30.4	1527700000	552510000	520590000	454640000	101850000	36834000	34706000	30310000	512300000	385850000	540530000	11
P03874	P03874	3	3	3	>sp|P03874|CBP2_YEAST Cytochrome B pre-mRNA-processing protein 2 OS=Saccharomyces cerevisiae (strain ATCC 204508 / S288c) OX=559292 GN=CBP2 PE=1 SV=2	1	3	3	3	2	2	3	2	2	3	2	2	3	7.3	7.3	7.3	73.86	630	630	2.86	1	2	1	3	0	3.6023	By MS/MS	By matching	By MS/MS	5.6	5.6	7.3	34844000	15138000	5116600	14590000	1088900	473050	159890	455930	13377000	7788800	11391000	2
P03965	P03965	28	27	27	>sp|P03965|CARB_YEAST Carbamoyl-phosphate synthase arginine-specific large chain OS=Saccharomyces cerevisiae (strain ATCC 204508 / S288c) OX=559292 GN=CPA2 PE=1 SV=1	1	28	27	27	25	25	27	24	24	26	24	24	26	30.6	29.5	29.5	123.91	1118	1118	2.23	32	41	18	20	0	238.78	By MS/MS	By MS/MS	By MS/MS	28.3	28.9	30	7356400000	2019400000	1789700000	3547300000	129060000	35428000	31398000	62234000	1558800000	1726500000	3808600000	21
P04037	P04037	5	5	5	>sp|P04037|COX4_YEAST Cytochrome c oxidase subunit 4, mitochondrial OS=Saccharomyces cerevisiae (strain ATCC 204508 / S288c) OX=559292 GN=COX4 PE=1 SV=1	1	5	5	5	5	5	5	5	5	5	5	5	5	56.8	56.8	56.8	17.142	155	155	2.4	3	9	13		0	51.777	By MS/MS	By MS/MS	By MS/MS	56.8	56.8	56.8	3436700000	656320000	1194900000	1585400000	429580000	82040000	149370000	198170000	445970000	1210100000	1847500000	7
P04046	P04046	19	19	19	>sp|P04046|PUR1_YEAST Amidophosphoribosyltransferase OS=Saccharomyces cerevisiae (strain ATCC 204508 / S288c) OX=559292 GN=ADE4 PE=1 SV=2	1	19	19	19	18	18	18	18	18	18	18	18	18	38.4	38.4	38.4	56.719	510	510	2.9	2	32	49	25	0	213.6	By MS/MS	By MS/MS	By MS/MS	38.4	38.4	36.1	9188200000	4483400000	2552500000	2152300000	306270000	149450000	85085000	71743000	3623600000	2254900000	2343200000	30
P04050	P04050	39	39	39	>sp|P04050|RPB1_YEAST DNA-directed RNA polymerase II subunit RPB1 OS=Saccharomyces cerevisiae (strain ATCC 204508 / S288c) OX=559292 GN=RPO21 PE=1 SV=2	1	39	39	39	34	35	34	34	35	34	34	35	34	25	25	25	191.61	1733	1733	2.43	37	51	53	28	0	303.34	By MS/MS	By MS/MS	By MS/MS	22.3	23.4	23.6	7192100000	3381600000	2161200000	1649300000	88792000	41748000	26681000	20362000	2738000000	2161300000	1600800000	44
P04051	P04051	19	19	19	>sp|P04051|RPC1_YEAST DNA-directed RNA polymerase III subunit RPC1 OS=Saccharomyces cerevisiae (strain ATCC 204508 / S288c) OX=559292 GN=RPO31 PE=1 SV=1	1	19	19	19	17	15	15	17	15	15	17	15	15	14.9	14.9	14.9	162.3	1460	1460	2.8	6	12	18	14	0	42.367	By MS/MS	By MS/MS	By MS/MS	12.9	12.3	12.7	859070000	396050000	288980000	174040000	9762100	4500500	3283900	1977700	309190000	220380000	256890000	15
P04076	P04076	14	14	14	>sp|P04076|ARLY_YEAST Argininosuccinate lyase OS=Saccharomyces cerevisiae (strain ATCC 204508 / S288c) OX=559292 GN=ARG4 PE=1 SV=2	1	14	14	14	11	11	14	11	11	14	11	11	14	29.2	29.2	29.2	51.989	463	463	2.51	4	25	17	7	0	71.509	By MS/MS	By MS/MS	By MS/MS	25.7	25.7	29.2	4762900000	438080000	1246000000	3078800000	176400000	16225000	46148000	114030000	615420000	1645300000	2796700000	7
P04147	P04147	20	20	20	>sp|P04147|PABP_YEAST Polyadenylate-binding protein, cytoplasmic and nuclear OS=Saccharomyces cerevisiae (strain ATCC 204508 / S288c) OX=559292 GN=PAB1 PE=1 SV=4	1	20	20	20	19	20	20	19	20	20	19	20	20	34.5	34.5	34.5	64.343	577	577	2.31	37	33	27	24	0	148.64	By MS/MS	By MS/MS	By MS/MS	33.6	34.5	34.5	30558000000	13565000000	9580400000	7412500000	954940000	423910000	299390000	231640000	11726000000	9013600000	7806500000	34
P04161	P04161	4	4	4	>sp|P04161|PUR3_YEAST Phosphoribosylglycinamide formyltransferase OS=Saccharomyces cerevisiae (strain ATCC 204508 / S288c) OX=559292 GN=ADE8 PE=1 SV=1	1	4	4	4	4	4	4	4	4	4	4	4	4	22.9	22.9	22.9	23.54	214	214	2.17	8		9	1	0	21.972	By MS/MS	By MS/MS	By MS/MS	22.9	22.9	22.9	1010200000	427950000	308150000	274150000	101020000	42795000	30815000	27415000	364900000	287380000	326360000	6
P04449	P04449	4	4	2	>sp|P04449|RL24A_YEAST 60S ribosomal protein L24-A OS=Saccharomyces cerevisiae (strain ATCC 204508 / S288c) OX=559292 GN=RPL24A PE=1 SV=1	1	4	4	2	4	4	4	4	4	4	2	2	2	16.8	16.8	7.7	17.613	155	155	3.14	3	9	4	20	0	20.789	By MS/MS	By MS/MS	By MS/MS	16.8	16.8	16.8	24065000000	11906000000	3926100000	8232800000	4813000000	2381300000	785210000	1646600000	6673000000	7568200000	6820800000	9
P04456	P04456	6	6	6	>sp|P04456|RL25_YEAST 60S ribosomal protein L25 OS=Saccharomyces cerevisiae (strain ATCC 204508 / S288c) OX=559292 GN=RPL25 PE=1 SV=4	1	6	6	6	6	4	5	6	4	5	6	4	5	41.5	41.5	41.5	15.757	142	142	2	16	8	14	1	0	46.309	By MS/MS	By MS/MS	By MS/MS	41.5	32.4	41.5	30643000000	12870000000	10376000000	7397100000	6128500000	2574000000	2075200000	1479400000	12173000000	8747300000	5487700000	13
P04710	P04710	3	3	3	>sp|P04710|ADT1_YEAST ADP,ATP carrier protein 1 OS=Saccharomyces cerevisiae (strain ATCC 204508 / S288c) OX=559292 GN=AAC1 PE=1 SV=1	1	3	3	3	2	2	3	2	2	3	2	2	3	8.7	8.7	8.7	34.12	309	309	1.5	7	7			0	3.8806	By MS/MS	By MS/MS	By MS/MS	5.8	5.8	8.7	3617300000	1157300000	1100300000	1359600000	190380000	60911000	57912000	71560000	1287700000	1187800000	1170000000	2
P04786	P04786	7	7	7	>sp|P04786|TOP1_YEAST DNA topoisomerase 1 OS=Saccharomyces cerevisiae (strain ATCC 204508 / S288c) OX=559292 GN=TOP1 PE=1 SV=2	1	7	7	7	7	7	7	7	7	7	7	7	7	8.7	8.7	8.7	89.994	769	769	2.78	3	7	10	7	0	10.977	By MS/MS	By MS/MS	By MS/MS	8.7	8.7	8.7	386720000	149180000	94199000	143340000	8228100	3174000	2004200	3049800	138410000	99906000	129750000	4
P04801	P04801	21	21	21	>sp|P04801|SYTC_YEAST Threonine--tRNA ligase, cytoplasmic OS=Saccharomyces cerevisiae (strain ATCC 204508 / S288c) OX=559292 GN=THS1 PE=1 SV=2	1	21	21	21	20	21	21	20	21	21	20	21	21	31.2	31.2	31.2	84.519	734	734	2.49	30	32	29	30	0	130.46	By MS/MS	By MS/MS	By MS/MS	30.1	31.2	31.2	23527000000	8746200000	8389900000	6391300000	619140000	230160000	220790000	168190000	7914200000	8240400000	5832000000	34
P04802	P04802	22	22	22	>sp|P04802|SYDC_YEAST Aspartate--tRNA ligase, cytoplasmic OS=Saccharomyces cerevisiae (strain ATCC 204508 / S288c) OX=559292 GN=DPS1 PE=1 SV=3	1	22	22	22	20	20	21	20	20	21	20	20	21	42.9	42.9	42.9	63.515	557	557	2.7	14	45	27	36	0	198.72	By MS/MS	By MS/MS	By MS/MS	39.9	39.9	41.1	23156000000	9077500000	7559800000	6519200000	723640000	283670000	236240000	203720000	7911300000	7407300000	6815800000	28
P04803	P04803	2	2	2	>sp|P04803|SYWM_YEAST Tryptophan--tRNA ligase, mitochondrial OS=Saccharomyces cerevisiae (strain ATCC 204508 / S288c) OX=559292 GN=MSW1 PE=1 SV=2	1	2	2	2	1	0	2	1	0	2	1	0	2	6.9	6.9	6.9	43.015	379	379	1.67	2		1		0	8.998	By MS/MS	By matching	By MS/MS	4.5	0	6.9	52600000	28348000	0	24252000	2768400	1492000	0	1276400	0	0	27113000	1
P04806	P04806	21	21	20	>sp|P04806|HXKA_YEAST Hexokinase-1 OS=Saccharomyces cerevisiae (strain ATCC 204508 / S288c) OX=559292 GN=HXK1 PE=1 SV=2	1	21	21	20	20	21	19	20	21	19	19	20	18	53.4	53.4	51.8	53.738	485	485	2.57	38	31	52	38	0	323.31	By MS/MS	By MS/MS	By MS/MS	51.8	53.4	48.5	65193000000	17325000000	34415000000	13453000000	2414600000	641670000	1274600000	498250000	15036000000	36066000000	10002000000	38
P04807	P04807	16	15	15	>sp|P04807|HXKB_YEAST Hexokinase-2 OS=Saccharomyces cerevisiae (strain ATCC 204508 / S288c) OX=559292 GN=HXK2 PE=1 SV=4	1	16	15	15	16	16	15	15	15	14	15	15	14	46.5	44.9	44.9	53.942	486	486	2.6	38	43	62	44	0	206.27	By MS/MS	By MS/MS	By MS/MS	46.5	46.5	46.3	54605000000	21364000000	20230000000	13011000000	2022400000	791250000	749270000	481880000	18015000000	16916000000	13449000000	56
P04819	P04819	7	7	7	>sp|P04819|DNLI1_YEAST DNA ligase 1 OS=Saccharomyces cerevisiae (strain ATCC 204508 / S288c) OX=559292 GN=CDC9 PE=1 SV=2	1	7	7	7	7	6	7	7	6	7	7	6	7	10.7	10.7	10.7	84.827	755	755	2.85	3	3	8	6	0	16.827	By MS/MS	By MS/MS	By MS/MS	10.7	9.5	10.7	477150000	200990000	145400000	130760000	14034000	5911500	4276600	3845800	159850000	145390000	138950000	5
P04821	P04821	2	2	2	>sp|P04821|CDC25_YEAST Cell division control protein 25 OS=Saccharomyces cerevisiae (strain ATCC 204508 / S288c) OX=559292 GN=CDC25 PE=1 SV=1	1	2	2	2	1	1	2	1	1	2	1	1	2	1.1	1.1	1.1	179.09	1589	1589	3.25			3	1	0.007855	1.1726	By MS/MS	By MS/MS	By MS/MS	0.6	0.6	1.1	22392000	8033600	6231300	8127200	319890	114770	89018	116100	0	0	8988800	1
P04840	P04840	15	15	15	>sp|P04840|VDAC1_YEAST Mitochondrial outer membrane protein porin 1 OS=Saccharomyces cerevisiae (strain ATCC 204508 / S288c) OX=559292 GN=POR1 PE=1 SV=4	1	15	15	15	15	15	15	15	15	15	15	15	15	63.3	63.3	63.3	30.428	283	283	2.77	22	18	22	39	0	228.21	By MS/MS	By MS/MS	By MS/MS	63.3	63.3	63.3	50249000000	14100000000	22360000000	13789000000	3140600000	881240000	1397500000	861840000	11308000000	20525000000	15611000000	19
P04912;P04911	P04912;P04911	3;3	2;2	2;2	>sp|P04912|H2A2_YEAST Histone H2A.2 OS=Saccharomyces cerevisiae (strain ATCC 204508 / S288c) OX=559292 GN=HTA2 PE=1 SV=2;>sp|P04911|H2A1_YEAST Histone H2A.1 OS=Saccharomyces cerevisiae (strain ATCC 204508 / S288c) OX=559292 GN=HTA1 PE=1 SV=2	2	3	2	2	2	3	2	1	2	1	1	2	1	17.4	12.1	12.1	13.989	132	132;132	1.67	3	2	1		0.001601	1.7856	By MS/MS	By MS/MS	By MS/MS	12.1	17.4	12.1	3089200000	942220000	920770000	1226200000	617840000	188440000	184150000	245240000	0	0	1336500000	2
P05030;P19657	P05030;P19657	26;17	26;17	26;17	>sp|P05030|PMA1_YEAST Plasma membrane ATPase 1 OS=Saccharomyces cerevisiae (strain ATCC 204508 / S288c) OX=559292 GN=PMA1 PE=1 SV=2;>sp|P19657|PMA2_YEAST Plasma membrane ATPase 2 OS=Saccharomyces cerevisiae (strain ATCC 204508 / S288c) OX=559292 GN=PMA2 PE	2	26	26	26	26	23	25	26	23	25	26	23	25	28.2	28.2	28.2	99.618	918	918;947	2.53	65	64	44	77	0	323.31	By MS/MS	By MS/MS	By MS/MS	28.2	26.8	27.6	121200000000	37248000000	42941000000	41007000000	4039900000	1241600000	1431400000	1366900000	38850000000	34324000000	35161000000	74
P05066	P05066	3	3	3	>sp|P05066|PHR_YEAST Deoxyribodipyrimidine photo-lyase, mitochondrial OS=Saccharomyces cerevisiae (strain ATCC 204508 / S288c) OX=559292 GN=PHR1 PE=1 SV=1	1	3	3	3	2	3	3	2	3	3	2	3	3	6.7	6.7	6.7	66.273	565	565	3.5		2		6	0	8.6726	By MS/MS	By MS/MS	By MS/MS	5.1	6.7	6.7	93393000	19433000	44527000	29433000	2594200	539800	1236900	817590	27426000	32599000	26002000	1
P05150	P05150	7	7	7	>sp|P05150|OTC_YEAST Ornithine carbamoyltransferase OS=Saccharomyces cerevisiae (strain ATCC 204508 / S288c) OX=559292 GN=ARG3 PE=1 SV=1	1	7	7	7	0	5	7	0	5	7	0	5	7	24.3	24.3	24.3	37.845	338	338	2.75	4	4		8	0	22.777	By matching	By matching	By MS/MS	0	20.4	24.3	488360000	0	34305000	454050000	27131000	0	1905800	25225000	0	36976000	481360000	0
P05317	P05317	9	9	9	>sp|P05317|RLA0_YEAST 60S acidic ribosomal protein P0 OS=Saccharomyces cerevisiae (strain ATCC 204508 / S288c) OX=559292 GN=RPP0 PE=1 SV=2	1	9	9	9	9	9	9	9	9	9	9	9	9	32.1	32.1	32.1	33.717	312	312	2.83	20	16	17	40	0	136.74	By MS/MS	By MS/MS	By MS/MS	32.1	32.1	32.1	112650000000	52148000000	37472000000	23032000000	9387700000	4345600000	3122700000	1919400000	41378000000	31213000000	22836000000	29
P05319	P05319	2	2	2	>sp|P05319|RLA2_YEAST 60S acidic ribosomal protein P2-alpha OS=Saccharomyces cerevisiae (strain ATCC 204508 / S288c) OX=559292 GN=RPP2A PE=1 SV=1	1	2	2	2	2	2	2	2	2	2	2	2	2	28.3	28.3	28.3	10.746	106	106	2.6	5	3	7	5	0	68.8	By MS/MS	By MS/MS	By MS/MS	28.3	28.3	28.3	19788000000	8206600000	5550300000	6031400000	3298000000	1367800000	925050000	1005200000	7582000000	7888100000	3928100000	5
P05373	P05373	9	9	9	>sp|P05373|HEM2_YEAST Delta-aminolevulinic acid dehydratase OS=Saccharomyces cerevisiae (strain ATCC 204508 / S288c) OX=559292 GN=HEM2 PE=1 SV=2	1	9	9	9	9	9	8	9	9	8	9	9	8	34.2	34.2	34.2	37.74	342	342	2.78	6	4	13	9	0	33.235	By MS/MS	By MS/MS	By MS/MS	34.2	34.2	31.3	2444600000	928980000	956910000	558670000	143800000	54646000	56289000	32863000	734260000	935920000	610900000	6
P05374	P05374	8	8	8	>sp|P05374|CHO2_YEAST Phosphatidylethanolamine N-methyltransferase OS=Saccharomyces cerevisiae (strain ATCC 204508 / S288c) OX=559292 GN=CHO2 PE=1 SV=1	1	8	8	8	8	8	7	8	8	7	8	8	7	10.5	10.5	10.5	101.2	869	869	2.03	10	11	7	2	0	20.176	By MS/MS	By MS/MS	By MS/MS	10.5	10.5	9.7	931590000	365060000	363050000	203480000	20702000	8112500	8067800	4521800	363300000	236420000	278100000	6
P05375	P05375	1	1	1	>sp|P05375|PLMT_YEAST Phosphatidyl-N-methylethanolamine N-methyltransferase OS=Saccharomyces cerevisiae (strain ATCC 204508 / S288c) OX=559292 GN=OPI3 PE=1 SV=1	1	1	1	1	1	1	1	1	1	1	1	1	1	7.3	7.3	7.3	23.15	206	206	2		3			0	3.8519	By matching	By MS/MS	By MS/MS	7.3	7.3	7.3	41726000	9067200	13397000	19262000	4172600	906720	1339700	1926200	0	0	21648000	0
P05453	P05453	14	14	14	>sp|P05453|ERF3_YEAST Eukaryotic peptide chain release factor GTP-binding subunit OS=Saccharomyces cerevisiae (strain ATCC 204508 / S288c) OX=559292 GN=SUP35 PE=1 SV=1	1	14	14	14	14	13	13	14	13	13	14	13	13	21.9	21.9	21.9	76.55	685	685	2.37	10	40	35	4	0	116.8	By MS/MS	By MS/MS	By MS/MS	21.9	20.9	20.9	6129200000	2721700000	1800200000	1607300000	204310000	90725000	60005000	53578000	2055400000	1852700000	1617100000	21
P05626	P05626	8	8	8	>sp|P05626|ATPF_YEAST ATP synthase subunit 4, mitochondrial OS=Saccharomyces cerevisiae (strain ATCC 204508 / S288c) OX=559292 GN=ATP4 PE=1 SV=2	1	8	8	8	8	8	8	8	8	8	8	8	8	29.5	29.5	29.5	26.925	244	244	1.97	9	15	8		0	141.69	By MS/MS	By MS/MS	By MS/MS	29.5	29.5	29.5	2017200000	648670000	782900000	585640000	144090000	46333000	55921000	41831000	579940000	732650000	686240000	9
P05694	P05694	28	28	28	>sp|P05694|METE_YEAST 5-methyltetrahydropteroyltriglutamate--homocysteine methyltransferase OS=Saccharomyces cerevisiae (strain ATCC 204508 / S288c) OX=559292 GN=MET6 PE=1 SV=4	1	28	28	28	28	28	28	28	28	28	28	28	28	44.1	44.1	44.1	85.859	767	767	2.47	50	73	55	51	0	200.45	By MS/MS	By MS/MS	By MS/MS	44.1	44.1	44.1	65257000000	11765000000	25832000000	27660000000	1517600000	273600000	600740000	643270000	10355000000	23300000000	29017000000	52
Q12213;P05737	Q12213;P05737	11;11	11;11	11;11	>sp|Q12213|RL7B_YEAST 60S ribosomal protein L7-B OS=Saccharomyces cerevisiae (strain ATCC 204508 / S288c) OX=559292 GN=RPL7B PE=1 SV=3;>sp|P05737|RL7A_YEAST 60S ribosomal protein L7-A OS=Saccharomyces cerevisiae (strain ATCC 204508 / S288c) OX=559292 GN=RP	2	11	11	11	10	10	11	10	10	11	10	10	11	41	41	41	27.696	244	244;244	2.32	43	19	28	26	0	280.97	By MS/MS	By MS/MS	By MS/MS	38.1	38.1	41	69001000000	29871000000	20688000000	18442000000	5750100000	2489200000	1724000000	1536800000	32958000000	15217000000	16101000000	28
P05738;P51401	P05738;P51401	7;6	7;6	7;6	>sp|P05738|RL9A_YEAST 60S ribosomal protein L9-A OS=Saccharomyces cerevisiae (strain ATCC 204508 / S288c) OX=559292 GN=RPL9A PE=1 SV=2;>sp|P51401|RL9B_YEAST 60S ribosomal protein L9-B OS=Saccharomyces cerevisiae (strain ATCC 204508 / S288c) OX=559292 GN=RP	2	7	7	7	7	7	7	7	7	7	7	7	7	37.7	37.7	37.7	21.569	191	191;191	2.4	17	15	20	11	0	52.177	By MS/MS	By MS/MS	By MS/MS	37.7	37.7	37.7	60231000000	25856000000	19859000000	14517000000	6023100000	2585600000	1985900000	1451700000	27590000000	16031000000	9166900000	17
P05739	P05739	9	9	4	>sp|P05739|RL6B_YEAST 60S ribosomal protein L6-B OS=Saccharomyces cerevisiae (strain ATCC 204508 / S288c) OX=559292 GN=RPL6B PE=1 SV=4	1	9	9	4	9	8	8	9	8	8	4	3	3	43.2	43.2	23.9	19.986	176	176	2.4	21	3	11	15	0	52.413	By MS/MS	By MS/MS	By MS/MS	43.2	36.4	38.1	35535000000	16528000000	12681000000	6325700000	3230500000	1502500000	1152900000	575070000	16332000000	9856300000	7923600000	16
P05740	P05740	8	1	1	>sp|P05740|RL17A_YEAST 60S ribosomal protein L17-A OS=Saccharomyces cerevisiae (strain ATCC 204508 / S288c) OX=559292 GN=RPL17A PE=1 SV=4	1	8	1	1	7	8	8	1	1	1	1	1	1	50.5	5.4	5.4	20.549	184	184	2.55		6	4	1	0	35.881	By MS/MS	By MS/MS	By MS/MS	43.5	50.5	50.5	23721000000	11237000000	6630000000	5853800000	3388700000	1605300000	947140000	836260000	9708500000	6555200000	6646100000	2
P05743	P05743	6	2	2	>sp|P05743|RL26A_YEAST 60S ribosomal protein L26-A OS=Saccharomyces cerevisiae (strain ATCC 204508 / S288c) OX=559292 GN=RPL26A PE=1 SV=3	1	6	2	2	6	6	6	2	2	2	2	2	2	33.9	8.7	8.7	14.234	127	127	1.5	5	5			0	4.8191	By MS/MS	By MS/MS	By MS/MS	33.9	33.9	33.9	4156600000	2701400000	637380000	817790000	692760000	450230000	106230000	136300000	2333100000	701930000	819320000	4
P05744	P05744	5	5	1	>sp|P05744|RL33A_YEAST 60S ribosomal protein L33-A OS=Saccharomyces cerevisiae (strain ATCC 204508 / S288c) OX=559292 GN=RPL33A PE=1 SV=3	1	5	5	1	5	5	5	5	5	5	1	1	1	39.3	39.3	15	12.154	107	107	2.91	6	7	17	15	0	18.292	By MS/MS	By MS/MS	By MS/MS	39.3	39.3	39.3	36202000000	16125000000	9962200000	10114000000	7240400000	3225100000	1992400000	2022900000	13229000000	10348000000	9554900000	13
P05745	P05745	5	1	1	>sp|P05745|RL36A_YEAST 60S ribosomal protein L36-A OS=Saccharomyces cerevisiae (strain ATCC 204508 / S288c) OX=559292 GN=RPL36A PE=1 SV=3	1	5	1	1	5	5	5	1	1	1	1	1	1	40	10	10	11.124	100	100	3.5			3	3	0.0064358	1.3314	By MS/MS	By matching	By matching	40	40	40	578610000	457230000	70989000	50394000	144650000	114310000	17747000	12598000	295390000	0	0	4
P05747	P05747	1	1	1	>sp|P05747|RL29_YEAST 60S ribosomal protein L29 OS=Saccharomyces cerevisiae (strain ATCC 204508 / S288c) OX=559292 GN=RPL29 PE=1 SV=3	1	1	1	1	1	1	1	1	1	1	1	1	1	13.6	13.6	13.6	6.6687	59	59	4				3	0.0098714	1.0596	By MS/MS	By MS/MS	By MS/MS	13.6	13.6	13.6	13626000	4877200	5074200	3674800	6813200	2438600	2537100	1837400	0	0	3902500	1
P05748	P05748	7	7	1	>sp|P05748|RL15A_YEAST 60S ribosomal protein L15-A OS=Saccharomyces cerevisiae (strain ATCC 204508 / S288c) OX=559292 GN=RPL15A PE=1 SV=3	1	7	7	1	6	6	7	6	6	7	1	1	1	37.3	37.3	4.9	24.422	204	204	2.68	17	15	13	26	0	76.277	By MS/MS	By MS/MS	By MS/MS	32.8	32.8	37.3	58659000000	25738000000	16629000000	16292000000	7332400000	3217300000	2078600000	2036500000	23322000000	15246000000	16644000000	19
P05749;P56628	P05749	3;1	3;1	3;1	>sp|P05749|RL22A_YEAST 60S ribosomal protein L22-A OS=Saccharomyces cerevisiae (strain ATCC 204508 / S288c) OX=559292 GN=RPL22A PE=1 SV=3	2	3	3	3	3	3	3	3	3	3	3	3	3	47.1	47.1	47.1	13.693	121	121;122	3.92			1	11	0	75.14	By MS/MS	By MS/MS	By MS/MS	47.1	47.1	47.1	7003400000	3594700000	2279100000	1129500000	1400700000	718950000	455830000	225900000	1784400000	2559600000	1479500000	4
P05750	P05750	11	11	11	>sp|P05750|RS3_YEAST 40S ribosomal protein S3 OS=Saccharomyces cerevisiae (strain ATCC 204508 / S288c) OX=559292 GN=RPS3 PE=1 SV=5	1	11	11	11	11	10	10	11	10	10	11	10	10	49.6	49.6	49.6	26.502	240	240	2.4	16	42	33	12	0	136.88	By MS/MS	By MS/MS	By MS/MS	49.6	46.7	46.7	78894000000	32592000000	23033000000	23269000000	4930900000	2037000000	1439600000	1454300000	31338000000	19538000000	20832000000	24
P05755;O13516	P05755;O13516	12;11	12;11	12;11	>sp|P05755|RS9B_YEAST 40S ribosomal protein S9-B OS=Saccharomyces cerevisiae (strain ATCC 204508 / S288c) OX=559292 GN=RPS9B PE=1 SV=4;>sp|O13516|RS9A_YEAST 40S ribosomal protein S9-A OS=Saccharomyces cerevisiae (strain ATCC 204508 / S288c) OX=559292 GN=RP	2	12	12	12	12	11	11	12	11	11	12	11	11	44.1	44.1	44.1	22.298	195	195;197	2.57	26	27	20	33	0	132.23	By MS/MS	By MS/MS	By MS/MS	44.1	42.6	42.6	82990000000	35084000000	22224000000	25682000000	8299000000	3508400000	2222400000	2568200000	31516000000	22987000000	22505000000	26
P05756	P05756	6	6	6	>sp|P05756|RS13_YEAST 40S ribosomal protein S13 OS=Saccharomyces cerevisiae (strain ATCC 204508 / S288c) OX=559292 GN=RPS13 PE=1 SV=3	1	6	6	6	6	6	5	6	6	5	6	6	5	45.7	45.7	45.7	17.029	151	151	2.41	16	14	18	11	0	15.543	By MS/MS	By MS/MS	By MS/MS	45.7	45.7	34.4	28475000000	10115000000	8599700000	9760400000	3163900000	1123800000	955530000	1084500000	10948000000	8382400000	8435200000	19
P05759;P0CG63	P05759	5;2	5;2	3;0	>sp|P05759|RS31_YEAST Ubiquitin-40S ribosomal protein S31 OS=Saccharomyces cerevisiae (strain ATCC 204508 / S288c) OX=559292 GN=RPS31 PE=1 SV=3	2	5	5	3	5	5	5	5	5	5	3	3	3	28.9	28.9	17.1	17.216	152	152;381	2.67	12	4	13	14	0	52.615	By MS/MS	By MS/MS	By MS/MS	28.9	28.9	28.9	101670000000	39370000000	30854000000	31449000000	16946000000	6561700000	5142300000	5241600000	37698000000	28399000000	32053000000	15
P05986	P05986	4	2	2	>sp|P05986|KAPC_YEAST cAMP-dependent protein kinase type 3 OS=Saccharomyces cerevisiae (strain ATCC 204508 / S288c) OX=559292 GN=TPK3 PE=1 SV=2	1	4	2	2	4	4	3	2	2	1	2	2	1	10.3	6	6	45.977	398	398	3.6			2	3	0.00034014	2.4819	By MS/MS	By MS/MS	By MS/MS	10.3	10.3	6.8	69202000	28896000	27184000	13122000	3642200	1520900	1430700	690620	25867000	19294000	0	2
P06100	P06100	3	3	3	>sp|P06100|NOT2_YEAST General negative regulator of transcription subunit 2 OS=Saccharomyces cerevisiae (strain ATCC 204508 / S288c) OX=559292 GN=CDC36 PE=1 SV=1	1	3	3	3	3	3	3	3	3	3	3	3	3	16.2	16.2	16.2	22.362	191	191	1.6	7		3		0	10.618	By MS/MS	By MS/MS	By MS/MS	16.2	16.2	16.2	261560000	94789000	79471000	87298000	32695000	11849000	9933800	10912000	103050000	64468000	81308000	2
P06101	P06101	8	8	8	>sp|P06101|CDC37_YEAST Hsp90 co-chaperone Cdc37 OS=Saccharomyces cerevisiae (strain ATCC 204508 / S288c) OX=559292 GN=CDC37 PE=1 SV=2	1	8	8	8	8	8	8	8	8	8	8	8	8	23.7	23.7	23.7	58.384	506	506	2.28	12	19	7	9	0	72.533	By MS/MS	By MS/MS	By MS/MS	23.7	23.7	23.7	2107000000	803850000	717450000	585740000	78039000	29772000	26572000	21694000	636590000	733340000	603470000	12
P06102	P06102	12	12	12	>sp|P06102|NOT3_YEAST General negative regulator of transcription subunit 3 OS=Saccharomyces cerevisiae (strain ATCC 204508 / S288c) OX=559292 GN=NOT3 PE=1 SV=2	1	12	12	12	11	12	10	11	12	10	11	12	10	17.5	17.5	17.5	94.402	836	836	2.47	7	12	21	3	0	31.665	By MS/MS	By MS/MS	By MS/MS	15.4	17.5	14.6	546800000	219530000	166350000	160920000	14021000	5629100	4265400	4126100	208860000	148690000	175280000	9
P06103	P06103	15	15	15	>sp|P06103|EIF3B_YEAST Eukaryotic translation initiation factor 3 subunit B OS=Saccharomyces cerevisiae (strain ATCC 204508 / S288c) OX=559292 GN=PRT1 PE=1 SV=1	1	15	15	15	15	15	15	15	15	15	15	15	15	23.2	23.2	23.2	88.129	763	763	2.12	26	22	23	6	0	131.52	By MS/MS	By MS/MS	By MS/MS	23.2	23.2	23.2	6995700000	2904800000	2491900000	1599000000	170630000	70848000	60778000	39001000	2793800000	2146600000	1777800000	18
P06104	P06104	1	1	1	>sp|P06104|UBC2_YEAST Ubiquitin-conjugating enzyme E2 2 OS=Saccharomyces cerevisiae (strain ATCC 204508 / S288c) OX=559292 GN=RAD6 PE=1 SV=1	1	1	1	1	1	1	1	1	1	1	1	1	1	9.9	9.9	9.9	19.705	172	172	2.67		2	4		0	5.7301	By MS/MS	By MS/MS	By matching	9.9	9.9	9.9	249870000	120930000	62805000	66143000	83292000	40309000	20935000	22048000	104330000	0	75706000	2
P06105	P06105	39	39	39	>sp|P06105|SC160_YEAST Protein SCP160 OS=Saccharomyces cerevisiae (strain ATCC 204508 / S288c) OX=559292 GN=SCP160 PE=1 SV=3	1	39	39	39	34	38	38	34	38	38	34	38	38	33	33	33	134.81	1222	1222	2.39	67	42	45	51	0	272.32	By MS/MS	By MS/MS	By MS/MS	28.7	32	33	24720000000	8526400000	8812700000	7381100000	343340000	118420000	122400000	102510000	8109500000	8017900000	7389500000	51
P06115	P06115	6	6	6	>sp|P06115|CATT_YEAST Catalase T OS=Saccharomyces cerevisiae (strain ATCC 204508 / S288c) OX=559292 GN=CTT1 PE=1 SV=3	1	6	6	6	2	6	6	2	6	6	2	6	6	13	13	13	64.583	562	562	2.28	7	4	2	5	0	22.47	By MS/MS	By MS/MS	By MS/MS	4.1	13	13	262760000	7657200	109290000	145810000	9384300	273470	3903300	5207500	18960000	90900000	154390000	1
P06168	P06168	14	14	14	>sp|P06168|ILV5_YEAST Ketol-acid reductoisomerase, mitochondrial OS=Saccharomyces cerevisiae (strain ATCC 204508 / S288c) OX=559292 GN=ILV5 PE=1 SV=1	1	14	14	14	14	13	13	14	13	13	14	13	13	41.3	41.3	41.3	44.368	395	395	2.48	22	34	15	27	0	248.03	By MS/MS	By MS/MS	By MS/MS	41.3	41	38.5	34324000000	10551000000	9702200000	14071000000	1806500000	555290000	510640000	740590000	9310300000	9971100000	13867000000	25
P06169;P16467;Q07471	P06169	28;5;1	28;5;1	23;3;0	>sp|P06169|PDC1_YEAST Pyruvate decarboxylase isozyme 1 OS=Saccharomyces cerevisiae (strain ATCC 204508 / S288c) OX=559292 GN=PDC1 PE=1 SV=7	3	28	28	23	28	28	28	28	28	28	23	23	23	55.2	55.2	45.3	61.495	563	563;563;609	2.52	80	107	119	80	0	323.31	By MS/MS	By MS/MS	By MS/MS	55.2	55.2	55.2	682940000000	250140000000	212280000000	220520000000	24391000000	8933600000	7581600000	7875600000	237430000000	207160000000	189000000000	108
P06174	P06174	4	4	4	>sp|P06174|HEM4_YEAST Uroporphyrinogen-III synthase OS=Saccharomyces cerevisiae (strain ATCC 204508 / S288c) OX=559292 GN=HEM4 PE=1 SV=2	1	4	4	4	4	4	4	4	4	4	4	4	4	14.5	14.5	14.5	30.911	275	275	3.21	1	3	2	8	0	8.6239	By MS/MS	By MS/MS	By MS/MS	14.5	14.5	14.5	207790000	72540000	78897000	56349000	13852000	4836000	5259800	3756600	58187000	71534000	62306000	4
P06182	P06182	2	2	2	>sp|P06182|CCHL_YEAST Cytochrome c heme lyase OS=Saccharomyces cerevisiae (strain ATCC 204508 / S288c) OX=559292 GN=CYC3 PE=1 SV=1	1	2	2	2	2	2	2	2	2	2	2	2	2	6.3	6.3	6.3	30.081	269	269	2		9			0	6.7164	By MS/MS	By MS/MS	By MS/MS	6.3	6.3	6.3	123870000	47309000	37059000	39500000	9528200	3639200	2850700	3038400	42908000	37178000	42506000	3
P06197	P06197	4	4	4	>sp|P06197|PIS_YEAST CDP-diacylglycerol--inositol 3-phosphatidyltransferase OS=Saccharomyces cerevisiae (strain ATCC 204508 / S288c) OX=559292 GN=PIS1 PE=1 SV=1	1	4	4	4	4	4	4	4	4	4	4	4	4	23.6	23.6	23.6	24.823	220	220	3.73			4	11	0	45.401	By MS/MS	By MS/MS	By MS/MS	23.6	23.6	23.6	722450000	204310000	327490000	190660000	65678000	18573000	29772000	17332000	141150000	270100000	214750000	3
P06208	P06208	21	21	13	>sp|P06208|LEU1_YEAST 2-isopropylmalate synthase OS=Saccharomyces cerevisiae (strain ATCC 204508 / S288c) OX=559292 GN=LEU4 PE=1 SV=1	1	21	21	13	19	21	19	19	21	19	12	13	12	40.7	40.7	28.9	68.408	619	619	2.41	29	35	40	20	0	133.38	By MS/MS	By MS/MS	By MS/MS	37.6	40.7	39.3	14376000000	3653100000	4871400000	5851100000	479190000	121770000	162380000	195040000	2815300000	4188200000	6478600000	25
P06244	P06244	5	3	3	>sp|P06244|KAPA_YEAST cAMP-dependent protein kinase type 1 OS=Saccharomyces cerevisiae (strain ATCC 204508 / S288c) OX=559292 GN=TPK1 PE=1 SV=3	1	5	3	3	5	5	5	3	3	3	3	3	3	11.1	6.8	6.8	46.075	397	397	3.15	3	1		9	0	7.7195	By MS/MS	By MS/MS	By MS/MS	11.1	11.1	11.1	382140000	78275000	141650000	162210000	17370000	3558000	6438800	7373300	77309000	132340000	143790000	3
P06245	P06245	8	8	6	>sp|P06245|KAPB_YEAST cAMP-dependent protein kinase type 2 OS=Saccharomyces cerevisiae (strain ATCC 204508 / S288c) OX=559292 GN=TPK2 PE=1 SV=2	1	8	8	6	8	8	8	8	8	8	6	6	6	21.3	21.3	16.8	44.219	380	380	2.62	8	3	6	9	0	20.145	By MS/MS	By MS/MS	By MS/MS	21.3	21.3	21.3	2509800000	965890000	922270000	621600000	125490000	48294000	46114000	31080000	657950000	958170000	760050000	6
P06367;P39516	P06367;P39516	9;8	9;8	9;8	>sp|P06367|RS14A_YEAST 40S ribosomal protein S14-A OS=Saccharomyces cerevisiae (strain ATCC 204508 / S288c) OX=559292 GN=RPS14A PE=1 SV=5;>sp|P39516|RS14B_YEAST 40S ribosomal protein S14-B OS=Saccharomyces cerevisiae (strain ATCC 204508 / S288c) OX=559292	2	9	9	9	9	9	9	9	9	9	9	9	9	59.1	59.1	59.1	14.536	137	137;138	2.02	41	32	29	7	0	107.43	By MS/MS	By MS/MS	By MS/MS	59.1	59.1	59.1	71592000000	28223000000	25829000000	17539000000	10227000000	4031900000	3689900000	2505600000	29468000000	19818000000	18721000000	37
P06634	P06634	19	19	16	>sp|P06634|DED1_YEAST ATP-dependent RNA helicase DED1 OS=Saccharomyces cerevisiae (strain ATCC 204508 / S288c) OX=559292 GN=DED1 PE=1 SV=2	1	19	19	16	17	19	18	17	19	18	14	16	15	38.9	38.9	35.1	65.552	604	604	2.4	47	26	23	39	0	218.04	By MS/MS	By MS/MS	By MS/MS	37.3	38.9	37.7	16671000000	7152300000	6023100000	3495600000	505180000	216740000	182520000	105930000	6227800000	4815000000	3887100000	36
P06700	P06700	2	2	2	>sp|P06700|SIR2_YEAST NAD-dependent histone deacetylase SIR2 OS=Saccharomyces cerevisiae (strain ATCC 204508 / S288c) OX=559292 GN=SIR2 PE=1 SV=1	1	2	2	2	2	2	0	2	2	0	2	2	0	3.4	3.4	3.4	63.261	562	562	2		4			0.0046613	1.4675	By MS/MS	By MS/MS	By matching	3.4	3.4	0	19619000	11785000	7834700	0	676530	406360	270160	0	9877000	8161600	0	2
P06701	P06701	4	4	4	>sp|P06701|SIR3_YEAST Regulatory protein SIR3 OS=Saccharomyces cerevisiae (strain ATCC 204508 / S288c) OX=559292 GN=SIR3 PE=1 SV=6	1	4	4	4	2	4	4	2	4	4	2	4	4	4.3	4.3	4.3	111.36	978	978	2.2	6			4	0	4.7592	By MS/MS	By MS/MS	By MS/MS	1.8	4.3	4.3	82436000	15748000	28998000	37691000	1526600	291620	537000	697970	24748000	24354000	31920000	1
P06738	P06738	25	25	25	>sp|P06738|PHSG_YEAST Glycogen phosphorylase OS=Saccharomyces cerevisiae (strain ATCC 204508 / S288c) OX=559292 GN=GPH1 PE=1 SV=4	1	25	25	25	22	25	24	22	25	24	22	25	24	34.6	34.6	34.6	103.27	902	902	2.43	35	21	23	29	0	284.77	By MS/MS	By MS/MS	By MS/MS	30.4	34.6	33.7	13399000000	2334400000	7962900000	3101200000	257660000	44892000	153130000	59639000	2567500000	6717800000	3020000000	22
P06773	P06773	5	5	5	>sp|P06773|DCTD_YEAST Deoxycytidylate deaminase OS=Saccharomyces cerevisiae (strain ATCC 204508 / S288c) OX=559292 GN=DCD1 PE=1 SV=2	1	5	5	5	2	4	5	2	4	5	2	4	5	13.8	13.8	13.8	35.646	312	312	1.73	4	6	1		0	24.868	By MS/MS	By matching	By MS/MS	4.5	11.2	13.8	120350000	36134000	43241000	40978000	6686300	2007400	2402300	2276600	45840000	33545000	38684000	2
P06774	P06774	2	2	2	>sp|P06774|HAP2_YEAST Transcriptional activator HAP2 OS=Saccharomyces cerevisiae (strain ATCC 204508 / S288c) OX=559292 GN=HAP2 PE=1 SV=1	1	2	2	2	1	1	2	1	1	2	1	1	2	13.2	13.2	13.2	29.867	265	265	1.75	1	3			0.00033003	2.1462	By matching	By matching	By MS/MS	8.7	8.7	13.2	29022000	14273000	8825200	5923600	3224600	1585900	980580	658180	0	0	6657400	0
P06775	P06775	1	1	1	>sp|P06775|HIP1_YEAST Histidine permease OS=Saccharomyces cerevisiae (strain ATCC 204508 / S288c) OX=559292 GN=HIP1 PE=1 SV=2	1	1	1	1	1	0	1	1	0	1	1	0	1	1.7	1.7	1.7	66.006	603	603	2.5		1	1		0.0073059	1.2781	By MS/MS	By matching	By matching	1.7	0	1.7	14237000	8775500	0	5461600	677960	417880	0	260080	0	0	6429400	1
P06776	P06776	4	4	4	>sp|P06776|PDE2_YEAST 3,5-cyclic-nucleotide phosphodiesterase 2 OS=Saccharomyces cerevisiae (strain ATCC 204508 / S288c) OX=559292 GN=PDE2 PE=1 SV=2	1	4	4	4	4	3	3	4	3	3	4	3	3	8.6	8.6	8.6	60.999	526	526	2.45	1	7		3	0	17.032	By MS/MS	By MS/MS	By MS/MS	8.6	7.2	7.2	106740000	42403000	46460000	17876000	4447500	1766800	1935800	744840	36923000	35377000	29990000	4
P06778	P06778	2	2	2	>sp|P06778|RAD52_YEAST DNA repair and recombination protein RAD52 OS=Saccharomyces cerevisiae (strain ATCC 204508 / S288c) OX=559292 GN=RAD52 PE=1 SV=2	1	2	2	2	1	1	2	1	1	2	1	1	2	5.7	5.7	5.7	52.403	471	471	1.5	3		1		0.0016026	1.797	By MS/MS	By MS/MS	By MS/MS	1.9	1.9	5.7	41305000	14430000	12396000	14479000	1475200	515350	442700	517120	0	0	16218000	1
P06779	P06779	1	1	1	>sp|P06779|RAD7_YEAST DNA repair protein RAD7 OS=Saccharomyces cerevisiae (strain ATCC 204508 / S288c) OX=559292 GN=RAD7 PE=1 SV=3	1	1	1	1	0	1	0	0	1	0	0	1	0	2.1	2.1	2.1	63.777	565	565	1	1				0.0016005	1.7818	By matching	By MS/MS	By matching	0	2.1	0	0	0	0	0	0	0	0	0	0	0	0	0
P06780	P06780	4	4	4	>sp|P06780|RHO1_YEAST GTP-binding protein RHO1 OS=Saccharomyces cerevisiae (strain ATCC 204508 / S288c) OX=559292 GN=RHO1 PE=1 SV=3	1	4	4	4	4	4	4	4	4	4	4	4	4	22	22	22	23.152	209	209	2.04	4	14	5		0	7.1769	By MS/MS	By MS/MS	By MS/MS	22	22	22	8465600000	3010400000	3395200000	2060000000	846560000	301040000	339520000	206000000	2457200000	3383400000	2504400000	6
P06781	P06781	2	2	2	>sp|P06781|RHO2_YEAST GTP-binding protein RHO2 OS=Saccharomyces cerevisiae (strain ATCC 204508 / S288c) OX=559292 GN=RHO2 PE=1 SV=2	1	2	2	2	2	2	2	2	2	2	2	2	2	6.2	6.2	6.2	21.479	192	192	2.91	2		6	3	0	6.0069	By MS/MS	By MS/MS	By MS/MS	6.2	6.2	6.2	402880000	111960000	148000000	142920000	40288000	11196000	14800000	14292000	102830000	142260000	128480000	2
P06782	P06782	13	13	13	>sp|P06782|SNF1_YEAST Carbon catabolite-derepressing protein kinase OS=Saccharomyces cerevisiae (strain ATCC 204508 / S288c) OX=559292 GN=SNF1 PE=1 SV=1	1	13	13	13	12	12	11	12	12	11	12	12	11	29.9	29.9	29.9	72.045	633	633	2.54	17	8	15	16	0	28.278	By MS/MS	By MS/MS	By MS/MS	26.4	25.6	23.5	1488000000	621180000	490270000	376580000	46501000	19412000	15321000	11768000	422520000	376670000	423070000	10
P06785	P06785	6	6	6	>sp|P06785|TYSY_YEAST Thymidylate synthase OS=Saccharomyces cerevisiae (strain ATCC 204508 / S288c) OX=559292 GN=CDC21 PE=1 SV=1	1	6	6	6	6	6	6	6	6	6	6	6	6	26	26	26	35.047	304	304	2.5	6	7	4	7	0	24.598	By MS/MS	By MS/MS	By MS/MS	26	26	26	663700000	270770000	216290000	176630000	41481000	16923000	13518000	11040000	221060000	178410000	204600000	8
P06786	P06786	24	24	24	>sp|P06786|TOP2_YEAST DNA topoisomerase 2 OS=Saccharomyces cerevisiae (strain ATCC 204508 / S288c) OX=559292 GN=TOP2 PE=1 SV=2	1	24	24	24	23	24	24	23	24	24	23	24	24	17.9	17.9	17.9	164.21	1428	1428	2.65	10	29	32	18	0	106.98	By MS/MS	By MS/MS	By MS/MS	17.2	17.9	17.9	2375400000	901710000	797170000	676480000	36544000	13872000	12264000	10407000	739870000	685240000	837450000	15
P06787	P06787	5	5	5	>sp|P06787|CALM_YEAST Calmodulin OS=Saccharomyces cerevisiae (strain ATCC 204508 / S288c) OX=559292 GN=CMD1 PE=1 SV=1	1	5	5	5	5	5	5	5	5	5	5	5	5	36.1	36.1	36.1	16.135	147	147	2.15	11	1	2	6	0	78.943	By MS/MS	By MS/MS	By MS/MS	36.1	36.1	36.1	4542700000	287470000	2498000000	1757200000	567840000	35934000	312250000	219650000	1469900000	1855100000	1266900000	3
P06839	P06839	4	4	4	>sp|P06839|RAD3_YEAST General transcription and DNA repair factor IIH helicase subunit XPD OS=Saccharomyces cerevisiae (strain ATCC 204508 / S288c) OX=559292 GN=RAD3 PE=1 SV=1	1	4	4	4	3	4	3	3	4	3	3	4	3	4.4	4.4	4.4	89.785	778	778	2.9		3	5	2	0.00033256	2.2344	By MS/MS	By MS/MS	By MS/MS	3.3	4.4	3.3	117910000	22161000	78512000	17241000	2742200	515370	1825900	400950	35399000	37587000	32242000	0
P06844	P06844	3	3	3	>sp|P06844|SPT3_YEAST Protein SPT3 OS=Saccharomyces cerevisiae (strain ATCC 204508 / S288c) OX=559292 GN=SPT3 PE=1 SV=1	1	3	3	3	3	3	2	3	3	2	3	3	2	13.9	13.9	13.9	38.8	337	337	2.88	1	3		4	0	15.153	By MS/MS	By MS/MS	By MS/MS	13.9	13.9	10.4	77507000	35783000	22429000	19296000	4844200	2236400	1401800	1206000	29306000	19743000	21161000	2
P07143	P07143	2	2	2	>sp|P07143|CY1_YEAST Cytochrome c1, heme protein, mitochondrial OS=Saccharomyces cerevisiae (strain ATCC 204508 / S288c) OX=559292 GN=CYT1 PE=1 SV=1	1	2	2	2	2	2	2	2	2	2	2	2	2	10.4	10.4	10.4	34.054	309	309	3			9		0	15.399	By MS/MS	By MS/MS	By MS/MS	10.4	10.4	10.4	515290000	98760000	162770000	253770000	46845000	8978100	14797000	23070000	87084000	169400000	272460000	3
P07149	P07149	62	62	62	>sp|P07149|FAS1_YEAST Fatty acid synthase subunit beta OS=Saccharomyces cerevisiae (strain ATCC 204508 / S288c) OX=559292 GN=FAS1 PE=1 SV=2	1	62	62	62	61	59	57	61	59	57	61	59	57	38.5	38.5	38.5	228.69	2051	2051	2.47	107	79	80	100	0	323.31	By MS/MS	By MS/MS	By MS/MS	37.9	37.3	34.4	71868000000	29878000000	25093000000	16897000000	697750000	290080000	243620000	164050000	25649000000	22571000000	16813000000	97
P07170	P07170	11	11	11	>sp|P07170|KAD2_YEAST Adenylate kinase OS=Saccharomyces cerevisiae (strain ATCC 204508 / S288c) OX=559292 GN=ADK1 PE=1 SV=2	1	11	11	11	11	10	11	11	10	11	11	10	11	49.1	49.1	49.1	24.254	222	222	2.68	16	46	26	38	0	155.76	By MS/MS	By MS/MS	By MS/MS	49.1	44.6	49.1	41243000000	17437000000	14439000000	9367000000	2577700000	1089800000	902440000	585440000	14430000000	11569000000	9440100000	41
P07172	P07172	7	7	7	>sp|P07172|HIS8_YEAST Histidinol-phosphate aminotransferase OS=Saccharomyces cerevisiae (strain ATCC 204508 / S288c) OX=559292 GN=HIS5 PE=3 SV=2	1	7	7	7	6	7	7	6	7	7	6	7	7	22.1	22.1	22.1	42.646	385	385	1.83	22	6	13	1	0	32.189	By MS/MS	By MS/MS	By MS/MS	19	22.1	22.1	2662100000	630060000	986580000	1045500000	147900000	35003000	54810000	58082000	673010000	825010000	1034100000	9
P07213	P07213	14	14	14	>sp|P07213|TOM70_YEAST Mitochondrial import receptor subunit TOM70 OS=Saccharomyces cerevisiae (strain ATCC 204508 / S288c) OX=559292 GN=TOM70 PE=1 SV=2	1	14	14	14	14	14	14	14	14	14	14	14	14	26.1	26.1	26.1	70.122	617	617	2.16	25	22	19	9	0	171.55	By MS/MS	By MS/MS	By MS/MS	26.1	26.1	26.1	8600700000	2716200000	3197700000	2686900000	260630000	82309000	96899000	81421000	2497200000	2885700000	2926400000	20
P07236	P07236	3	3	3	>sp|P07236|SYTM_YEAST Threonine--tRNA ligase, mitochondrial OS=Saccharomyces cerevisiae (strain ATCC 204508 / S288c) OX=559292 GN=MST1 PE=1 SV=2	1	3	3	3	3	3	3	3	3	3	3	3	3	7.1	7.1	7.1	54.091	462	462	3		4	2	4	0	5.9581	By MS/MS	By MS/MS	By MS/MS	7.1	7.1	7.1	158760000	52325000	27720000	78718000	5670100	1868800	989990	2811300	32712000	27994000	94289000	0
P07244	P07244	24	24	24	>sp|P07244|PUR2_YEAST Bifunctional purine biosynthetic protein ADE5,7 OS=Saccharomyces cerevisiae (strain ATCC 204508 / S288c) OX=559292 GN=ADE5,7 PE=1 SV=1	1	24	24	24	24	24	24	24	24	24	24	24	24	42.5	42.5	42.5	86.067	802	802	2.67	37	40	17	62	0	269.4	By MS/MS	By MS/MS	By MS/MS	42.5	42.5	42.5	23591000000	9705600000	7373300000	6512500000	589780000	242640000	184330000	162810000	8238200000	6591200000	6220900000	45
P07245	P07245	32	32	30	>sp|P07245|C1TC_YEAST C-1-tetrahydrofolate synthase, cytoplasmic OS=Saccharomyces cerevisiae (strain ATCC 204508 / S288c) OX=559292 GN=ADE3 PE=1 SV=1	1	32	32	30	31	29	29	31	29	29	29	27	27	43.7	43.7	41.6	102.2	946	946	2.53	28	55	47	34	0	323.31	By MS/MS	By MS/MS	By MS/MS	42.5	40.9	41.5	28952000000	10780000000	9229200000	8942900000	556770000	207310000	177480000	171980000	9649400000	8845000000	9111200000	38
P07246	P07246	9	7	7	>sp|P07246|ADH3_YEAST Alcohol dehydrogenase 3, mitochondrial OS=Saccharomyces cerevisiae (strain ATCC 204508 / S288c) OX=559292 GN=ADH3 PE=1 SV=2	1	9	7	7	9	8	8	7	6	6	7	6	6	28	20.5	20.5	40.369	375	375	2.69	1	13	9	6	0	22.392	By MS/MS	By MS/MS	By MS/MS	28	24.8	24.8	8174000000	3220100000	2829700000	2124200000	371540000	146370000	128620000	96553000	2865100000	2873000000	2106000000	7
P07248	P07248	2	2	2	>sp|P07248|ADR1_YEAST Regulatory protein ADR1 OS=Saccharomyces cerevisiae (strain ATCC 204508 / S288c) OX=559292 GN=ADR1 PE=1 SV=2	1	2	2	2	2	2	1	2	2	1	2	2	1	1.4	1.4	1.4	150.94	1323	1323	2		5			0.0040625	1.5263	By MS/MS	By MS/MS	By matching	1.4	1.4	0.5	22130000	8681300	9549000	3899800	340460	133560	146910	59998	7599100	9586000	0	1
P07251	P07251	22	22	22	>sp|P07251|ATPA_YEAST ATP synthase subunit alpha, mitochondrial OS=Saccharomyces cerevisiae (strain ATCC 204508 / S288c) OX=559292 GN=ATP1 PE=1 SV=5	1	22	22	22	21	20	21	21	20	21	21	20	21	38.5	38.5	38.5	58.607	545	545	2.57	23	42	31	33	0	226.24	By MS/MS	By MS/MS	By MS/MS	36.5	36.3	37.1	43733000000	13283000000	17124000000	13327000000	1457800000	442750000	570800000	444230000	10658000000	14608000000	14556000000	29
P07252	P07252	1	1	1	>sp|P07252|CBP1_YEAST Cytochrome B pre-mRNA-processing protein 1 OS=Saccharomyces cerevisiae (strain ATCC 204508 / S288c) OX=559292 GN=CBP1 PE=1 SV=1	1	1	1	1	1	1	1	1	1	1	1	1	1	1.5	1.5	1.5	76.171	654	654	2		3			0.005848	1.365	By MS/MS	By matching	By matching	1.5	1.5	1.5	8176800	2581600	3036500	2558700	209660	66196	77860	65607	0	0	2875600	1
P07253	P07253	3	3	3	>sp|P07253|CBP6_YEAST Cytochrome B pre-mRNA-processing protein 6 OS=Saccharomyces cerevisiae (strain ATCC 204508 / S288c) OX=559292 GN=CBP6 PE=1 SV=1	1	3	3	3	3	3	3	3	3	3	3	3	3	17.9	17.9	17.9	18.678	162	162	2.73		6	2	3	0	3.8397	By MS/MS	By MS/MS	By MS/MS	17.9	17.9	17.9	206080000	54435000	58668000	92981000	17174000	4536200	4889000	7748400	59430000	84147000	62492000	1
P07255	P07255	1	1	1	>sp|P07255|COX9_YEAST Cytochrome c oxidase subunit 7A OS=Saccharomyces cerevisiae (strain ATCC 204508 / S288c) OX=559292 GN=COX9 PE=1 SV=2	1	1	1	1	1	1	1	1	1	1	1	1	1	16.9	16.9	16.9	6.9631	59	59	3			3		0.0064417	1.333	By MS/MS	By MS/MS	By MS/MS	16.9	16.9	16.9	212160000	49700000	84652000	77809000	70720000	16567000	28217000	25936000	0	0	91596000	1
P07256	P07256	13	13	13	>sp|P07256|QCR1_YEAST Cytochrome b-c1 complex subunit 1, mitochondrial OS=Saccharomyces cerevisiae (strain ATCC 204508 / S288c) OX=559292 GN=COR1 PE=1 SV=1	1	13	13	13	13	13	13	13	13	13	13	13	13	33.9	33.9	33.9	50.227	457	457	2.2	24	17	20	9	0	120.5	By MS/MS	By MS/MS	By MS/MS	33.9	33.9	33.9	7772500000	2106000000	3208500000	2458100000	337940000	91563000	139500000	106870000	2094300000	2766900000	2610500000	13
P07257	P07257	17	17	17	>sp|P07257|QCR2_YEAST Cytochrome b-c1 complex subunit 2, mitochondrial OS=Saccharomyces cerevisiae (strain ATCC 204508 / S288c) OX=559292 GN=QCR2 PE=1 SV=1	1	17	17	17	16	17	17	16	17	17	16	17	17	44	44	44	40.478	368	368	2.58	16	25	31	19	0	82.896	By MS/MS	By MS/MS	By MS/MS	43.8	44	44	10482000000	2618300000	4431600000	3432400000	499160000	124680000	211030000	163450000	2377000000	4178900000	3710300000	21
P07258	P07258	6	6	6	>sp|P07258|CARA_YEAST Carbamoyl-phosphate synthase arginine-specific small chain OS=Saccharomyces cerevisiae (strain ATCC 204508 / S288c) OX=559292 GN=CPA1 PE=1 SV=1	1	6	6	6	5	5	6	5	5	6	5	5	6	19.2	19.2	19.2	45.361	411	411	2.83	3	5	8	7	0	19.566	By MS/MS	By MS/MS	By MS/MS	16.8	16.8	19.2	1204600000	255300000	741940000	207320000	57360000	12157000	35330000	9872300	262720000	186870000	692800000	1
P07259	P07259	71	71	70	>sp|P07259|PYR1_YEAST Protein URA2 OS=Saccharomyces cerevisiae (strain ATCC 204508 / S288c) OX=559292 GN=URA2 PE=1 SV=5	1	71	71	70	67	71	67	67	71	67	66	70	66	38.1	38.1	37.5	245.04	2214	2214	2.42	110	103	108	87	0	323.31	By MS/MS	By MS/MS	By MS/MS	36	38.1	36.4	42154000000	14119000000	18905000000	9129800000	342710000	114790000	153700000	74226000	12774000000	16838000000	9399300000	106
P07260	P07260	7	7	7	>sp|P07260|IF4E_YEAST Eukaryotic translation initiation factor 4E OS=Saccharomyces cerevisiae (strain ATCC 204508 / S288c) OX=559292 GN=CDC33 PE=1 SV=1	1	7	7	7	7	7	6	7	7	6	7	7	6	36.6	36.6	36.6	24.254	213	213	2.06	7	19	3	3	0	33.848	By MS/MS	By MS/MS	By MS/MS	36.6	36.6	31	3597600000	1065500000	906360000	1625800000	299800000	88789000	75530000	135480000	1349600000	1163000000	1080600000	10
P07262	P07262	23	23	14	>sp|P07262|DHE4_YEAST NADP-specific glutamate dehydrogenase 1 OS=Saccharomyces cerevisiae (strain ATCC 204508 / S288c) OX=559292 GN=GDH1 PE=1 SV=2	1	23	23	14	22	23	21	22	23	21	13	14	13	56.6	56.6	40.1	49.569	454	454	2.71	28	38	38	49	0	287.08	By MS/MS	By MS/MS	By MS/MS	55.1	56.6	54.8	33941000000	10351000000	11141000000	12448000000	1094900000	333920000	359400000	401560000	8228300000	9948900000	12706000000	38
P07263	P07263	17	17	17	>sp|P07263|SYH_YEAST Histidine--tRNA ligase, mitochondrial OS=Saccharomyces cerevisiae (strain ATCC 204508 / S288c) OX=559292 GN=HTS1 PE=1 SV=2	1	17	17	17	17	17	15	17	17	15	17	17	15	29.1	29.1	29.1	59.952	546	546	2.69	18	23	27	29	0	188.09	By MS/MS	By MS/MS	By MS/MS	29.1	29.1	28.9	6646300000	2719100000	2245100000	1682200000	237370000	97110000	80181000	60078000	2425900000	1989400000	1473100000	25
P07264	P07264	28	28	28	>sp|P07264|LEUC_YEAST 3-isopropylmalate dehydratase OS=Saccharomyces cerevisiae (strain ATCC 204508 / S288c) OX=559292 GN=LEU1 PE=1 SV=3	1	28	28	28	25	26	28	25	26	28	25	26	28	40.3	40.3	40.3	85.793	779	779	2.93	20	55	54	80	0	312.64	By MS/MS	By MS/MS	By MS/MS	37.1	36.7	40.3	34402000000	4331100000	7945000000	22126000000	860050000	108280000	198620000	553150000	4469300000	8054900000	20809000000	40
P07266	P07266	5	5	5	>sp|P07266|MRS1_YEAST Mitochondrial RNA-splicing protein MRS1 OS=Saccharomyces cerevisiae (strain ATCC 204508 / S288c) OX=559292 GN=MRS1 PE=1 SV=2	1	5	5	5	3	3	4	3	3	4	3	3	4	17.4	17.4	17.4	41.289	363	363	2.3		7	3		0	6.3767	By MS/MS	By MS/MS	By MS/MS	11.3	11.3	14.3	68202000	23296000	21404000	23503000	3100100	1058900	972900	1068300	20793000	21856000	25497000	3
P07267	P07267	13	13	13	>sp|P07267|CARP_YEAST Saccharopepsin OS=Saccharomyces cerevisiae (strain ATCC 204508 / S288c) OX=559292 GN=PEP4 PE=1 SV=1	1	13	13	13	13	12	13	13	12	13	13	12	13	34.6	34.6	34.6	44.498	405	405	2.77	7	26	13	24	0	312.13	By MS/MS	By MS/MS	By MS/MS	34.6	32.3	34.6	14422000000	3966000000	5641800000	4813800000	961440000	264400000	376120000	320920000	3228000000	5258900000	5322800000	21
P07269	P07269	3	3	3	>sp|P07269|PHO2_YEAST Regulatory protein PHO2 OS=Saccharomyces cerevisiae (strain ATCC 204508 / S288c) OX=559292 GN=PHO2 PE=1 SV=1	1	3	3	3	3	3	2	3	3	2	3	3	2	7.2	7.2	7.2	63.39	559	559	1.75	6			2	0	11.713	By MS/MS	By MS/MS	By MS/MS	7.2	7.2	5.4	164320000	58283000	65436000	40606000	10955000	3885600	4362400	2707100	50070000	60275000	47758000	2
P07270	P07270	1	1	1	>sp|P07270|PHO4_YEAST Phosphate system positive regulatory protein PHO4 OS=Saccharomyces cerevisiae (strain ATCC 204508 / S288c) OX=559292 GN=PHO4 PE=1 SV=4	1	1	1	1	1	1	1	1	1	1	1	1	1	2.9	2.9	2.9	34.088	312	312	4				3	0.0084465	1.1373	By matching	By MS/MS	By matching	2.9	2.9	2.9	57761000	26508000	17555000	13698000	4443200	2039100	1350300	1053700	0	0	14547000	0
P07273	P07273	6	6	6	>sp|P07273|TFS2_YEAST Transcription elongation factor S-II OS=Saccharomyces cerevisiae (strain ATCC 204508 / S288c) OX=559292 GN=DST1 PE=1 SV=4	1	6	6	6	6	6	5	6	6	5	6	6	5	22.3	22.3	22.3	34.843	309	309	1.92	10	10	4	2	0	19.572	By MS/MS	By MS/MS	By MS/MS	22.3	22.3	16.8	909180000	364980000	294320000	249880000	50510000	20277000	16351000	13882000	312270000	286940000	273640000	5
P07274	P07274	2	2	2	>sp|P07274|PROF_YEAST Profilin OS=Saccharomyces cerevisiae (strain ATCC 204508 / S288c) OX=559292 GN=PFY1 PE=1 SV=2	1	2	2	2	2	2	2	2	2	2	2	2	2	26.2	26.2	26.2	13.677	126	126	1.13	33	5			0	71.237	By MS/MS	By MS/MS	By MS/MS	26.2	26.2	26.2	5923700000	1085300000	2377700000	2460800000	1480900000	271310000	594420000	615190000	1092500000	1119300000	1489100000	12
P07275	P07275	12	12	12	>sp|P07275|PUT2_YEAST Delta-1-pyrroline-5-carboxylate dehydrogenase, mitochondrial OS=Saccharomyces cerevisiae (strain ATCC 204508 / S288c) OX=559292 GN=PUT2 PE=1 SV=2	1	12	12	12	7	10	12	7	10	12	7	10	12	26.3	26.3	26.3	64.434	575	575	2.18	14	6	15	3	0	170.42	By MS/MS	By MS/MS	By MS/MS	16.7	21.4	26.3	2294300000	486380000	565690000	1242200000	84973000	18014000	20952000	46007000	486480000	550730000	1264200000	8
P07277	P07277	4	4	4	>sp|P07277|KIME_YEAST Mevalonate kinase OS=Saccharomyces cerevisiae (strain ATCC 204508 / S288c) OX=559292 GN=ERG12 PE=1 SV=1	1	4	4	4	3	4	4	3	4	4	3	4	4	13.5	13.5	13.5	48.459	443	443	2.64	3	4	2	5	0	26.881	By MS/MS	By MS/MS	By MS/MS	11.1	13.5	13.5	781760000	216890000	303560000	261310000	43431000	12049000	16865000	14517000	238210000	284350000	224650000	4
P07278	P07278	12	12	12	>sp|P07278|KAPR_YEAST cAMP-dependent protein kinase regulatory subunit OS=Saccharomyces cerevisiae (strain ATCC 204508 / S288c) OX=559292 GN=BCY1 PE=1 SV=4	1	12	12	12	11	11	10	11	11	10	11	11	10	37.3	37.3	37.3	47.218	416	416	2.62	10	7	14	11	0	140.04	By MS/MS	By MS/MS	By MS/MS	34.9	35.6	33.2	3835600000	1300100000	1589200000	946340000	159820000	54170000	66215000	39431000	1070800000	1473300000	1076200000	14
P07281;P07280	P07281;P07280	8;8	8;8	8;8	>sp|P07281|RS19B_YEAST 40S ribosomal protein S19-B OS=Saccharomyces cerevisiae (strain ATCC 204508 / S288c) OX=559292 GN=RPS19B PE=1 SV=2;>sp|P07280|RS19A_YEAST 40S ribosomal protein S19-A OS=Saccharomyces cerevisiae (strain ATCC 204508 / S288c) OX=559292	2	8	8	8	8	8	8	8	8	8	8	8	8	51.4	51.4	51.4	15.891	144	144;144	2.79	16	9	15	27	0	49.452	By MS/MS	By MS/MS	By MS/MS	51.4	51.4	51.4	37705000000	16596000000	12043000000	9065300000	4189400000	1844100000	1338100000	1007300000	13497000000	9004200000	12443000000	17
P07283	P07283	10	10	10	>sp|P07283|PMM_YEAST Phosphomannomutase OS=Saccharomyces cerevisiae (strain ATCC 204508 / S288c) OX=559292 GN=SEC53 PE=1 SV=1	1	10	10	10	10	10	9	10	10	9	10	10	9	39.4	39.4	39.4	29.063	254	254	2.93	3	11	18	14	0	36.943	By MS/MS	By MS/MS	By MS/MS	39.4	39.4	35.8	12295000000	4972800000	4564200000	2757900000	723230000	292520000	268480000	162230000	4776500000	3102400000	3604400000	11
P07284	P07284	16	16	16	>sp|P07284|SYSC_YEAST Serine--tRNA ligase, cytoplasmic OS=Saccharomyces cerevisiae (strain ATCC 204508 / S288c) OX=559292 GN=SES1 PE=1 SV=2	1	16	16	16	15	16	15	15	16	15	15	16	15	36.6	36.6	36.6	53.309	462	462	2.46	20	29	33	16	0	190.45	By MS/MS	By MS/MS	By MS/MS	36.4	36.6	36.6	16443000000	6494300000	5486200000	4462400000	632420000	249780000	211010000	171630000	5486300000	5249900000	3800600000	26
P07285	P07285	8	8	8	>sp|P07285|TRPD_YEAST Anthranilate phosphoribosyltransferase OS=Saccharomyces cerevisiae (strain ATCC 204508 / S288c) OX=559292 GN=TRP4 PE=1 SV=1	1	8	8	8	8	7	7	8	7	7	8	7	7	27.6	27.6	27.6	41.374	380	380	2.93	3	1	21	5	0	26.339	By MS/MS	By MS/MS	By MS/MS	27.6	25	25	725090000	262680000	220470000	241930000	38163000	13825000	11604000	12733000	203650000	218350000	270630000	8
P07342	P07342	17	17	17	>sp|P07342|ILVB_YEAST Acetolactate synthase catalytic subunit, mitochondrial OS=Saccharomyces cerevisiae (strain ATCC 204508 / S288c) OX=559292 GN=ILV2 PE=1 SV=1	1	17	17	17	16	16	16	16	16	16	16	16	16	28.1	28.1	28.1	74.936	687	687	2.42	28	13	23	20	0	107.6	By MS/MS	By MS/MS	By MS/MS	27.1	26.1	26.1	9798000000	3400300000	3043700000	3354000000	296910000	103040000	92232000	101640000	2638300000	2581000000	4087000000	18
P07347	P07347	7	7	7	>sp|P07347|ARD1_YEAST N-terminal acetyltransferase A complex catalytic subunit ARD1 OS=Saccharomyces cerevisiae (strain ATCC 204508 / S288c) OX=559292 GN=ARD1 PE=1 SV=2	1	7	7	7	6	7	5	6	7	5	6	7	5	30.3	30.3	30.3	27.603	238	238	2.08	12	3	8	3	0	52.309	By MS/MS	By MS/MS	By MS/MS	25.6	30.3	21.4	1566400000	564000000	562720000	439640000	111880000	40285000	40194000	31403000	608230000	413680000	470430000	6
P07560	P07560	7	7	6	>sp|P07560|SEC4_YEAST Ras-related protein SEC4 OS=Saccharomyces cerevisiae (strain ATCC 204508 / S288c) OX=559292 GN=SEC4 PE=1 SV=1	1	7	7	6	7	7	6	7	7	6	6	6	5	33	33	27.9	23.505	215	215	2.1	7	17	4	3	0	21.2	By MS/MS	By MS/MS	By MS/MS	33	33	29.8	3651800000	1344200000	1384400000	923150000	260840000	96015000	98889000	65939000	1256900000	1105000000	1102300000	10
P07702	P07702	30	30	30	>sp|P07702|LYS2_YEAST L-2-aminoadipate reductase OS=Saccharomyces cerevisiae (strain ATCC 204508 / S288c) OX=559292 GN=LYS2 PE=1 SV=2	1	30	30	30	28	30	28	28	30	28	28	30	28	25.9	25.9	25.9	155.34	1392	1392	2.77	21	26	23	42	0	112.61	By MS/MS	By MS/MS	By MS/MS	24.6	25.9	23.9	4639500000	1558400000	1647800000	1433300000	55232000	18552000	19617000	17064000	1131800000	1248700000	1801500000	23
P07703	P07703	8	8	8	>sp|P07703|RPAC1_YEAST DNA-directed RNA polymerases I and III subunit RPAC1 OS=Saccharomyces cerevisiae (strain ATCC 204508 / S288c) OX=559292 GN=RPC40 PE=1 SV=1	1	8	8	8	8	8	7	8	8	7	8	8	7	28.7	28.7	28.7	37.686	335	335	2.67	2	16	14	7	0	21.298	By MS/MS	By MS/MS	By MS/MS	28.7	28.7	26.6	3682900000	1697500000	897280000	1088100000	216640000	99851000	52781000	64007000	1421500000	845390000	1208200000	13
P07806	P07806	34	34	34	>sp|P07806|SYV_YEAST Valine--tRNA ligase, mitochondrial OS=Saccharomyces cerevisiae (strain ATCC 204508 / S288c) OX=559292 GN=VAS1 PE=1 SV=2	1	34	34	34	32	33	32	32	33	32	32	33	32	33.5	33.5	33.5	125.77	1104	1104	2.54	36	40	33	42	0	265.28	By MS/MS	By MS/MS	By MS/MS	32	32.6	31.6	19754000000	6733300000	7624500000	5396300000	313560000	106880000	121020000	85656000	6691400000	6694000000	5414400000	35
P07866	P07866	3	3	3	>sp|P07866|LTE1_YEAST Guanine nucleotide exchange factor LTE1 OS=Saccharomyces cerevisiae (strain ATCC 204508 / S288c) OX=559292 GN=LTE1 PE=1 SV=2	1	3	3	3	3	3	3	3	3	3	3	3	3	2.5	2.5	2.5	163.15	1435	1435	1.73	4	6	1		0.0078716	1.2256	By MS/MS	By matching	By MS/MS	2.5	2.5	2.5	1717600000	394580000	1019900000	303040000	20207000	4642100	11999000	3565200	544040000	785570000	400980000	1
P07884	P07884	4	4	4	>sp|P07884|MOD5_YEAST tRNA dimethylallyltransferase OS=Saccharomyces cerevisiae (strain ATCC 204508 / S288c) OX=559292 GN=MOD5 PE=1 SV=2	1	4	4	4	4	2	2	4	2	2	4	2	2	7.5	7.5	7.5	50.236	428	428	2.12	4		3	1	0.00034578	2.7169	By MS/MS	By matching	By MS/MS	7.5	3.5	3.5	197920000	83236000	105510000	9168500	7068500	2972700	3768300	327450	69546000	80653000	25521000	2
P07991	P07991	18	18	18	>sp|P07991|OAT_YEAST Ornithine aminotransferase OS=Saccharomyces cerevisiae (strain ATCC 204508 / S288c) OX=559292 GN=CAR2 PE=1 SV=2	1	18	18	18	18	17	17	18	17	17	18	17	17	53.1	53.1	53.1	46.085	424	424	2.65	25	24	28	35	0	220.98	By MS/MS	By MS/MS	By MS/MS	53.1	53.1	47.6	12843000000	4236500000	5307200000	3299200000	535120000	176520000	221130000	137470000	3470100000	4864600000	3688300000	23
P08004	P08004	5	5	5	>sp|P08004|CHS1_YEAST Chitin synthase 1 OS=Saccharomyces cerevisiae (strain ATCC 204508 / S288c) OX=559292 GN=CHS1 PE=1 SV=2	1	5	5	5	5	3	3	5	3	3	5	3	3	6.1	6.1	6.1	129.87	1131	1131	2.64	3	2	2	4	0	17.96	By MS/MS	By MS/MS	By MS/MS	6.1	3.4	3	135170000	72608000	34528000	28036000	2599500	1396300	664010	539150	52605000	30664000	40262000	5
P08018	P08018	7	7	7	>sp|P08018|PBS2_YEAST MAP kinase kinase PBS2 OS=Saccharomyces cerevisiae (strain ATCC 204508 / S288c) OX=559292 GN=PBS2 PE=1 SV=4	1	7	7	7	7	6	6	7	6	6	7	6	6	13.6	13.6	13.6	72.719	668	668	2.42	3	10	12	1	0	28.201	By MS/MS	By MS/MS	By MS/MS	13.6	12.3	12.3	354750000	141380000	102950000	110410000	9854100	3927300	2859700	3067100	132710000	102330000	87425000	7
P08067	P08067	3	3	3	>sp|P08067|UCRI_YEAST Cytochrome b-c1 complex subunit Rieske, mitochondrial OS=Saccharomyces cerevisiae (strain ATCC 204508 / S288c) OX=559292 GN=RIP1 PE=1 SV=1	1	3	3	3	3	3	2	3	3	2	3	3	2	18.6	18.6	18.6	23.365	215	215	2.5	2		6		0	7.258	By MS/MS	By MS/MS	By MS/MS	18.6	18.6	14.4	753290000	208050000	358530000	186710000	75329000	20805000	35853000	18671000	158530000	265490000	308140000	2
P08153	P08153	1	1	1	>sp|P08153|SWI5_YEAST Transcriptional factor SWI5 OS=Saccharomyces cerevisiae (strain ATCC 204508 / S288c) OX=559292 GN=SWI5 PE=1 SV=1	1	1	1	1	1	0	0	1	0	0	1	0	0	2	2	2	79.774	709	709	4				1	0.00065083	1.9671	By MS/MS	By matching	By matching	2	0	0	4979700	4979700	0	0	138320	138320	0	0	3858200	0	0	0
P08417	P08417	12	12	12	>sp|P08417|FUMH_YEAST Fumarate hydratase, mitochondrial OS=Saccharomyces cerevisiae (strain ATCC 204508 / S288c) OX=559292 GN=FUM1 PE=1 SV=2	1	12	12	12	12	11	10	12	11	10	12	11	10	33.6	33.6	33.6	53.151	488	488	2.54	10	15	7	14	0	41.756	By MS/MS	By MS/MS	By MS/MS	33.6	29.3	26.2	4179800000	1296000000	1560400000	1323400000	174160000	53999000	65017000	55143000	1154800000	1459500000	1381500000	14
P08425	P08425	2	2	2	>sp|P08425|SYFM_YEAST Phenylalanine--tRNA ligase, mitochondrial OS=Saccharomyces cerevisiae (strain ATCC 204508 / S288c) OX=559292 GN=MSF1 PE=1 SV=3	1	2	2	2	2	2	2	2	2	2	2	2	2	6.4	6.4	6.4	54.828	469	469	2.5		3	3		0	4.4646	By MS/MS	By matching	By MS/MS	6.4	6.4	6.4	70868000	27004000	31500000	12365000	2834700	1080200	1260000	494580	23798000	0	13415000	1
P08456	P08456	3	3	3	>sp|P08456|PSS_YEAST CDP-diacylglycerol--serine O-phosphatidyltransferase OS=Saccharomyces cerevisiae (strain ATCC 204508 / S288c) OX=559292 GN=CHO1 PE=1 SV=3	1	3	3	3	2	3	3	2	3	3	2	3	3	15.9	15.9	15.9	30.804	276	276	2.78	2	1	3	3	0.0003391	2.443	By matching	By matching	By MS/MS	12.3	15.9	15.9	365130000	89213000	140290000	135620000	36513000	8921300	14029000	13562000	137510000	126390000	83200000	0
P08465	P08465	5	5	5	>sp|P08465|MET2_YEAST Homoserine O-acetyltransferase OS=Saccharomyces cerevisiae (strain ATCC 204508 / S288c) OX=559292 GN=MET2 PE=1 SV=2	1	5	5	5	2	4	5	2	4	5	2	4	5	13.4	13.4	13.4	53.659	486	486	2.09	4	2	5		0	23.512	By matching	By MS/MS	By MS/MS	4.5	10.3	13.4	359270000	12455000	154870000	191940000	16330000	566150	7039500	8724700	20216000	148210000	205300000	0
P08466	P08466	7	7	7	>sp|P08466|NUC1_YEAST Mitochondrial nuclease OS=Saccharomyces cerevisiae (strain ATCC 204508 / S288c) OX=559292 GN=NUC1 PE=1 SV=1	1	7	7	7	6	6	6	6	6	6	6	6	6	29.5	29.5	29.5	37.209	329	329	2.53	4	6	4	5	0	14.424	By MS/MS	By MS/MS	By MS/MS	25.5	26.7	26.7	312100000	123240000	97384000	91477000	17339000	6846500	5410200	5082000	107410000	86118000	91586000	5
P08518	P08518	33	33	33	>sp|P08518|RPB2_YEAST DNA-directed RNA polymerase II subunit RPB2 OS=Saccharomyces cerevisiae (strain ATCC 204508 / S288c) OX=559292 GN=RPB2 PE=1 SV=2	1	33	33	33	31	31	28	31	31	28	31	31	28	31.5	31.5	31.5	138.75	1224	1224	2.52	29	38	33	32	0	174.78	By MS/MS	By MS/MS	By MS/MS	29.9	28.6	28	6624300000	2603200000	2179200000	1841900000	112280000	44123000	36935000	31219000	2138600000	2068800000	1954900000	27
P08524	P08524	5	5	5	>sp|P08524|FPPS_YEAST Farnesyl pyrophosphate synthase OS=Saccharomyces cerevisiae (strain ATCC 204508 / S288c) OX=559292 GN=ERG20 PE=1 SV=2	1	5	5	5	4	5	4	4	5	4	4	5	4	18.8	18.8	18.8	40.483	352	352	2.88	3	3	12	6	0	126.72	By MS/MS	By MS/MS	By MS/MS	14.2	18.8	16.5	4152400000	1687200000	1124000000	1341200000	218550000	88800000	59159000	70590000	1299700000	1341000000	1195300000	3
P08536	P08536	11	11	11	>sp|P08536|MET3_YEAST Sulfate adenylyltransferase OS=Saccharomyces cerevisiae (strain ATCC 204508 / S288c) OX=559292 GN=MET3 PE=1 SV=2	1	11	11	11	7	10	11	7	10	11	7	10	11	26	26	26	57.724	511	511	3.06	5	6	6	18	0	42.689	By MS/MS	By MS/MS	By MS/MS	17	24.7	26	1678400000	75472000	687500000	915390000	69932000	3144700	28646000	38141000	59247000	641300000	923970000	2
P08539	P08539	6	6	6	>sp|P08539|GPA1_YEAST Guanine nucleotide-binding protein alpha-1 subunit OS=Saccharomyces cerevisiae (strain ATCC 204508 / S288c) OX=559292 GN=GPA1 PE=1 SV=3	1	6	6	6	5	5	6	5	5	6	5	5	6	15	15	15	54.075	472	472	2.61	8	3	2	10	0	25.017	By MS/MS	By MS/MS	By MS/MS	11.9	11.9	15	476270000	165400000	132840000	178030000	17010000	5907100	4744300	6358300	136440000	131730000	190210000	4
P08566	P08566	51	51	51	>sp|P08566|ARO1_YEAST Pentafunctional AROM polypeptide OS=Saccharomyces cerevisiae (strain ATCC 204508 / S288c) OX=559292 GN=ARO1 PE=1 SV=1	1	51	51	51	46	50	50	46	50	50	46	50	50	40.4	40.4	40.4	174.75	1588	1588	2.5	56	57	71	51	0	323.31	By MS/MS	By MS/MS	By MS/MS	35.5	39.4	39	14778000000	5422000000	5376500000	3979800000	180220000	66122000	65567000	48534000	4956100000	4822300000	4196900000	55
P08593	P08593	2	2	2	>sp|P08593|MSS18_YEAST Protein MSS18 OS=Saccharomyces cerevisiae (strain ATCC 204508 / S288c) OX=559292 GN=MSS18 PE=1 SV=1	1	2	2	2	2	2	2	2	2	2	2	2	2	9.7	9.7	9.7	30.957	268	268	2.33	3		1	2	0.00036075	3.2634	By matching	By MS/MS	By MS/MS	9.7	9.7	9.7	31134000	4684100	14623000	11827000	1556700	234200	731160	591340	5710500	9536600	14186000	0
P08678	P08678	16	16	16	>sp|P08678|CYAA_YEAST Adenylate cyclase OS=Saccharomyces cerevisiae (strain ATCC 204508 / S288c) OX=559292 GN=CYR1 PE=1 SV=2	1	16	16	16	15	16	14	15	16	14	15	16	14	10.3	10.3	10.3	227.83	2026	2026	2.43	9	20	13	9	0	46.831	By MS/MS	By MS/MS	By MS/MS	9.8	10.3	8.6	839380000	295460000	329910000	214020000	8149300	2868500	3203000	2077900	242780000	294800000	259590000	10
P08679	P08679	6	6	6	>sp|P08679|CISY2_YEAST Citrate synthase, peroxisomal OS=Saccharomyces cerevisiae (strain ATCC 204508 / S288c) OX=559292 GN=CIT2 PE=1 SV=1	1	6	6	6	4	5	6	4	5	6	4	5	6	19.8	19.8	19.8	51.413	460	460	3		3	9	3	0	28.322	By matching	By MS/MS	By MS/MS	13.3	16.3	19.8	242490000	40741000	67061000	134690000	10104000	1697600	2794200	5612100	49148000	68730000	134870000	0
P08964	P08964	9	9	9	>sp|P08964|MYO1_YEAST Myosin-1 OS=Saccharomyces cerevisiae (strain ATCC 204508 / S288c) OX=559292 GN=MYO1 PE=1 SV=3	1	9	9	9	7	5	7	7	5	7	7	5	7	6	6	6	223.63	1928	1928	2.05	6	8	3	2	0	19.613	By MS/MS	By matching	By MS/MS	4.9	3.8	5	149670000	61288000	40334000	48048000	1348400	552150	363370	432870	66264000	34548000	43606000	7
P09032	P09032	13	13	13	>sp|P09032|EI2BG_YEAST Translation initiation factor eIF-2B subunit gamma OS=Saccharomyces cerevisiae (strain ATCC 204508 / S288c) OX=559292 GN=GCD1 PE=1 SV=3	1	13	13	13	12	10	10	12	10	10	12	10	10	31	31	31	65.699	578	578	2.6	9	11	11	12	0	28.058	By MS/MS	By MS/MS	By MS/MS	28.4	21.3	23.7	757740000	404780000	199770000	153190000	23680000	12649000	6242900	4787200	285730000	258070000	169570000	9
P09064	P09064	8	8	8	>sp|P09064|IF2B_YEAST Eukaryotic translation initiation factor 2 subunit beta OS=Saccharomyces cerevisiae (strain ATCC 204508 / S288c) OX=559292 GN=SUI3 PE=1 SV=2	1	8	8	8	8	7	8	8	7	8	8	7	8	29.8	29.8	29.8	31.574	285	285	2.66	6	5	15	6	0	27.979	By MS/MS	By MS/MS	By MS/MS	29.8	29.8	29.8	4779700000	1881600000	1608300000	1289800000	281160000	110680000	94606000	75869000	1554300000	1356400000	1339200000	9
P09232	P09232	8	8	8	>sp|P09232|PRTB_YEAST Cerevisin OS=Saccharomyces cerevisiae (strain ATCC 204508 / S288c) OX=559292 GN=PRB1 PE=1 SV=1	1	8	8	8	7	8	6	7	8	6	7	8	6	12.9	12.9	12.9	69.621	635	635	2.16	15	9	7	7	0	91.073	By MS/MS	By MS/MS	By MS/MS	12.3	12.9	9.6	8764100000	712900000	2990600000	5060600000	365170000	29704000	124610000	210860000	766530000	2763700000	5030100000	8
P09368	P09368	6	6	6	>sp|P09368|PUT1_YEAST Proline dehydrogenase, mitochondrial OS=Saccharomyces cerevisiae (strain ATCC 204508 / S288c) OX=559292 GN=PUT1 PE=1 SV=2	1	6	6	6	0	6	6	0	6	6	0	6	6	17	17	17	53.271	476	476	2.83	2	4		6	0	21.458	By matching	By MS/MS	By MS/MS	0	17	17	1678200000	0	501410000	1176800000	62157000	0	18571000	43586000	0	403660000	1281600000	0
P09436	P09436	37	37	37	>sp|P09436|SYIC_YEAST Isoleucine--tRNA ligase, cytoplasmic OS=Saccharomyces cerevisiae (strain ATCC 204508 / S288c) OX=559292 GN=ILS1 PE=1 SV=1	1	37	37	37	37	34	35	37	34	35	37	34	35	39.5	39.5	39.5	122.98	1072	1072	2.85	31	31	55	66	0	235.38	By MS/MS	By MS/MS	By MS/MS	39.5	36.8	35.7	27630000000	11454000000	8402400000	7773200000	445640000	184750000	135520000	125370000	9444200000	8149600000	7750900000	48
P09440	P09440	24	22	22	>sp|P09440|C1TM_YEAST C-1-tetrahydrofolate synthase, mitochondrial OS=Saccharomyces cerevisiae (strain ATCC 204508 / S288c) OX=559292 GN=MIS1 PE=1 SV=1	1	24	22	22	22	23	24	20	21	22	20	21	22	27.7	25.7	25.7	106.22	975	975	2.46	29	23	19	28	0	240.91	By MS/MS	By MS/MS	By MS/MS	25.1	26.4	27.7	5156100000	2088600000	1590200000	1477400000	95484000	38678000	29447000	27359000	1845700000	1569600000	1433600000	20
P09457	P09457	8	8	8	>sp|P09457|ATPO_YEAST ATP synthase subunit 5, mitochondrial OS=Saccharomyces cerevisiae (strain ATCC 204508 / S288c) OX=559292 GN=ATP5 PE=1 SV=1	1	8	8	8	8	7	8	8	7	8	8	7	8	46.2	46.2	46.2	22.814	212	212	2	13	10	11	1	0	51.705	By MS/MS	By MS/MS	By MS/MS	46.2	40.1	46.2	4103600000	1402400000	1398600000	1302600000	341960000	116870000	116550000	108550000	1275500000	1591600000	1184100000	10
P09547	P09547	3	3	3	>sp|P09547|SWI1_YEAST SWI/SNF chromatin-remodeling complex subunit SWI1 OS=Saccharomyces cerevisiae (strain ATCC 204508 / S288c) OX=559292 GN=SWI1 PE=1 SV=1	1	3	3	3	2	3	3	2	3	3	2	3	3	2.2	2.2	2.2	147.94	1314	1314	2.62	2	2	1	3	0	5.0691	By matching	By MS/MS	By MS/MS	1.7	2.2	2.2	87571000	22809000	34371000	30391000	1990300	518380	781170	690700	27527000	26742000	28928000	0
P09620	P09620	5	5	5	>sp|P09620|KEX1_YEAST Pheromone-processing carboxypeptidase KEX1 OS=Saccharomyces cerevisiae (strain ATCC 204508 / S288c) OX=559292 GN=KEX1 PE=1 SV=1	1	5	5	5	5	4	4	5	4	4	5	4	4	10.8	10.8	10.8	82.244	729	729	2.21	2	8	3	1	0	50.057	By MS/MS	By MS/MS	By MS/MS	10.8	8.5	9.5	302200000	155490000	80773000	65936000	8394600	4319300	2243700	1831500	112950000	86874000	87914000	5
P09624	P09624	14	14	14	>sp|P09624|DLDH_YEAST Dihydrolipoyl dehydrogenase, mitochondrial OS=Saccharomyces cerevisiae (strain ATCC 204508 / S288c) OX=559292 GN=LPD1 PE=1 SV=1	1	14	14	14	11	12	13	11	12	13	11	12	13	40.7	40.7	40.7	54.009	499	499	2.69	16	20	31	24	0	108.62	By MS/MS	By MS/MS	By MS/MS	30.9	36.1	35.5	9991100000	3369500000	3559400000	3062100000	356820000	120340000	127120000	109360000	3357500000	3104600000	3061400000	20
P09733	P09733	9	9	6	>sp|P09733|TBA1_YEAST Tubulin alpha-1 chain OS=Saccharomyces cerevisiae (strain ATCC 204508 / S288c) OX=559292 GN=TUB1 PE=1 SV=2	1	9	9	6	9	9	9	9	9	9	6	6	6	28.2	28.2	21.3	49.799	447	447	2.87	11	17	20	29	0	130.44	By MS/MS	By MS/MS	By MS/MS	28.2	28.2	28.2	8050300000	2906300000	2749300000	2394700000	402510000	145310000	137460000	119740000	2321000000	2362000000	2412000000	21
P09734	P09734	9	6	6	>sp|P09734|TBA3_YEAST Tubulin alpha-3 chain OS=Saccharomyces cerevisiae (strain ATCC 204508 / S288c) OX=559292 GN=TUB3 PE=1 SV=1	1	9	6	6	9	8	8	6	5	5	6	5	5	28.3	21.3	21.3	49.693	445	445	2.28	9	11	1	8	0	115.17	By MS/MS	By MS/MS	By MS/MS	28.3	24.7	24.7	1214300000	544410000	318190000	351710000	60715000	27221000	15909000	17585000	383620000	287780000	328700000	8
P09880	P09880	11	11	11	>sp|P09880|TRNL_YEAST tRNA ligase OS=Saccharomyces cerevisiae (strain ATCC 204508 / S288c) OX=559292 GN=TRL1 PE=1 SV=1	1	11	11	11	10	10	9	10	10	9	10	10	9	16.3	16.3	16.3	95.336	827	827	3.06	2	7	12	13	0	23.95	By MS/MS	By MS/MS	By MS/MS	15	15	12.3	1849600000	1109900000	642870000	96848000	34898000	20941000	12130000	1827300	709270000	495330000	481500000	9
P09938	P09938	7	7	7	>sp|P09938|RIR2_YEAST Ribonucleoside-diphosphate reductase small chain 1 OS=Saccharomyces cerevisiae (strain ATCC 204508 / S288c) OX=559292 GN=RNR2 PE=1 SV=2	1	7	7	7	7	7	7	7	7	7	7	7	7	23.8	23.8	23.8	46.147	399	399	2.78	10	12	13	20	0	69.003	By MS/MS	By MS/MS	By MS/MS	23.8	23.8	23.8	7355200000	2214100000	2557400000	2583700000	387110000	116530000	134600000	135990000	1698000000	2987000000	1964600000	13
P09950	P09950	13	13	13	>sp|P09950|HEM1_YEAST 5-aminolevulinate synthase, mitochondrial OS=Saccharomyces cerevisiae (strain ATCC 204508 / S288c) OX=559292 GN=HEM1 PE=1 SV=1	1	13	13	13	12	12	11	12	12	11	12	12	11	27.2	27.2	27.2	59.362	548	548	2.41	12	14	14	9	0	57.153	By MS/MS	By MS/MS	By MS/MS	25.7	25.7	22.8	1287300000	556150000	397160000	334010000	58515000	25280000	18053000	15182000	503820000	376730000	330690000	11
P09959	P09959	5	5	5	>sp|P09959|SWI6_YEAST Regulatory protein SWI6 OS=Saccharomyces cerevisiae (strain ATCC 204508 / S288c) OX=559292 GN=SWI6 PE=1 SV=1	1	5	5	5	4	5	5	4	5	5	4	5	5	7.5	7.5	7.5	90.559	803	803	2.27	6		8	1	0	6.6504	By matching	By MS/MS	By MS/MS	5.7	7.5	7.5	163910000	36100000	58146000	69668000	3811900	839530	1352200	1620200	42209000	49728000	73636000	0
Q3E792;P0C0T4	Q3E792;P0C0T4	3;3	3;3	3;3	>sp|Q3E792|RS25A_YEAST 40S ribosomal protein S25-A OS=Saccharomyces cerevisiae (strain ATCC 204508 / S288c) OX=559292 GN=RPS25A PE=1 SV=1;>sp|P0C0T4|RS25B_YEAST 40S ribosomal protein S25-B OS=Saccharomyces cerevisiae (strain ATCC 204508 / S288c) OX=559292	2	3	3	3	2	3	2	2	3	2	2	3	2	25.9	25.9	25.9	12.039	108	108;108	2.38	4	4	6	2	0	4.8009	By MS/MS	By MS/MS	By MS/MS	17.6	25.9	16.7	7438200000	1542500000	3117600000	2778100000	1859600000	385630000	779410000	694520000	4359200000	981540000	1910900000	4
P0C0V8	P0C0V8	6	6	1	>sp|P0C0V8|RS21A_YEAST 40S ribosomal protein S21-A OS=Saccharomyces cerevisiae (strain ATCC 204508 / S288c) OX=559292 GN=RPS21A PE=1 SV=1	1	6	6	1	6	5	6	6	5	6	1	1	1	69	69	18.4	9.7457	87	87	2.23	19	15	21	6	0	40.784	By MS/MS	By MS/MS	By MS/MS	69	60.9	69	52555000000	19440000000	18864000000	14251000000	8759100000	3240000000	3143900000	2375200000	14930000000	16882000000	13307000000	15
Q3E757;P0C0W9	Q3E757;P0C0W9	4;4	4;4	4;4	>sp|Q3E757|RL11B_YEAST 60S ribosomal protein L11-B OS=Saccharomyces cerevisiae (strain ATCC 204508 / S288c) OX=559292 GN=RPL11B PE=1 SV=3;>sp|P0C0W9|RL11A_YEAST 60S ribosomal protein L11-A OS=Saccharomyces cerevisiae (strain ATCC 204508 / S288c) OX=559292	2	4	4	4	4	4	4	4	4	4	4	4	4	26.4	26.4	26.4	19.749	174	174;174	2.42	9	3	5	7	0	86.028	By MS/MS	By MS/MS	By MS/MS	26.4	26.4	26.4	24494000000	12918000000	6354000000	5222100000	2721600000	1435400000	706000000	580230000	11235000000	6322000000	6751200000	7
Q3E7X9;P0C0X0	Q3E7X9;P0C0X0	3;3	3;3	3;3	>sp|Q3E7X9|RS28A_YEAST 40S ribosomal protein S28-A OS=Saccharomyces cerevisiae (strain ATCC 204508 / S288c) OX=559292 GN=RPS28A PE=1 SV=1;>sp|P0C0X0|RS28B_YEAST 40S ribosomal protein S28-B OS=Saccharomyces cerevisiae (strain ATCC 204508 / S288c) OX=559292	2	3	3	3	3	3	3	3	3	3	3	3	3	44.8	44.8	44.8	7.5917	67	67;67	2.19	9	7	6	4	0	15.261	By MS/MS	By MS/MS	By MS/MS	44.8	44.8	44.8	28959000000	10750000000	8778100000	9430400000	7239700000	2687600000	2194500000	2357600000	9423200000	7252300000	8814500000	5
P0C2H7;P0C2H6	P0C2H7;P0C2H6	7;7	7;7	7;7	>sp|P0C2H7|RL27B_YEAST 60S ribosomal protein L27-B OS=Saccharomyces cerevisiae (strain ATCC 204508 / S288c) OX=559292 GN=RPL27B PE=1 SV=1;>sp|P0C2H6|RL27A_YEAST 60S ribosomal protein L27-A OS=Saccharomyces cerevisiae (strain ATCC 204508 / S288c) OX=559292	2	7	7	7	6	6	7	6	6	7	6	6	7	50	50	50	15.505	136	136;136	2.73	13	28	28	28	0	34.915	By MS/MS	By MS/MS	By MS/MS	39.7	39.7	50	63115000000	28293000000	18978000000	15844000000	10519000000	4715400000	3163000000	2640600000	24311000000	16613000000	18878000000	30
P0C2H9;P0C2H8	P0C2H9;P0C2H8	6;6	6;6	6;6	>sp|P0C2H9|RL31B_YEAST 60S ribosomal protein L31-B OS=Saccharomyces cerevisiae (strain ATCC 204508 / S288c) OX=559292 GN=RPL31B PE=1 SV=1;>sp|P0C2H8|RL31A_YEAST 60S ribosomal protein L31-A OS=Saccharomyces cerevisiae (strain ATCC 204508 / S288c) OX=559292	2	6	6	6	6	6	6	6	6	6	6	6	6	44.2	44.2	44.2	12.967	113	113;113	2.4	12	14	16	8	0	87.988	By MS/MS	By MS/MS	By MS/MS	44.2	44.2	44.2	48053000000	27591000000	11259000000	9203700000	6864800000	3941500000	1608400000	1314800000	23217000000	13690000000	8940500000	14
P0C2I7	P0C2I7	23	1	0	>sp|P0C2I7|YL14B_YEAST Transposon Ty1-LR4 Gag-Pol polyprotein OS=Saccharomyces cerevisiae (strain ATCC 204508 / S288c) OX=559292 GN=TY1B-LR4 PE=5 SV=1	1	23	1	0	23	23	22	1	1	1	0	0	0	17.8	1.4	0	198.65	1755	1755	3.73			3	8	0	17.609	By MS/MS	By MS/MS	By MS/MS	17.8	17.8	17	453930000	152170000	216030000	85737000	6393400	2143200	3042700	1207600	128360000	93417000	0	2
Q03612;P0C2I9;Q12414;P0C2I5;Q07793;P0C2I3;Q99337;O13527	Q03612;P0C2I9;Q12414;P0C2I5;Q07793;P0C2I3;Q99337;O13527	26;26;23;22;21;21;20;14	1;1;1;1;1;1;1;0	0;0;0;0;0;0;0;0	>sp|Q03612|YE11B_YEAST Transposon Ty1-ER1 Gag-Pol polyprotein OS=Saccharomyces cerevisiae (strain ATCC 204508 / S288c) OX=559292 GN=TY1B-ER1 PE=3 SV=1;>sp|P0C2I9|YP12B_YEAST Transposon Ty1-PR1 Gag-Pol polyprotein OS=Saccharomyces cerevisiae (strain ATCC 20	8	26	1	0	26	26	24	1	1	1	0	0	0	21.7	1.4	0	198.56	1755	1755;1755;1755;1755;1604;1755;1749;1196	3.2	2		2	6	0	54.532	By MS/MS	By MS/MS	By MS/MS	21.7	21.7	19.3	3207100000	1799800000	804140000	603210000	43933000	24654000	11016000	8263100	0	444670000	0	3
P0C2J0;Q04711;P0C2I2;P0C2J1;O13535	P0C2J0;Q04711;P0C2I2;P0C2J1;O13535	26;25;24;22;22	2;1;2;1;2	0;0;0;0;0	>sp|P0C2J0|YP13B_YEAST Transposon Ty1-PR2 Gag-Pol polyprotein OS=Saccharomyces cerevisiae (strain ATCC 204508 / S288c) OX=559292 GN=TY1B-PR2 PE=3 SV=1;>sp|Q04711|YM11B_YEAST Transposon Ty1-ML1 Gag-Pol polyprotein OS=Saccharomyces cerevisiae (strain ATCC 20	5	26	2	0	26	25	24	2	1	2	0	0	0	22.3	2.4	0	198.64	1756	1756;1755;1755;1755;1793	3.25	1		3	4	0	98.822	By MS/MS	By MS/MS	By MS/MS	22.3	21.3	19.9	859000000	343860000	326960000	188180000	11453000	4584800	4359500	2509100	0	0	201570000	2
P0C5N3	P0C5N3	2	2	2	>sp|P0C5N3|YG41A_YEAST Uncharacterized protein YGL041W-A, mitochondrial OS=Saccharomyces cerevisiae (strain ATCC 204508 / S288c) OX=559292 GN=YGL041W-A PE=1 SV=2	1	2	2	2	2	1	2	2	1	2	2	1	2	23.4	23.4	23.4	18.103	154	154	1.8	1	4			0	11.95	By MS/MS	By MS/MS	By MS/MS	23.4	14.3	23.4	95271000	34507000	20828000	39937000	13610000	4929500	2975400	5705300	32239000	0	44857000	2
P0CE11;P40107	P0CE11;P40107	1;1	1;1	1;1	>sp|P0CE11|GMT2_YEAST Probable GDP-mannose transporter 2 OS=Saccharomyces cerevisiae (strain ATCC 204508 / S288c) OX=559292 GN=HVG1 PE=3 SV=1;>sp|P40107|GMT1_YEAST GDP-mannose transporter 1 OS=Saccharomyces cerevisiae (strain ATCC 204508 / S288c) OX=559292	2	1	1	1	1	1	1	1	1	1	1	1	1	6	6	6	27.687	249	249;337	4				3	0	6.4671	By MS/MS	By matching	By MS/MS	6	6	6	63367000	16300000	21465000	25603000	7040800	1811100	2385000	2844700	0	0	27189000	1
P0CE68	P0CE68	1	1	1	>sp|P0CE68|NFT1_YEAST ABC transporter NFT1 OS=Saccharomyces cerevisiae (strain ATCC 204508 / S288c) OX=559292 GN=NFT1 PE=3 SV=1	1	1	1	1	1	1	0	1	1	0	1	1	0	0.7	0.7	0.7	137.99	1218	1218	1	2				0.0076011	1.2688	By MS/MS	By MS/MS	By matching	0.7	0.7	0	52093000	19695000	32398000	0	913920	345530	568380	0	0	29453000	0	1
P0CH09;P0CH08	P0CH09;P0CH08	3;3	1;1	1;1	>sp|P0CH09|RL40B_YEAST Ubiquitin-60S ribosomal protein L40 OS=Saccharomyces cerevisiae (strain ATCC 204508 / S288c) OX=559292 GN=RPL40B PE=1 SV=1;>sp|P0CH08|RL40A_YEAST Ubiquitin-60S ribosomal protein L40 OS=Saccharomyces cerevisiae (strain ATCC 204508 / S	2	3	1	1	3	3	3	1	1	1	1	1	1	21.9	7.8	7.8	14.554	128	128;128	3		1	3	1	0.00035894	3.1946	By MS/MS	By matching	By matching	21.9	21.9	21.9	191990000	51801000	78503000	61688000	31999000	8633600	13084000	10281000	0	0	71806000	1
P0CS90;P39987	P0CS90	19;2	19;2	19;2	>sp|P0CS90|HSP77_YEAST Heat shock protein SSC1, mitochondrial OS=Saccharomyces cerevisiae (strain ATCC 204508 / S288c) OX=559292 GN=SSC1 PE=1 SV=1	2	19	19	19	19	19	17	19	19	17	19	19	17	33.6	33.6	33.6	70.627	654	654;644	2.43	37	59	33	38	0	174.91	By MS/MS	By MS/MS	By MS/MS	33.6	33.6	32.3	68962000000	22733000000	26430000000	19798000000	2224600000	733330000	852600000	638650000	20950000000	23896000000	20926000000	46
P0CT04	P0CT04	5	5	5	>sp|P0CT04|IPB2_YEAST Protease B inhibitor 2 OS=Saccharomyces cerevisiae (strain ATCC 204508 / S288c) OX=559292 GN=PBI2 PE=1 SV=1	1	5	5	5	2	3	5	2	3	5	2	3	5	72	72	72	8.5897	75	75	2.53	4	13	6	7	0	63.033	By MS/MS	By MS/MS	By MS/MS	28	50.7	72	5459500000	643730000	1839800000	2976000000	1091900000	128750000	367960000	595200000	1132100000	2642900000	1911800000	3
P43542;P0CX13;P0CX12;P53822;P38723;P47187;P40588;P40587;Q07788	P43542;P0CX13;P0CX12;P53822;P38723;P47187;P40588;P40587;Q07788	2;2;2;2;2;2;1;1;1	2;2;2;2;2;2;1;1;1	1;1;1;1;1;1;1;0;1	>sp|P43542|COS4_YEAST Protein COS4 OS=Saccharomyces cerevisiae (strain ATCC 204508 / S288c) OX=559292 GN=COS4 PE=3 SV=1;>sp|P0CX13|COS3_YEAST Protein COS3 OS=Saccharomyces cerevisiae (strain ATCC 204508 / S288c) OX=559292 GN=COS3 PE=1 SV=1;>sp|P0CX12|COS2_	9	2	2	1	1	2	2	1	2	2	0	1	1	4.7	4.7	2.1	45.312	379	379;379;379;381;381;383;61;230;383	3.4			3	2	0.00036193	3.2898	By MS/MS	By matching	By MS/MS	2.6	4.7	4.7	73504000	10402000	27139000	35963000	3868600	547470	1428400	1892800	0	22570000	40216000	1
P0CX24;P0CX23	P0CX24;P0CX23	8;8	8;8	8;8	>sp|P0CX24|RL20B_YEAST 60S ribosomal protein L20-B OS=Saccharomyces cerevisiae (strain ATCC 204508 / S288c) OX=559292 GN=RPL20B PE=1 SV=1;>sp|P0CX23|RL20A_YEAST 60S ribosomal protein L20-A OS=Saccharomyces cerevisiae (strain ATCC 204508 / S288c) OX=559292	2	8	8	8	7	7	8	7	7	8	7	7	8	44.8	44.8	44.8	20.437	172	172;172	2.46	20	16	22	16	0	263.7	By MS/MS	By MS/MS	By MS/MS	40.7	40.7	44.8	79502000000	35983000000	25698000000	17820000000	9937700000	4497900000	3212300000	2227500000	32565000000	21839000000	17846000000	29
P0CX26;P0CX25	P0CX26;P0CX25	8;8	8;8	8;8	>sp|P0CX26|RL43B_YEAST 60S ribosomal protein L43-B OS=Saccharomyces cerevisiae (strain ATCC 204508 / S288c) OX=559292 GN=RPL43B PE=1 SV=1;>sp|P0CX25|RL43A_YEAST 60S ribosomal protein L43-A OS=Saccharomyces cerevisiae (strain ATCC 204508 / S288c) OX=559292	2	8	8	8	8	8	8	8	8	8	8	8	8	54.3	54.3	54.3	10.091	92	92;92	2.81	13	18	25	28	0	106.14	By MS/MS	By MS/MS	By MS/MS	54.3	54.3	54.3	40801000000	21114000000	10493000000	9193400000	10200000000	5278600000	2623400000	2298300000	13889000000	9372700000	12556000000	29
P0CX28;P0CX27	P0CX28;P0CX27	3;3	3;3	3;3	>sp|P0CX28|RL44B_YEAST 60S ribosomal protein L42-B OS=Saccharomyces cerevisiae (strain ATCC 204508 / S288c) OX=559292 GN=RPL42B PE=1 SV=1;>sp|P0CX27|RL44A_YEAST 60S ribosomal protein L42-A OS=Saccharomyces cerevisiae (strain ATCC 204508 / S288c) OX=559292	2	3	3	3	2	3	3	2	3	3	2	3	3	29.2	29.2	29.2	12.211	106	106;106	2	3	4	1	1	0.00035855	3.1834	By MS/MS	By MS/MS	By MS/MS	21.7	29.2	29.2	432890000	40129000	60714000	332050000	144300000	13376000	20238000	110680000	136720000	77210000	249590000	2
P0CX30;P0CX29	P0CX30;P0CX29	3;3	3;3	3;3	>sp|P0CX30|RS23B_YEAST 40S ribosomal protein S23-B OS=Saccharomyces cerevisiae (strain ATCC 204508 / S288c) OX=559292 GN=RPS23B PE=1 SV=1;>sp|P0CX29|RS23A_YEAST 40S ribosomal protein S23-A OS=Saccharomyces cerevisiae (strain ATCC 204508 / S288c) OX=559292	2	3	3	3	3	3	3	3	3	3	3	3	3	18.6	18.6	18.6	16.038	145	145;145	2.85	4	3	13	7	0	4.1408	By MS/MS	By MS/MS	By MS/MS	18.6	18.6	18.6	28201000000	11953000000	10164000000	6084500000	4028700000	1707500000	1452000000	869220000	10074000000	8682600000	7792100000	6
P0CX32;P0CX31	P0CX32;P0CX31	6;6	6;6	6;6	>sp|P0CX32|RS24B_YEAST 40S ribosomal protein S24-B OS=Saccharomyces cerevisiae (strain ATCC 204508 / S288c) OX=559292 GN=RPS24B PE=1 SV=1;>sp|P0CX31|RS24A_YEAST 40S ribosomal protein S24-A OS=Saccharomyces cerevisiae (strain ATCC 204508 / S288c) OX=559292	2	6	6	6	6	6	6	6	6	6	6	6	6	35.6	35.6	35.6	15.329	135	135;135	2.27	13	20	16	6	0	75.405	By MS/MS	By MS/MS	By MS/MS	35.6	35.6	35.6	37209000000	17239000000	10723000000	9246800000	6201500000	2873200000	1787200000	1541100000	14105000000	10663000000	11120000000	14
P0CX34;P0CX33	P0CX34;P0CX33	2;2	2;2	2;2	>sp|P0CX34|RS30B_YEAST 40S ribosomal protein S30-B OS=Saccharomyces cerevisiae (strain ATCC 204508 / S288c) OX=559292 GN=RPS30B PE=1 SV=1;>sp|P0CX33|RS30A_YEAST 40S ribosomal protein S30-A OS=Saccharomyces cerevisiae (strain ATCC 204508 / S288c) OX=559292	2	2	2	2	2	2	2	2	2	2	2	2	2	27	27	27	7.1184	63	63;63	2.88	1		6	1	0.00033715	2.3538	By MS/MS	By matching	By MS/MS	27	27	27	431980000	137860000	211420000	82705000	143990000	45952000	70473000	27568000	106040000	84410000	212310000	1
P0CX36;P0CX35	P0CX36;P0CX35	15;15	15;15	15;15	>sp|P0CX36|RS4B_YEAST 40S ribosomal protein S4-B OS=Saccharomyces cerevisiae (strain ATCC 204508 / S288c) OX=559292 GN=RPS4B PE=1 SV=1;>sp|P0CX35|RS4A_YEAST 40S ribosomal protein S4-A OS=Saccharomyces cerevisiae (strain ATCC 204508 / S288c) OX=559292 GN=RP	2	15	15	15	15	14	14	15	14	14	15	14	14	47.9	47.9	47.9	29.41	261	261;261	2.59	29	39	35	39	0	103.28	By MS/MS	By MS/MS	By MS/MS	47.9	45.2	45.2	91205000000	41296000000	30399000000	19510000000	5700300000	2581000000	1899900000	1219400000	35714000000	26886000000	22590000000	46
P0CX38;P0CX37	P0CX38;P0CX37	5;5	5;5	5;5	>sp|P0CX38|RS6B_YEAST 40S ribosomal protein S6-B OS=Saccharomyces cerevisiae (strain ATCC 204508 / S288c) OX=559292 GN=RPS6B PE=1 SV=1;>sp|P0CX37|RS6A_YEAST 40S ribosomal protein S6-A OS=Saccharomyces cerevisiae (strain ATCC 204508 / S288c) OX=559292 GN=RP	2	5	5	5	5	5	5	5	5	5	5	5	5	20.8	20.8	20.8	26.996	236	236;236	2.46	10	11	8	10	0	18.606	By MS/MS	By MS/MS	By MS/MS	20.8	20.8	20.8	37029000000	12305000000	15595000000	9129900000	4628700000	1538100000	1949300000	1141200000	13505000000	9944100000	12801000000	10
P0CX40;P0CX39	P0CX40;P0CX39	6;6	6;6	6;6	>sp|P0CX40|RS8B_YEAST 40S ribosomal protein S8-B OS=Saccharomyces cerevisiae (strain ATCC 204508 / S288c) OX=559292 GN=RPS8B PE=1 SV=1;>sp|P0CX39|RS8A_YEAST 40S ribosomal protein S8-A OS=Saccharomyces cerevisiae (strain ATCC 204508 / S288c) OX=559292 GN=RP	2	6	6	6	6	6	6	6	6	6	6	6	6	38	38	38	22.489	200	200;200	2.39	15	19	15	12	0	86.242	By MS/MS	By MS/MS	By MS/MS	38	38	38	75242000000	31579000000	27705000000	15958000000	9405300000	3947400000	3463100000	1994800000	31431000000	23952000000	17212000000	19
P0CX42;P0CX41	P0CX42;P0CX41	5;5	5;5	5;5	>sp|P0CX42|RL23B_YEAST 60S ribosomal protein L23-B OS=Saccharomyces cerevisiae (strain ATCC 204508 / S288c) OX=559292 GN=RPL23B PE=1 SV=1;>sp|P0CX41|RL23A_YEAST 60S ribosomal protein L23-A OS=Saccharomyces cerevisiae (strain ATCC 204508 / S288c) OX=559292	2	5	5	5	5	4	5	5	4	5	5	4	5	44.5	44.5	44.5	14.473	137	137;137	2.28	38	14	11	26	0	52.037	By MS/MS	By MS/MS	By MS/MS	44.5	37.2	44.5	33451000000	13883000000	10170000000	9397900000	3716800000	1542600000	1130000000	1044200000	9754300000	7393500000	5934900000	21
P0CX44;P0CX43	P0CX44;P0CX43	11;11	11;11	11;11	>sp|P0CX44|RL1B_YEAST 60S ribosomal protein L1-B OS=Saccharomyces cerevisiae (strain ATCC 204508 / S288c) OX=559292 GN=RPL1B PE=1 SV=1;>sp|P0CX43|RL1A_YEAST 60S ribosomal protein L1-A OS=Saccharomyces cerevisiae (strain ATCC 204508 / S288c) OX=559292 GN=RP	2	11	11	11	10	10	11	10	10	11	10	10	11	47	47	47	24.485	217	217;217	2.38	20	20	15	16	0	59.904	By MS/MS	By MS/MS	By MS/MS	43.8	43.8	47	61303000000	27467000000	15991000000	17845000000	6811400000	3051900000	1776800000	1982800000	23764000000	18408000000	14588000000	22
P0CX46;P0CX45	P0CX46;P0CX45	9;9	9;9	9;9	>sp|P0CX46|RL2B_YEAST 60S ribosomal protein L2-B OS=Saccharomyces cerevisiae (strain ATCC 204508 / S288c) OX=559292 GN=RPL2B PE=1 SV=1;>sp|P0CX45|RL2A_YEAST 60S ribosomal protein L2-A OS=Saccharomyces cerevisiae (strain ATCC 204508 / S288c) OX=559292 GN=RP	2	9	9	9	9	9	8	9	9	8	9	9	8	44.9	44.9	44.9	27.408	254	254;254	2.45	27	30	30	23	0	200.58	By MS/MS	By MS/MS	By MS/MS	44.9	44.9	44.1	50666000000	25376000000	14967000000	10323000000	4606000000	2306900000	1360600000	938440000	24849000000	13820000000	8877100000	36
P0CX48;P0CX47	P0CX48;P0CX47	9;9	9;9	9;9	>sp|P0CX48|RS11B_YEAST 40S ribosomal protein S11-B OS=Saccharomyces cerevisiae (strain ATCC 204508 / S288c) OX=559292 GN=RPS11B PE=1 SV=1;>sp|P0CX47|RS11A_YEAST 40S ribosomal protein S11-A OS=Saccharomyces cerevisiae (strain ATCC 204508 / S288c) OX=559292	2	9	9	9	9	9	9	9	9	9	9	9	9	53.2	53.2	53.2	17.749	156	156;156	2.11	33	18	14	14	0	52.312	By MS/MS	By MS/MS	By MS/MS	53.2	53.2	53.2	89462000000	35771000000	32003000000	21688000000	8946200000	3577100000	3200300000	2168800000	35327000000	26975000000	22135000000	19
P0CX50;P0CX49	P0CX50;P0CX49	7;7	7;7	7;7	>sp|P0CX50|RL18B_YEAST 60S ribosomal protein L18-B OS=Saccharomyces cerevisiae (strain ATCC 204508 / S288c) OX=559292 GN=RPL18B PE=1 SV=1;>sp|P0CX49|RL18A_YEAST 60S ribosomal protein L18-A OS=Saccharomyces cerevisiae (strain ATCC 204508 / S288c) OX=559292	2	7	7	7	7	7	7	7	7	7	7	7	7	36	36	36	20.563	186	186;186	2.58	14	20	19	18	0	35.144	By MS/MS	By MS/MS	By MS/MS	36	36	36	62520000000	27567000000	17308000000	17645000000	5683700000	2506100000	1573500000	1604100000	23766000000	15678000000	18754000000	24
P0CX52;P0CX51	P0CX52;P0CX51	9;9	9;9	9;9	>sp|P0CX52|RS16B_YEAST 40S ribosomal protein S16-B OS=Saccharomyces cerevisiae (strain ATCC 204508 / S288c) OX=559292 GN=RPS16B PE=1 SV=1;>sp|P0CX51|RS16A_YEAST 40S ribosomal protein S16-A OS=Saccharomyces cerevisiae (strain ATCC 204508 / S288c) OX=559292	2	9	9	9	9	9	8	9	9	8	9	9	8	64.3	64.3	64.3	15.847	143	143;143	2.66	16	22	23	25	0	66.831	By MS/MS	By MS/MS	By MS/MS	64.3	64.3	58.7	110350000000	47309000000	36344000000	26696000000	11035000000	4730900000	3634400000	2669600000	42815000000	33394000000	29363000000	31
P0CX54;P0CX53	P0CX54;P0CX53	8;8	8;8	8;8	>sp|P0CX54|RL12B_YEAST 60S ribosomal protein L12-B OS=Saccharomyces cerevisiae (strain ATCC 204508 / S288c) OX=559292 GN=RPL12B PE=1 SV=1;>sp|P0CX53|RL12A_YEAST 60S ribosomal protein L12-A OS=Saccharomyces cerevisiae (strain ATCC 204508 / S288c) OX=559292	2	8	8	8	8	8	8	8	8	8	8	8	8	63	63	63	17.822	165	165;165	2.76	5	14	44	7	0	81.595	By MS/MS	By MS/MS	By MS/MS	63	63	63	54695000000	25322000000	17553000000	11819000000	6077200000	2813500000	1950400000	1313300000	21598000000	15526000000	14366000000	27
P0CX56;P0CX55	P0CX56;P0CX55	7;7	7;7	7;7	>sp|P0CX56|RS18B_YEAST 40S ribosomal protein S18-B OS=Saccharomyces cerevisiae (strain ATCC 204508 / S288c) OX=559292 GN=RPS18B PE=1 SV=1;>sp|P0CX55|RS18A_YEAST 40S ribosomal protein S18-A OS=Saccharomyces cerevisiae (strain ATCC 204508 / S288c) OX=559292	2	7	7	7	7	7	7	7	7	7	7	7	7	43.2	43.2	43.2	17.037	146	146;146	2.43	19	15	15	16	0	157.92	By MS/MS	By MS/MS	By MS/MS	43.2	43.2	43.2	57718000000	29045000000	19419000000	9253200000	5771800000	2904500000	1941900000	925320000	24517000000	12881000000	12024000000	18
Q12485;Q12085;P0CX76;P0CX75;P0CX74	Q12485;Q12085;P0CX76;P0CX75;P0CX74	8;8;8;8;8	1;1;1;1;1	0;0;0;0;0	>sp|Q12485|YG12A_YEAST Transposon Ty1-GR2 Gag polyprotein OS=Saccharomyces cerevisiae (strain ATCC 204508 / S288c) OX=559292 GN=TY1A-GR2 PE=2 SV=1;>sp|Q12085|YG11A_YEAST Transposon Ty1-GR1 Gag polyprotein OS=Saccharomyces cerevisiae (strain ATCC 204508 / S	5	8	1	0	8	8	8	1	1	1	0	0	0	22.7	2.3	0	49.034	440	440;440;440;440;440	3.08	1	1	6	4	0.00034807	2.783	By MS/MS	By MS/MS	By MS/MS	22.7	22.7	22.7	1090800000	569220000	398620000	122910000	77911000	40659000	28473000	8779300	522180000	358000000	99510000	4
P0CZ17;P0CX79;P0CX78;P0CX77	P0CZ17;P0CX79;P0CX78;P0CX77	5;5;5;5	5;5;5;5	5;5;5;5	>sp|P0CZ17|ASP21_YEAST L-asparaginase 2-1 OS=Saccharomyces cerevisiae (strain ATCC 204508 / S288c) OX=559292 GN=ASP3-1 PE=1 SV=1;>sp|P0CX79|ASP24_YEAST L-asparaginase 2-4 OS=Saccharomyces cerevisiae (strain ATCC 204508 / S288c) OX=559292 GN=ASP3-4 PE=1 SV=	4	5	5	5	0	5	5	0	5	5	0	5	5	22.1	22.1	22.1	38.686	362	362;362;362;362	1.96	8	13	3	2	0	80.115	By matching	By MS/MS	By MS/MS	0	22.1	22.1	3953000000	0	336550000	3616400000	304070000	0	25889000	278190000	0	602450000	3396000000	0
P0CX83;P0CX82	P0CX83;P0CX82	8;8	8;8	8;8	>sp|P0CX83|RL19B_YEAST 60S ribosomal protein L19-B OS=Saccharomyces cerevisiae (strain ATCC 204508 / S288c) OX=559292 GN=RPL19B PE=1 SV=1;>sp|P0CX82|RL19A_YEAST 60S ribosomal protein L19-A OS=Saccharomyces cerevisiae (strain ATCC 204508 / S288c) OX=559292	2	8	8	8	7	8	8	7	8	8	7	8	8	33.3	33.3	33.3	21.704	189	189;189	2.47	18	26	21	18	0	105.57	By MS/MS	By MS/MS	By MS/MS	32.8	33.3	33.3	73236000000	29280000000	23856000000	20100000000	10462000000	4182900000	3408000000	2871500000	28277000000	22897000000	18420000000	22
P0CX85;P0CX84	P0CX85;P0CX84	7;7	7;7	7;7	>sp|P0CX85|RL35B_YEAST 60S ribosomal protein L35-B OS=Saccharomyces cerevisiae (strain ATCC 204508 / S288c) OX=559292 GN=RPL35B PE=1 SV=1;>sp|P0CX84|RL35A_YEAST 60S ribosomal protein L35-A OS=Saccharomyces cerevisiae (strain ATCC 204508 / S288c) OX=559292	2	7	7	7	7	7	7	7	7	7	7	7	7	30	30	30	13.909	120	120;120	2.71	9	18	13	19	0	214.3	By MS/MS	By MS/MS	By MS/MS	30	30	30	46233000000	24189000000	13255000000	8788600000	11558000000	6047300000	3313700000	2197100000	19165000000	12999000000	9690700000	20
P10080	P10080	4	4	4	>sp|P10080|SSBP1_YEAST Single-stranded nucleic acid-binding protein OS=Saccharomyces cerevisiae (strain ATCC 204508 / S288c) OX=559292 GN=SBP1 PE=1 SV=2	1	4	4	4	3	4	4	3	4	4	3	4	4	15	15	15	32.989	294	294	2.96	2	5	10	8	0	28.157	By MS/MS	By MS/MS	By MS/MS	15	15	15	8660400000	2884600000	2621700000	3154100000	618600000	206040000	187270000	225290000	2855300000	2495900000	3010200000	5
P10081	P10081	16	16	16	>sp|P10081|IF4A_YEAST ATP-dependent RNA helicase eIF4A OS=Saccharomyces cerevisiae (strain ATCC 204508 / S288c) OX=559292 GN=TIF1 PE=1 SV=3	1	16	16	16	15	15	16	15	15	16	15	15	16	47.8	47.8	47.8	44.697	395	395	2.33	56	41	49	33	0	212.56	By MS/MS	By MS/MS	By MS/MS	45.8	45.8	47.8	88933000000	31280000000	31968000000	25685000000	4234900000	1489500000	1522300000	1223100000	29668000000	26457000000	22656000000	50
P10127	P10127	2	2	2	>sp|P10127|ADH4_YEAST Alcohol dehydrogenase 4 OS=Saccharomyces cerevisiae (strain ATCC 204508 / S288c) OX=559292 GN=ADH4 PE=1 SV=3	1	2	2	2	2	2	2	2	2	2	2	2	2	6.3	6.3	6.3	41.142	382	382	4				6	0	3.4826	By MS/MS	By MS/MS	By MS/MS	6.3	6.3	6.3	55356000	16138000	23863000	15354000	4258200	1241400	1835700	1181100	14181000	17413000	16459000	1
P10356	P10356	7	7	7	>sp|P10356|YEY2_YEAST Uncharacterized protein YER152C OS=Saccharomyces cerevisiae (strain ATCC 204508 / S288c) OX=559292 GN=YER152C PE=1 SV=2	1	7	7	7	6	7	7	6	7	7	6	7	7	19.9	19.9	19.9	49.49	443	443	2.38	4	8	6	3	0	28.647	By MS/MS	By MS/MS	By MS/MS	17.2	19.9	19.9	279400000	78046000	108410000	92941000	13970000	3902300	5420500	4647000	77291000	107820000	89858000	4
P10363	P10363	6	6	6	>sp|P10363|PRI1_YEAST DNA primase small subunit OS=Saccharomyces cerevisiae (strain ATCC 204508 / S288c) OX=559292 GN=PRI1 PE=1 SV=2	1	6	6	6	5	5	6	5	5	6	5	5	6	17.4	17.4	17.4	47.69	409	409	2.82	4	1	6	6	0	25.922	By MS/MS	By MS/MS	By MS/MS	14.4	14.4	17.4	437970000	164500000	157040000	116430000	16845000	6327100	6040000	4478100	142940000	128100000	133440000	4
P10507	P10507	4	4	4	>sp|P10507|MPPB_YEAST Mitochondrial-processing peptidase subunit beta OS=Saccharomyces cerevisiae (strain ATCC 204508 / S288c) OX=559292 GN=MAS1 PE=1 SV=1	1	4	4	4	4	4	4	4	4	4	4	4	4	8.2	8.2	8.2	51.083	462	462	1.87	5	7	3		0	6.1161	By MS/MS	By MS/MS	By MS/MS	8.2	8.2	8.2	504070000	187050000	157980000	159040000	22912000	8502100	7181000	7229100	170900000	159060000	171830000	3
P10591	P10591	30	8	7	>sp|P10591|HSP71_YEAST Heat shock protein SSA1 OS=Saccharomyces cerevisiae (strain ATCC 204508 / S288c) OX=559292 GN=SSA1 PE=1 SV=4	1	30	8	7	30	29	28	8	7	7	7	6	6	52.8	17	13.9	69.656	642	642	2.53	11	31	33	12	0	323.31	By MS/MS	By MS/MS	By MS/MS	52.8	51.9	47.4	77775000000	19099000000	34496000000	24180000000	2222100000	545680000	985610000	690850000	17922000000	32823000000	21413000000	21
P10592	P10592	30	30	6	>sp|P10592|HSP72_YEAST Heat shock protein SSA2 OS=Saccharomyces cerevisiae (strain ATCC 204508 / S288c) OX=559292 GN=SSA2 PE=1 SV=3	1	30	30	6	30	29	28	30	29	28	6	5	5	53.1	53.1	10.2	69.469	639	639	2.27	125	110	93	69	0	323.31	By MS/MS	By MS/MS	By MS/MS	53.1	53.1	51.3	443840000000	137420000000	178310000000	128110000000	12329000000	3817300000	4953000000	3558600000	133350000000	154370000000	122900000000	117
P10614	P10614	12	12	12	>sp|P10614|CP51_YEAST Lanosterol 14-alpha demethylase OS=Saccharomyces cerevisiae (strain ATCC 204508 / S288c) OX=559292 GN=ERG11 PE=1 SV=1	1	12	12	12	10	12	11	10	12	11	10	12	11	27.4	27.4	27.4	60.719	530	530	2.76	9	11	13	17	0	55.178	By MS/MS	By MS/MS	By MS/MS	26	27.4	25.1	1949500000	1209900000	448120000	291430000	74980000	46535000	17235000	11209000	868420000	486040000	401820000	16
P10622	P10622	1	1	1	>sp|P10622|RLA3_YEAST 60S acidic ribosomal protein P1-beta OS=Saccharomyces cerevisiae (strain ATCC 204508 / S288c) OX=559292 GN=RPP1B PE=1 SV=3	1	1	1	1	1	1	1	1	1	1	1	1	1	15.1	15.1	15.1	10.667	106	106	2.27	1	6	4		0	14.768	By MS/MS	By MS/MS	By MS/MS	15.1	15.1	15.1	11205000000	4432000000	3561900000	3211600000	3735200000	1477300000	1187300000	1070500000	3624000000	4503000000	2898300000	3
P10659	P10659	13	5	5	>sp|P10659|METK1_YEAST S-adenosylmethionine synthase 1 OS=Saccharomyces cerevisiae (strain ATCC 204508 / S288c) OX=559292 GN=SAM1 PE=1 SV=2	1	13	5	5	12	12	13	5	5	5	5	5	5	36.4	17	17	41.818	382	382	2.54	9	7		12	0	45.7	By MS/MS	By MS/MS	By MS/MS	36.1	36.1	36.4	2894300000	1012000000	772710000	1109600000	144720000	50600000	38635000	55482000	1080900000	742990000	1086100000	8
P10662	P10662	8	8	8	>sp|P10662|RT01_YEAST 37S ribosomal protein MRP1, mitochondrial OS=Saccharomyces cerevisiae (strain ATCC 204508 / S288c) OX=559292 GN=MRP1 PE=1 SV=2	1	8	8	8	8	8	8	8	8	8	8	8	8	30.5	30.5	30.5	36.728	321	321	2.46	9	5	3	9	0	32.885	By MS/MS	By MS/MS	By MS/MS	30.5	30.5	30.5	681490000	226950000	281290000	173250000	40088000	13350000	16546000	10191000	204780000	240690000	199990000	5
P10663	P10663	3	3	3	>sp|P10663|RT02_YEAST 37S ribosomal protein MRP2, mitochondrial OS=Saccharomyces cerevisiae (strain ATCC 204508 / S288c) OX=559292 GN=MRP2 PE=1 SV=1	1	3	3	3	3	3	3	3	3	3	3	3	3	20	20	20	13.538	115	115	2.33	3	3		3	0	3.772	By MS/MS	By MS/MS	By matching	20	20	20	143050000	62718000	45498000	34837000	20436000	8959800	6499700	4976600	54194000	44142000	0	1
P10664	P10664	16	16	3	>sp|P10664|RL4A_YEAST 60S ribosomal protein L4-A OS=Saccharomyces cerevisiae (strain ATCC 204508 / S288c) OX=559292 GN=RPL4A PE=1 SV=4	1	16	16	3	16	15	16	16	15	16	3	3	3	48.1	48.1	4.4	39.092	362	362	2.46	31	45	26	34	0	202.53	By MS/MS	By MS/MS	By MS/MS	48.1	45.3	48.1	91976000000	40592000000	24977000000	26407000000	5109800000	2255100000	1387600000	1467100000	34011000000	26652000000	24497000000	40
P10823	P10823	7	7	7	>sp|P10823|GPA2_YEAST Guanine nucleotide-binding protein alpha-2 subunit OS=Saccharomyces cerevisiae (strain ATCC 204508 / S288c) OX=559292 GN=GPA2 PE=1 SV=2	1	7	7	7	7	7	7	7	7	7	7	7	7	19.6	19.6	19.6	50.447	449	449	2.42	5	7	9	3	0	17.354	By MS/MS	By MS/MS	By MS/MS	19.6	19.6	19.6	351970000	79506000	132690000	139780000	15303000	3456800	5769000	6077300	75361000	117000000	157500000	1
P10834	P10834	2	2	2	>sp|P10834|PET54_YEAST Protein PET54 OS=Saccharomyces cerevisiae (strain ATCC 204508 / S288c) OX=559292 GN=PET54 PE=1 SV=1	1	2	2	2	2	1	2	2	1	2	2	1	2	8.9	8.9	8.9	34.637	293	293	3.2		2		3	0.0016166	1.8903	By MS/MS	By MS/MS	By MS/MS	8.9	4.4	8.9	17554000	6929900	3184900	7439300	835910	330000	151660	354250	5649500	0	8118800	1
P10849	P10849	2	2	2	>sp|P10849|MTF2_YEAST Mitochondrial transcription factor 2 OS=Saccharomyces cerevisiae (strain ATCC 204508 / S288c) OX=559292 GN=MTF2 PE=1 SV=1	1	2	2	2	1	0	2	1	0	2	1	0	2	4.3	4.3	4.3	51.192	440	440	2.25	2		1	1	0.00065531	2.0426	By MS/MS	By matching	By MS/MS	1.8	0	4.3	24798000	5649200	0	19149000	991930	225970	0	765970	0	0	21232000	1
P10862	P10862	2	2	2	>sp|P10862|RAD18_YEAST Postreplication repair E3 ubiquitin-protein ligase RAD18 OS=Saccharomyces cerevisiae (strain ATCC 204508 / S288c) OX=559292 GN=RAD18 PE=1 SV=1	1	2	2	2	2	2	1	2	2	1	2	2	1	5.1	5.1	5.1	55.23	487	487	2.8	2			3	0.0003358	2.3292	By MS/MS	By matching	By MS/MS	5.1	5.1	3.5	27701000	7909700	13850000	5941100	1259100	359530	629550	270050	0	12445000	0	1
P10869	P10869	9	9	9	>sp|P10869|AK_YEAST Aspartokinase OS=Saccharomyces cerevisiae (strain ATCC 204508 / S288c) OX=559292 GN=HOM3 PE=1 SV=2	1	9	9	9	9	9	9	9	9	9	9	9	9	19.5	19.5	19.5	58.109	527	527	2.74	8	8	3	15	0	39.842	By MS/MS	By MS/MS	By MS/MS	19.5	19.5	19.5	1910500000	625570000	559350000	725630000	70761000	23169000	20717000	26875000	514170000	496950000	795490000	10
P10961	P10961	3	3	3	>sp|P10961|HSF_YEAST Heat shock factor protein OS=Saccharomyces cerevisiae (strain ATCC 204508 / S288c) OX=559292 GN=HSF1 PE=1 SV=1	1	3	3	3	2	3	2	2	3	2	2	3	2	4.2	4.2	4.2	93.281	833	833	3		2	3	2	0	6.1096	By MS/MS	By MS/MS	By MS/MS	2.8	4.2	2.8	59030000	11768000	23080000	24182000	1475700	294200	576990	604560	15771000	17136000	25513000	1
P10962	P10962	7	7	7	>sp|P10962|MAK16_YEAST Protein MAK16 OS=Saccharomyces cerevisiae (strain ATCC 204508 / S288c) OX=559292 GN=MAK16 PE=1 SV=2	1	7	7	7	6	7	7	6	7	7	6	7	7	19.9	19.9	19.9	35.695	306	306	2.21	9	8		7	0	11.352	By MS/MS	By MS/MS	By MS/MS	16.3	19.9	19.9	611330000	242210000	180150000	188980000	50944000	20184000	15012000	15748000	264210000	139970000	162060000	5
P10964	P10964	36	36	36	>sp|P10964|RPA1_YEAST DNA-directed RNA polymerase I subunit RPA190 OS=Saccharomyces cerevisiae (strain ATCC 204508 / S288c) OX=559292 GN=RPA190 PE=1 SV=2	1	36	36	36	35	34	32	35	34	32	35	34	32	27.4	27.4	27.4	186.43	1664	1664	2.61	31	32	43	38	0	323.31	By MS/MS	By MS/MS	By MS/MS	26.7	25.4	24.4	5671100000	2816800000	1337800000	1516500000	60330000	29966000	14232000	16133000	2417200000	1182000000	1785300000	37
P11075	P11075	30	30	30	>sp|P11075|SEC7_YEAST Protein transport protein SEC7 OS=Saccharomyces cerevisiae (strain ATCC 204508 / S288c) OX=559292 GN=SEC7 PE=1 SV=2	1	30	30	30	30	30	30	30	30	30	30	30	30	19.1	19.1	19.1	226.88	2009	2009	2.59	14	42	40	22	0	164.08	By MS/MS	By MS/MS	By MS/MS	19.1	19.1	19.1	5118100000	2123500000	1757500000	1237100000	51698000	21449000	17753000	12496000	1698700000	1623200000	1476200000	24
P11076;P19146	P11076;P19146	5;4	5;4	5;4	>sp|P11076|ARF1_YEAST ADP-ribosylation factor 1 OS=Saccharomyces cerevisiae (strain ATCC 204508 / S288c) OX=559292 GN=ARF1 PE=1 SV=3;>sp|P19146|ARF2_YEAST ADP-ribosylation factor 2 OS=Saccharomyces cerevisiae (strain ATCC 204508 / S288c) OX=559292 GN=ARF2	2	5	5	5	5	5	5	5	5	5	5	5	5	34.8	34.8	34.8	20.529	181	181;181	3.22	3	4	14	19	0	29.745	By MS/MS	By MS/MS	By MS/MS	34.8	34.8	34.8	22210000000	7152800000	6706100000	8350900000	2019100000	650260000	609640000	759170000	5905600000	5370300000	8603600000	9
P11154	P11154	21	4	4	>sp|P11154|PYC1_YEAST Pyruvate carboxylase 1 OS=Saccharomyces cerevisiae (strain ATCC 204508 / S288c) OX=559292 GN=PYC1 PE=1 SV=2	1	21	4	4	21	21	20	4	4	3	4	4	3	22.8	6.3	6.3	130.1	1178	1178	1.75	7	6	3		0	34.36	By MS/MS	By MS/MS	By MS/MS	22.8	22.8	21.8	548890000	229190000	273400000	46307000	10165000	4244200	5062900	857530	216910000	211760000	95170000	4
P11325	P11325	7	7	7	>sp|P11325|SYLM_YEAST Leucine--tRNA ligase, mitochondrial OS=Saccharomyces cerevisiae (strain ATCC 204508 / S288c) OX=559292 GN=NAM2 PE=1 SV=1	1	7	7	7	6	6	6	6	6	6	6	6	6	8.8	8.8	8.8	101.92	894	894	2.74		8	8	3	0	12.067	By MS/MS	By MS/MS	By MS/MS	7.7	7.7	7.7	157800000	42045000	59279000	56475000	3094100	824410	1162300	1107400	46443000	52187000	54423000	3
P11353	P11353	10	10	10	>sp|P11353|HEM6_YEAST Oxygen-dependent coproporphyrinogen-III oxidase OS=Saccharomyces cerevisiae (strain ATCC 204508 / S288c) OX=559292 GN=HEM13 PE=1 SV=2	1	10	10	10	10	10	10	10	10	10	10	10	10	34.8	34.8	34.8	37.711	328	328	2.33	18	11	6	14	0	52.292	By MS/MS	By MS/MS	By MS/MS	34.8	34.8	34.8	3606000000	722430000	1797400000	1086200000	200330000	40135000	99857000	60342000	661440000	1718000000	996090000	9
P11412	P11412	14	14	14	>sp|P11412|G6PD_YEAST Glucose-6-phosphate 1-dehydrogenase OS=Saccharomyces cerevisiae (strain ATCC 204508 / S288c) OX=559292 GN=ZWF1 PE=1 SV=4	1	14	14	14	13	13	13	13	13	13	13	13	13	32.5	32.5	32.5	57.521	505	505	2.12	13	38	15	3	0	146.21	By MS/MS	By MS/MS	By MS/MS	30.7	30.7	32.5	8534100000	3822600000	2663900000	2047500000	275290000	123310000	85933000	66050000	2752300000	2864100000	2847000000	18
P11433	P11433	5	5	5	>sp|P11433|CDC24_YEAST Cell division control protein 24 OS=Saccharomyces cerevisiae (strain ATCC 204508 / S288c) OX=559292 GN=CDC24 PE=1 SV=2	1	5	5	5	4	4	4	4	4	4	4	4	4	6.7	6.7	6.7	96.938	854	854	1.64	9	3		2	0	8.1631	By MS/MS	By MS/MS	By MS/MS	5.4	5.2	5.4	220610000	74003000	80918000	65689000	4596100	1541700	1685800	1368500	75549000	71068000	71105000	3
P11484	P11484	22	22	3	>sp|P11484|SSB1_YEAST Ribosome-associated molecular chaperone SSB1 OS=Saccharomyces cerevisiae (strain ATCC 204508 / S288c) OX=559292 GN=SSB1 PE=1 SV=3	1	22	22	3	22	22	21	22	22	21	3	3	3	46.2	46.2	5.7	66.601	613	613	2.56	64	35	53	67	0	323.31	By MS/MS	By MS/MS	By MS/MS	46.2	46.2	45.8	318570000000	121310000000	101490000000	95778000000	10619000000	4043700000	3382900000	3192600000	105260000000	97263000000	98669000000	66
P11491	P11491	9	9	9	>sp|P11491|PPB_YEAST Repressible alkaline phosphatase OS=Saccharomyces cerevisiae (strain ATCC 204508 / S288c) OX=559292 GN=PHO8 PE=1 SV=2	1	9	9	9	7	8	8	7	8	8	7	8	8	17.1	17.1	17.1	63.003	566	566	2.74	7	9	9	13	0	42.845	By MS/MS	By MS/MS	By MS/MS	15.5	15.7	17	1406300000	338160000	458950000	609200000	54089000	13006000	17652000	23431000	298900000	452260000	630630000	8
P11632	P11632	1	1	1	>sp|P11632|NHP6A_YEAST Non-histone chromosomal protein 6A OS=Saccharomyces cerevisiae (strain ATCC 204508 / S288c) OX=559292 GN=NHP6A PE=1 SV=1	1	1	1	1	0	1	0	0	1	0	0	1	0	14	14	14	10.802	93	93	1	1				0	3.6436	By matching	By MS/MS	By matching	0	14	0	4830800	0	4830800	0	1207700	0	1207700	0	0	4391700	0	0
P11655	P11655	2	2	2	>sp|P11655|SEC12_YEAST Guanine nucleotide-exchange factor SEC12 OS=Saccharomyces cerevisiae (strain ATCC 204508 / S288c) OX=559292 GN=SEC12 PE=1 SV=1	1	2	2	2	2	2	2	2	2	2	2	2	2	6.2	6.2	6.2	51.607	471	471	3		3		3	0	4.8996	By MS/MS	By MS/MS	By MS/MS	6.2	6.2	6.2	118450000	33636000	40816000	43996000	6580400	1868600	2267600	2444200	33427000	31315000	44441000	1
P11709	P11709	2	2	2	>sp|P11709|BIK1_YEAST Nuclear fusion protein BIK1 OS=Saccharomyces cerevisiae (strain ATCC 204508 / S288c) OX=559292 GN=BIK1 PE=1 SV=1	1	2	2	2	1	2	2	1	2	2	1	2	2	6.1	6.1	6.1	51.091	440	440	1.6	2	3			0	5.2727	By MS/MS	By MS/MS	By matching	1.6	6.1	6.1	85857000	15312000	33481000	37063000	3302200	588940	1287700	1425500	0	32137000	40438000	1
P11745	P11745	13	13	13	>sp|P11745|RNA1_YEAST Ran GTPase-activating protein 1 OS=Saccharomyces cerevisiae (strain ATCC 204508 / S288c) OX=559292 GN=RNA1 PE=1 SV=2	1	13	13	13	11	11	13	11	11	13	11	11	13	44.5	44.5	44.5	45.815	407	407	2.3	8	34	5	10	0	194.11	By MS/MS	By MS/MS	By MS/MS	36.9	36.9	44.5	3896100000	1569200000	1175100000	1151900000	129870000	52306000	39169000	38395000	1534700000	1282800000	947080000	14
P11746	P11746	1	1	1	>sp|P11746|MCM1_YEAST Pheromone receptor transcription factor OS=Saccharomyces cerevisiae (strain ATCC 204508 / S288c) OX=559292 GN=MCM1 PE=1 SV=2	1	1	1	1	1	0	1	1	0	1	1	0	1	12.6	12.6	12.6	32.801	286	286	1	2				0.00035298	2.9806	By MS/MS	By matching	By matching	12.6	0	12.6	40171000	26821000	0	13350000	13390000	8940200	0	4450000	0	0	14546000	1
P11792	P11792	2	2	2	>sp|P11792|SCH9_YEAST Serine/threonine-protein kinase SCH9 OS=Saccharomyces cerevisiae (strain ATCC 204508 / S288c) OX=559292 GN=SCH9 PE=1 SV=3	1	2	2	2	2	2	2	2	2	2	2	2	2	2.8	2.8	2.8	91.81	824	824	2	3	3	1	1	0	4.0755	By MS/MS	By MS/MS	By MS/MS	2.8	2.8	2.8	136620000	49575000	47410000	39639000	5060100	1836100	1755900	1468100	45347000	54016000	33938000	2
P11914	P11914	10	10	10	>sp|P11914|MPPA_YEAST Mitochondrial-processing peptidase subunit alpha OS=Saccharomyces cerevisiae (strain ATCC 204508 / S288c) OX=559292 GN=MAS2 PE=1 SV=1	1	10	10	10	9	9	9	9	9	9	9	9	9	28.4	28.4	28.4	53.337	482	482	2.26	10	10	4	7	0	29.378	By MS/MS	By MS/MS	By MS/MS	26.1	25.5	23.9	761910000	238940000	282970000	240000000	30476000	9557600	11319000	9600100	230980000	272720000	237760000	7
P11938	P11938	9	9	9	>sp|P11938|RAP1_YEAST DNA-binding protein RAP1 OS=Saccharomyces cerevisiae (strain ATCC 204508 / S288c) OX=559292 GN=RAP1 PE=1 SV=2	1	9	9	9	9	7	7	9	7	7	9	7	7	15.2	15.2	15.2	92.412	827	827	2.63	10	2	7	11	0	38.349	By MS/MS	By MS/MS	By MS/MS	15.2	12	13.2	616430000	270120000	180310000	166000000	18130000	7944800	5303100	4882400	195570000	183880000	207410000	8
P11972	P11972	9	9	9	>sp|P11972|SST2_YEAST Protein SST2 OS=Saccharomyces cerevisiae (strain ATCC 204508 / S288c) OX=559292 GN=SST2 PE=1 SV=2	1	9	9	9	9	9	8	9	9	8	9	9	8	17.9	17.9	17.9	79.715	698	698	1.9	15	9		6	0	81.143	By MS/MS	By MS/MS	By MS/MS	17.9	17.9	16.9	651680000	341610000	147920000	162160000	18620000	9760300	4226300	4633000	303820000	140280000	166660000	10
P12383	P12383	6	6	6	>sp|P12383|PDR1_YEAST Transcription factor PDR1 OS=Saccharomyces cerevisiae (strain ATCC 204508 / S288c) OX=559292 GN=PDR1 PE=1 SV=2	1	6	6	6	6	4	5	6	4	5	6	4	5	6.7	6.7	6.7	121.79	1068	1068	2.53	4	4	2	5	0	29.039	By MS/MS	By MS/MS	By MS/MS	6.7	4.8	5.7	119590000	57002000	27515000	35072000	2440600	1163300	561540	715750	53804000	23598000	36260000	4
P12385	P12385	15	15	15	>sp|P12385|ERF1_YEAST Eukaryotic peptide chain release factor subunit 1 OS=Saccharomyces cerevisiae (strain ATCC 204508 / S288c) OX=559292 GN=SUP45 PE=1 SV=2	1	15	15	15	12	14	14	12	14	14	12	14	14	39.8	39.8	39.8	49.005	437	437	2.52	17	16	7	21	0	144.4	By MS/MS	By MS/MS	By MS/MS	37.3	39.8	34.8	6645700000	2805000000	2004900000	1835800000	237350000	100180000	71605000	65565000	2539500000	1955700000	1799500000	15
P12611	P12611	7	7	7	>sp|P12611|WHI2_YEAST Growth regulation protein OS=Saccharomyces cerevisiae (strain ATCC 204508 / S288c) OX=559292 GN=WHI2 PE=1 SV=2	1	7	7	7	5	7	4	5	7	4	5	7	4	17.9	17.9	17.9	55.345	486	486	2.75	2	3	8	3	0	24.559	By MS/MS	By MS/MS	By MS/MS	13.8	17.9	11.7	459360000	146590000	165630000	147140000	19140000	6107900	6901200	6131000	103600000	149430000	192170000	2
P12612	P12612	14	14	14	>sp|P12612|TCPA_YEAST T-complex protein 1 subunit alpha OS=Saccharomyces cerevisiae (strain ATCC 204508 / S288c) OX=559292 GN=TCP1 PE=1 SV=2	1	14	14	14	14	13	13	14	13	13	14	13	13	30.1	30.1	30.1	60.48	559	559	2.7	11	20	23	20	0	105.56	By MS/MS	By MS/MS	By MS/MS	30.1	27.4	28.6	6479800000	3170400000	1932900000	1376500000	209030000	102270000	62352000	44404000	2606400000	1941900000	1293700000	20
P12630	P12630	4	4	4	>sp|P12630|BAR1_YEAST Barrierpepsin OS=Saccharomyces cerevisiae (strain ATCC 204508 / S288c) OX=559292 GN=BAR1 PE=1 SV=1	1	4	4	4	4	4	3	4	4	3	4	4	3	8.3	8.3	8.3	63.729	587	587	2.21	7	2		5	0	21.989	By MS/MS	By MS/MS	By MS/MS	8.3	8.3	8.2	424650000	62116000	204440000	158100000	23592000	3450900	11358000	8783200	43743000	161420000	194310000	2
P12683	P12683	11	11	8	>sp|P12683|HMDH1_YEAST 3-hydroxy-3-methylglutaryl-coenzyme A reductase 1 OS=Saccharomyces cerevisiae (strain ATCC 204508 / S288c) OX=559292 GN=HMG1 PE=1 SV=1	1	11	11	8	10	10	11	10	10	11	7	7	8	13	13	9.3	115.62	1054	1054	2.5	16	5	5	16	0	49.582	By MS/MS	By MS/MS	By MS/MS	11.3	11.3	13	905080000	317360000	303010000	284710000	22627000	7933900	7575300	7117900	317160000	276350000	281320000	8
P12684	P12684	10	7	7	>sp|P12684|HMDH2_YEAST 3-hydroxy-3-methylglutaryl-coenzyme A reductase 2 OS=Saccharomyces cerevisiae (strain ATCC 204508 / S288c) OX=559292 GN=HMG2 PE=1 SV=1	1	10	7	7	9	9	9	6	6	6	6	6	6	12.2	8.5	8.5	115.69	1045	1045	2.45	8	1	5	6	0	22.914	By MS/MS	By MS/MS	By MS/MS	11.4	11.4	10.9	502290000	163930000	181250000	157110000	10464000	3415200	3776100	3273000	169920000	145220000	161500000	5
P12686	P12686	2	2	2	>sp|P12686|RT13_YEAST 37S ribosomal protein MRP13, mitochondrial OS=Saccharomyces cerevisiae (strain ATCC 204508 / S288c) OX=559292 GN=MRP13 PE=1 SV=2	1	2	2	2	2	2	2	2	2	2	2	2	2	5.3	5.3	5.3	38.988	339	339	2.33	3		6		0	3.6932	By MS/MS	By MS/MS	By MS/MS	5.3	5.3	5.3	163450000	65602000	50489000	47362000	10216000	4100100	3155500	2960100	72852000	46347000	39456000	3
P12687	P12687	4	4	4	>sp|P12687|RM02_YEAST 54S ribosomal protein L2, mitochondrial OS=Saccharomyces cerevisiae (strain ATCC 204508 / S288c) OX=559292 GN=MRP7 PE=1 SV=1	1	4	4	4	4	4	4	4	4	4	4	4	4	11.9	11.9	11.9	43.226	371	371	2.59	7	1	1	8	0	11.215	By MS/MS	By MS/MS	By MS/MS	11.9	11.9	11.9	278450000	86717000	128710000	63022000	14655000	4564100	6774200	3316900	76331000	110860000	64153000	5
P12688	P12688	12	12	8	>sp|P12688|YPK1_YEAST Serine/threonine-protein kinase YPK1 OS=Saccharomyces cerevisiae (strain ATCC 204508 / S288c) OX=559292 GN=YPK1 PE=1 SV=2	1	12	12	8	11	11	11	11	11	11	7	7	7	21.8	21.8	15.9	76.479	680	680	2.78	8	6	8	14	0	24.275	By MS/MS	By MS/MS	By MS/MS	20.1	20.1	20.7	1338700000	552070000	480010000	306640000	41835000	17252000	15000000	9582600	445570000	405520000	386540000	10
P12695	P12695	10	10	10	>sp|P12695|ODP2_YEAST Dihydrolipoyllysine-residue acetyltransferase component of pyruvate dehydrogenase complex, mitochondrial OS=Saccharomyces cerevisiae (strain ATCC 204508 / S288c) OX=559292 GN=LAT1 PE=1 SV=1	1	10	10	10	10	10	10	10	10	10	10	10	10	22	22	22	51.817	482	482	2.54	7	20	18	9	0	63.385	By MS/MS	By MS/MS	By MS/MS	22	22	22	14971000000	4301000000	5621000000	5048900000	650910000	187000000	244390000	219520000	4031000000	5428500000	5203100000	12
P12709	P12709	18	18	18	>sp|P12709|G6PI_YEAST Glucose-6-phosphate isomerase OS=Saccharomyces cerevisiae (strain ATCC 204508 / S288c) OX=559292 GN=PGI1 PE=1 SV=3	1	18	18	18	18	17	18	18	17	18	18	17	18	40.8	40.8	40.8	61.298	554	554	2.55	52	45	62	54	0	323.31	By MS/MS	By MS/MS	By MS/MS	40.8	39.4	40.8	113000000000	31349000000	44503000000	37149000000	4520100000	1254000000	1780100000	1486000000	29485000000	39922000000	37447000000	51
P12754	P12754	9	9	9	>sp|P12754|EI2BD_YEAST Translation initiation factor eIF-2B subunit delta OS=Saccharomyces cerevisiae (strain ATCC 204508 / S288c) OX=559292 GN=GCD2 PE=1 SV=1	1	9	9	9	9	9	8	9	9	8	9	9	8	15.5	15.5	15.5	70.851	651	651	2.28	11	10	9	6	0	24.725	By MS/MS	By MS/MS	By MS/MS	15.5	15.5	13.4	1047500000	425790000	308760000	312970000	45544000	18513000	13424000	13607000	357100000	294350000	324980000	7
P12866	P12866	2	2	2	>sp|P12866|STE6_YEAST Alpha-factor-transporting ATPase OS=Saccharomyces cerevisiae (strain ATCC 204508 / S288c) OX=559292 GN=STE6 PE=1 SV=1	1	2	2	2	2	1	1	2	1	1	2	1	1	2.2	2.2	2.2	144.76	1290	1290	2.75		1	3		0	8.3319	By MS/MS	By matching	By matching	2.2	0.8	0.8	35021000	22240000	6985500	5796200	555890	353010	110880	92003	19039000	0	0	0
P12868	P12868	7	7	7	>sp|P12868|PEP5_YEAST E3 ubiquitin-protein ligase PEP5 OS=Saccharomyces cerevisiae (strain ATCC 204508 / S288c) OX=559292 GN=PEP5 PE=1 SV=2	1	7	7	7	7	7	5	7	7	5	7	7	5	7.3	7.3	7.3	117.48	1029	1029	2.95	3	5	2	10	0	14.91	By MS/MS	By MS/MS	By MS/MS	7.3	7.3	5.2	317700000	225820000	66826000	25052000	5776300	4105800	1215000	455500	99326000	90512000	90844000	6
P12887	P12887	4	4	4	>sp|P12887|UNG_YEAST Uracil-DNA glycosylase OS=Saccharomyces cerevisiae (strain ATCC 204508 / S288c) OX=559292 GN=UNG1 PE=1 SV=1	1	4	4	4	4	3	3	4	3	3	4	3	3	10	10	10	40.471	359	359	1.47	10	3	2		0	10.178	By MS/MS	By MS/MS	By MS/MS	10	10	9.7	133560000	74206000	32653000	26700000	5565000	3091900	1360500	1112500	63294000	34212000	32262000	4
P12904	P12904	8	8	8	>sp|P12904|AAKG_YEAST 5-AMP-activated protein kinase subunit gamma OS=Saccharomyces cerevisiae (strain ATCC 204508 / S288c) OX=559292 GN=SNF4 PE=1 SV=1	1	8	8	8	7	8	5	7	8	5	7	8	5	26.7	26.7	26.7	36.401	322	322	2.07	11	7	5	4	0	112.7	By MS/MS	By MS/MS	By MS/MS	19.3	26.7	14.3	1159400000	473400000	526970000	159010000	55209000	22543000	25094000	7572000	385260000	394240000	279190000	10
P12945	P12945	23	23	23	>sp|P12945|NAT1_YEAST N-terminal acetyltransferase A complex subunit NAT1 OS=Saccharomyces cerevisiae (strain ATCC 204508 / S288c) OX=559292 GN=NAT1 PE=1 SV=2	1	23	23	23	20	23	23	20	23	23	20	23	23	28.7	28.7	28.7	98.904	854	854	2.5	22	21	18	23	0	162.86	By MS/MS	By MS/MS	By MS/MS	26.7	28.7	28.7	6356300000	2734400000	2553100000	1068800000	141250000	60765000	56735000	23752000	2492600000	1703000000	1707500000	22
P13099	P13099	2	2	2	>sp|P13099|TOP3_YEAST DNA topoisomerase 3 OS=Saccharomyces cerevisiae (strain ATCC 204508 / S288c) OX=559292 GN=TOP3 PE=1 SV=1	1	2	2	2	1	1	2	1	1	2	1	1	2	3	3	3	74.37	656	656	3.36	2		1	8	0.0016046	1.8102	By MS/MS	By MS/MS	By MS/MS	1.7	1.7	3	876620000	395860000	295010000	185750000	22477000	10150000	7564300	4762800	227190000	181550000	141220000	2
P13181	P13181	1	1	1	>sp|P13181|GAL2_YEAST Galactose transporter OS=Saccharomyces cerevisiae (strain ATCC 204508 / S288c) OX=559292 GN=GAL2 PE=1 SV=3	1	1	1	1	1	1	1	1	1	1	1	1	1	2.4	2.4	2.4	63.625	574	574	4				3	0.00035461	3.0289	By MS/MS	By MS/MS	By MS/MS	2.4	2.4	2.4	235640000	113290000	84782000	37562000	11221000	5395000	4037200	1788600	0	0	39889000	1
P13185	P13185	6	6	6	>sp|P13185|KIN1_YEAST Serine/threonine protein kinase KIN1 OS=Saccharomyces cerevisiae (strain ATCC 204508 / S288c) OX=559292 GN=KIN1 PE=1 SV=3	1	6	6	6	4	5	6	4	5	6	4	5	6	7.4	7.4	7.4	120.07	1064	1064	2.33	3	4	8		0	16.409	By MS/MS	By MS/MS	By MS/MS	4.6	6.4	7.4	233280000	40712000	99788000	92782000	3953900	690030	1691300	1572600	51626000	73399000	108890000	2
P13186	P13186	10	10	10	>sp|P13186|KIN2_YEAST Serine/threonine-protein kinase KIN2 OS=Saccharomyces cerevisiae (strain ATCC 204508 / S288c) OX=559292 GN=KIN2 PE=1 SV=3	1	10	10	10	10	9	8	10	9	8	10	9	8	9.6	9.6	9.6	128.34	1147	1147	2	15	4	5	5	0	13.751	By MS/MS	By MS/MS	By MS/MS	9.6	8.9	7.8	338920000	124760000	114870000	99287000	5945900	2188700	2015300	1741900	109290000	100410000	118900000	8
P13188	P13188	27	27	27	>sp|P13188|SYQ_YEAST Glutamine--tRNA ligase OS=Saccharomyces cerevisiae (strain ATCC 204508 / S288c) OX=559292 GN=GLN4 PE=1 SV=2	1	27	27	27	27	26	26	27	26	26	27	26	26	34.5	34.5	34.5	93.132	809	809	2.4	49	25	21	41	0	144.59	By MS/MS	By MS/MS	By MS/MS	34.5	33.6	33.1	15283000000	5769800000	5864600000	3649000000	305670000	115400000	117290000	72980000	4928100000	4805500000	4183600000	37
P13259	P13259	2	2	2	>sp|P13259|PCY1_YEAST Choline-phosphate cytidylyltransferase OS=Saccharomyces cerevisiae (strain ATCC 204508 / S288c) OX=559292 GN=PCT1 PE=1 SV=2	1	2	2	2	2	0	1	2	0	1	2	0	1	4.2	4.2	4.2	49.406	424	424	2		3			0.0015985	1.773	By MS/MS	By matching	By MS/MS	4.2	0	2.4	37302000	32067000	0	5234400	1865100	1603400	0	261720	27093000	0	0	1
P13298	P13298	10	10	8	>sp|P13298|PYRE_YEAST Orotate phosphoribosyltransferase 1 OS=Saccharomyces cerevisiae (strain ATCC 204508 / S288c) OX=559292 GN=URA5 PE=1 SV=2	1	10	10	8	10	10	10	10	10	10	8	8	8	49.1	49.1	39.8	24.664	226	226	1.91	21	25	8	4	0	67.258	By MS/MS	By MS/MS	By MS/MS	49.1	49.1	49.1	8115900000	3089100000	2909400000	2117300000	541060000	205940000	193960000	141150000	2672900000	2724800000	1811800000	11
P13382	P13382	12	12	12	>sp|P13382|DPOA_YEAST DNA polymerase alpha catalytic subunit A OS=Saccharomyces cerevisiae (strain ATCC 204508 / S288c) OX=559292 GN=POL1 PE=1 SV=2	1	12	12	12	11	9	10	11	9	10	11	9	10	10.8	10.8	10.8	166.81	1468	1468	2.42	13	7	15	8	0	20.328	By MS/MS	By MS/MS	By MS/MS	10.2	8.8	9.1	806270000	243060000	257360000	305850000	9832600	2964200	3138600	3729800	306770000	225820000	254750000	8
P13393	P13393	5	5	5	>sp|P13393|TBP_YEAST TATA-box-binding protein OS=Saccharomyces cerevisiae (strain ATCC 204508 / S288c) OX=559292 GN=SPT15 PE=1 SV=3	1	5	5	5	5	4	5	5	4	5	5	4	5	17.5	17.5	17.5	27.003	240	240	2.93	3		6	5	0	7.8455	By MS/MS	By MS/MS	By MS/MS	17.5	14.6	17.5	497680000	194740000	170150000	132790000	33179000	12982000	11343000	8853000	189750000	164070000	115970000	4
P13433	P13433	6	6	6	>sp|P13433|RPOM_YEAST DNA-directed RNA polymerase, mitochondrial OS=Saccharomyces cerevisiae (strain ATCC 204508 / S288c) OX=559292 GN=RPO41 PE=3 SV=2	1	6	6	6	5	6	3	5	6	3	5	6	3	4.9	4.9	4.9	153.05	1351	1351	3	5	1	2	11	0	25.217	By MS/MS	By MS/MS	By matching	4.1	4.9	2.6	115880000	51129000	55337000	9416100	1545100	681720	737830	125550	37032000	32793000	10455000	7
P13517	P13517	6	6	6	>sp|P13517|CAPZB_YEAST F-actin-capping protein subunit beta OS=Saccharomyces cerevisiae (strain ATCC 204508 / S288c) OX=559292 GN=CAP2 PE=1 SV=3	1	6	6	6	6	6	6	6	6	6	6	6	6	23.7	23.7	23.7	32.629	287	287	2.93	3	9	5	13	0	79.411	By MS/MS	By MS/MS	By MS/MS	23.7	23.7	23.7	2281800000	648960000	849770000	783050000	152120000	43264000	56652000	52203000	557500000	799910000	820710000	7
P13574	P13574	4	4	4	>sp|P13574|STE12_YEAST Protein STE12 OS=Saccharomyces cerevisiae (strain ATCC 204508 / S288c) OX=559292 GN=STE12 PE=1 SV=1	1	4	4	4	4	3	2	4	3	2	4	3	2	7.6	7.6	7.6	77.866	688	688	2.56		5	3	1	0	4.9985	By MS/MS	By MS/MS	By MS/MS	7.6	6	2.6	86992000	35137000	22247000	29608000	2718500	1098000	695220	925240	30309000	17776000	37454000	3
P13586	P13586	10	10	10	>sp|P13586|ATC1_YEAST Calcium-transporting ATPase 1 OS=Saccharomyces cerevisiae (strain ATCC 204508 / S288c) OX=559292 GN=PMR1 PE=1 SV=1	1	10	10	10	9	9	10	9	9	10	9	9	10	11.7	11.7	11.7	104.57	950	950	2.16	21	5	10	9	0	22.4	By MS/MS	By MS/MS	By MS/MS	10	10	11.7	1887100000	682410000	609650000	595020000	42888000	15509000	13856000	13523000	571800000	520370000	625960000	9
Q12691;Q01896;P13587	Q12691;Q01896;P13587	5;5;5	5;5;5	5;5;5	>sp|Q12691|ATN5_YEAST Sodium transport ATPase 5 OS=Saccharomyces cerevisiae (strain ATCC 204508 / S288c) OX=559292 GN=ENA5 PE=1 SV=1;>sp|Q01896|ATN2_YEAST Sodium transport ATPase 2 OS=Saccharomyces cerevisiae (strain ATCC 204508 / S288c) OX=559292 GN=ENA2	3	5	5	5	5	5	3	5	5	3	5	5	3	6.6	6.6	6.6	120.29	1091	1091;1091;1091	2.23	2	6	5		0	14.288	By MS/MS	By MS/MS	By MS/MS	6.6	6.6	3.9	200620000	125280000	26298000	49034000	3933700	2456600	515640	961460	126630000	25963000	36351000	4
P13663	P13663	13	13	13	>sp|P13663|DHAS_YEAST Aspartate-semialdehyde dehydrogenase OS=Saccharomyces cerevisiae (strain ATCC 204508 / S288c) OX=559292 GN=HOM2 PE=1 SV=1	1	13	13	13	12	13	12	12	13	12	12	13	12	38.4	38.4	38.4	39.543	365	365	2.4	27	24	25	20	0	323.31	By MS/MS	By MS/MS	By MS/MS	38.1	38.4	38.1	24248000000	8462100000	9161000000	6625000000	1212400000	423100000	458050000	331250000	7123300000	8285800000	7779800000	23
P13712	P13712	2	2	2	>sp|P13712|MSI1_YEAST Chromatin assembly factor 1 subunit p50 OS=Saccharomyces cerevisiae (strain ATCC 204508 / S288c) OX=559292 GN=MSI1 PE=1 SV=1	1	2	2	2	2	2	1	2	2	1	2	2	1	7.8	7.8	7.8	47.364	422	422	2.2	2		3		0	7.269	By MS/MS	By MS/MS	By MS/MS	7.8	7.8	2.8	67431000	28078000	27331000	12021000	4816500	2005600	1952200	858680	26227000	24817000	0	1
P13856	P13856	3	3	3	>sp|P13856|RSR1_YEAST Ras-related protein RSR1 OS=Saccharomyces cerevisiae (strain ATCC 204508 / S288c) OX=559292 GN=RSR1 PE=3 SV=1	1	3	3	3	3	3	3	3	3	3	3	3	3	11.4	11.4	11.4	30.39	272	272	2.64		4	7		0	10.793	By MS/MS	By MS/MS	By MS/MS	11.4	11.4	11.4	368110000	125030000	99286000	143790000	19374000	6580800	5225600	7568000	110000000	93547000	165840000	2
P14020	P14020	10	10	10	>sp|P14020|DPM1_YEAST Dolichol-phosphate mannosyltransferase OS=Saccharomyces cerevisiae (strain ATCC 204508 / S288c) OX=559292 GN=DPM1 PE=1 SV=3	1	10	10	10	10	10	10	10	10	10	10	10	10	47.9	47.9	47.9	30.362	267	267	2.47	6	25	21	6	0	99.291	By MS/MS	By MS/MS	By MS/MS	47.9	47.9	47.9	7509000000	2682700000	2846300000	1980100000	500600000	178840000	189750000	132010000	2361100000	2516300000	2123600000	14
P14065	P14065	12	12	11	>sp|P14065|GCY1_YEAST Glycerol 2-dehydrogenase (NADP(+)) OS=Saccharomyces cerevisiae (strain ATCC 204508 / S288c) OX=559292 GN=GCY1 PE=1 SV=1	1	12	12	11	12	12	12	12	12	12	11	11	11	51	51	47.8	35.079	312	312	2.11	19	21	20	3	0	33.279	By MS/MS	By MS/MS	By MS/MS	51	51	51	3992300000	665180000	1925300000	1401800000	190110000	31675000	91682000	66753000	424460000	1610100000	1506600000	9
P14120	P14120	3	3	3	>sp|P14120|RL30_YEAST 60S ribosomal protein L30 OS=Saccharomyces cerevisiae (strain ATCC 204508 / S288c) OX=559292 GN=RPL30 PE=1 SV=3	1	3	3	3	3	3	3	3	3	3	3	3	3	27.6	27.6	27.6	11.415	105	105	2.43	11	8	6	10	0	24.594	By MS/MS	By MS/MS	By MS/MS	27.6	27.6	27.6	26060000000	11614000000	8370200000	6075900000	5212000000	2322800000	1674000000	1215200000	12324000000	6207300000	5344300000	11
P14126	P14126	18	18	18	>sp|P14126|RL3_YEAST 60S ribosomal protein L3 OS=Saccharomyces cerevisiae (strain ATCC 204508 / S288c) OX=559292 GN=RPL3 PE=1 SV=4	1	18	18	18	18	18	18	18	18	18	18	18	18	39.3	39.3	39.3	43.757	387	387	2.46	44	50	43	42	0	222.36	By MS/MS	By MS/MS	By MS/MS	39.3	39.3	39.3	107620000000	49965000000	32921000000	24738000000	5381200000	2498200000	1646000000	1236900000	44779000000	27014000000	25607000000	49
P14164	P14164	5	5	5	>sp|P14164|ABF1_YEAST ARS-binding factor 1 OS=Saccharomyces cerevisiae (strain ATCC 204508 / S288c) OX=559292 GN=ABF1 PE=1 SV=4	1	5	5	5	5	5	5	5	5	5	5	5	5	7.9	7.9	7.9	81.752	731	731	1.95	6	10	3	1	0	54.148	By MS/MS	By MS/MS	By MS/MS	7.9	7.9	7.9	1092000000	358980000	481600000	251380000	35225000	11580000	15536000	8109100	298300000	511520000	250710000	6
P14306	P14306	7	7	7	>sp|P14306|CPYI_YEAST Carboxypeptidase Y inhibitor OS=Saccharomyces cerevisiae (strain ATCC 204508 / S288c) OX=559292 GN=TFS1 PE=1 SV=2	1	7	7	7	6	7	7	6	7	7	6	7	7	39.3	39.3	39.3	24.357	219	219	2.26	10	9	11	4	0	93.994	By MS/MS	By MS/MS	By MS/MS	39.3	39.3	39.3	1750900000	272820000	1074300000	403770000	194550000	30314000	119370000	44864000	247730000	973450000	406520000	6
P14540	P14540	18	18	18	>sp|P14540|ALF_YEAST Fructose-bisphosphate aldolase OS=Saccharomyces cerevisiae (strain ATCC 204508 / S288c) OX=559292 GN=FBA1 PE=1 SV=3	1	18	18	18	18	18	16	18	18	16	18	18	16	52.4	52.4	52.4	39.62	359	359	2.52	52	74	79	53	0	323.31	By MS/MS	By MS/MS	By MS/MS	52.4	52.4	52.4	374010000000	126460000000	132010000000	115540000000	23376000000	7904000000	8250800000	7221000000	132890000000	124310000000	97478000000	72
P14681	P14681	3	3	3	>sp|P14681|KSS1_YEAST Mitogen-activated protein kinase KSS1 OS=Saccharomyces cerevisiae (strain ATCC 204508 / S288c) OX=559292 GN=KSS1 PE=1 SV=1	1	3	3	3	2	3	3	2	3	3	2	3	3	7.6	7.6	7.6	42.692	368	368	3.5		2		6	0	3.9815	By matching	By matching	By MS/MS	4.6	7.6	7.6	80969000	14865000	35044000	31061000	4261500	782350	1844400	1634800	20509000	24280000	33234000	0
P14682	P14682	2	2	2	>sp|P14682|UBC3_YEAST Ubiquitin-conjugating enzyme E2-34 kDa OS=Saccharomyces cerevisiae (strain ATCC 204508 / S288c) OX=559292 GN=CDC34 PE=1 SV=1	1	2	2	2	2	1	2	2	1	2	2	1	2	8.5	8.5	8.5	34.064	295	295	2		5			0	3.6771	By MS/MS	By MS/MS	By MS/MS	8.5	4.4	8.5	102710000	43472000	5842800	53395000	14673000	6210300	834690	7627800	29845000	0	66893000	2
P14693	P14693	4	4	4	>sp|P14693|SAM35_YEAST Sorting assembly machinery 35 kDa subunit OS=Saccharomyces cerevisiae (strain ATCC 204508 / S288c) OX=559292 GN=SAM35 PE=1 SV=2	1	4	4	4	3	4	4	3	4	4	3	4	4	16.7	16.7	16.7	37.404	329	329	2.43	1	8	3	2	0	6.9955	By MS/MS	By MS/MS	By MS/MS	13.7	16.7	16.7	119660000	39190000	54734000	25739000	7977600	2612700	3648900	1716000	46559000	37468000	27822000	2
P14736	P14736	1	1	1	>sp|P14736|RAD4_YEAST DNA repair protein RAD4 OS=Saccharomyces cerevisiae (strain ATCC 204508 / S288c) OX=559292 GN=RAD4 PE=1 SV=3	1	1	1	1	1	1	1	1	1	1	1	1	1	1.9	1.9	1.9	87.173	754	754	1.75	1	3			0.0055419	1.3673	By MS/MS	By MS/MS	By MS/MS	1.9	1.9	1.9	18726000	9938700	4838400	3949200	468160	248470	120960	98729	9305100	0	0	1
P14737	P14737	1	1	1	>sp|P14737|RAD9_YEAST DNA repair protein RAD9 OS=Saccharomyces cerevisiae (strain ATCC 204508 / S288c) OX=559292 GN=RAD9 PE=1 SV=2	1	1	1	1	1	1	0	1	1	0	1	1	0	0.7	0.7	0.7	148.4	1309	1309	2		2			0.0016134	1.864	By MS/MS	By matching	By matching	0.7	0.7	0	5950500	3883200	2067300	0	78296	51095	27201	0	0	2132600	0	0
P14741	P14741	7	7	7	>sp|P14741|EI2BA_YEAST Translation initiation factor eIF-2B subunit alpha OS=Saccharomyces cerevisiae (strain ATCC 204508 / S288c) OX=559292 GN=GCN3 PE=1 SV=1	1	7	7	7	7	6	7	7	6	7	7	6	7	26.2	26.2	26.2	34.025	305	305	2.38	4	14	2	6	0	30.037	By MS/MS	By MS/MS	By MS/MS	26.2	22	26.2	1016100000	450990000	331250000	233840000	63506000	28187000	20703000	14615000	373810000	281920000	294220000	7
P14742	P14742	24	24	24	>sp|P14742|GFA1_YEAST Glutamine--fructose-6-phosphate aminotransferase [isomerizing] OS=Saccharomyces cerevisiae (strain ATCC 204508 / S288c) OX=559292 GN=GFA1 PE=1 SV=4	1	24	24	24	24	23	22	24	23	22	24	23	22	36.8	36.8	36.8	80.046	717	717	2.61	31	24	15	42	0	240.55	By MS/MS	By MS/MS	By MS/MS	36.8	35.8	33.3	9285400000	3299100000	3667200000	2319100000	238090000	84593000	94031000	59465000	2961200000	3239500000	2432600000	33
P14743	P14743	9	9	9	>sp|P14743|NMT_YEAST Glycylpeptide N-tetradecanoyltransferase OS=Saccharomyces cerevisiae (strain ATCC 204508 / S288c) OX=559292 GN=NMT1 PE=1 SV=1	1	9	9	9	9	9	8	9	9	8	9	9	8	18	18	18	52.837	455	455	2.81	2	13	6	11	0	25.685	By MS/MS	By MS/MS	By MS/MS	18	18	14.9	884950000	357300000	308810000	218840000	38476000	15535000	13427000	9514900	296390000	300120000	232960000	7
P14747	P14747	4	4	3	>sp|P14747|PP2B2_YEAST Serine/threonine-protein phosphatase 2B catalytic subunit A2 OS=Saccharomyces cerevisiae (strain ATCC 204508 / S288c) OX=559292 GN=CMP2 PE=1 SV=2	1	4	4	3	4	4	3	4	4	3	3	3	3	6.3	6.3	4.8	68.527	604	604	2.75		6	3	3	0	6.8022	By MS/MS	By MS/MS	By MS/MS	6.3	6.3	4.8	202050000	84259000	87628000	30162000	6314000	2633100	2738400	942560	98166000	61669000	29647000	2
P14772	P14772	13	11	11	>sp|P14772|BPT1_YEAST Bile pigment transporter 1 OS=Saccharomyces cerevisiae (strain ATCC 204508 / S288c) OX=559292 GN=BPT1 PE=1 SV=2	1	13	11	11	10	13	12	9	11	10	9	11	10	8.2	7.1	7.1	176.87	1559	1559	2.43	9	7	6	8	0	23.086	By MS/MS	By MS/MS	By MS/MS	7.1	8.2	8.1	494080000	164300000	183280000	146500000	6501000	2161900	2411600	1927600	148230000	162130000	156430000	6
P14832	P14832	6	5	5	>sp|P14832|CYPH_YEAST Peptidyl-prolyl cis-trans isomerase OS=Saccharomyces cerevisiae (strain ATCC 204508 / S288c) OX=559292 GN=CPR1 PE=1 SV=3	1	6	5	5	6	6	6	5	5	5	5	5	5	45.1	37	37	17.39	162	162	2.51	16	30	20	20	0	111.74	By MS/MS	By MS/MS	By MS/MS	45.1	45.1	45.1	102140000000	30233000000	34213000000	37698000000	12768000000	3779100000	4276600000	4712200000	29287000000	31353000000	40832000000	27
P14843	P14843	9	9	9	>sp|P14843|AROF_YEAST Phospho-2-dehydro-3-deoxyheptonate aldolase, phenylalanine-inhibited OS=Saccharomyces cerevisiae (strain ATCC 204508 / S288c) OX=559292 GN=ARO3 PE=1 SV=1	1	9	9	9	9	9	9	9	9	9	9	9	9	31.6	31.6	31.6	41.069	370	370	2.39	12	14	10	10	0	84.741	By MS/MS	By MS/MS	By MS/MS	31.6	31.6	31.6	4552500000	1239600000	1456500000	1856300000	216780000	59029000	69359000	88395000	1146200000	1543000000	1650500000	12
P14904	P14904	12	12	12	>sp|P14904|AMPL_YEAST Vacuolar aminopeptidase 1 OS=Saccharomyces cerevisiae (strain ATCC 204508 / S288c) OX=559292 GN=APE1 PE=1 SV=2	1	12	12	12	11	12	11	11	12	11	11	12	11	27.4	27.4	27.4	57.092	514	514	2.47	14	19	7	17	0	88.717	By MS/MS	By MS/MS	By MS/MS	24.5	27.4	24.5	8892400000	1343000000	3931000000	3618400000	306640000	46311000	135550000	124770000	1062400000	3728000000	3955500000	11
P14906	P14906	14	14	14	>sp|P14906|SEC63_YEAST Protein translocation protein SEC63 OS=Saccharomyces cerevisiae (strain ATCC 204508 / S288c) OX=559292 GN=SEC63 PE=1 SV=2	1	14	14	14	11	13	12	11	13	12	11	13	12	26.1	26.1	26.1	75.344	663	663	2.78	7	13	14	16	0	54.549	By MS/MS	By MS/MS	By MS/MS	19.6	22.5	24.6	1623000000	599620000	521310000	502060000	54100000	19987000	17377000	16735000	609390000	437740000	499070000	12
P14907	P14907	26	26	26	>sp|P14907|NSP1_YEAST Nucleoporin NSP1 OS=Saccharomyces cerevisiae (strain ATCC 204508 / S288c) OX=559292 GN=NSP1 PE=1 SV=1	1	26	26	26	26	25	26	26	25	26	26	25	26	47.3	47.3	47.3	86.515	823	823	2.07	40	46	33	8	0	323.31	By MS/MS	By MS/MS	By MS/MS	47.3	46.3	47.3	5995900000	2325200000	2020600000	1650000000	149900000	58130000	50515000	41251000	2020000000	1892700000	1852900000	34
P14908	P14908	2	2	2	>sp|P14908|MTF1_YEAST Mitochondrial transcription factor 1 OS=Saccharomyces cerevisiae (strain ATCC 204508 / S288c) OX=559292 GN=MTF1 PE=1 SV=4	1	2	2	2	2	2	2	2	2	2	2	2	2	6.2	6.2	6.2	39.726	341	341	2.29	1	3	3		0	4.2609	By MS/MS	By MS/MS	By MS/MS	6.2	6.2	6.2	138010000	51109000	48667000	38235000	8118200	3006400	2862700	2249100	40945000	47352000	48831000	2
P14922	P14922	11	11	11	>sp|P14922|CYC8_YEAST General transcriptional corepressor CYC8 OS=Saccharomyces cerevisiae (strain ATCC 204508 / S288c) OX=559292 GN=CYC8 PE=1 SV=2	1	11	11	11	11	11	9	11	11	9	11	11	9	17.5	17.5	17.5	107.2	966	966	2.3	12	15	12	7	0	133.11	By MS/MS	By MS/MS	By MS/MS	17.5	17.5	11.6	1396800000	653510000	429220000	314070000	41082000	19221000	12624000	9237500	468850000	414230000	412420000	15
P15019	P15019	12	12	12	>sp|P15019|TAL1_YEAST Transaldolase OS=Saccharomyces cerevisiae (strain ATCC 204508 / S288c) OX=559292 GN=TAL1 PE=1 SV=4	1	12	12	12	11	11	12	11	11	12	11	11	12	39.1	39.1	39.1	37.036	335	335	2.07	23	31	12	8	0	87.59	By MS/MS	By MS/MS	By MS/MS	37	37	39.1	31778000000	10313000000	12836000000	8629800000	1672500000	542780000	675560000	454200000	8358300000	11283000000	10490000000	18
P15108	P15108	21	21	5	>sp|P15108|HSC82_YEAST ATP-dependent molecular chaperone HSC82 OS=Saccharomyces cerevisiae (strain ATCC 204508 / S288c) OX=559292 GN=HSC82 PE=1 SV=4	1	21	21	5	20	18	18	20	18	18	4	3	3	28.2	28.2	6.8	80.899	705	705	2.34	42	42	30	31	0	191.98	By MS/MS	By MS/MS	By MS/MS	28.2	25.5	27.2	123640000000	43203000000	50827000000	29611000000	3341600000	1167600000	1373700000	800290000	39265000000	44862000000	33399000000	39
P15179	P15179	2	2	2	>sp|P15179|SYDM_YEAST Aspartate--tRNA ligase, mitochondrial OS=Saccharomyces cerevisiae (strain ATCC 204508 / S288c) OX=559292 GN=MSD1 PE=1 SV=1	1	2	2	2	2	2	2	2	2	2	2	2	2	2.3	2.3	2.3	75.46	658	658	3			6		0.0055676	1.4208	By MS/MS	By MS/MS	By matching	2.3	2.3	2.3	42965000	14775000	15826000	12364000	1130700	388820	416470	325370	12726000	14173000	14534000	2
P15180	P15180	27	27	27	>sp|P15180|SYKC_YEAST Lysine--tRNA ligase, cytoplasmic OS=Saccharomyces cerevisiae (strain ATCC 204508 / S288c) OX=559292 GN=KRS1 PE=1 SV=2	1	27	27	27	26	25	23	26	25	23	26	25	23	45	45	45	67.958	591	591	2.68	20	42	54	34	0	323.31	By MS/MS	By MS/MS	By MS/MS	45	45	40.3	26507000000	12677000000	7092300000	6738400000	981760000	469510000	262680000	249570000	11580000000	5968900000	6914900000	50
P15274	P15274	12	12	12	>sp|P15274|AMPD_YEAST AMP deaminase OS=Saccharomyces cerevisiae (strain ATCC 204508 / S288c) OX=559292 GN=AMD1 PE=1 SV=2	1	12	12	12	11	8	10	11	8	10	11	8	10	18.6	18.6	18.6	93.3	810	810	2.36	11	9	3	10	0	38.483	By MS/MS	By MS/MS	By MS/MS	17.8	12.1	14.4	1350700000	523190000	480160000	347320000	30697000	11891000	10913000	7893700	367650000	512120000	388940000	10
P15303	P15303	16	16	16	>sp|P15303|SEC23_YEAST Protein transport protein SEC23 OS=Saccharomyces cerevisiae (strain ATCC 204508 / S288c) OX=559292 GN=SEC23 PE=1 SV=1	1	16	16	16	16	16	16	16	16	16	16	16	16	29.8	29.8	29.8	85.384	768	768	2.41	21	30	17	20	0	254.89	By MS/MS	By MS/MS	By MS/MS	29.8	29.8	29.8	6959300000	2913800000	2261800000	1783700000	198840000	83251000	64623000	50964000	2466700000	1989600000	1852400000	24
P15365	P15365	5	5	5	>sp|P15365|DAL5_YEAST Allantoate permease OS=Saccharomyces cerevisiae (strain ATCC 204508 / S288c) OX=559292 GN=DAL5 PE=1 SV=1	1	5	5	5	0	4	5	0	4	5	0	4	5	8.5	8.5	8.5	60.849	543	543	2.44	2	6	7	1	0	17.827	By matching	By MS/MS	By MS/MS	0	6.3	8.5	665140000	0	106780000	558360000	33257000	0	5339000	27918000	0	129840000	561950000	0
P15367	P15367	2	2	2	>sp|P15367|SEC11_YEAST Signal peptidase complex catalytic subunit SEC11 OS=Saccharomyces cerevisiae (strain ATCC 204508 / S288c) OX=559292 GN=SEC11 PE=1 SV=2	1	2	2	2	1	1	1	1	1	1	1	1	1	9.6	9.6	9.6	18.762	167	167	1.67	2		1		0.0040855	1.5939	By MS/MS	By matching	By MS/MS	4.2	5.4	5.4	52298000	20251000	17077000	14971000	6537300	2531400	2134600	1871400	0	0	16312000	1
P15424	P15424	15	15	15	>sp|P15424|MS116_YEAST ATP-dependent RNA helicase MSS116, mitochondrial OS=Saccharomyces cerevisiae (strain ATCC 204508 / S288c) OX=559292 GN=MSS116 PE=1 SV=1	1	15	15	15	14	13	13	14	13	13	14	13	13	24.5	24.5	24.5	76.268	664	664	2.14	10	28	9	4	0	30.939	By MS/MS	By MS/MS	By MS/MS	23.5	20.6	21.7	1968700000	719120000	635170000	614400000	53208000	19436000	17167000	16605000	637970000	579250000	707970000	13
P15436	P15436	6	6	6	>sp|P15436|DPOD_YEAST DNA polymerase delta catalytic subunit OS=Saccharomyces cerevisiae (strain ATCC 204508 / S288c) OX=559292 GN=POL3 PE=1 SV=4	1	6	6	6	6	4	4	6	4	4	6	4	4	6.7	6.7	6.7	124.62	1097	1097	2.67	3	1	9	2	0	13.837	By MS/MS	By MS/MS	By matching	6.7	4.4	4.4	131560000	70016000	36073000	25474000	2229900	1186700	611410	431760	43651000	38983000	38925000	5
P15442	P15442	6	6	6	>sp|P15442|GCN2_YEAST eIF-2-alpha kinase GCN2 OS=Saccharomyces cerevisiae (strain ATCC 204508 / S288c) OX=559292 GN=GCN2 PE=1 SV=3	1	6	6	6	2	5	4	2	5	4	2	5	4	4	4	4	190.19	1659	1659	3	3		2	6	0	7.1784	By MS/MS	By MS/MS	By MS/MS	1.4	3.6	2.8	84140000	20986000	35989000	27165000	1065100	265650	455550	343860	27378000	21386000	30603000	1
P15454	P15454	6	6	6	>sp|P15454|KGUA_YEAST Guanylate kinase OS=Saccharomyces cerevisiae (strain ATCC 204508 / S288c) OX=559292 GN=GUK1 PE=1 SV=2	1	6	6	6	4	5	6	4	5	6	4	5	6	26.7	26.7	26.7	20.637	187	187	2.61	3	9	16	3	0	19.137	By MS/MS	By MS/MS	By MS/MS	26.7	26.7	26.7	5590900000	1985100000	1836900000	1768900000	465910000	165420000	153080000	147410000	1773300000	1739800000	1678600000	8
P15496	P15496	4	4	4	>sp|P15496|IDI1_YEAST Isopentenyl-diphosphate Delta-isomerase OS=Saccharomyces cerevisiae (strain ATCC 204508 / S288c) OX=559292 GN=IDI1 PE=1 SV=2	1	4	4	4	3	4	4	3	4	4	3	4	4	12.8	12.8	12.8	33.351	288	288	2.45	2	15	15	1	0	16.226	By MS/MS	By MS/MS	By MS/MS	12.8	12.8	12.8	2853100000	1070400000	1020000000	762730000	203790000	76457000	72854000	54480000	859430000	847130000	634690000	6
P15565	P15565	10	10	10	>sp|P15565|TRM1_YEAST tRNA (guanine(26)-N(2))-dimethyltransferase, mitochondrial OS=Saccharomyces cerevisiae (strain ATCC 204508 / S288c) OX=559292 GN=TRM1 PE=1 SV=1	1	10	10	10	9	10	8	9	10	8	9	10	8	25.4	25.4	25.4	64.052	570	570	2.24	9	8	8	4	0	43.623	By MS/MS	By MS/MS	By MS/MS	23.5	25.4	20.5	798820000	378420000	210350000	210040000	23495000	11130000	6186900	6177800	313420000	196080000	246810000	8
P15624	P15624	21	21	21	>sp|P15624|SYFB_YEAST Phenylalanine--tRNA ligase beta subunit OS=Saccharomyces cerevisiae (strain ATCC 204508 / S288c) OX=559292 GN=FRS1 PE=1 SV=3	1	21	21	21	21	21	21	21	21	21	21	21	21	40.7	40.7	40.7	67.364	595	595	2.15	51	32	27	22	0	254.38	By MS/MS	By MS/MS	By MS/MS	40.7	40.7	40.7	15419000000	6512900000	4960100000	3945600000	481830000	203530000	155000000	123300000	6374500000	4410900000	3609100000	34
P15625	P15625	15	15	15	>sp|P15625|SYFA_YEAST Phenylalanine--tRNA ligase alpha subunit OS=Saccharomyces cerevisiae (strain ATCC 204508 / S288c) OX=559292 GN=FRS2 PE=1 SV=3	1	15	15	15	15	14	14	15	14	14	15	14	14	31.8	31.8	31.8	57.511	503	503	2.44	21	10	28	12	0	100.99	By MS/MS	By MS/MS	By MS/MS	31.8	30.4	30.4	8118000000	3209100000	2289900000	2619000000	279930000	110660000	78961000	90310000	3126600000	2173000000	2454700000	17
P15646	P15646	10	10	10	>sp|P15646|FBRL_YEAST rRNA 2-O-methyltransferase fibrillarin OS=Saccharomyces cerevisiae (strain ATCC 204508 / S288c) OX=559292 GN=NOP1 PE=1 SV=1	1	10	10	10	9	10	9	9	10	9	9	10	9	29.4	29.4	29.4	34.465	327	327	2.32	19	9	9	13	0	81.754	By MS/MS	By MS/MS	By MS/MS	29.4	29.4	29.1	9390300000	4296600000	2550400000	2543300000	586890000	268540000	159400000	158960000	3577100000	2357900000	2724300000	11
P15700	P15700	7	7	7	>sp|P15700|KCY_YEAST Uridylate kinase OS=Saccharomyces cerevisiae (strain ATCC 204508 / S288c) OX=559292 GN=URA6 PE=1 SV=1	1	7	7	7	7	7	7	7	7	7	7	7	7	41.2	41.2	41.2	22.933	204	204	1.68	18	17		3	0	35.847	By MS/MS	By MS/MS	By MS/MS	41.2	41.2	41.2	1341700000	433250000	536740000	371710000	111810000	36104000	44729000	30976000	415200000	463060000	389860000	9
P15703	P15703	4	4	4	>sp|P15703|BGL2_YEAST Glucan 1,3-beta-glucosidase OS=Saccharomyces cerevisiae (strain ATCC 204508 / S288c) OX=559292 GN=BGL2 PE=1 SV=1	1	4	4	4	3	4	4	3	4	4	3	4	4	12.5	12.5	12.5	34.118	313	313	2.39	6	8	3	6	0	24.092	By MS/MS	By MS/MS	By MS/MS	9.6	12.5	12.5	887940000	223120000	414370000	250450000	73995000	18593000	34531000	20871000	247340000	329980000	260780000	6
P15705	P15705	11	11	11	>sp|P15705|STI1_YEAST Heat shock protein STI1 OS=Saccharomyces cerevisiae (strain ATCC 204508 / S288c) OX=559292 GN=STI1 PE=1 SV=1	1	11	11	11	10	10	11	10	10	11	10	10	11	23.9	23.9	23.9	66.264	589	589	2.18	17	45	10	11	0	199.3	By MS/MS	By MS/MS	By MS/MS	22.4	22.4	23.9	13864000000	4754500000	5514400000	3595300000	420130000	144080000	167100000	108950000	3891400000	5158100000	3666800000	23
P15732;P15731	P15732;P15731	1;1	1;1	1;1	>sp|P15732|UBC5_YEAST Ubiquitin-conjugating enzyme E2-16 kDa OS=Saccharomyces cerevisiae (strain ATCC 204508 / S288c) OX=559292 GN=UBC5 PE=1 SV=1;>sp|P15731|UBC4_YEAST Ubiquitin-conjugating enzyme E2 4 OS=Saccharomyces cerevisiae (strain ATCC 204508 / S288	2	1	1	1	1	1	1	1	1	1	1	1	1	7.4	7.4	7.4	16.28	148	148;148	1.8	3	1		1	0.00034941	2.8796	By MS/MS	By MS/MS	By matching	7.4	7.4	7.4	1779300000	665960000	590270000	523110000	444840000	166490000	147570000	130780000	0	0	570450000	2
P15790	P15790	10	10	10	>sp|P15790|CSK21_YEAST Casein kinase II subunit alpha OS=Saccharomyces cerevisiae (strain ATCC 204508 / S288c) OX=559292 GN=CKA1 PE=1 SV=1	1	10	10	10	8	9	10	8	9	10	8	9	10	24.2	24.2	24.2	44.667	372	372	2.67	4	10	8	8	0	23.278	By MS/MS	By MS/MS	By MS/MS	18.3	21.5	24.2	1074800000	386530000	395050000	293170000	46729000	16806000	17176000	12747000	364250000	346850000	285790000	8
P15807	P15807	1	1	1	>sp|P15807|MET8_YEAST Siroheme biosynthesis protein MET8 OS=Saccharomyces cerevisiae (strain ATCC 204508 / S288c) OX=559292 GN=MET8 PE=1 SV=1	1	1	1	1	1	1	1	1	1	1	1	1	1	3.6	3.6	3.6	31.917	274	274	1	3				0.00033278	2.2505	By matching	By MS/MS	By matching	3.6	3.6	3.6	13226000	2736900	6774000	3715600	826650	171050	423380	232220	0	0	4048400	0
P15873	P15873	10	10	10	>sp|P15873|PCNA_YEAST Proliferating cell nuclear antigen OS=Saccharomyces cerevisiae (strain ATCC 204508 / S288c) OX=559292 GN=POL30 PE=1 SV=1	1	10	10	10	10	10	10	10	10	10	10	10	10	46.1	46.1	46.1	28.916	258	258	2.45	4	29	9	9	0	54.287	By MS/MS	By MS/MS	By MS/MS	46.1	46.1	46.1	5079000000	1974700000	1453200000	1651100000	298770000	116160000	85481000	97126000	1390300000	1368600000	1674000000	11
P15891	P15891	15	15	15	>sp|P15891|ABP1_YEAST Actin-binding protein OS=Saccharomyces cerevisiae (strain ATCC 204508 / S288c) OX=559292 GN=ABP1 PE=1 SV=4	1	15	15	15	12	13	15	12	13	15	12	13	15	29.7	29.7	29.7	65.575	592	592	2.57	19	19	11	25	0	80.861	By MS/MS	By MS/MS	By MS/MS	25	26.5	29.7	9694200000	2794800000	3541400000	3358100000	262010000	75535000	95713000	90759000	2863800000	3353100000	3163600000	14
P15992	P15992	10	10	10	>sp|P15992|HSP26_YEAST Heat shock protein 26 OS=Saccharomyces cerevisiae (strain ATCC 204508 / S288c) OX=559292 GN=HSP26 PE=1 SV=3	1	10	10	10	8	10	8	8	10	8	8	10	8	47.7	47.7	47.7	23.879	214	214	2.55	14	7	24	10	0	96.647	By MS/MS	By MS/MS	By MS/MS	38.3	47.7	43.9	30288000000	2552200000	25239000000	2496900000	2524000000	212690000	2103200000	208070000	2626600000	22176000000	2693200000	11
P16120	P16120	17	17	17	>sp|P16120|THRC_YEAST Threonine synthase OS=Saccharomyces cerevisiae (strain ATCC 204508 / S288c) OX=559292 GN=THR4 PE=1 SV=1	1	17	17	17	17	17	17	17	17	17	17	17	17	44.4	44.4	44.4	57.474	514	514	2.76	22	13	23	35	0	190.03	By MS/MS	By MS/MS	By MS/MS	44.4	44.4	44.4	15276000000	6948500000	4658100000	3669800000	565790000	257350000	172520000	135920000	5227600000	5148800000	4164000000	25
P16140	P16140	24	24	24	>sp|P16140|VATB_YEAST V-type proton ATPase subunit B OS=Saccharomyces cerevisiae (strain ATCC 204508 / S288c) OX=559292 GN=VMA2 PE=1 SV=2	1	24	24	24	23	24	23	23	24	23	23	24	23	53.8	53.8	53.8	57.749	517	517	2.92	28	29	26	73	0	289.68	By MS/MS	By MS/MS	By MS/MS	53.8	53.8	53.8	50605000000	17867000000	17403000000	15335000000	1745000000	616100000	600090000	528800000	14924000000	15833000000	16196000000	39
P16370	P16370	4	4	4	>sp|P16370|RPB3_YEAST DNA-directed RNA polymerase II subunit RPB3 OS=Saccharomyces cerevisiae (strain ATCC 204508 / S288c) OX=559292 GN=RPB3 PE=1 SV=2	1	4	4	4	3	3	4	3	3	4	3	3	4	17	17	17	35.297	318	318	2.58	5	4	4	6	0	17.639	By MS/MS	By MS/MS	By MS/MS	13.5	13.5	17	553400000	112880000	128630000	311890000	39529000	8062900	9188100	22278000	237040000	125790000	207520000	5
P16387	P16387	20	20	20	>sp|P16387|ODPA_YEAST Pyruvate dehydrogenase E1 component subunit alpha, mitochondrial OS=Saccharomyces cerevisiae (strain ATCC 204508 / S288c) OX=559292 GN=PDA1 PE=1 SV=2	1	20	20	20	19	20	20	19	20	20	19	20	20	45.2	45.2	45.2	46.343	420	420	2.28	36	15	46	10	0	64.541	By MS/MS	By MS/MS	By MS/MS	45.2	45.2	45.2	15062000000	5103900000	5373600000	4584400000	579300000	196300000	206680000	176320000	4586200000	4912700000	4497800000	19
P16451	P16451	6	6	6	>sp|P16451|ODPX_YEAST Pyruvate dehydrogenase complex protein X component, mitochondrial OS=Saccharomyces cerevisiae (strain ATCC 204508 / S288c) OX=559292 GN=PDX1 PE=1 SV=1	1	6	6	6	6	6	6	6	6	6	6	6	6	15.9	15.9	15.9	45.361	410	410	2.1	8	12	9	1	0	56.837	By MS/MS	By MS/MS	By MS/MS	15.9	15.9	15.9	933970000	269740000	375940000	288300000	38915000	11239000	15664000	12012000	213820000	364040000	284900000	5
P16474	P16474	22	21	21	>sp|P16474|BIP_YEAST Endoplasmic reticulum chaperone BiP OS=Saccharomyces cerevisiae (strain ATCC 204508 / S288c) OX=559292 GN=KAR2 PE=1 SV=1	1	22	21	21	20	19	21	19	18	20	19	18	20	27.9	26.1	26.1	74.467	682	682	2.38	41	31	24	33	0	92.755	By MS/MS	By MS/MS	By MS/MS	26.7	25.2	27.9	16743000000	5956300000	5277800000	5508800000	507360000	180490000	159930000	166930000	5442200000	5381600000	4114400000	33
P16521	P16521	34	34	25	>sp|P16521|EF3A_YEAST Elongation factor 3A OS=Saccharomyces cerevisiae (strain ATCC 204508 / S288c) OX=559292 GN=YEF3 PE=1 SV=4	1	34	34	25	32	32	30	32	32	30	24	23	24	36	36	26.4	115.94	1044	1044	2.54	101	52	88	97	0	323.31	By MS/MS	By MS/MS	By MS/MS	33.5	32.2	29.3	166700000000	75235000000	50912000000	40555000000	3402100000	1535400000	1039000000	827660000	70357000000	40965000000	37595000000	96
P16547	P16547	5	5	5	>sp|P16547|OM45_YEAST Mitochondrial outer membrane protein OM45 OS=Saccharomyces cerevisiae (strain ATCC 204508 / S288c) OX=559292 GN=OM45 PE=1 SV=2	1	5	5	5	3	5	5	3	5	5	3	5	5	14.8	14.8	14.8	44.58	393	393	1.73	7	5	3		0	20.994	By MS/MS	By MS/MS	By MS/MS	9.2	14.8	14.8	1116200000	87573000	642810000	385790000	50735000	3980600	29219000	17536000	112040000	542030000	443000000	2
P16550	P16550	12	12	12	>sp|P16550|APA1_YEAST Protein APA1 OS=Saccharomyces cerevisiae (strain ATCC 204508 / S288c) OX=559292 GN=APA1 PE=1 SV=4	1	12	12	12	12	11	12	12	11	12	12	11	12	52.6	52.6	52.6	36.492	321	321	2.27	24	24	10	17	0	117.99	By MS/MS	By MS/MS	By MS/MS	52.6	48.6	52.6	10856000000	4201700000	4056800000	2597300000	603100000	233430000	225380000	144290000	3820000000	4013100000	2235500000	17
P16603	P16603	15	15	15	>sp|P16603|NCPR_YEAST NADPH--cytochrome P450 reductase OS=Saccharomyces cerevisiae (strain ATCC 204508 / S288c) OX=559292 GN=NCP1 PE=1 SV=3	1	15	15	15	12	14	15	12	14	15	12	14	15	27.6	27.6	27.6	76.771	691	691	2.65	15	15	13	22	0	170.59	By MS/MS	By MS/MS	By MS/MS	22.6	23.9	27.6	3928800000	1370100000	1118500000	1440200000	119050000	41518000	33893000	43644000	1194800000	1088900000	1475200000	15
P16622	P16622	13	13	13	>sp|P16622|HEMH_YEAST Ferrochelatase, mitochondrial OS=Saccharomyces cerevisiae (strain ATCC 204508 / S288c) OX=559292 GN=HEM15 PE=1 SV=1	1	13	13	13	11	12	12	11	12	12	11	12	12	35.4	35.4	35.4	44.596	393	393	2.68	8	18	18	15	0	72.924	By MS/MS	By MS/MS	By MS/MS	33.1	35.4	34.4	3517800000	969030000	1698900000	849930000	185150000	51002000	89414000	44733000	860210000	1413700000	953020000	12
P16639	P16639	4	4	4	>sp|P16639|ATE1_YEAST Arginyl-tRNA--protein transferase 1 OS=Saccharomyces cerevisiae (strain ATCC 204508 / S288c) OX=559292 GN=ATE1 PE=1 SV=2	1	4	4	4	3	3	4	3	3	4	3	3	4	10.3	10.3	10.3	57.93	503	503	2.3	4	2	1	3	0	4.5789	By MS/MS	By MS/MS	By MS/MS	7.4	8.5	10.3	78602000	29754000	21257000	27592000	2807200	1062600	759160	985420	28145000	23688000	26106000	1
P16649	P16649	16	16	16	>sp|P16649|TUP1_YEAST General transcriptional corepressor TUP1 OS=Saccharomyces cerevisiae (strain ATCC 204508 / S288c) OX=559292 GN=TUP1 PE=1 SV=2	1	16	16	16	14	15	15	14	15	15	14	15	15	24.8	24.8	24.8	78.307	713	713	2.42	31	20	25	24	0	286.36	By MS/MS	By MS/MS	By MS/MS	23.3	23.3	23.1	5913200000	2107000000	1877400000	1928800000	159820000	56947000	50739000	52130000	2048400000	1600800000	1933200000	24
P16661	P16661	4	4	4	>sp|P16661|ALG1_YEAST Chitobiosyldiphosphodolichol beta-mannosyltransferase OS=Saccharomyces cerevisiae (strain ATCC 204508 / S288c) OX=559292 GN=ALG1 PE=1 SV=1	1	4	4	4	4	3	4	4	3	4	4	3	4	8.7	8.7	8.7	51.928	449	449	2.64	5			6	0	4.2411	By matching	By MS/MS	By MS/MS	8.7	6.5	8.7	107450000	47373000	29252000	30827000	3979700	1754500	1083400	1141700	38865000	31628000	30192000	0
P16664	P16664	2	2	2	>sp|P16664|RGP1_YEAST Guanine nucleotide exchange factor subunit RGP1 OS=Saccharomyces cerevisiae (strain ATCC 204508 / S288c) OX=559292 GN=RGP1 PE=1 SV=2	1	2	2	2	2	2	2	2	2	2	2	2	2	2.4	2.4	2.4	75.316	663	663	1.43	4	3			0.0055641	1.4187	By MS/MS	By matching	By matching	2.4	2.4	2.4	42475000	12748000	16051000	13676000	1287100	386310	486400	414420	11385000	16740000	15324000	2
P16861	P16861	35	35	34	>sp|P16861|PFKA1_YEAST ATP-dependent 6-phosphofructokinase subunit alpha OS=Saccharomyces cerevisiae (strain ATCC 204508 / S288c) OX=559292 GN=PFK1 PE=1 SV=1	1	35	35	34	34	35	34	34	35	34	33	34	33	42.9	42.9	41.9	107.97	987	987	2.44	68	54	62	55	0	323.31	By MS/MS	By MS/MS	By MS/MS	42.9	42.9	41.3	53304000000	19326000000	19540000000	14438000000	987110000	357880000	361850000	267370000	16807000000	16636000000	14405000000	61
P16862	P16862	24	23	23	>sp|P16862|PFKA2_YEAST ATP-dependent 6-phosphofructokinase subunit beta OS=Saccharomyces cerevisiae (strain ATCC 204508 / S288c) OX=559292 GN=PFK2 PE=1 SV=4	1	24	23	23	23	23	23	22	22	22	22	22	22	29.9	29	29	104.62	959	959	2.46	53	42	53	44	0	323.31	By MS/MS	By MS/MS	By MS/MS	28.2	29.1	29.1	38814000000	12043000000	17450000000	9321800000	862540000	267620000	387770000	207150000	11629000000	14762000000	9689400000	55
P16892	P16892	4	4	4	>sp|P16892|FUS3_YEAST Mitogen-activated protein kinase FUS3 OS=Saccharomyces cerevisiae (strain ATCC 204508 / S288c) OX=559292 GN=FUS3 PE=1 SV=2	1	4	4	4	4	4	3	4	4	3	4	4	3	11.6	11.6	11.6	40.772	353	353	3.08	3		3	7	0	7.5886	By MS/MS	By MS/MS	By MS/MS	11.6	11.6	8.2	140670000	43070000	35061000	62534000	8274400	2533500	2062400	3678500	48219000	38816000	44442000	3
P16965	P16965	1	1	1	>sp|P16965|STF2_YEAST ATPase-stabilizing factor 15 kDa protein OS=Saccharomyces cerevisiae (strain ATCC 204508 / S288c) OX=559292 GN=STF2 PE=1 SV=2	1	1	1	1	1	1	1	1	1	1	1	1	1	19	19	19	9.6144	84	84	3.71			2	5	0.0034624	1.6097	By matching	By MS/MS	By MS/MS	19	19	19	223660000	33010000	97815000	92839000	74555000	11003000	32605000	30946000	34768000	59007000	112270000	0
P17064	P17064	2	2	2	>sp|P17064|FCY2_YEAST Purine-cytosine permease FCY2 OS=Saccharomyces cerevisiae (strain ATCC 204508 / S288c) OX=559292 GN=FCY2 PE=1 SV=2	1	2	2	2	2	1	2	2	1	2	2	1	2	4.5	4.5	4.5	58.201	533	533	2.8		3		2	0	10.673	By MS/MS	By matching	By matching	4.5	1.9	4.5	112590000	82038000	7728000	22820000	14073000	10255000	965990	2852500	69641000	0	23067000	2
P17065	P17065	4	4	4	>sp|P17065|SEC2_YEAST Rab guanine nucleotide exchange factor SEC2 OS=Saccharomyces cerevisiae (strain ATCC 204508 / S288c) OX=559292 GN=SEC2 PE=1 SV=1	1	4	4	4	3	2	3	3	2	3	3	2	3	5.3	5.3	5.3	84.651	759	759	2.89	1	3	1	4	0	19.466	By MS/MS	By MS/MS	By MS/MS	4.2	2.6	3.7	161250000	32833000	36272000	92142000	4479100	912040	1007500	2559500	49823000	57640000	60822000	2
P17076	P17076	17	3	3	>sp|P17076|RL8A_YEAST 60S ribosomal protein L8-A OS=Saccharomyces cerevisiae (strain ATCC 204508 / S288c) OX=559292 GN=RPL8A PE=1 SV=4	1	17	3	3	17	17	17	3	3	3	3	3	3	47.7	9.8	9.8	28.124	256	256	2.97	6	4	4	15	0	30.022	By MS/MS	By MS/MS	By MS/MS	47.7	47.7	47.7	5434300000	2398300000	1695400000	1340600000	362290000	159890000	113030000	89374000	1934100000	1413100000	1362800000	10
P17106	P17106	4	4	4	>sp|P17106|CBF1_YEAST Centromere-binding protein 1 OS=Saccharomyces cerevisiae (strain ATCC 204508 / S288c) OX=559292 GN=CBF1 PE=1 SV=2	1	4	4	4	4	3	4	4	3	4	4	3	4	12	12	12	39.387	351	351	2	10	2	6	2	0	38.361	By MS/MS	By MS/MS	By MS/MS	12	11.7	12	908370000	284540000	341070000	282760000	47809000	14976000	17951000	14882000	292420000	287190000	313700000	7
P17119	P17119	5	5	5	>sp|P17119|KAR3_YEAST Kinesin-like protein KAR3 OS=Saccharomyces cerevisiae (strain ATCC 204508 / S288c) OX=559292 GN=KAR3 PE=1 SV=1	1	5	5	5	5	5	3	5	5	3	5	5	3	8.8	8.8	8.8	84.003	729	729	3.15		5	1	7	0	13.598	By MS/MS	By MS/MS	By matching	8.8	8.8	4.4	94453000	50682000	26308000	17463000	2099000	1126300	584620	388060	37250000	23845000	23649000	4
P17121	P17121	2	2	2	>sp|P17121|SAC7_YEAST GTPase-activating protein SAC7 OS=Saccharomyces cerevisiae (strain ATCC 204508 / S288c) OX=559292 GN=SAC7 PE=1 SV=2	1	2	2	2	2	2	2	2	2	2	2	2	2	5.8	5.8	5.8	73.628	654	654	2.5		3	3		0	31.551	By MS/MS	By MS/MS	By MS/MS	5.8	5.8	5.8	57311000	18776000	20566000	17969000	1637400	536460	587600	513390	16094000	19337000	20778000	2
P17157	P17157	6	4	4	>sp|P17157|PHO85_YEAST Cyclin-dependent protein kinase PHO85 OS=Saccharomyces cerevisiae (strain ATCC 204508 / S288c) OX=559292 GN=PHO85 PE=1 SV=2	1	6	4	4	5	4	6	3	3	4	3	3	4	18.7	12.5	12.5	34.906	305	305	2.09	5	3		3	0	13.455	By MS/MS	By MS/MS	By MS/MS	15.4	12.8	18.7	441570000	162440000	149860000	129280000	22079000	8121800	7492800	6464000	125850000	226780000	58175000	2
P17255	P17255	43	43	43	>sp|P17255|VATA_YEAST V-type proton ATPase catalytic subunit A OS=Saccharomyces cerevisiae (strain ATCC 204508 / S288c) OX=559292 GN=VMA1 PE=1 SV=3	1	43	43	43	42	42	42	42	42	42	42	42	42	42.2	42.2	42.2	118.64	1071	1071	2.35	89	78	78	59	0	323.31	By MS/MS	By MS/MS	By MS/MS	40	39.8	41.2	100500000000	32979000000	37694000000	29826000000	1621000000	531920000	607980000	481060000	29527000000	34124000000	29011000000	74
P17423	P17423	5	5	5	>sp|P17423|KHSE_YEAST Homoserine kinase OS=Saccharomyces cerevisiae (strain ATCC 204508 / S288c) OX=559292 GN=THR1 PE=1 SV=4	1	5	5	5	5	5	5	5	5	5	5	5	5	16	16	16	38.712	357	357	2.54	8	10	7	10	0	19.65	By MS/MS	By MS/MS	By MS/MS	16	16	16	2570200000	857600000	1040500000	672140000	171350000	57173000	69364000	44809000	843010000	889950000	613620000	7
P17442	P17442	5	5	5	>sp|P17442|PHO81_YEAST Phosphate system positive regulatory protein PHO81 OS=Saccharomyces cerevisiae (strain ATCC 204508 / S288c) OX=559292 GN=PHO81 PE=1 SV=2	1	5	5	5	4	4	5	4	4	5	4	4	5	5.2	5.2	5.2	134.03	1178	1178	2.92	2	4		7	0	8.9381	By MS/MS	By MS/MS	By MS/MS	4.4	4.4	5.2	107320000	29600000	36660000	41056000	1676800	462500	572820	641510	27500000	33035000	38778000	2
P17505	P17505	10	10	10	>sp|P17505|MDHM_YEAST Malate dehydrogenase, mitochondrial OS=Saccharomyces cerevisiae (strain ATCC 204508 / S288c) OX=559292 GN=MDH1 PE=1 SV=2	1	10	10	10	10	10	10	10	10	10	10	10	10	36.2	36.2	36.2	35.65	334	334	2.25	21	20	18	10	0	51.719	By MS/MS	By MS/MS	By MS/MS	36.2	36.2	36.2	11180000000	2533600000	5770600000	2875600000	698740000	158350000	360660000	179720000	2326400000	4808400000	3149100000	16
P17555	P17555	13	13	13	>sp|P17555|CAP_YEAST Adenylyl cyclase-associated protein OS=Saccharomyces cerevisiae (strain ATCC 204508 / S288c) OX=559292 GN=SRV2 PE=1 SV=1	1	13	13	13	13	13	13	13	13	13	13	13	13	35	35	35	57.521	526	526	2.75	13	11	23	20	0	131.81	By MS/MS	By MS/MS	By MS/MS	35	35	35	6971500000	1836300000	3203800000	1931400000	290480000	76512000	133490000	80475000	1651400000	2690400000	1851700000	14
P17558	P17558	3	3	3	>sp|P17558|RTPT_YEAST 37S ribosomal protein PET123, mitochondrial OS=Saccharomyces cerevisiae (strain ATCC 204508 / S288c) OX=559292 GN=PET123 PE=1 SV=1	1	3	3	3	3	3	3	3	3	3	3	3	3	8.8	8.8	8.8	35.998	318	318	2.67	4			5	0	9.4128	By MS/MS	By MS/MS	By MS/MS	8.8	8.8	8.8	176980000	61615000	59972000	55395000	11061000	3851000	3748300	3462200	54514000	55459000	54048000	1
P17629	P17629	3	3	3	>sp|P17629|HPR1_YEAST THO complex subunit HPR1 OS=Saccharomyces cerevisiae (strain ATCC 204508 / S288c) OX=559292 GN=HPR1 PE=1 SV=2	1	3	3	3	1	2	3	1	2	3	1	2	3	4	4	4	87.828	752	752	2.17	3	1		2	0.00034977	2.8909	By matching	By matching	By MS/MS	1.1	2.9	4	57335000	4967400	27189000	25179000	1470100	127370	697150	645620	0	0	27354000	0
P17649	P17649	19	19	19	>sp|P17649|GABAT_YEAST 4-aminobutyrate aminotransferase OS=Saccharomyces cerevisiae (strain ATCC 204508 / S288c) OX=559292 GN=UGA1 PE=1 SV=2	1	19	19	19	16	19	18	16	19	18	16	19	18	49.3	49.3	49.3	52.946	471	471	2.83	13	12	26	25	0	97.226	By MS/MS	By MS/MS	By MS/MS	41	49.3	49	3736700000	911550000	1489400000	1335800000	143720000	35060000	57285000	51376000	916340000	1276400000	1309200000	17
P17695	P17695	5	5	5	>sp|P17695|GLRX2_YEAST Glutaredoxin-2, mitochondrial OS=Saccharomyces cerevisiae (strain ATCC 204508 / S288c) OX=559292 GN=GRX2 PE=1 SV=3	1	5	5	5	5	5	5	5	5	5	5	5	5	40.6	40.6	40.6	15.861	143	143	1.86	12	26	4	1	0	31.629	By MS/MS	By MS/MS	By MS/MS	40.6	40.6	40.6	10835000000	2068300000	4785900000	3981200000	1354400000	258530000	598240000	497650000	2092300000	4553700000	4417100000	10
P17709	P17709	13	11	11	>sp|P17709|HXKG_YEAST Glucokinase-1 OS=Saccharomyces cerevisiae (strain ATCC 204508 / S288c) OX=559292 GN=GLK1 PE=1 SV=1	1	13	11	11	12	13	11	10	11	9	10	11	9	33	28.8	28.8	55.377	500	500	2.68	9	16	23	14	0	134.25	By MS/MS	By MS/MS	By MS/MS	29.6	33	31	18587000000	5518900000	8925100000	4143200000	774470000	229950000	371880000	172640000	4423000000	8198300000	3903800000	17
P17883	P17883	20	20	20	>sp|P17883|SKI3_YEAST Superkiller protein 3 OS=Saccharomyces cerevisiae (strain ATCC 204508 / S288c) OX=559292 GN=SKI3 PE=1 SV=2	1	20	20	20	20	19	17	20	19	17	20	19	17	14.7	14.7	14.7	163.72	1432	1432	2.12	22	30	4	13	0	61.962	By MS/MS	By MS/MS	By MS/MS	14.7	14.1	13.4	1118600000	437250000	353170000	328180000	13477000	5268100	4255000	3954000	338220000	391080000	340900000	15
P17891	P17891	3	3	3	>sp|P17891|CLC1_YEAST Clathrin light chain OS=Saccharomyces cerevisiae (strain ATCC 204508 / S288c) OX=559292 GN=CLC1 PE=1 SV=1	1	3	3	3	2	2	3	2	2	3	2	2	3	17.6	17.6	17.6	26.531	233	233	1.92	2	9	1		0	19.801	By MS/MS	By MS/MS	By MS/MS	14.2	14.2	17.6	2001800000	496210000	644800000	860760000	166810000	41351000	53733000	71730000	412150000	716910000	933120000	4
P17898	P17898	1	1	1	>sp|P17898|CPT1_YEAST Cholinephosphotransferase 1 OS=Saccharomyces cerevisiae (strain ATCC 204508 / S288c) OX=559292 GN=CPT1 PE=1 SV=3	1	1	1	1	1	0	1	1	0	1	1	0	1	3.3	3.3	3.3	44.829	393	393	4				2	0.0016041	1.8084	By MS/MS	By matching	By MS/MS	3.3	0	3.3	84340000	40065000	0	44275000	16868000	8012900	0	8855100	0	0	47019000	1
P17967	P17967	11	11	11	>sp|P17967|PDI_YEAST Protein disulfide-isomerase OS=Saccharomyces cerevisiae (strain ATCC 204508 / S288c) OX=559292 GN=PDI1 PE=1 SV=2	1	11	11	11	11	11	10	11	11	10	11	11	10	26.6	26.6	26.6	58.226	522	522	2.58	24	11	35	21	0	129.75	By MS/MS	By MS/MS	By MS/MS	26.6	26.6	24.3	18832000000	7598900000	7627500000	3605400000	672560000	271390000	272410000	128760000	5527000000	6295200000	4214500000	26
P18238	P18238	3	1	1	>sp|P18238|ADT3_YEAST ADP,ATP carrier protein 3 OS=Saccharomyces cerevisiae (strain ATCC 204508 / S288c) OX=559292 GN=AAC3 PE=1 SV=1	1	3	1	1	2	2	3	1	1	1	1	1	1	7.5	3.9	3.9	33.313	307	307	3			3		0.00035575	3.0686	By MS/MS	By MS/MS	By MS/MS	7.2	7.2	7.5	49654000	13566000	14687000	21401000	2920800	797980	863950	1258900	0	0	25193000	1
P18239	P18239	12	12	10	>sp|P18239|ADT2_YEAST ADP,ATP carrier protein 2 OS=Saccharomyces cerevisiae (strain ATCC 204508 / S288c) OX=559292 GN=PET9 PE=1 SV=2	1	12	12	10	11	11	12	11	11	12	10	10	10	27	27	23.6	34.426	318	318	2.45	20	24	25	17	0	46.005	By MS/MS	By MS/MS	By MS/MS	26.7	26.7	27	16602000000	5234000000	6175800000	5192400000	873800000	275470000	325040000	273280000	4418000000	5648200000	4988900000	18
P18408	P18408	2	2	2	>sp|P18408|MET16_YEAST Phosphoadenosine phosphosulfate reductase OS=Saccharomyces cerevisiae (strain ATCC 204508 / S288c) OX=559292 GN=MET16 PE=1 SV=2	1	2	2	2	0	2	2	0	2	2	0	2	2	9.6	9.6	9.6	30.38	261	261	1.33	4	2			0	4.4582	By matching	By matching	By MS/MS	0	9.6	9.6	191390000	0	46336000	145060000	17399000	0	4212300	13187000	0	48469000	152300000	0
P18412	P18412	1	1	1	>sp|P18412|TEC1_YEAST Ty transcription activator TEC1 OS=Saccharomyces cerevisiae (strain ATCC 204508 / S288c) OX=559292 GN=TEC1 PE=1 SV=1	1	1	1	1	1	1	1	1	1	1	1	1	1	2.1	2.1	2.1	55.157	486	486	3.4			3	2	0.0073037	1.2781	By matching	By MS/MS	By MS/MS	2.1	2.1	2.1	11626000	3197600	5776500	2651700	611890	168290	304030	139560	0	4889500	0	0
P18480	P18480	3	3	3	>sp|P18480|SNF5_YEAST SWI/SNF chromatin-remodeling complex subunit SNF5 OS=Saccharomyces cerevisiae (strain ATCC 204508 / S288c) OX=559292 GN=SNF5 PE=1 SV=3	1	3	3	3	3	2	3	3	2	3	3	2	3	5.1	5.1	5.1	102.54	905	905	2.38		5	3		0	6.1365	By MS/MS	By matching	By MS/MS	5.1	3.6	5.1	53262000	26840000	11741000	14681000	2048500	1032300	451570	564650	22589000	0	17138000	1
P18494	P18494	2	2	2	>sp|P18494|GLN3_YEAST Nitrogen regulatory protein GLN3 OS=Saccharomyces cerevisiae (strain ATCC 204508 / S288c) OX=559292 GN=GLN3 PE=1 SV=2	1	2	2	2	1	1	2	1	1	2	1	1	2	3.6	3.6	3.6	79.382	730	730	3			4		0.00035537	3.0556	By matching	By matching	By MS/MS	2.3	2.3	3.6	22865000	4633600	6091800	12139000	914580	185340	243670	485570	0	0	14290000	0
P18496	P18496	1	1	1	>sp|P18496|ATP10_YEAST Mitochondrial ATPase complex subunit ATP10 OS=Saccharomyces cerevisiae (strain ATCC 204508 / S288c) OX=559292 GN=ATP10 PE=1 SV=2	1	1	1	1	1	1	1	1	1	1	1	1	1	5.7	5.7	5.7	32.094	279	279	3			3		0.00035791	3.1689	By MS/MS	By MS/MS	By MS/MS	5.7	5.7	5.7	32125000	8784400	15894000	7446400	1784700	488020	883020	413690	0	0	8765900	1
P18544	P18544	8	8	8	>sp|P18544|ARGD_YEAST Acetylornithine aminotransferase, mitochondrial OS=Saccharomyces cerevisiae (strain ATCC 204508 / S288c) OX=559292 GN=ARG8 PE=1 SV=1	1	8	8	8	4	5	8	4	5	8	4	5	8	27.2	27.2	27.2	46.681	423	423	2.73	3	9	1	9	0	74.949	By MS/MS	By MS/MS	By MS/MS	12.1	14.7	27.2	751210000	37791000	73762000	639650000	32661000	1643100	3207100	27811000	45717000	102090000	653830000	1
P18562	P18562	6	6	6	>sp|P18562|UPP_YEAST Uracil phosphoribosyltransferase OS=Saccharomyces cerevisiae (strain ATCC 204508 / S288c) OX=559292 GN=FUR1 PE=1 SV=2	1	6	6	6	6	6	6	6	6	6	6	6	6	29.6	29.6	29.6	24.594	216	216	2.67	10	1	8	11	0	101.54	By MS/MS	By MS/MS	By MS/MS	29.6	29.6	29.6	10325000000	3859800000	3355500000	3109600000	737500000	275700000	239680000	222120000	3041900000	2780000000	3651600000	9
P18759	P18759	20	20	20	>sp|P18759|SEC18_YEAST Vesicular-fusion protein SEC18 OS=Saccharomyces cerevisiae (strain ATCC 204508 / S288c) OX=559292 GN=SEC18 PE=1 SV=2	1	20	20	20	18	18	18	18	18	18	18	18	18	29.9	29.9	29.9	84.055	758	758	2.07	18	44	16	4	0	78.461	By MS/MS	By MS/MS	By MS/MS	27.4	27.4	27.3	3415400000	1152500000	1121900000	1140900000	87573000	29552000	28766000	29255000	1076300000	1028500000	975830000	17
P18851	P18851	6	6	6	>sp|P18851|GBB_YEAST Guanine nucleotide-binding protein subunit beta OS=Saccharomyces cerevisiae (strain ATCC 204508 / S288c) OX=559292 GN=STE4 PE=1 SV=2	1	6	6	6	5	5	3	5	5	3	5	5	3	22.2	22.2	22.2	46.581	423	423	2.46	1	6	5	1	0	54.436	By MS/MS	By MS/MS	By MS/MS	19.4	16.8	11.1	287080000	111890000	94276000	80907000	22083000	8607200	7252000	6223600	96968000	89802000	90326000	3
P18852	P18852	1	1	1	>sp|P18852|GBG_YEAST Guanine nucleotide-binding protein subunit gamma OS=Saccharomyces cerevisiae (strain ATCC 204508 / S288c) OX=559292 GN=STE18 PE=1 SV=1	1	1	1	1	1	1	1	1	1	1	1	1	1	15.5	15.5	15.5	12.625	110	110	2		6			0	19.283	By MS/MS	By MS/MS	By MS/MS	15.5	15.5	15.5	145710000	40658000	46984000	58066000	24285000	6776400	7830600	9677700	33570000	45232000	69276000	2
P18900	P18900	6	6	6	>sp|P18900|COQ1_YEAST Hexaprenyl pyrophosphate synthase, mitochondrial OS=Saccharomyces cerevisiae (strain ATCC 204508 / S288c) OX=559292 GN=COQ1 PE=1 SV=1	1	6	6	6	6	6	4	6	6	4	6	6	4	15.9	15.9	15.9	52.559	473	473	2.83	2	5	12	5	0	21.258	By MS/MS	By MS/MS	By MS/MS	15.9	15.9	9.1	245990000	82675000	115870000	47449000	7935200	2667000	3737600	1530600	70777000	94496000	66228000	7
P18961	P18961	6	2	2	>sp|P18961|YPK2_YEAST Serine/threonine-protein kinase YPK2/YKR2 OS=Saccharomyces cerevisiae (strain ATCC 204508 / S288c) OX=559292 GN=YPK2 PE=1 SV=1	1	6	2	2	6	6	6	2	2	2	2	2	2	9.7	3.8	3.8	76.663	677	677	3.33		2	4	6	0	3.5115	By MS/MS	By MS/MS	By MS/MS	9.7	9.7	9.7	224050000	75178000	73295000	75574000	7001500	2349300	2290500	2361700	43475000	68674000	66159000	2
P18962	P18962	12	12	12	>sp|P18962|DAP2_YEAST Dipeptidyl aminopeptidase B OS=Saccharomyces cerevisiae (strain ATCC 204508 / S288c) OX=559292 GN=DAP2 PE=1 SV=2	1	12	12	12	11	9	8	11	9	8	11	9	8	13.9	13.9	13.9	93.403	818	818	2.6	7	6	9	8	0	20.27	By MS/MS	By MS/MS	By MS/MS	12.8	9.9	9.8	890910000	255520000	353850000	281540000	21212000	6083800	8425000	6703400	196990000	336900000	331260000	5
P18963	P18963	9	9	9	>sp|P18963|IRA1_YEAST Inhibitory regulator protein IRA1 OS=Saccharomyces cerevisiae (strain ATCC 204508 / S288c) OX=559292 GN=IRA1 PE=1 SV=2	1	9	9	9	8	5	8	8	5	8	8	5	8	3.5	3.5	3.5	350.98	3092	3092	1.95	11	3	4	3	0	8.3628	By MS/MS	By MS/MS	By MS/MS	3.2	2	3.3	145510000	62229000	35411000	47874000	989890	423330	240890	325670	41967000	46865000	49156000	2
P19073	P19073	2	2	2	>sp|P19073|CDC42_YEAST Cell division control protein 42 OS=Saccharomyces cerevisiae (strain ATCC 204508 / S288c) OX=559292 GN=CDC42 PE=1 SV=2	1	2	2	2	2	2	2	2	2	2	2	2	2	11	11	11	21.322	191	191	1.7	6	1	3		0	21.903	By MS/MS	By MS/MS	By MS/MS	11	11	11	1369400000	508700000	385630000	475110000	228240000	84784000	64271000	79185000	399180000	415880000	534060000	1
P19097	P19097	64	64	64	>sp|P19097|FAS2_YEAST Fatty acid synthase subunit alpha OS=Saccharomyces cerevisiae (strain ATCC 204508 / S288c) OX=559292 GN=FAS2 PE=1 SV=2	1	64	64	64	59	62	61	59	62	61	59	62	61	38.9	38.9	38.9	206.94	1887	1887	2.49	83	111	106	82	0	323.31	By MS/MS	By MS/MS	By MS/MS	34.7	36.4	37.7	67516000000	27638000000	23939000000	15939000000	649190000	265750000	230180000	153260000	24113000000	21273000000	15056000000	97
P19145	P19145	8	8	8	>sp|P19145|GAP1_YEAST General amino-acid permease GAP1 OS=Saccharomyces cerevisiae (strain ATCC 204508 / S288c) OX=559292 GN=GAP1 PE=1 SV=2	1	8	8	8	2	7	8	2	7	8	2	7	8	11.8	11.8	11.8	65.655	602	602	2.37	5	10	9	3	0	21.008	By matching	By MS/MS	By MS/MS	4.5	10.5	11.8	1893500000	3536000	629840000	1260200000	82328000	153740	27384000	54790000	8661900	491510000	1424800000	0
P19158	P19158	4	4	4	>sp|P19158|IRA2_YEAST Inhibitory regulator protein IRA2 OS=Saccharomyces cerevisiae (strain ATCC 204508 / S288c) OX=559292 GN=IRA2 PE=1 SV=2	1	4	4	4	4	2	3	4	2	3	4	2	3	1.7	1.7	1.7	351.66	3079	3079	1.82	4	6		1	0	5.175	By MS/MS	By matching	By MS/MS	1.7	0.9	1.2	50740000	15857000	13990000	20893000	342840	107140	94529	141170	13709000	0	24052000	2
P19211	P19211	6	3	3	>sp|P19211|IF5A2_YEAST Eukaryotic translation initiation factor 5A-2 OS=Saccharomyces cerevisiae (strain ATCC 204508 / S288c) OX=559292 GN=ANB1 PE=1 SV=3	1	6	3	3	6	6	6	3	3	3	3	3	3	29.3	19.1	19.1	17.131	157	157	1.76	10	3	2	2	0	26.2	By MS/MS	By MS/MS	By MS/MS	29.3	29.3	29.3	1387900000	302750000	729990000	355190000	173490000	37843000	91249000	44399000	318400000	650430000	369820000	4
P19262	P19262	9	9	9	>sp|P19262|ODO2_YEAST Dihydrolipoyllysine-residue succinyltransferase component of 2-oxoglutarate dehydrogenase complex, mitochondrial OS=Saccharomyces cerevisiae (strain ATCC 204508 / S288c) OX=559292 GN=KGD2 PE=1 SV=2	1	9	9	9	9	9	8	9	9	8	9	9	8	22.2	22.2	22.2	50.43	463	463	2.27	12	9	3	9	0	40.072	By MS/MS	By MS/MS	By MS/MS	22.2	22.2	20.5	1241900000	388380000	602880000	250620000	53995000	16886000	26212000	10897000	318420000	400360000	449050000	9
P19263	P19263	6	6	6	>sp|P19263|MED14_YEAST Mediator of RNA polymerase II transcription subunit 14 OS=Saccharomyces cerevisiae (strain ATCC 204508 / S288c) OX=559292 GN=RGR1 PE=1 SV=2	1	6	6	6	6	6	5	6	6	5	6	6	5	5	5	5	123.36	1082	1082	2.71	3	3	7	4	0	5.3415	By MS/MS	By MS/MS	By MS/MS	5	5	4.2	174480000	75937000	55509000	43036000	2769600	1205400	881090	683110	62199000	53391000	46003000	2
P19358	P19358	14	14	6	>sp|P19358|METK2_YEAST S-adenosylmethionine synthase 2 OS=Saccharomyces cerevisiae (strain ATCC 204508 / S288c) OX=559292 GN=SAM2 PE=1 SV=3	1	14	14	6	13	13	13	13	13	13	6	6	5	42.2	42.2	22.9	42.255	384	384	2.39	25	29	22	20	0	219.8	By MS/MS	By MS/MS	By MS/MS	41.9	41.9	40.1	27299000000	7902000000	8997100000	10400000000	1365000000	395100000	449850000	520020000	7087300000	8974100000	10339000000	21
P19414	P19414	26	26	25	>sp|P19414|ACON_YEAST Aconitate hydratase, mitochondrial OS=Saccharomyces cerevisiae (strain ATCC 204508 / S288c) OX=559292 GN=ACO1 PE=1 SV=2	1	26	26	25	25	25	26	25	25	26	24	24	25	39.6	39.6	38.7	85.367	778	778	2.61	23	75	47	46	0	323.31	By MS/MS	By MS/MS	By MS/MS	37.7	37	39.6	30147000000	12093000000	11439000000	6615400000	753670000	302320000	285970000	165390000	10349000000	9414300000	6441900000	44
P19454	P19454	7	7	7	>sp|P19454|CSK22_YEAST Casein kinase II subunit alpha OS=Saccharomyces cerevisiae (strain ATCC 204508 / S288c) OX=559292 GN=CKA2 PE=1 SV=2	1	7	7	7	6	7	6	6	7	6	6	7	6	20.6	20.6	20.6	39.403	339	339	3.09	5	1	3	13	0	12.167	By MS/MS	By MS/MS	By MS/MS	17.4	20.6	17.4	1596400000	578740000	544350000	473280000	88687000	32152000	30242000	26293000	478080000	430750000	539460000	7
P19516	P19516	2	2	2	>sp|P19516|COX11_YEAST Cytochrome c oxidase assembly protein COX11, mitochondrial OS=Saccharomyces cerevisiae (strain ATCC 204508 / S288c) OX=559292 GN=COX11 PE=1 SV=2	1	2	2	2	2	2	2	2	2	2	2	2	2	5.7	5.7	5.7	34.044	300	300	1	6				0.0055504	1.394	By matching	By MS/MS	By MS/MS	5.7	5.7	5.7	89136000	28086000	33257000	27793000	5243300	1652100	1956300	1634900	0	30201000	30316000	0
P19524	P19524	31	31	26	>sp|P19524|MYO2_YEAST Myosin-2 OS=Saccharomyces cerevisiae (strain ATCC 204508 / S288c) OX=559292 GN=MYO2 PE=1 SV=1	1	31	31	26	28	28	26	28	28	26	24	24	22	22.9	22.9	19.4	180.68	1574	1574	2.36	31	34	28	22	0	144.06	By MS/MS	By MS/MS	By MS/MS	20.8	20	19.4	3361600000	1316400000	1119100000	926150000	38200000	14959000	12717000	10524000	1105800000	1031600000	1018400000	26
P19541	P19541	1	1	1	>sp|P19541|RDS2_YEAST Regulator of drug sensitivity 2 OS=Saccharomyces cerevisiae (strain ATCC 204508 / S288c) OX=559292 GN=RDS2 PE=1 SV=2	1	1	1	1	1	1	1	1	1	1	1	1	1	3.1	3.1	3.1	50.081	446	446	2		3			0.00034083	2.5121	By MS/MS	By matching	By matching	3.1	3.1	3.1	12530000	5012500	3979700	3537800	569550	227840	180900	160810	0	0	3976100	1
P19658	P19658	4	4	4	>sp|P19658|EXO70_YEAST Exocyst complex component EXO70 OS=Saccharomyces cerevisiae (strain ATCC 204508 / S288c) OX=559292 GN=EXO70 PE=1 SV=1	1	4	4	4	3	3	4	3	3	4	3	3	4	7.2	7.2	7.2	71.293	623	623	2.46	5	1	3	4	0	17.614	By MS/MS	By MS/MS	By MS/MS	4.3	5.1	7.2	137400000	22083000	33394000	81922000	4163600	669180	1011900	2482500	39268000	31058000	69492000	2
P19659	P19659	4	4	4	>sp|P19659|MED15_YEAST Mediator of RNA polymerase II transcription subunit 15 OS=Saccharomyces cerevisiae (strain ATCC 204508 / S288c) OX=559292 GN=GAL11 PE=1 SV=3	1	4	4	4	3	2	4	3	2	4	3	2	4	4.4	4.4	4.4	120.31	1081	1081	1.5	5	5			0	10.089	By MS/MS	By MS/MS	By MS/MS	3.1	2	4.4	106990000	49497000	23589000	33905000	2743400	1269100	604850	869370	50908000	31458000	25093000	3
P19735	P19735	3	3	3	>sp|P19735|PRP6_YEAST Pre-mRNA-splicing factor 6 OS=Saccharomyces cerevisiae (strain ATCC 204508 / S288c) OX=559292 GN=PRP6 PE=1 SV=1	1	3	3	3	2	3	3	2	3	3	2	3	3	3.2	3.2	3.2	104.23	899	899	3	1	1	3	3	0.00065595	2.0686	By matching	By MS/MS	By MS/MS	2.1	3.2	3.2	57493000	23183000	13549000	20761000	1127300	454560	265670	407080	22332000	0	19459000	0
P19736	P19736	1	1	1	>sp|P19736|PRP9_YEAST Pre-mRNA-splicing factor PRP9 OS=Saccharomyces cerevisiae (strain ATCC 204508 / S288c) OX=559292 GN=PRP9 PE=1 SV=1	1	1	1	1	1	1	1	1	1	1	1	1	1	2.3	2.3	2.3	63.029	530	530	4				3	0.0019151	1.746	By matching	By matching	By MS/MS	2.3	2.3	2.3	21674000	7118100	6089600	8466000	637460	209360	179100	249000	0	0	8990500	0
P19812	P19812	10	10	10	>sp|P19812|UBR1_YEAST E3 ubiquitin-protein ligase UBR1 OS=Saccharomyces cerevisiae (strain ATCC 204508 / S288c) OX=559292 GN=UBR1 PE=1 SV=1	1	10	10	10	10	9	9	10	9	9	10	9	9	6.5	6.5	6.5	224.84	1950	1950	2.72	6	9	5	12	0	37.892	By MS/MS	By MS/MS	By MS/MS	6.5	5.7	5.7	494280000	162130000	160380000	171770000	5492000	1801400	1782000	1908500	161440000	156400000	151570000	6
P19880	P19880	6	6	6	>sp|P19880|AP1_YEAST AP-1-like transcription factor YAP1 OS=Saccharomyces cerevisiae (strain ATCC 204508 / S288c) OX=559292 GN=YAP1 PE=1 SV=2	1	6	6	6	6	5	5	6	5	5	6	5	5	10.3	10.3	10.3	72.532	650	650	2.29	5	2	10		0	10.952	By MS/MS	By MS/MS	By MS/MS	10.3	7.2	7.2	128300000	65251000	32259000	30794000	4582300	2330400	1152100	1099800	50963000	34724000	37685000	4
P19881	P19881	10	10	10	>sp|P19881|PNPP_YEAST 4-nitrophenylphosphatase OS=Saccharomyces cerevisiae (strain ATCC 204508 / S288c) OX=559292 GN=PHO13 PE=1 SV=2	1	10	10	10	9	9	8	9	9	8	9	9	8	37.8	37.8	37.8	34.624	312	312	2.65	5	13	13	9	0	37.306	By MS/MS	By MS/MS	By MS/MS	35.6	34	31.7	1500200000	523200000	619260000	357780000	78960000	27537000	32593000	18831000	430630000	543100000	365740000	10
P19882	P19882	19	19	19	>sp|P19882|HSP60_YEAST Heat shock protein 60, mitochondrial OS=Saccharomyces cerevisiae (strain ATCC 204508 / S288c) OX=559292 GN=HSP60 PE=1 SV=1	1	19	19	19	18	19	18	18	19	18	18	19	18	32.7	32.7	32.7	60.751	572	572	2.82	32	13	46	51	0	96.252	By MS/MS	By MS/MS	By MS/MS	31.5	32.7	31.5	65017000000	20809000000	22398000000	21809000000	2031800000	650300000	699950000	681530000	18926000000	18682000000	22770000000	36
P19955	P19955	4	4	4	>sp|P19955|RT31_YEAST 37S ribosomal protein YMR-31, mitochondrial OS=Saccharomyces cerevisiae (strain ATCC 204508 / S288c) OX=559292 GN=YMR31 PE=1 SV=1	1	4	4	4	4	4	4	4	4	4	4	4	4	31.7	31.7	31.7	13.689	123	123	2.94		9		8	0	34.263	By MS/MS	By MS/MS	By MS/MS	31.7	31.7	31.7	483880000	85691000	219850000	178340000	60485000	10711000	27481000	22292000	120370000	200050000	141090000	3
P19956	P19956	3	3	3	>sp|P19956|RM44_YEAST 54S ribosomal protein L44, mitochondrial OS=Saccharomyces cerevisiae (strain ATCC 204508 / S288c) OX=559292 GN=MRPL44 PE=1 SV=1	1	3	3	3	3	3	3	3	3	3	3	3	3	48	48	48	11.476	98	98	2.36	2	6		3	0	24.229	By MS/MS	By MS/MS	By MS/MS	48	48	48	128320000	75122000	26408000	26788000	42773000	25041000	8802700	8929400	48430000	34896000	29562000	3
P20049	P20049	6	6	6	>sp|P20049|TYR1_YEAST Prephenate dehydrogenase [NADP(+)] OS=Saccharomyces cerevisiae (strain ATCC 204508 / S288c) OX=559292 GN=TYR1 PE=1 SV=2	1	6	6	6	6	6	6	6	6	6	6	6	6	17	17	17	50.923	452	452	2.21	10	8	4	6	0	29.653	By MS/MS	By MS/MS	By MS/MS	17	17	17	557090000	233360000	167780000	155950000	22283000	9334200	6711300	6238000	215080000	161540000	164590000	8
P20051	P20051	7	7	7	>sp|P20051|PYRC_YEAST Dihydroorotase OS=Saccharomyces cerevisiae (strain ATCC 204508 / S288c) OX=559292 GN=URA4 PE=1 SV=2	1	7	7	7	7	7	7	7	7	7	7	7	7	20.9	20.9	20.9	40.313	364	364	2.55	6	13	14	7	0	130.79	By MS/MS	By MS/MS	By MS/MS	20.9	20.9	20.9	5928100000	1626900000	2515400000	1785800000	329340000	90382000	139750000	99211000	1517100000	2269400000	2041100000	8
P20053	P20053	2	2	2	>sp|P20053|PRP4_YEAST U4/U6 small nuclear ribonucleoprotein PRP4 OS=Saccharomyces cerevisiae (strain ATCC 204508 / S288c) OX=559292 GN=PRP4 PE=1 SV=1	1	2	2	2	2	2	2	2	2	2	2	2	2	4.5	4.5	4.5	52.442	465	465	2.5	3		3	2	0.00035348	2.9919	By matching	By MS/MS	By MS/MS	4.5	4.5	4.5	288210000	81473000	94818000	111920000	13724000	3879600	4515100	5329400	89322000	83287000	112180000	0
P20081	P20081	5	5	5	>sp|P20081|FKBP_YEAST FK506-binding protein 1 OS=Saccharomyces cerevisiae (strain ATCC 204508 / S288c) OX=559292 GN=FPR1 PE=1 SV=2	1	5	5	5	5	5	5	5	5	5	5	5	5	56.1	56.1	56.1	12.158	114	114	2.48	9	15	13	9	0	202.13	By MS/MS	By MS/MS	By MS/MS	56.1	56.1	56.1	54692000000	8528900000	28248000000	17916000000	6836500000	1066100000	3530900000	2239500000	10241000000	26371000000	17890000000	10
P20084	P20084	2	2	2	>sp|P20084|RM33_YEAST 54S ribosomal protein L33, mitochondrial OS=Saccharomyces cerevisiae (strain ATCC 204508 / S288c) OX=559292 GN=MRPL33 PE=1 SV=4	1	2	2	2	2	2	2	2	2	2	2	2	2	23.3	23.3	23.3	9.5311	86	86	2	3		3		0.00033784	2.3768	By MS/MS	By MS/MS	By MS/MS	23.3	23.3	23.3	251270000	112720000	74054000	64495000	62817000	28180000	18513000	16124000	95857000	65105000	81763000	1
P20095	P20095	3	2	2	>sp|P20095|PRP2_YEAST Pre-mRNA-splicing factor ATP-dependent RNA helicase-like protein PRP2 OS=Saccharomyces cerevisiae (strain ATCC 204508 / S288c) OX=559292 GN=PRP2 PE=1 SV=1	1	3	2	2	3	3	3	2	2	2	2	2	2	3.2	2.2	2.2	99.812	876	876	2.5	1	2	5		0	3.8198	By MS/MS	By MS/MS	By MS/MS	3.2	3.2	3.2	69445000	35922000	15282000	18240000	1446800	748380	318370	380010	29215000	14699000	26075000	1
P20107	P20107	4	4	4	>sp|P20107|ZRC1_YEAST Zinc/cadmium resistance protein OS=Saccharomyces cerevisiae (strain ATCC 204508 / S288c) OX=559292 GN=ZRC1 PE=1 SV=2	1	4	4	4	4	4	3	4	4	3	4	4	3	18.1	18.1	18.1	48.344	442	442	2.29	3	6	8		0	196.01	By MS/MS	By MS/MS	By MS/MS	18.1	18.1	12.2	1329100000	533500000	563000000	232630000	147680000	59278000	62556000	25847000	479470000	519770000	265210000	4
P20424	P20424	10	10	10	>sp|P20424|SRP54_YEAST Signal recognition particle subunit SRP54 OS=Saccharomyces cerevisiae (strain ATCC 204508 / S288c) OX=559292 GN=SRP54 PE=1 SV=2	1	10	10	10	10	10	10	10	10	10	10	10	10	19.4	19.4	19.4	59.624	541	541	2.65	5	12	19	7	0	47.524	By MS/MS	By MS/MS	By MS/MS	19.4	19.4	19.4	1947100000	872390000	550070000	524610000	62809000	28141000	17744000	16923000	830720000	436160000	506110000	10
P20433	P20433	4	4	4	>sp|P20433|RPB4_YEAST DNA-directed RNA polymerase II subunit RPB4 OS=Saccharomyces cerevisiae (strain ATCC 204508 / S288c) OX=559292 GN=RPB4 PE=1 SV=1	1	4	4	4	3	3	4	3	3	4	3	3	4	30.3	30.3	30.3	25.414	221	221	2.3	4	2	1	3	0	33.221	By MS/MS	By MS/MS	By MS/MS	21.7	21.7	30.3	394460000	150030000	110070000	134360000	39446000	15003000	11007000	13436000	136440000	109070000	144210000	2
P20434	P20434	5	5	5	>sp|P20434|RPAB1_YEAST DNA-directed RNA polymerases I, II, and III subunit RPABC1 OS=Saccharomyces cerevisiae (strain ATCC 204508 / S288c) OX=559292 GN=RPB5 PE=1 SV=1	1	5	5	5	5	5	5	5	5	5	5	5	5	29.8	29.8	29.8	25.079	215	215	2.71	1	11	6	6	0	20.632	By MS/MS	By MS/MS	By MS/MS	29.8	29.8	29.8	1081400000	494590000	355910000	230900000	120160000	54954000	39546000	25655000	424460000	301870000	195720000	7
P20436	P20436	3	3	3	>sp|P20436|RPAB3_YEAST DNA-directed RNA polymerases I, II, and III subunit RPABC3 OS=Saccharomyces cerevisiae (strain ATCC 204508 / S288c) OX=559292 GN=RPB8 PE=1 SV=1	1	3	3	3	3	3	3	3	3	3	3	3	3	24	24	24	16.511	146	146	2.18	14	4	1	9	0	10.598	By MS/MS	By MS/MS	By MS/MS	24	24	24	2568800000	674390000	1143300000	751170000	428140000	112400000	190540000	125190000	578030000	1071500000	590670000	5
P20447	P20447	14	14	14	>sp|P20447|DBP3_YEAST ATP-dependent RNA helicase DBP3 OS=Saccharomyces cerevisiae (strain ATCC 204508 / S288c) OX=559292 GN=DBP3 PE=1 SV=2	1	14	14	14	14	13	12	14	13	12	14	13	12	29.6	29.6	29.6	58.826	523	523	3.07	1	11	17	16	0	42.611	By MS/MS	By MS/MS	By MS/MS	29.6	27.3	23.9	1734100000	819540000	423000000	491540000	66696000	31521000	16269000	18905000	663850000	396230000	548350000	16
P20448	P20448	6	6	6	>sp|P20448|DBP4_YEAST ATP-dependent RNA helicase HCA4 OS=Saccharomyces cerevisiae (strain ATCC 204508 / S288c) OX=559292 GN=HCA4 PE=1 SV=2	1	6	6	6	6	5	3	6	5	3	6	5	3	10.3	10.3	10.3	87.192	770	770	2.67	6		2	7	0	23.2	By MS/MS	By MS/MS	By MS/MS	10.3	8.8	5.7	386140000	279310000	63716000	43117000	10726000	7758500	1769900	1197700	204470000	65053000	64259000	6
P20449	P20449	16	16	16	>sp|P20449|DBP5_YEAST ATP-dependent RNA helicase DBP5 OS=Saccharomyces cerevisiae (strain ATCC 204508 / S288c) OX=559292 GN=DBP5 PE=1 SV=2	1	16	16	16	14	15	15	14	15	15	14	15	15	38	38	38	53.873	482	482	2.79	10	16	25	21	0	90.484	By MS/MS	By MS/MS	By MS/MS	30.3	38	34.4	5175000000	1986400000	1900600000	1288000000	215620000	82767000	79191000	53665000	1939600000	1462500000	1281100000	19
P20457	P20457	5	5	5	>sp|P20457|PRI2_YEAST DNA primase large subunit OS=Saccharomyces cerevisiae (strain ATCC 204508 / S288c) OX=559292 GN=PRI2 PE=1 SV=1	1	5	5	5	5	4	4	5	4	4	5	4	4	11	11	11	62.262	528	528	3.31		2	5	6	0	7.531	By MS/MS	By matching	By MS/MS	11	8.7	8.1	82579000	48460000	17211000	16908000	2847600	1671000	593470	583030	37757000	17684000	16727000	3
P20459	P20459	11	11	11	>sp|P20459|IF2A_YEAST Eukaryotic translation initiation factor 2 subunit alpha OS=Saccharomyces cerevisiae (strain ATCC 204508 / S288c) OX=559292 GN=SUI2 PE=1 SV=1	1	11	11	11	11	11	11	11	11	11	11	11	11	30.3	30.3	30.3	34.717	304	304	2.62	6	18	19	10	0	18.629	By MS/MS	By MS/MS	By MS/MS	30.3	30.3	30.3	6372000000	2440300000	2064800000	1866900000	303430000	116210000	98323000	88901000	2137400000	1864000000	2121900000	11
P20484	P20484	7	7	7	>sp|P20484|MAK11_YEAST Protein MAK11 OS=Saccharomyces cerevisiae (strain ATCC 204508 / S288c) OX=559292 GN=MAK11 PE=1 SV=2	1	7	7	7	7	5	6	7	5	6	7	5	6	16.9	16.9	16.9	47.29	414	414	2.39	10	3	9	6	0	16.388	By MS/MS	By MS/MS	By MS/MS	16.9	12.6	14.7	872000000	377470000	295060000	199480000	41524000	17975000	14050000	9498900	322980000	209530000	287510000	9
P20485	P20485	9	9	9	>sp|P20485|KICH_YEAST Choline kinase OS=Saccharomyces cerevisiae (strain ATCC 204508 / S288c) OX=559292 GN=CKI1 PE=1 SV=1	1	9	9	9	8	9	9	8	9	9	8	9	9	16.7	16.7	16.7	66.316	582	582	2.55	9	7	4	11	0	46.264	By MS/MS	By MS/MS	By MS/MS	15.1	16.7	16.7	710600000	189050000	271900000	249650000	25379000	6751700	9710600	8916200	179050000	242630000	252540000	6
P20486	P20486	3	3	3	>sp|P20486|CKS1_YEAST Cyclin-dependent kinases regulatory subunit OS=Saccharomyces cerevisiae (strain ATCC 204508 / S288c) OX=559292 GN=CKS1 PE=1 SV=1	1	3	3	3	2	2	3	2	2	3	2	2	3	25.3	25.3	25.3	17.795	150	150	2.19	7	2	4	3	0	19.367	By MS/MS	By MS/MS	By MS/MS	15.3	15.3	25.3	445990000	144890000	190930000	110170000	63712000	20698000	27276000	15739000	156280000	197500000	70062000	4
P20604	P20604	6	6	6	>sp|P20604|PP11_YEAST Serine/threonine-protein phosphatase PP1-1 OS=Saccharomyces cerevisiae (strain ATCC 204508 / S288c) OX=559292 GN=SIT4 PE=1 SV=1	1	6	6	6	6	6	5	6	6	5	6	6	5	23.8	23.8	23.8	35.537	311	311	3.22	2	4	4	13	0	17.28	By MS/MS	By MS/MS	By MS/MS	23.8	23.8	20.6	662150000	260620000	314130000	87406000	36786000	14479000	17452000	4855900	190200000	216530000	158860000	5
P20606	P20606	7	7	7	>sp|P20606|SAR1_YEAST Small COPII coat GTPase SAR1 OS=Saccharomyces cerevisiae (strain ATCC 204508 / S288c) OX=559292 GN=SAR1 PE=1 SV=1	1	7	7	7	7	7	7	7	7	7	7	7	7	48.9	48.9	48.9	21.45	190	190	2.39	12	11	16	7	0	88.78	By MS/MS	By MS/MS	By MS/MS	48.9	48.9	48.9	13144000000	4795400000	4369800000	3978900000	1011100000	368880000	336140000	306070000	4675400000	4548900000	3772300000	16
P20676	P20676	12	12	12	>sp|P20676|NUP1_YEAST Nucleoporin NUP1 OS=Saccharomyces cerevisiae (strain ATCC 204508 / S288c) OX=559292 GN=NUP1 PE=1 SV=1	1	12	12	12	11	10	9	11	10	9	11	10	9	14.8	14.8	14.8	113.58	1076	1076	2.52	10	4	11	8	0	26.238	By MS/MS	By MS/MS	By MS/MS	13.2	11.4	11.6	575890000	283850000	193750000	98294000	11518000	5676900	3875000	1965900	212600000	153860000	166170000	8
P20795	P20795	3	3	3	>sp|P20795|VPS33_YEAST Vacuolar protein sorting-associated protein 33 OS=Saccharomyces cerevisiae (strain ATCC 204508 / S288c) OX=559292 GN=VPS33 PE=1 SV=1	1	3	3	3	2	1	3	2	1	3	2	1	3	5.8	5.8	5.8	79.27	691	691	2.67		4		2	0	3.6433	By matching	By MS/MS	By MS/MS	4.1	2.7	5.8	63864000	17780000	6074600	40010000	2456300	683840	233640	1538800	0	0	44239000	0
P20967	P20967	20	20	20	>sp|P20967|ODO1_YEAST 2-oxoglutarate dehydrogenase, mitochondrial OS=Saccharomyces cerevisiae (strain ATCC 204508 / S288c) OX=559292 GN=KGD1 PE=1 SV=2	1	20	20	20	19	19	19	19	19	19	19	19	19	28.7	28.7	28.7	114.41	1014	1014	2.56	24	23	26	27	0	203.83	By MS/MS	By MS/MS	By MS/MS	26.7	26.7	27.8	6371500000	2067700000	2328000000	1975800000	155400000	50431000	56781000	48190000	1790100000	2129600000	2047700000	23
P21147	P21147	6	6	6	>sp|P21147|ACO1_YEAST Acyl-CoA desaturase 1 OS=Saccharomyces cerevisiae (strain ATCC 204508 / S288c) OX=559292 GN=OLE1 PE=1 SV=2	1	6	6	6	6	6	6	6	6	6	6	6	6	12.2	12.2	12.2	58.402	510	510	2.31	9	12	10	5	0	128.05	By MS/MS	By MS/MS	By MS/MS	12.2	12.2	12.2	1925500000	987050000	688520000	249960000	96277000	49353000	34426000	12498000	821880000	710580000	269440000	8
P21182	P21182	5	5	5	>sp|P21182|DCAM_YEAST S-adenosylmethionine decarboxylase proenzyme OS=Saccharomyces cerevisiae (strain ATCC 204508 / S288c) OX=559292 GN=SPE2 PE=1 SV=1	1	5	5	5	5	5	4	5	5	4	5	5	4	15.2	15.2	15.2	46.232	396	396	1.71	11	3		3	0	10.219	By MS/MS	By MS/MS	By MS/MS	15.2	15.2	12.4	250870000	97823000	91291000	61757000	13204000	5148600	4804800	3250400	81696000	88209000	72497000	3
P21242	P21242	11	11	11	>sp|P21242|PSA7_YEAST Probable proteasome subunit alpha type-7 OS=Saccharomyces cerevisiae (strain ATCC 204508 / S288c) OX=559292 GN=PRE10 PE=1 SV=2	1	11	11	11	11	11	11	11	11	11	11	11	11	45.1	45.1	45.1	31.536	288	288	2.2	12	25	15	4	0	78.22	By MS/MS	By MS/MS	By MS/MS	45.1	45.1	45.1	2566000000	951700000	948260000	666030000	183290000	67979000	67733000	47574000	852500000	792950000	855260000	12
P21243	P21243	10	10	10	>sp|P21243|PSA1_YEAST Proteasome subunit alpha type-1 OS=Saccharomyces cerevisiae (strain ATCC 204508 / S288c) OX=559292 GN=SCL1 PE=1 SV=1	1	10	10	10	10	9	10	10	9	10	10	9	10	46	46	46	28.001	252	252	1.5	23	23			0	73.666	By MS/MS	By MS/MS	By MS/MS	46	40.9	46	4620900000	1773000000	1501200000	1346700000	243200000	93315000	79008000	70880000	1579200000	1588900000	1411600000	14
P21264	P21264	20	20	20	>sp|P21264|PUR6_YEAST Phosphoribosylaminoimidazole carboxylase OS=Saccharomyces cerevisiae (strain ATCC 204508 / S288c) OX=559292 GN=ADE2 PE=1 SV=1	1	20	20	20	18	20	18	18	20	18	18	20	18	45	45	45	62.339	571	571	2.15	46	13	15	23	0	186.64	By MS/MS	By MS/MS	By MS/MS	39.8	45	39.6	9757200000	3512400000	3517000000	2727800000	286980000	103310000	103440000	80230000	3268000000	2621900000	2937700000	26
P21269	P21269	7	7	7	>sp|P21269|CCA1_YEAST CCA tRNA nucleotidyltransferase, mitochondrial OS=Saccharomyces cerevisiae (strain ATCC 204508 / S288c) OX=559292 GN=CCA1 PE=1 SV=1	1	7	7	7	6	6	7	6	6	7	6	6	7	16.7	16.7	16.7	62.484	546	546	2.38	7	5	8	4	0	12.075	By MS/MS	By MS/MS	By MS/MS	14.1	14.1	16.7	326400000	133900000	98690000	93816000	11657000	4782100	3524600	3350600	123840000	103740000	84177000	3
P21304	P21304	11	11	11	>sp|P21304|PWP1_YEAST Periodic tryptophan protein 1 OS=Saccharomyces cerevisiae (strain ATCC 204508 / S288c) OX=559292 GN=PWP1 PE=1 SV=1	1	11	11	11	10	11	11	10	11	11	10	11	11	21.2	21.2	21.2	63.803	576	576	2.35	14	10	14	8	0	101.46	By MS/MS	By MS/MS	By MS/MS	19.3	21.2	21.2	2903400000	1155200000	868760000	879440000	103690000	41257000	31027000	31409000	1088900000	773480000	939290000	11
P21306	P21306	2	2	2	>sp|P21306|ATP5E_YEAST ATP synthase subunit epsilon, mitochondrial OS=Saccharomyces cerevisiae (strain ATCC 204508 / S288c) OX=559292 GN=ATP15 PE=1 SV=2	1	2	2	2	2	2	2	2	2	2	2	2	2	35.5	35.5	35.5	6.7425	62	62	2.44	1	4	3	1	0	30.662	By MS/MS	By MS/MS	By MS/MS	35.5	35.5	35.5	5019500000	1279200000	2496300000	1244000000	1254900000	319800000	624080000	311000000	1069600000	2639300000	1216100000	1
P21372	P21372	2	2	2	>sp|P21372|PRP5_YEAST Pre-mRNA-processing ATP-dependent RNA helicase PRP5 OS=Saccharomyces cerevisiae (strain ATCC 204508 / S288c) OX=559292 GN=PRP5 PE=1 SV=1	1	2	2	2	2	2	2	2	2	2	2	2	2	2.1	2.1	2.1	96.358	849	849	2.92		3	7	2	0.00034352	2.6373	By MS/MS	By MS/MS	By MS/MS	2.1	2.1	2.1	549360000	191040000	297440000	60883000	11689000	4064700	6328500	1295400	127250000	208350000	96680000	1
P21373	P21373	4	4	4	>sp|P21373|UTR1_YEAST NAD(+) kinase OS=Saccharomyces cerevisiae (strain ATCC 204508 / S288c) OX=559292 GN=UTR1 PE=1 SV=2	1	4	4	4	3	3	3	3	3	3	3	3	3	8.3	8.3	8.3	59.469	530	530	2.8	4			6	0	12.54	By MS/MS	By MS/MS	By MS/MS	5.7	5.7	6.6	175930000	56531000	59715000	59683000	6515900	2093700	2211700	2210500	48898000	44774000	67795000	1
P21375	P21375	14	14	14	>sp|P21375|OSM1_YEAST Fumarate reductase 2 OS=Saccharomyces cerevisiae (strain ATCC 204508 / S288c) OX=559292 GN=OSM1 PE=1 SV=3	1	14	14	14	13	13	12	13	13	12	13	13	12	33.3	33.3	33.3	55.064	501	501	2.11	17	23	7	8	0	20.823	By MS/MS	By MS/MS	By MS/MS	31.3	28.3	29.7	1282600000	424030000	483410000	375110000	42752000	14134000	16114000	12504000	406660000	431670000	407030000	12
P21524	P21524	20	20	15	>sp|P21524|RIR1_YEAST Ribonucleoside-diphosphate reductase large chain 1 OS=Saccharomyces cerevisiae (strain ATCC 204508 / S288c) OX=559292 GN=RNR1 PE=1 SV=2	1	20	20	15	19	19	15	19	19	15	14	14	11	25	25	19.8	99.56	888	888	2.42	19	10	26	10	0	54.487	By MS/MS	By MS/MS	By MS/MS	25	23.3	19.4	2425400000	1614100000	486640000	324660000	53899000	35870000	10814000	7214600	1486400000	397650000	346550000	18
P21538	P21538	4	4	4	>sp|P21538|REB1_YEAST DNA-binding protein REB1 OS=Saccharomyces cerevisiae (strain ATCC 204508 / S288c) OX=559292 GN=REB1 PE=1 SV=2	1	4	4	4	4	3	4	4	3	4	4	3	4	6.5	6.5	6.5	91.873	810	810	2.22	3	9	5	1	0	12.407	By MS/MS	By MS/MS	By MS/MS	6.5	5.6	6.5	611770000	297830000	196680000	117260000	16534000	8049500	5315700	3169300	236600000	196590000	151210000	4
P21560	P21560	4	4	4	>sp|P21560|CBP3_YEAST Protein CBP3, mitochondrial OS=Saccharomyces cerevisiae (strain ATCC 204508 / S288c) OX=559292 GN=CBP3 PE=1 SV=1	1	4	4	4	3	4	4	3	4	4	3	4	4	13.1	13.1	13.1	39.083	335	335	3	3	2	4	8	0	3.5996	By MS/MS	By MS/MS	By MS/MS	9.6	13.1	13.1	374760000	128150000	146380000	100230000	19724000	6745000	7704200	5275000	112670000	120480000	121050000	1
P21576	P21576	24	24	23	>sp|P21576|VPS1_YEAST Vacuolar protein sorting-associated protein 1 OS=Saccharomyces cerevisiae (strain ATCC 204508 / S288c) OX=559292 GN=VPS1 PE=1 SV=2	1	24	24	23	23	23	22	23	23	22	22	22	21	36.1	36.1	35.1	78.736	704	704	2.4	31	32	27	25	0	258.87	By MS/MS	By MS/MS	By MS/MS	34.5	34.5	31.8	11159000000	4153100000	4271700000	2734200000	253620000	94390000	97085000	62141000	3589600000	3688000000	3198800000	32
P21672	P21672	8	3	3	>sp|P21672|RIR3_YEAST Ribonucleoside-diphosphate reductase large chain 2 OS=Saccharomyces cerevisiae (strain ATCC 204508 / S288c) OX=559292 GN=RNR3 PE=1 SV=4	1	8	3	3	8	8	5	3	3	1	3	3	1	9.9	4.6	4.6	97.514	869	869	2.71	2		3	2	0.0006592	2.132	By matching	By MS/MS	By matching	9.9	9.9	5.6	47717000	22757000	23621000	1338600	1084500	517210	536840	30422	23353000	16594000	0	0
P21734	P21734	4	4	4	>sp|P21734|UBC1_YEAST Ubiquitin-conjugating enzyme E2 1 OS=Saccharomyces cerevisiae (strain ATCC 204508 / S288c) OX=559292 GN=UBC1 PE=1 SV=1	1	4	4	4	3	4	3	3	4	3	3	4	3	18.1	18.1	18.1	24.178	215	215	3.1		3	3	4	0	8.8432	By MS/MS	By MS/MS	By MS/MS	11.2	18.1	14.9	1269800000	409780000	467700000	392320000	115440000	37253000	42518000	35665000	345060000	379200000	448200000	2
P21771	P21771	3	3	3	>sp|P21771|RT28_YEAST 37S ribosomal protein S28, mitochondrial OS=Saccharomyces cerevisiae (strain ATCC 204508 / S288c) OX=559292 GN=MRPS28 PE=1 SV=1	1	3	3	3	3	3	1	3	3	1	3	3	1	10.1	10.1	10.1	33.057	286	286	2.6	2	2	4	2	0.0025389	1.6787	By MS/MS	By MS/MS	By MS/MS	10.1	10.1	4.5	172210000	90186000	69054000	12968000	11481000	6012400	4603600	864520	57199000	79813000	0	1
P21801	P21801	6	6	6	>sp|P21801|SDHB_YEAST Succinate dehydrogenase [ubiquinone] iron-sulfur subunit, mitochondrial OS=Saccharomyces cerevisiae (strain ATCC 204508 / S288c) OX=559292 GN=SDH2 PE=1 SV=1	1	6	6	6	5	5	6	5	5	6	5	5	6	25.6	25.6	25.6	30.231	266	266	2.52	5	7	8	5	0	21.742	By MS/MS	By MS/MS	By MS/MS	21.4	21.4	25.6	663160000	173940000	308760000	180460000	41448000	10871000	19298000	11279000	142860000	237820000	249240000	3
P21825	P21825	5	5	5	>sp|P21825|SEC62_YEAST Translocation protein SEC62 OS=Saccharomyces cerevisiae (strain ATCC 204508 / S288c) OX=559292 GN=SEC62 PE=1 SV=2	1	5	5	5	4	5	5	4	5	5	4	5	5	12.4	12.4	12.4	31.346	274	274	2.32	7	1	9	2	0	5.1601	By MS/MS	By MS/MS	By MS/MS	9.9	12.4	12.4	548890000	226430000	149950000	172500000	39207000	16174000	10711000	12322000	189640000	171030000	177430000	5
P21826;P30952	P21826	14;2	14;2	14;2	>sp|P21826|MASZ_YEAST Malate synthase 2, glyoxysomal OS=Saccharomyces cerevisiae (strain ATCC 204508 / S288c) OX=559292 GN=DAL7 PE=1 SV=2	2	14	14	14	2	13	13	2	13	13	2	13	13	28.3	28.3	28.3	62.793	554	554;554	2.31	9	11	10	5	0	30.142	By MS/MS	By MS/MS	By MS/MS	3.1	26.4	26.9	2072500000	31977000	536340000	1504200000	66855000	1031500	17301000	48522000	33185000	499820000	1651900000	1
P21827	P21827	10	10	10	>sp|P21827|RCC1_YEAST Guanine nucleotide exchange factor SRM1 OS=Saccharomyces cerevisiae (strain ATCC 204508 / S288c) OX=559292 GN=SRM1 PE=1 SV=1	1	10	10	10	10	9	10	10	9	10	10	9	10	25.3	25.3	25.3	53.013	482	482	2	13	12	3	5	0	87.339	By MS/MS	By MS/MS	By MS/MS	25.3	23.2	25.3	2200600000	900620000	611960000	688010000	115820000	47401000	32208000	36211000	749560000	662450000	734220000	9
P21951	P21951	7	7	7	>sp|P21951|DPOE_YEAST DNA polymerase epsilon catalytic subunit A OS=Saccharomyces cerevisiae (strain ATCC 204508 / S288c) OX=559292 GN=POL2 PE=1 SV=1	1	7	7	7	7	7	7	7	7	7	7	7	7	3.9	3.9	3.9	255.67	2222	2222	2.58	3	10	5	6	0	35.938	By MS/MS	By MS/MS	By MS/MS	3.9	3.9	3.9	216470000	102730000	51037000	62707000	1789000	849000	421790	518240	76561000	48271000	80793000	5
P21954	P21954	15	15	14	>sp|P21954|IDHP_YEAST Isocitrate dehydrogenase [NADP], mitochondrial OS=Saccharomyces cerevisiae (strain ATCC 204508 / S288c) OX=559292 GN=IDP1 PE=1 SV=1	1	15	15	14	14	15	15	14	15	15	13	14	14	46.3	46.3	43.7	48.19	428	428	2.58	11	33	23	19	0	142.05	By MS/MS	By MS/MS	By MS/MS	42.5	46.3	46.3	6910100000	2425800000	2678500000	1805800000	300440000	105470000	116450000	78514000	1962300000	2669100000	1913500000	20
P21957	P21957	3	3	3	>sp|P21957|OPI1_YEAST Transcriptional repressor OPI1 OS=Saccharomyces cerevisiae (strain ATCC 204508 / S288c) OX=559292 GN=OPI1 PE=1 SV=1	1	3	3	3	2	2	3	2	2	3	2	2	3	7.4	7.4	7.4	46.064	404	404	2.12	3	1	4		0	4.1168	By matching	By matching	By MS/MS	5.2	5.2	7.4	196150000	12742000	49278000	134130000	10897000	707900	2737700	7451900	0	0	148190000	0
P21965	P21965	13	13	13	>sp|P21965|MCK1_YEAST Protein kinase MCK1 OS=Saccharomyces cerevisiae (strain ATCC 204508 / S288c) OX=559292 GN=MCK1 PE=1 SV=1	1	13	13	13	12	12	13	12	12	13	12	12	13	39.2	39.2	39.2	43.135	375	375	2.42	18	9	12	14	0	36.986	By MS/MS	By MS/MS	By MS/MS	37.1	37.1	39.2	3669200000	1232600000	1313300000	1123200000	159530000	53593000	57101000	48834000	1237100000	1229600000	1068000000	12
P22007	P22007	1	1	1	>sp|P22007|FNTB_YEAST Protein farnesyltransferase subunit beta OS=Saccharomyces cerevisiae (strain ATCC 204508 / S288c) OX=559292 GN=RAM1 PE=1 SV=2	1	1	1	1	1	1	1	1	1	1	1	1	1	3.7	3.7	3.7	48.189	431	431	1	5				0	5.7333	By MS/MS	By MS/MS	By MS/MS	3.7	3.7	3.7	52185000	19105000	24239000	8840300	3069700	1123800	1425800	520020	0	22036000	0	1
P22023	P22023	3	3	3	>sp|P22023|KRE5_YEAST Killer toxin-resistance protein 5 OS=Saccharomyces cerevisiae (strain ATCC 204508 / S288c) OX=559292 GN=KRE5 PE=1 SV=2	1	3	3	3	3	3	2	3	3	2	3	3	2	2.2	2.2	2.2	156.48	1365	1365	2.78	2		5	2	0	5.119	By MS/MS	By MS/MS	By matching	2.2	2.2	1.6	83679000	33284000	38626000	11770000	1230600	489470	568020	173090	26576000	29889000	21048000	1
P22082	P22082	3	3	3	>sp|P22082|SNF2_YEAST Transcription regulatory protein SNF2 OS=Saccharomyces cerevisiae (strain ATCC 204508 / S288c) OX=559292 GN=SNF2 PE=1 SV=1	1	3	3	3	3	3	3	3	3	3	3	3	3	2.1	2.1	2.1	194.05	1703	1703	3.27		3	2	6	0	8.7685	By MS/MS	By MS/MS	By MS/MS	2.1	2.1	2.1	94536000	28815000	40587000	25134000	1313000	400210	563710	349090	25630000	29040000	31422000	4
P22108	P22108	2	2	2	>sp|P22108|APA2_YEAST Diadenosine 5,5-P1,P4-tetraphosphate phosphorylase 2 OS=Saccharomyces cerevisiae (strain ATCC 204508 / S288c) OX=559292 GN=APA2 PE=1 SV=1	1	2	2	2	2	2	2	2	2	2	2	2	2	8.3	8.3	8.3	36.84	325	325	3	3			6	0	7.1673	By MS/MS	By MS/MS	By MS/MS	8.3	8.3	8.3	65372000	16274000	29975000	19123000	3845400	957300	1763200	1124900	13459000	24849000	20683000	1
P22133	P22133	6	6	6	>sp|P22133|MDHC_YEAST Malate dehydrogenase, cytoplasmic OS=Saccharomyces cerevisiae (strain ATCC 204508 / S288c) OX=559292 GN=MDH2 PE=1 SV=2	1	6	6	6	5	6	6	5	6	6	5	6	6	17	17	17	40.73	377	377	1.9	5	13	3		0	11.978	By MS/MS	By MS/MS	By MS/MS	14.1	17	17	475410000	129940000	205490000	139980000	33958000	9281500	14678000	9998800	135050000	210260000	122470000	1
P22134	P22134	3	3	3	>sp|P22134|MAG_YEAST DNA-3-methyladenine glycosylase OS=Saccharomyces cerevisiae (strain ATCC 204508 / S288c) OX=559292 GN=MAG1 PE=1 SV=1	1	3	3	3	2	3	3	2	3	3	2	3	3	11.1	11.1	11.1	34.333	296	296	3.25			6	2	0	3.7769	By MS/MS	By MS/MS	By MS/MS	8.1	11.1	11.1	94514000	19396000	26070000	49048000	4974400	1020900	1372100	2581500	0	25363000	54398000	1
P22135	P22135	3	3	3	>sp|P22135|ATP12_YEAST Protein ATP12, mitochondrial OS=Saccharomyces cerevisiae (strain ATCC 204508 / S288c) OX=559292 GN=ATP12 PE=1 SV=2	1	3	3	3	0	2	2	0	2	2	0	2	2	9.5	9.5	9.5	36.554	325	325	2.25	2		1	1	0	6.9029	By matching	By MS/MS	By MS/MS	0	5.8	5.8	55395000	0	28799000	26596000	2517900	0	1309000	1208900	0	0	28618000	0
P22136	P22136	3	3	3	>sp|P22136|AEP2_YEAST ATPase expression protein 2, mitochondrial OS=Saccharomyces cerevisiae (strain ATCC 204508 / S288c) OX=559292 GN=AEP2 PE=1 SV=3	1	3	3	3	3	2	3	3	2	3	3	2	3	5.5	5.5	5.5	67.523	580	580	2.25		6	2		0.0040689	1.5538	By MS/MS	By matching	By MS/MS	5.5	3.1	5.5	21885000	8833100	5990900	7060600	607910	245360	166420	196130	7380100	7029500	7271400	1
P22137	P22137	44	44	44	>sp|P22137|CLH_YEAST Clathrin heavy chain OS=Saccharomyces cerevisiae (strain ATCC 204508 / S288c) OX=559292 GN=CHC1 PE=1 SV=1	1	44	44	44	40	44	41	40	44	41	40	44	41	32.1	32.1	32.1	187.23	1653	1653	2.56	43	58	64	50	0	323.31	By MS/MS	By MS/MS	By MS/MS	29	32.1	29.5	21792000000	7387700000	8351600000	6052600000	234320000	79438000	89803000	65081000	7059600000	7085600000	6215700000	55
P22138	P22138	31	31	31	>sp|P22138|RPA2_YEAST DNA-directed RNA polymerase I subunit RPA135 OS=Saccharomyces cerevisiae (strain ATCC 204508 / S288c) OX=559292 GN=RPA135 PE=1 SV=1	1	31	31	31	30	29	28	30	29	28	30	29	28	32.3	32.3	32.3	135.74	1203	1203	2.82	16	20	50	31	0	323.31	By MS/MS	By MS/MS	By MS/MS	31.4	30.5	29.1	4738700000	2436800000	1105100000	1196800000	89410000	45977000	20851000	22581000	2044700000	995530000	1244400000	35
P22139	P22139	1	1	1	>sp|P22139|RPAB5_YEAST DNA-directed RNA polymerases I, II, and III subunit RPABC5 OS=Saccharomyces cerevisiae (strain ATCC 204508 / S288c) OX=559292 GN=RPB10 PE=1 SV=2	1	1	1	1	1	1	1	1	1	1	1	1	1	15.7	15.7	15.7	8.2776	70	70	3.27		5	1	9	0	8.5021	By MS/MS	By MS/MS	By MS/MS	15.7	15.7	15.7	1374100000	579160000	473930000	320970000	687030000	289580000	236970000	160480000	417280000	348890000	271630000	4
P22140	P22140	1	1	1	>sp|P22140|EPT1_YEAST Choline/ethanolaminephosphotransferase 1 OS=Saccharomyces cerevisiae (strain ATCC 204508 / S288c) OX=559292 GN=EPT1 PE=1 SV=2	1	1	1	1	0	0	1	0	0	1	0	0	1	3.3	3.3	3.3	44.559	391	391	3			2		0.0003465	2.7322	By matching	By matching	By MS/MS	0	0	3.3	33793000	0	0	33793000	4224100	0	0	4224100	0	0	39780000	0
P22141	P22141	5	5	5	>sp|P22141|PSB4_YEAST Proteasome subunit beta type-4 OS=Saccharomyces cerevisiae (strain ATCC 204508 / S288c) OX=559292 GN=PRE1 PE=1 SV=2	1	5	5	5	5	4	4	5	4	4	5	4	4	31.3	31.3	31.3	22.516	198	198	2.39	6	9	1	7	0	25.848	By MS/MS	By MS/MS	By MS/MS	31.3	27.3	27.3	2213800000	1076000000	581560000	556180000	245970000	119560000	64618000	61797000	798520000	492750000	770780000	6
P22146	P22146	5	5	5	>sp|P22146|GAS1_YEAST 1,3-beta-glucanosyltransferase GAS1 OS=Saccharomyces cerevisiae (strain ATCC 204508 / S288c) OX=559292 GN=GAS1 PE=1 SV=2	1	5	5	5	5	5	5	5	5	5	5	5	5	10.2	10.2	10.2	59.582	559	559	2.19	12	5	10	4	0	13.119	By MS/MS	By MS/MS	By MS/MS	10.2	10.2	10.2	3906800000	1628000000	1356000000	922860000	177580000	73999000	61635000	41948000	1841300000	1007100000	819850000	6
P22147	P22147	31	31	31	>sp|P22147|XRN1_YEAST 5-3 exoribonuclease 1 OS=Saccharomyces cerevisiae (strain ATCC 204508 / S288c) OX=559292 GN=XRN1 PE=1 SV=1	1	31	31	31	28	29	29	28	29	29	28	29	29	23.2	23.2	23.2	175.46	1528	1528	2.35	42	30	22	32	0	110.3	By MS/MS	By MS/MS	By MS/MS	21.7	22.6	21.7	6898000000	2662500000	2175300000	2060200000	91973000	35500000	29004000	27469000	2450200000	1983200000	2003000000	30
P22148	P22148	2	2	2	>sp|P22148|MSN1_YEAST Protein MSN1 OS=Saccharomyces cerevisiae (strain ATCC 204508 / S288c) OX=559292 GN=MSN1 PE=1 SV=2	1	2	2	2	2	2	2	2	2	2	2	2	2	5	5	5	43.06	382	382	2.5	3			3	0.0028508	1.6698	By MS/MS	By matching	By MS/MS	5	5	5	75542000	26485000	20239000	28818000	5810900	2037300	1556800	2216800	22946000	17839000	29821000	2
P22202	P22202	25	14	10	>sp|P22202|HSP74_YEAST Heat shock protein SSA4 OS=Saccharomyces cerevisiae (strain ATCC 204508 / S288c) OX=559292 GN=SSA4 PE=1 SV=3	1	25	14	10	25	24	24	14	13	13	10	10	10	38.5	21	17.1	69.65	642	642	2.42	20	17	28	12	0	112.79	By MS/MS	By MS/MS	By MS/MS	38.5	36.3	36.8	6102000000	1210300000	4163900000	727820000	179470000	35596000	122470000	21407000	674380000	3723900000	1069300000	12
P22203	P22203	6	6	6	>sp|P22203|VATE_YEAST V-type proton ATPase subunit E OS=Saccharomyces cerevisiae (strain ATCC 204508 / S288c) OX=559292 GN=VMA4 PE=1 SV=4	1	6	6	6	6	6	6	6	6	6	6	6	6	26.6	26.6	26.6	26.471	233	233	2.36	8	12	16	3	0	90.136	By MS/MS	By MS/MS	By MS/MS	26.6	26.6	26.6	14817000000	3281000000	4860700000	6674900000	1139700000	252390000	373900000	513450000	3148400000	5134400000	5858500000	10
P22204	P22204	4	4	2	>sp|P22204|DBF2_YEAST Cell cycle protein kinase DBF2 OS=Saccharomyces cerevisiae (strain ATCC 204508 / S288c) OX=559292 GN=DBF2 PE=1 SV=3	1	4	4	2	3	4	4	3	4	4	2	2	2	6.6	6.6	4	66.147	572	572	3.25	2		3	7	0	6.5311	By MS/MS	By MS/MS	By MS/MS	5.4	6.6	6.6	199600000	48384000	69298000	81915000	9504700	2304000	3299900	3900700	41641000	49971000	94721000	2
P22211	P22211	2	2	2	>sp|P22211|NPR1_YEAST Nitrogen permease reactivator protein OS=Saccharomyces cerevisiae (strain ATCC 204508 / S288c) OX=559292 GN=NPR1 PE=1 SV=2	1	2	2	2	2	2	2	2	2	2	2	2	2	3.8	3.8	3.8	85.989	790	790	2	3		3		0	8.4729	By MS/MS	By MS/MS	By MS/MS	3.8	3.8	3.8	69147000	19338000	21514000	28296000	2160900	604300	672310	884240	16158000	19907000	32515000	2
P22213	P22213	10	10	10	>sp|P22213|SLY1_YEAST Protein SLY1 OS=Saccharomyces cerevisiae (strain ATCC 204508 / S288c) OX=559292 GN=SLY1 PE=1 SV=1	1	10	10	10	10	10	10	10	10	10	10	10	10	18.9	18.9	18.9	74.678	666	666	2.46	7	13	13	6	0	44.055	By MS/MS	By MS/MS	By MS/MS	18.9	18.9	18.9	2151900000	727450000	1105300000	319090000	63290000	21396000	32510000	9385000	721120000	643120000	689560000	9
P22214	P22214	5	5	5	>sp|P22214|SEC22_YEAST Protein transport protein SEC22 OS=Saccharomyces cerevisiae (strain ATCC 204508 / S288c) OX=559292 GN=SEC22 PE=1 SV=1	1	5	5	5	4	5	4	4	5	4	4	5	4	26.2	26.2	26.2	25.057	214	214	2.16	6	7	3	3	0	32.757	By MS/MS	By MS/MS	By MS/MS	22	26.2	15.9	631150000	226900000	210110000	194140000	70128000	25211000	23345000	21572000	215410000	119980000	260320000	5
P22215	P22215	1	1	1	>sp|P22215|SLY41_YEAST Uncharacterized transporter SLY41 OS=Saccharomyces cerevisiae (strain ATCC 204508 / S288c) OX=559292 GN=SLY41 PE=1 SV=2	1	1	1	1	1	1	0	1	1	0	1	1	0	3.3	3.3	3.3	50.902	453	453	2		2			0.0078574	1.1882	By MS/MS	By matching	By matching	3.3	3.3	0	13522000	8534500	4988000	0	795440	502030	293410	0	0	5145500	0	1
P22216	P22216	2	2	2	>sp|P22216|RAD53_YEAST Serine/threonine-protein kinase RAD53 OS=Saccharomyces cerevisiae (strain ATCC 204508 / S288c) OX=559292 GN=RAD53 PE=1 SV=1	1	2	2	2	1	1	2	1	1	2	1	1	2	3.3	3.3	3.3	91.961	821	821	1.6	3	1	1		0.00033602	2.3312	By MS/MS	By matching	By MS/MS	1.3	1.3	3.3	89206000	15399000	12987000	60819000	2411000	416190	351010	1643800	0	0	70070000	1
P22217	P22217	4	4	3	>sp|P22217|TRX1_YEAST Thioredoxin-1 OS=Saccharomyces cerevisiae (strain ATCC 204508 / S288c) OX=559292 GN=TRX1 PE=1 SV=3	1	4	4	3	4	4	4	4	4	4	3	3	3	43.7	43.7	35.9	11.235	103	103	1.95	16	14	10	2	0	18.308	By MS/MS	By MS/MS	By MS/MS	43.7	43.7	43.7	43542000000	11265000000	19814000000	12463000000	5442800000	1408200000	2476700000	1557900000	12229000000	18214000000	11568000000	10
P22219	P22219	4	4	4	>sp|P22219|VPS15_YEAST Serine/threonine-protein kinase VPS15 OS=Saccharomyces cerevisiae (strain ATCC 204508 / S288c) OX=559292 GN=VPS15 PE=1 SV=4	1	4	4	4	4	4	4	4	4	4	4	4	4	3.3	3.3	3.3	166.37	1454	1454	3	3		3	6	0.00034916	2.8517	By MS/MS	By MS/MS	By matching	3.3	3.3	3.3	97292000	35925000	45169000	16199000	1389900	513210	645270	231420	26823000	37063000	20506000	2
P22224	P22224	5	5	5	>sp|P22224|SEC15_YEAST Exocyst complex component SEC15 OS=Saccharomyces cerevisiae (strain ATCC 204508 / S288c) OX=559292 GN=SEC15 PE=1 SV=2	1	5	5	5	4	1	3	4	1	3	4	1	3	6	6	6	105.06	910	910	1.75	4	3		1	0	7.9457	By MS/MS	By MS/MS	By MS/MS	4.9	1.1	3.3	124850000	64240000	25433000	35179000	2972700	1529500	605550	837590	56411000	0	40457000	4
P22276	P22276	14	14	14	>sp|P22276|RPC2_YEAST DNA-directed RNA polymerase III subunit RPC2 OS=Saccharomyces cerevisiae (strain ATCC 204508 / S288c) OX=559292 GN=RET1 PE=1 SV=2	1	14	14	14	14	12	14	14	12	14	14	12	14	16.2	16.2	16.2	129.46	1149	1149	2.4	17	8	8	14	0	33.104	By MS/MS	By MS/MS	By MS/MS	16.2	14.6	16.2	855110000	396900000	222580000	235640000	16134000	7488600	4199600	4446000	394620000	196460000	236720000	11
P22336	P22336	15	15	15	>sp|P22336|RFA1_YEAST Replication factor A protein 1 OS=Saccharomyces cerevisiae (strain ATCC 204508 / S288c) OX=559292 GN=RFA1 PE=1 SV=1	1	15	15	15	15	15	13	15	15	13	15	15	13	27.5	27.5	27.5	70.347	621	621	2.21	18	11	28	1	0	183.68	By MS/MS	By MS/MS	By MS/MS	27.5	27.5	24.3	2168700000	924360000	684110000	560250000	63786000	27187000	20121000	16478000	793410000	620930000	662150000	16
P22353	P22353	5	5	5	>sp|P22353|RM08_YEAST 54S ribosomal protein L8, mitochondrial OS=Saccharomyces cerevisiae (strain ATCC 204508 / S288c) OX=559292 GN=MRPL8 PE=1 SV=4	1	5	5	5	5	5	4	5	5	4	5	5	4	34.5	34.5	34.5	26.945	238	238	2.53	3	5	6	3	0	29.486	By MS/MS	By MS/MS	By MS/MS	34.5	34.5	23.5	361990000	148070000	133440000	80483000	32908000	13461000	12131000	7316700	134170000	128290000	81685000	6
P22354	P22354	1	1	1	>sp|P22354|RM20_YEAST 54S ribosomal protein L20, mitochondrial OS=Saccharomyces cerevisiae (strain ATCC 204508 / S288c) OX=559292 GN=MRPL20 PE=1 SV=2	1	1	1	1	1	1	1	1	1	1	1	1	1	5.1	5.1	5.1	22.392	195	195	2		3			0.0040868	1.5945	By MS/MS	By matching	By matching	5.1	5.1	5.1	43562000	15023000	12422000	16117000	4356200	1502300	1242200	1611700	0	0	18114000	1
P22438	P22438	3	3	3	>sp|P22438|SYMM_YEAST Methionine--tRNA ligase, mitochondrial OS=Saccharomyces cerevisiae (strain ATCC 204508 / S288c) OX=559292 GN=MSM1 PE=1 SV=2	1	3	3	3	3	3	3	3	3	3	3	3	3	5.7	5.7	5.7	66.734	575	575	2.55	3	2	3	3	0	4.584	By matching	By MS/MS	By MS/MS	5.7	5.7	5.7	200700000	99809000	84447000	16440000	6474100	3219600	2724100	530320	67591000	67618000	49500000	0
P22470	P22470	4	4	4	>sp|P22470|SAN1_YEAST Protein SAN1 OS=Saccharomyces cerevisiae (strain ATCC 204508 / S288c) OX=559292 GN=SAN1 PE=1 SV=1	1	4	4	4	4	3	2	4	3	2	4	3	2	8.4	8.4	8.4	65.617	610	610	1.56	6	2		1	0	5.7283	By MS/MS	By MS/MS	By MS/MS	8.4	6.4	4.9	197890000	34855000	67135000	95898000	7611100	1340600	2582100	3688400	82151000	46264000	68021000	1
P22515	P22515	26	26	26	>sp|P22515|UBA1_YEAST Ubiquitin-activating enzyme E1 1 OS=Saccharomyces cerevisiae (strain ATCC 204508 / S288c) OX=559292 GN=UBA1 PE=1 SV=2	1	26	26	26	26	26	26	26	26	26	26	26	26	29.9	29.9	29.9	114.26	1024	1024	2.46	37	39	33	35	0	258.72	By MS/MS	By MS/MS	By MS/MS	29.9	29.9	29.9	24294000000	9263900000	8692900000	6336800000	441700000	168430000	158050000	115210000	8223500000	8325000000	5849000000	36
P22517	P22517	8	8	8	>sp|P22517|KCC2_YEAST Calcium/calmodulin-dependent protein kinase II OS=Saccharomyces cerevisiae (strain ATCC 204508 / S288c) OX=559292 GN=CMK2 PE=1 SV=2	1	8	8	8	7	7	8	7	7	8	7	7	8	21.7	21.7	21.7	50.447	447	447	2.65	6	5	14	6	0	21.502	By MS/MS	By MS/MS	By MS/MS	19.2	19.2	21.7	1012900000	271210000	373790000	367860000	48231000	12915000	17800000	17517000	259520000	352060000	347370000	9
P22579	P22579	16	16	16	>sp|P22579|SIN3_YEAST Transcriptional regulatory protein SIN3 OS=Saccharomyces cerevisiae (strain ATCC 204508 / S288c) OX=559292 GN=SIN3 PE=1 SV=2	1	16	16	16	16	16	15	16	16	15	16	16	15	11.7	11.7	11.7	174.84	1536	1536	2.69	11	17	9	21	0	70.872	By MS/MS	By MS/MS	By MS/MS	11.7	11.7	10.7	955230000	383130000	340980000	231120000	14696000	5894300	5245800	3555800	330230000	314400000	242880000	16
P22580	P22580	3	3	3	>sp|P22580|AMDY_YEAST Probable amidase OS=Saccharomyces cerevisiae (strain ATCC 204508 / S288c) OX=559292 GN=AMD2 PE=3 SV=2	1	3	3	3	0	2	3	0	2	3	0	2	3	8.7	8.7	8.7	61.409	549	549	2.67		2	4		0	18.485	By matching	By matching	By MS/MS	0	4.7	8.7	75094000	0	9677100	65417000	2888200	0	372200	2516000	0	16389000	68926000	0
P22696	P22696	4	4	4	>sp|P22696|ESS1_YEAST Peptidyl-prolyl cis-trans isomerase ESS1 OS=Saccharomyces cerevisiae (strain ATCC 204508 / S288c) OX=559292 GN=ESS1 PE=1 SV=3	1	4	4	4	4	4	4	4	4	4	4	4	4	30	30	30	19.404	170	170	1.41	10	7			0	13.009	By MS/MS	By MS/MS	By MS/MS	30	30	30	1172900000	385460000	301740000	485730000	97744000	32122000	25145000	40477000	323720000	357580000	480290000	3
P22768	P22768	13	13	13	>sp|P22768|ASSY_YEAST Argininosuccinate synthase OS=Saccharomyces cerevisiae (strain ATCC 204508 / S288c) OX=559292 GN=ARG1 PE=1 SV=3	1	13	13	13	9	11	13	9	11	13	9	11	13	36.2	36.2	36.2	46.927	420	420	2.71	10	9	18	14	0	95.093	By MS/MS	By MS/MS	By MS/MS	24.5	30	36.2	3299300000	157940000	550590000	2590700000	164960000	7897100	27530000	129540000	150350000	583430000	2709600000	3
P22803	P22803	3	2	2	>sp|P22803|TRX2_YEAST Thioredoxin-2 OS=Saccharomyces cerevisiae (strain ATCC 204508 / S288c) OX=559292 GN=TRX2 PE=1 SV=3	1	3	2	2	3	3	3	2	2	2	2	2	2	31.7	24	24	11.204	104	104	2.71	6	12	11	12	0	11.191	By MS/MS	By MS/MS	By MS/MS	31.7	31.7	31.7	51817000000	11412000000	22023000000	18383000000	6477200000	1426400000	2752900000	2297900000	9993800000	18417000000	17294000000	8
P22804	P22804	2	2	2	>sp|P22804|BET1_YEAST Protein transport protein BET1 OS=Saccharomyces cerevisiae (strain ATCC 204508 / S288c) OX=559292 GN=BET1 PE=1 SV=1	1	2	2	2	2	2	2	2	2	2	2	2	2	31.7	31.7	31.7	15.72	142	142	2.14	2	2	3		0	10.71	By MS/MS	By MS/MS	By MS/MS	31.7	31.7	31.7	249890000	80768000	85735000	83390000	41649000	13461000	14289000	13898000	71506000	88986000	83768000	2
P22855	P22855	13	13	13	>sp|P22855|MAN1_YEAST Alpha-mannosidase OS=Saccharomyces cerevisiae (strain ATCC 204508 / S288c) OX=559292 GN=AMS1 PE=1 SV=2	1	13	13	13	10	13	13	10	13	13	10	13	13	13.4	13.4	13.4	124.5	1083	1083	2.81	5	9	17	11	0	31.622	By MS/MS	By MS/MS	By MS/MS	9.7	13.4	13.4	827940000	81739000	365870000	380330000	13142000	1297500	5807500	6036900	72074000	348530000	413960000	2
P22936	P22936	4	4	4	>sp|P22936|APN1_YEAST DNA-(apurinic or apyrimidinic site) lyase 1 OS=Saccharomyces cerevisiae (strain ATCC 204508 / S288c) OX=559292 GN=APN1 PE=1 SV=4	1	4	4	4	4	4	4	4	4	4	4	4	4	9.8	9.8	9.8	41.439	367	367	3.06	1	6	1	9	0	16.195	By MS/MS	By MS/MS	By MS/MS	9.8	9.8	9.8	583540000	221160000	214200000	148180000	32419000	12286000	11900000	8232300	180750000	192770000	155770000	4
P22943	P22943	2	2	2	>sp|P22943|HSP12_YEAST 12 kDa heat shock protein OS=Saccharomyces cerevisiae (strain ATCC 204508 / S288c) OX=559292 GN=HSP12 PE=1 SV=1	1	2	2	2	0	1	2	0	1	2	0	1	2	11.9	11.9	11.9	11.693	109	109	2.83	2		1	3	0	19.246	By matching	By matching	By MS/MS	0	11.9	11.9	4605100000	0	19870000	4585200000	657870000	0	2838600	655030000	0	0	4993900000	0
P23059	P23059	2	2	2	>sp|P23059|NAA38_YEAST N-alpha-acetyltransferase 38, NatC auxiliary subunit OS=Saccharomyces cerevisiae (strain ATCC 204508 / S288c) OX=559292 GN=MAK31 PE=1 SV=1	1	2	2	2	2	2	2	2	2	2	2	2	2	28.4	28.4	28.4	9.7245	88	88	2.78		2	7		0	4.1631	By MS/MS	By MS/MS	By MS/MS	28.4	28.4	28.4	167520000	50756000	61285000	55478000	33504000	10151000	12257000	11096000	41831000	58058000	63129000	1
P23180	P23180	10	10	10	>sp|P23180|AIM17_YEAST Probable oxidoreductase AIM17 OS=Saccharomyces cerevisiae (strain ATCC 204508 / S288c) OX=559292 GN=AIM17 PE=1 SV=2	1	10	10	10	9	10	10	9	10	10	9	10	10	32	32	32	53.134	465	465	2.92	4	8	24	12	0	163.41	By MS/MS	By MS/MS	By MS/MS	29.5	32	32	2943700000	308220000	1321500000	1314000000	140180000	14677000	62926000	62573000	598560000	1309000000	1028800000	7
P23201	P23201	19	19	19	>sp|P23201|SPA2_YEAST Protein SPA2 OS=Saccharomyces cerevisiae (strain ATCC 204508 / S288c) OX=559292 GN=SPA2 PE=1 SV=1	1	19	19	19	18	17	18	18	17	18	18	17	18	17.3	17.3	17.3	163.14	1466	1466	1.62	34	24	5	2	0	73.935	By MS/MS	By MS/MS	By MS/MS	16	16	16.8	1484600000	556930000	469180000	458540000	17674000	6630100	5585400	5458800	552980000	501660000	409340000	13
P23202	P23202	6	6	6	>sp|P23202|URE2_YEAST Transcriptional regulator URE2 OS=Saccharomyces cerevisiae (strain ATCC 204508 / S288c) OX=559292 GN=URE2 PE=1 SV=1	1	6	6	6	6	6	6	6	6	6	6	6	6	18.9	18.9	18.9	40.27	354	354	3.17		3	9	6	0	33.668	By MS/MS	By MS/MS	By MS/MS	18.9	18.9	18.9	737160000	249140000	206970000	281040000	46072000	15571000	12936000	17565000	217170000	193050000	301570000	5
P23248	P23248	11	2	2	>sp|P23248|RS3A2_YEAST 40S ribosomal protein S1-B OS=Saccharomyces cerevisiae (strain ATCC 204508 / S288c) OX=559292 GN=RPS1B PE=1 SV=3	1	11	2	2	11	10	10	2	2	2	2	2	2	43.9	8.6	8.6	28.812	255	255	3.56			7	9	0	13.076	By MS/MS	By MS/MS	By MS/MS	43.9	41.2	41.2	10395000000	4164300000	3275700000	2954500000	611450000	244960000	192690000	173800000	3901700000	2785800000	3015600000	5
P23254	P23254	21	21	21	>sp|P23254|TKT1_YEAST Transketolase 1 OS=Saccharomyces cerevisiae (strain ATCC 204508 / S288c) OX=559292 GN=TKL1 PE=1 SV=4	1	21	21	21	19	20	21	19	20	21	19	20	21	35.3	35.3	35.3	73.805	680	680	2.53	48	37	36	52	0	145.35	By MS/MS	By MS/MS	By MS/MS	34.3	35.3	35.3	56237000000	18119000000	24411000000	13707000000	1814100000	584490000	787460000	442150000	17405000000	19546000000	13757000000	47
P23255	P23255	4	4	4	>sp|P23255|TAF2_YEAST Transcription initiation factor TFIID subunit 2 OS=Saccharomyces cerevisiae (strain ATCC 204508 / S288c) OX=559292 GN=TAF2 PE=1 SV=3	1	4	4	4	4	3	3	4	3	3	4	3	3	2.5	2.5	2.5	161.47	1407	1407	2.3	4	1	3	2	0	4.193	By MS/MS	By MS/MS	By MS/MS	2.5	1.8	1.8	97762000	34814000	38807000	24142000	1437700	511970	570690	355030	24800000	31552000	35314000	3
P23287	P23287	3	2	2	>sp|P23287|PP2B1_YEAST Serine/threonine-protein phosphatase 2B catalytic subunit A1 OS=Saccharomyces cerevisiae (strain ATCC 204508 / S288c) OX=559292 GN=CNA1 PE=1 SV=2	1	3	2	2	3	3	1	2	2	1	2	2	1	5.4	3.8	3.8	63.001	553	553	3.6			2	3	0	3.3815	By MS/MS	By MS/MS	By MS/MS	5.4	5.4	2	188900000	89194000	82516000	17194000	6296800	2973100	2750500	573130	0	70043000	0	1
P23291	P23291	10	10	7	>sp|P23291|KC11_YEAST Casein kinase I homolog 1 OS=Saccharomyces cerevisiae (strain ATCC 204508 / S288c) OX=559292 GN=YCK1 PE=1 SV=1	1	10	10	7	9	9	8	9	9	8	6	6	5	29.7	29.7	22.9	61.714	538	538	2.33	19		3	14	0	132.35	By MS/MS	By MS/MS	By MS/MS	25.7	25.7	23.4	975300000	411620000	323600000	240080000	39012000	16465000	12944000	9603200	353780000	269200000	280900000	9
P23292	P23292	9	6	6	>sp|P23292|KC12_YEAST Casein kinase I homolog 2 OS=Saccharomyces cerevisiae (strain ATCC 204508 / S288c) OX=559292 GN=YCK2 PE=1 SV=1	1	9	6	6	9	8	9	6	5	6	6	5	6	20.9	16.1	16.1	62.078	546	546	2.39	8	2	17	1	0	109.87	By MS/MS	By MS/MS	By MS/MS	20.9	19.2	20.9	664270000	279750000	178700000	205820000	28881000	12163000	7769500	8948700	253130000	164130000	229150000	7
P23293;P32581	P23293	11;1	11;1	11;1	>sp|P23293|BUR1_YEAST Serine/threonine-protein kinase BUR1 OS=Saccharomyces cerevisiae (strain ATCC 204508 / S288c) OX=559292 GN=SGV1 PE=1 SV=1	2	11	11	11	8	7	11	8	7	11	8	7	11	18.1	18.1	18.1	74.238	657	657;645	1.39	19	7	2		0	26.462	By MS/MS	By MS/MS	By MS/MS	12.5	12.5	18.1	348760000	108140000	107850000	132770000	7750300	2403100	2396800	2950400	123940000	103920000	120470000	5
P23301	P23301	6	6	3	>sp|P23301|IF5A1_YEAST Eukaryotic translation initiation factor 5A-1 OS=Saccharomyces cerevisiae (strain ATCC 204508 / S288c) OX=559292 GN=HYP2 PE=1 SV=3	1	6	6	3	6	6	6	6	6	6	3	3	3	29.3	29.3	19.1	17.114	157	157	2.66	8	28	18	19	0	79.067	By MS/MS	By MS/MS	By MS/MS	29.3	29.3	29.3	51075000000	18032000000	14075000000	18968000000	6384400000	2254000000	1759400000	2371000000	16028000000	11483000000	12696000000	20
P23337	P23337	11	8	8	>sp|P23337|GYS1_YEAST Glycogen [starch] synthase isoform 1 OS=Saccharomyces cerevisiae (strain ATCC 204508 / S288c) OX=559292 GN=GSY1 PE=1 SV=3	1	11	8	8	10	10	11	8	8	8	8	8	8	23	19.6	19.6	80.509	708	708	2.86	3	2	27	3	0	49.088	By MS/MS	By MS/MS	By MS/MS	21.8	21.8	23	963720000	276410000	496200000	191110000	31088000	8916500	16006000	6164800	232860000	475780000	178160000	10
P23369	P23369	2	2	2	>sp|P23369|RM25_YEAST 54S ribosomal protein L25, mitochondrial OS=Saccharomyces cerevisiae (strain ATCC 204508 / S288c) OX=559292 GN=MRPL25 PE=1 SV=2	1	2	2	2	1	2	2	1	2	2	1	2	2	14.6	14.6	14.6	18.587	157	157	1.5	3	3			0.00065941	2.1327	By MS/MS	By MS/MS	By MS/MS	5.7	14.6	14.6	57271000	12157000	17854000	27260000	9545200	2026100	2975700	4543300	0	0	30529000	1
P23394	P23394	2	2	2	>sp|P23394|PRP28_YEAST Pre-mRNA-splicing ATP-dependent RNA helicase PRP28 OS=Saccharomyces cerevisiae (strain ATCC 204508 / S288c) OX=559292 GN=PRP28 PE=1 SV=2	1	2	2	2	2	1	1	2	1	1	2	1	1	2.7	2.7	2.7	66.641	588	588	3.75			1	3	0.0064437	1.3338	By MS/MS	By matching	By matching	2.7	1.2	1.2	53873000	25866000	15310000	12697000	1456000	699080	413800	343150	21014000	0	0	2
P23503	P23503	7	7	7	>sp|P23503|NAR1_YEAST Cytosolic Fe-S cluster assembly factor NAR1 OS=Saccharomyces cerevisiae (strain ATCC 204508 / S288c) OX=559292 GN=NAR1 PE=1 SV=2	1	7	7	7	7	5	5	7	5	5	7	5	5	16.9	16.9	16.9	54.15	491	491	2.95	2	4	6	7	0	16.107	By MS/MS	By MS/MS	By MS/MS	16.9	13.2	11	237210000	142740000	44484000	49988000	8471700	5097800	1588700	1785300	75682000	61654000	78033000	6
P23542	P23542	17	17	17	>sp|P23542|AATC_YEAST Aspartate aminotransferase, cytoplasmic OS=Saccharomyces cerevisiae (strain ATCC 204508 / S288c) OX=559292 GN=AAT2 PE=1 SV=3	1	17	17	17	16	17	17	16	17	17	16	17	17	52.6	52.6	52.6	46.057	418	418	2.35	37	21	29	23	0	323.31	By MS/MS	By MS/MS	By MS/MS	52.6	52.6	52.6	15451000000	4710900000	5018200000	5721600000	702300000	214130000	228100000	260070000	4593000000	4682200000	5590700000	28
P23585	P23585	1	1	1	>sp|P23585|HXT2_YEAST High-affinity glucose transporter HXT2 OS=Saccharomyces cerevisiae (strain ATCC 204508 / S288c) OX=559292 GN=HXT2 PE=1 SV=1	1	1	1	1	1	1	1	1	1	1	1	1	1	3.3	3.3	3.3	59.84	541	541	2		3			0	5.5248	By MS/MS	By MS/MS	By matching	3.3	3.3	3.3	66554000	11361000	21198000	33995000	3502800	597950	1115700	1789200	0	0	38206000	1
P23594	P23594	7	1	1	>sp|P23594|PP2A1_YEAST Serine/threonine-protein phosphatase PP2A-1 catalytic subunit OS=Saccharomyces cerevisiae (strain ATCC 204508 / S288c) OX=559292 GN=PPH21 PE=1 SV=1	1	7	1	1	7	7	6	1	1	1	1	1	1	25.5	4.9	4.9	41.937	369	369	1	3				0	16.018	By MS/MS	By MS/MS	By MS/MS	25.5	25.5	23	207160000	101170000	70547000	35438000	11509000	5620700	3919300	1968800	0	0	38612000	1
P23595	P23595	8	8	2	>sp|P23595|PP2A2_YEAST Serine/threonine-protein phosphatase PP2A-2 catalytic subunit OS=Saccharomyces cerevisiae (strain ATCC 204508 / S288c) OX=559292 GN=PPH22 PE=1 SV=1	1	8	8	2	8	8	7	8	8	7	2	2	2	29.7	29.7	9.5	43.046	377	377	2.8	5	3	15	7	0	62.925	By MS/MS	By MS/MS	By MS/MS	29.7	29.7	27.3	999030000	311740000	396310000	290970000	52581000	16407000	20859000	15314000	270520000	318480000	291070000	8
P23615	P23615	28	28	28	>sp|P23615|SPT6_YEAST Transcription elongation factor SPT6 OS=Saccharomyces cerevisiae (strain ATCC 204508 / S288c) OX=559292 GN=SPT6 PE=1 SV=1	1	28	28	28	26	28	27	26	28	27	26	28	27	20.9	20.9	20.9	168.29	1451	1451	2.41	20	51	22	23	0	99.204	By MS/MS	By MS/MS	By MS/MS	19.6	20.9	20.2	6895900000	2439600000	1907800000	2548500000	93188000	32967000	25781000	34439000	2727700000	2082000000	1917300000	28
P23638	P23638	5	5	5	>sp|P23638|PSA3_YEAST Proteasome subunit alpha type-3 OS=Saccharomyces cerevisiae (strain ATCC 204508 / S288c) OX=559292 GN=PRE9 PE=1 SV=1	1	5	5	5	3	4	5	3	4	5	3	4	5	21.3	21.3	21.3	28.714	258	258	2.15	5	4	1	3	0	8.9134	By MS/MS	By matching	By MS/MS	12.8	17.8	21.3	1268600000	473450000	436320000	358830000	90614000	33818000	31165000	25630000	396580000	308620000	446480000	3
P23639	P23639	7	7	7	>sp|P23639|PSA2_YEAST Proteasome subunit alpha type-2 OS=Saccharomyces cerevisiae (strain ATCC 204508 / S288c) OX=559292 GN=PRE8 PE=1 SV=1	1	7	7	7	7	6	7	7	6	7	7	6	7	33.2	33.2	33.2	27.162	250	250	2.41		19	8	2	0	27.303	By MS/MS	By MS/MS	By MS/MS	33.2	30	33.2	4287000000	3211500000	367180000	708330000	357250000	267620000	30598000	59028000	1280800000	1392700000	1062800000	9
P23641	P23641	13	13	13	>sp|P23641|MPCP_YEAST Mitochondrial phosphate carrier protein OS=Saccharomyces cerevisiae (strain ATCC 204508 / S288c) OX=559292 GN=MIR1 PE=1 SV=1	1	13	13	13	13	13	13	13	13	13	13	13	13	51.4	51.4	51.4	32.812	311	311	2.54	18	13	12	20	0	87.356	By MS/MS	By MS/MS	By MS/MS	51.4	51.4	51.4	4980700000	1364200000	1798700000	1817800000	311290000	85265000	112420000	113610000	1126500000	1736200000	1785800000	15
P23642	P23642	4	4	4	>sp|P23642|VAN1_YEAST Mannan polymerase I complex VAN1 subunit OS=Saccharomyces cerevisiae (strain ATCC 204508 / S288c) OX=559292 GN=VAN1 PE=1 SV=3	1	4	4	4	4	3	4	4	3	4	4	3	4	8.4	8.4	8.4	61.091	535	535	2.91		6		5	0	6.7105	By MS/MS	By MS/MS	By MS/MS	8.4	6.5	8.4	176980000	67430000	51867000	57681000	7079100	2697200	2074700	2307300	52376000	51881000	65749000	1
P23643	P23643	1	1	1	>sp|P23643|VPS3_YEAST Vacuolar protein sorting-associated protein 3 OS=Saccharomyces cerevisiae (strain ATCC 204508 / S288c) OX=559292 GN=VPS3 PE=1 SV=1	1	1	1	1	1	0	1	1	0	1	1	0	1	1.5	1.5	1.5	116.92	1011	1011	1	2				0	3.9917	By matching	By matching	By MS/MS	1.5	0	1.5	9996800	3862500	0	6134300	185130	71528	0	113600	0	0	6683800	0
P23644	P23644	6	6	6	>sp|P23644|TOM40_YEAST Mitochondrial import receptor subunit TOM40 OS=Saccharomyces cerevisiae (strain ATCC 204508 / S288c) OX=559292 GN=TOM40 PE=1 SV=1	1	6	6	6	6	5	6	6	5	6	6	5	6	20.7	20.7	20.7	42.038	387	387	2.96	2	6	10	9	0	29.073	By MS/MS	By MS/MS	By MS/MS	20.7	18.3	20.7	2647300000	814010000	831960000	1001300000	176480000	54267000	55464000	66753000	730160000	850710000	789110000	5
P23724	P23724	5	5	5	>sp|P23724|PSB6_YEAST Proteasome subunit beta type-6 OS=Saccharomyces cerevisiae (strain ATCC 204508 / S288c) OX=559292 GN=PRE7 PE=1 SV=1	1	5	5	5	4	4	5	4	4	5	4	4	5	20.7	20.7	20.7	26.871	241	241	2.05	2	15	1	1	0	11.717	By MS/MS	By MS/MS	By MS/MS	17.4	17.4	20.7	2117300000	870850000	552870000	693530000	176440000	72571000	46073000	57795000	619590000	797530000	668420000	3
P23776	P23776	8	8	8	>sp|P23776|EXG1_YEAST Glucan 1,3-beta-glucosidase I/II OS=Saccharomyces cerevisiae (strain ATCC 204508 / S288c) OX=559292 GN=EXG1 PE=1 SV=1	1	8	8	8	7	7	7	7	7	7	7	7	7	18.5	18.5	18.5	51.31	448	448	2.26	13	6	10	6	0	34.702	By MS/MS	By MS/MS	By MS/MS	18.1	18.3	13.8	1824600000	503060000	643410000	678120000	101370000	27948000	35745000	37673000	469300000	544430000	685350000	6
P23797	P23797	1	1	1	>sp|P23797|GPI12_YEAST N-acetylglucosaminyl-phosphatidylinositol de-N-acetylase OS=Saccharomyces cerevisiae (strain ATCC 204508 / S288c) OX=559292 GN=GPI12 PE=1 SV=2	1	1	1	1	1	0	0	1	0	0	1	0	0	4.3	4.3	4.3	35.446	304	304	4				1	0.0078479	1.1675	By MS/MS	By matching	By matching	4.3	0	0	10085000	10085000	0	0	630310	630310	0	0	7813600	0	0	1
P23833	P23833	2	2	2	>sp|P23833|SCO1_YEAST Protein SCO1, mitochondrial OS=Saccharomyces cerevisiae (strain ATCC 204508 / S288c) OX=559292 GN=SCO1 PE=1 SV=1	1	2	2	2	2	1	1	2	1	1	2	1	1	12.5	12.5	12.5	33.166	295	295	2	2	1		1	0.0040638	1.5341	By MS/MS	By matching	By MS/MS	12.5	5.4	5.4	18313000	10246000	5558000	2509400	1077200	602680	326940	147610	8801800	0	0	1
P24000	P24000	3	1	1	>sp|P24000|RL24B_YEAST 60S ribosomal protein L24-B OS=Saccharomyces cerevisiae (strain ATCC 204508 / S288c) OX=559292 GN=RPL24B PE=1 SV=1	1	3	1	1	3	3	3	1	1	1	1	1	1	16.8	7.7	7.7	17.547	155	155	2.27	5	1	9		0.00035273	2.9785	By MS/MS	By MS/MS	By MS/MS	16.8	16.8	16.8	1255500000	597670000	457070000	200800000	251110000	119530000	91414000	40159000	419130000	339700000	259210000	5
P24004	P24004	3	3	3	>sp|P24004|PEX1_YEAST Peroxisomal ATPase PEX1 OS=Saccharomyces cerevisiae (strain ATCC 204508 / S288c) OX=559292 GN=PEX1 PE=1 SV=2	1	3	3	3	3	2	3	3	2	3	3	2	3	3	3	3	117.27	1043	1043	1.88	4	1	3		0	3.9934	By MS/MS	By MS/MS	By MS/MS	3	1.9	3	70831000	23414000	18569000	28848000	1362100	450270	357090	554760	20855000	21755000	29122000	1
P24031;P38693;P35842;P00635	P24031;P38693;P35842;P00635	3;2;2;2	3;2;2;2	3;2;2;2	>sp|P24031|PPA3_YEAST Constitutive acid phosphatase OS=Saccharomyces cerevisiae (strain ATCC 204508 / S288c) OX=559292 GN=PHO3 PE=1 SV=2;>sp|P38693|PPAC_YEAST Acid phosphatase PHO12 OS=Saccharomyces cerevisiae (strain ATCC 204508 / S288c) OX=559292 GN=PHO1	4	3	3	3	2	3	2	2	3	2	2	3	2	5.1	5.1	5.1	52.776	467	467;467;467;467	3.38			5	3	0	3.374	By MS/MS	By MS/MS	By MS/MS	3.6	5.1	3.6	753430000	168900000	314760000	269760000	37672000	8445100	15738000	13488000	157770000	251450000	284900000	2
P24276	P24276	35	35	35	>sp|P24276|SSD1_YEAST Protein SSD1 OS=Saccharomyces cerevisiae (strain ATCC 204508 / S288c) OX=559292 GN=SSD1 PE=1 SV=1	1	35	35	35	34	34	33	34	34	33	34	34	33	32.7	32.7	32.7	139.95	1250	1250	2.74	18	31	51	33	0	181.07	By MS/MS	By MS/MS	By MS/MS	31.2	31.7	31.6	6514900000	2755000000	2070400000	1689500000	105080000	44436000	33394000	27250000	1854600000	2101500000	1735000000	26
P24279	P24279	21	21	21	>sp|P24279|MCM3_YEAST DNA replication licensing factor MCM3 OS=Saccharomyces cerevisiae (strain ATCC 204508 / S288c) OX=559292 GN=MCM3 PE=1 SV=1	1	21	21	21	21	21	16	21	21	16	21	21	16	25.8	25.8	25.8	107.52	971	971	2.81	12	14	11	26	0	52.773	By MS/MS	By MS/MS	By MS/MS	25.8	25.8	20.6	56829000000	24911000000	31365000000	552430000	1052400000	461320000	580840000	10230000	17680000000	14332000000	13241000000	13
P24280	P24280	15	15	14	>sp|P24280|SEC14_YEAST SEC14 cytosolic factor OS=Saccharomyces cerevisiae (strain ATCC 204508 / S288c) OX=559292 GN=SEC14 PE=1 SV=3	1	15	15	14	14	14	14	14	14	14	13	13	13	46.7	46.7	43.4	34.9	304	304	2.89	4	24	40	22	0	183.63	By MS/MS	By MS/MS	By MS/MS	44.7	44.7	46.7	10848000000	4644400000	4051500000	2152100000	542400000	232220000	202580000	107600000	3344400000	3734700000	2388500000	25
P24384	P24384	3	3	3	>sp|P24384|PRP22_YEAST Pre-mRNA-splicing factor ATP-dependent RNA helicase PRP22 OS=Saccharomyces cerevisiae (strain ATCC 204508 / S288c) OX=559292 GN=PRP22 PE=1 SV=1	1	3	3	3	2	3	2	2	3	2	2	3	2	2.4	2.4	2.4	130.01	1145	1145	3.57			3	4	0	4.4707	By MS/MS	By MS/MS	By MS/MS	1.7	2.4	1.4	38747000	16171000	13080000	9496200	561550	234360	189560	137630	13308000	8047800	13428000	1
P24482	P24482	3	3	3	>sp|P24482|DPB2_YEAST DNA polymerase epsilon subunit B OS=Saccharomyces cerevisiae (strain ATCC 204508 / S288c) OX=559292 GN=DPB2 PE=1 SV=3	1	3	3	3	3	2	3	3	2	3	3	2	3	4.6	4.6	4.6	78.339	689	689	2.62	3		2	3	0	5.5677	By MS/MS	By MS/MS	By MS/MS	4.6	3	4.6	56482000	23501000	16707000	16274000	1661200	691190	491390	478650	18304000	19332000	15527000	3
P24521	P24521	9	9	9	>sp|P24521|ERG8_YEAST Phosphomevalonate kinase OS=Saccharomyces cerevisiae (strain ATCC 204508 / S288c) OX=559292 GN=ERG8 PE=1 SV=2	1	9	9	9	8	8	9	8	8	9	8	8	9	24.8	24.8	24.8	50.454	451	451	2.77	3	10	9	9	0	136.85	By MS/MS	By MS/MS	By MS/MS	22.2	22.2	24.8	510030000	172210000	184420000	153400000	18215000	6150400	6586600	5478400	152980000	192740000	120440000	6
P24583	P24583	9	9	9	>sp|P24583|KPC1_YEAST Protein kinase C-like 1 OS=Saccharomyces cerevisiae (strain ATCC 204508 / S288c) OX=559292 GN=PKC1 PE=1 SV=3	1	9	9	9	9	9	8	9	9	8	9	9	8	8.5	8.5	8.5	131.48	1151	1151	2.38	8	14	3	9	0	19.98	By MS/MS	By MS/MS	By MS/MS	8.5	8.5	7.6	432680000	172200000	139440000	121040000	7211400	2870100	2324000	2017300	132930000	146900000	131470000	8
P24783	P24783	15	14	14	>sp|P24783|DBP2_YEAST ATP-dependent RNA helicase DBP2 OS=Saccharomyces cerevisiae (strain ATCC 204508 / S288c) OX=559292 GN=DBP2 PE=1 SV=1	1	15	14	14	14	15	14	13	14	13	13	14	13	29.9	27.8	27.8	60.999	546	546	2.24	19	26	14	11	0	84.37	By MS/MS	By MS/MS	By MS/MS	28.2	29.9	28.2	4940700000	2105300000	1366900000	1468500000	170370000	72597000	47136000	50637000	1902700000	1077500000	1491900000	16
P24784	P24784	4	1	1	>sp|P24784|DBP1_YEAST ATP-dependent RNA helicase DBP1 OS=Saccharomyces cerevisiae (strain ATCC 204508 / S288c) OX=559292 GN=DBP1 PE=1 SV=2	1	4	1	1	4	4	4	1	1	1	1	1	1	7.5	1.9	1.9	67.916	617	617	4				3	0.00035162	2.9483	By MS/MS	By MS/MS	By MS/MS	7.5	7.5	7.5	33685000	10669000	13268000	9748300	821590	260220	323600	237760	0	0	10352000	1
P24813	P24813	1	1	1	>sp|P24813|AP2_YEAST AP-1-like transcription factor YAP2 OS=Saccharomyces cerevisiae (strain ATCC 204508 / S288c) OX=559292 GN=CAD1 PE=1 SV=2	1	1	1	1	1	1	1	1	1	1	1	1	1	3.2	3.2	3.2	45.751	409	409	3.2		1	2	2	0.00033568	2.3274	By MS/MS	By matching	By matching	3.2	3.2	3.2	14339000	7065400	3663700	3609400	796580	392520	203540	200520	0	3010200	0	1
P24814	P24814	4	4	4	>sp|P24814|GRR1_YEAST SCF E3 ubiquitin ligase complex F-box protein GRR1 OS=Saccharomyces cerevisiae (strain ATCC 204508 / S288c) OX=559292 GN=GRR1 PE=1 SV=1	1	4	4	4	2	3	4	2	3	4	2	3	4	4.2	4.2	4.2	132.73	1151	1151	2.11	5	1		3	0	5.1132	By matching	By MS/MS	By MS/MS	2.3	3.2	4.2	49848000	16629000	15630000	17588000	844880	281850	264920	298110	18870000	15853000	13141000	0
P25036	P25036	1	1	1	>sp|P25036|YSP3_YEAST Subtilisin-like protease 3 OS=Saccharomyces cerevisiae (strain ATCC 204508 / S288c) OX=559292 GN=YSP3 PE=2 SV=2	1	1	1	1	1	1	1	1	1	1	1	1	1	2.5	2.5	2.5	52.089	478	478	4				3	0.00033829	2.4031	By matching	By MS/MS	By MS/MS	2.5	2.5	2.5	80075000	4131800	20392000	55551000	3336500	172160	849670	2314600	0	0	58993000	0
P25037	P25037	6	6	6	>sp|P25037|UBP1_YEAST Ubiquitin carboxyl-terminal hydrolase 1 OS=Saccharomyces cerevisiae (strain ATCC 204508 / S288c) OX=559292 GN=UBP1 PE=1 SV=2	1	6	6	6	6	5	6	6	5	6	6	5	6	11	11	11	92.768	809	809	2.17	6	4	7	1	0	28.017	By MS/MS	By MS/MS	By MS/MS	11	9.5	11	525140000	211680000	146900000	166560000	14587000	5880100	4080400	4626600	191380000	159100000	162940000	4
P25039	P25039	13	13	13	>sp|P25039|EFGM_YEAST Elongation factor G, mitochondrial OS=Saccharomyces cerevisiae (strain ATCC 204508 / S288c) OX=559292 GN=MEF1 PE=1 SV=2	1	13	13	13	12	13	11	12	13	11	12	13	11	20.1	20.1	20.1	84.573	761	761	2.24	18	12	17	7	0	48.84	By MS/MS	By MS/MS	By MS/MS	19.2	20.1	18.7	1829900000	630310000	765240000	434320000	48155000	16587000	20138000	11429000	512110000	687830000	500560000	11
P25040	P25040	9	9	9	>sp|P25040|TSR4_YEAST 20S rRNA accumulation protein 4 OS=Saccharomyces cerevisiae (strain ATCC 204508 / S288c) OX=559292 GN=TSR4 PE=1 SV=2	1	9	9	9	8	9	9	8	9	9	8	9	9	29.2	29.2	29.2	45.993	408	408	1.75	14	15		3	0	44.692	By MS/MS	By MS/MS	By MS/MS	25.7	29.2	29.2	740990000	305970000	232630000	202380000	35285000	14570000	11078000	9637300	267930000	223230000	236470000	8
P25043	P25043	6	6	6	>sp|P25043|PSB2_YEAST Proteasome subunit beta type-2 OS=Saccharomyces cerevisiae (strain ATCC 204508 / S288c) OX=559292 GN=PUP1 PE=1 SV=1	1	6	6	6	6	5	5	6	5	5	6	5	5	24.9	24.9	24.9	28.268	261	261	1.91	12	3	4	3	0	12.155	By MS/MS	By MS/MS	By MS/MS	24.9	21.1	21.1	1054600000	450440000	309570000	294540000	105460000	45044000	30957000	29454000	438990000	244070000	317650000	4
P25044	P25044	2	2	2	>sp|P25044|PTP1_YEAST Tyrosine-protein phosphatase 1 OS=Saccharomyces cerevisiae (strain ATCC 204508 / S288c) OX=559292 GN=PTP1 PE=1 SV=1	1	2	2	2	2	2	2	2	2	2	2	2	2	8.4	8.4	8.4	38.868	335	335	3.55			5	6	0	4.1904	By MS/MS	By MS/MS	By MS/MS	8.4	8.4	8.4	120680000	51742000	44753000	24189000	5485700	2351900	2034200	1099500	40448000	36212000	29974000	3
P25045	P25045	4	4	4	>sp|P25045|LCB1_YEAST Serine palmitoyltransferase 1 OS=Saccharomyces cerevisiae (strain ATCC 204508 / S288c) OX=559292 GN=LCB1 PE=1 SV=2	1	4	4	4	4	4	4	4	4	4	4	4	4	9.3	9.3	9.3	62.206	558	558	1.85	15		11		0	37.958	By MS/MS	By MS/MS	By MS/MS	9.3	9.3	9.3	916160000	391840000	271540000	252780000	43627000	18659000	12931000	12037000	343980000	171470000	264750000	6
P25046	P25046	2	2	2	>sp|P25046|MED19_YEAST Mediator of RNA polymerase II transcription subunit 19 OS=Saccharomyces cerevisiae (strain ATCC 204508 / S288c) OX=559292 GN=ROX3 PE=1 SV=3	1	2	2	2	2	2	1	2	2	1	2	2	1	8.6	8.6	8.6	24.857	220	220	3.17		2	1	3	0.0098832	1.0712	By matching	By MS/MS	By matching	8.6	8.6	5.5	167310000	55116000	78506000	33692000	27886000	9186000	13084000	5615300	47282000	62667000	0	0
P25087	P25087	15	15	15	>sp|P25087|ERG6_YEAST Sterol 24-C-methyltransferase OS=Saccharomyces cerevisiae (strain ATCC 204508 / S288c) OX=559292 GN=ERG6 PE=1 SV=4	1	15	15	15	15	15	15	15	15	15	15	15	15	41.5	41.5	41.5	43.43	383	383	2.33	24	26	15	18	0	115.08	By MS/MS	By MS/MS	By MS/MS	41.5	41.5	41.5	11691000000	4479900000	3822000000	3388600000	531390000	203630000	173730000	154030000	4395000000	3844500000	2894200000	23
P25293	P25293	7	7	7	>sp|P25293|NAP1_YEAST Nucleosome assembly protein OS=Saccharomyces cerevisiae (strain ATCC 204508 / S288c) OX=559292 GN=NAP1 PE=1 SV=2	1	7	7	7	7	6	7	7	6	7	7	6	7	28.3	28.3	28.3	47.884	417	417	2.39	8	12	13	5	0	94.352	By MS/MS	By MS/MS	By MS/MS	28.3	26.4	28.3	2791900000	1000200000	819800000	971950000	155110000	55565000	45544000	53997000	830010000	803250000	1030800000	11
P25294	P25294	14	14	14	>sp|P25294|SIS1_YEAST Protein SIS1 OS=Saccharomyces cerevisiae (strain ATCC 204508 / S288c) OX=559292 GN=SIS1 PE=1 SV=1	1	14	14	14	14	13	13	14	13	13	14	13	13	32.7	32.7	32.7	37.59	352	352	2.69	14	20	15	25	0	164.44	By MS/MS	By MS/MS	By MS/MS	32.7	32.4	32.4	8728800000	2652100000	3531400000	2545300000	623490000	189430000	252250000	181810000	2619800000	2903200000	2635300000	20
P25296	P25296	3	3	3	>sp|P25296|CANB_YEAST Calcineurin subunit B OS=Saccharomyces cerevisiae (strain ATCC 204508 / S288c) OX=559292 GN=CNB1 PE=1 SV=3	1	3	3	3	3	3	3	3	3	3	3	3	3	28.6	28.6	28.6	19.639	175	175	1	12				0	31.548	By MS/MS	By MS/MS	By MS/MS	28.6	28.6	28.6	534590000	170200000	199800000	164590000	48599000	15473000	18164000	14963000	195380000	177470000	158320000	4
P25298	P25298	7	7	7	>sp|P25298|RNA14_YEAST mRNA 3-end-processing protein RNA14 OS=Saccharomyces cerevisiae (strain ATCC 204508 / S288c) OX=559292 GN=RNA14 PE=1 SV=2	1	7	7	7	6	6	6	6	6	6	6	6	6	11.8	11.8	11.8	79.959	677	677	2.35	6	9	2	6	0	20.56	By MS/MS	By MS/MS	By MS/MS	10	10	10.2	205160000	66236000	71952000	66974000	5260600	1698400	1844900	1717300	75382000	60660000	60048000	7
P25299	P25299	3	3	3	>sp|P25299|RNA15_YEAST mRNA 3-end-processing protein RNA15 OS=Saccharomyces cerevisiae (strain ATCC 204508 / S288c) OX=559292 GN=RNA15 PE=1 SV=1	1	3	3	3	3	3	2	3	3	2	3	3	2	10.1	10.1	10.1	32.79	296	296	1.67	3	6			0	10.591	By MS/MS	By MS/MS	By MS/MS	10.1	10.1	7.4	79163000	34797000	23258000	21109000	7196600	3163300	2114300	1919000	29804000	21598000	26262000	3
P25302	P25302	1	1	1	>sp|P25302|SWI4_YEAST Regulatory protein SWI4 OS=Saccharomyces cerevisiae (strain ATCC 204508 / S288c) OX=559292 GN=SWI4 PE=1 SV=2	1	1	1	1	1	1	1	1	1	1	1	1	1	0.9	0.9	0.9	123.8	1093	1093	4				3	0.000342	2.5487	By MS/MS	By MS/MS	By MS/MS	0.9	0.9	0.9	26232000	9661700	10639000	5931500	535350	197180	217120	121050	0	0	6299000	1
P25303	P25303	6	6	6	>sp|P25303|SCJ1_YEAST DnaJ-related protein SCJ1 OS=Saccharomyces cerevisiae (strain ATCC 204508 / S288c) OX=559292 GN=SCJ1 PE=1 SV=2	1	6	6	6	6	4	3	6	4	3	6	4	3	23.1	23.1	23.1	41.543	377	377	2.42	6	5	2	6	0	26.568	By MS/MS	By MS/MS	By MS/MS	23.1	17	9.5	515750000	274870000	177560000	63313000	27145000	14467000	9345500	3332300	226770000	167010000	83681000	7
P25332	P25332	5	5	5	>sp|P25332|RBSK_YEAST Ribokinase OS=Saccharomyces cerevisiae (strain ATCC 204508 / S288c) OX=559292 GN=RBK1 PE=1 SV=2	1	5	5	5	5	5	4	5	5	4	5	5	4	15.9	15.9	15.9	36.924	333	333	2.89	6	5	2	14	0	14.358	By MS/MS	By MS/MS	By MS/MS	15.9	15.9	12.9	872870000	283620000	328860000	260390000	62348000	20259000	23490000	18600000	263400000	267920000	225490000	3
P25333	P25333	2	2	2	>sp|P25333|HAL4_YEAST Serine/threonine-protein kinase HAL4/SAT4 OS=Saccharomyces cerevisiae (strain ATCC 204508 / S288c) OX=559292 GN=SAT4 PE=1 SV=1	1	2	2	2	2	2	1	2	2	1	2	2	1	4	4	4	66.665	603	603	2.2	3			2	0.00035075	2.9174	By MS/MS	By matching	By matching	4	4	1.8	30257000	17121000	10589000	2547600	976030	552270	341570	82179	15231000	9834200	0	2
P25335	P25335	7	7	7	>sp|P25335|ALLC_YEAST Allantoicase OS=Saccharomyces cerevisiae (strain ATCC 204508 / S288c) OX=559292 GN=DAL2 PE=1 SV=1	1	7	7	7	1	5	7	1	5	7	1	5	7	25.4	25.4	25.4	38.713	343	343	1.47	11	7	1		0	38.07	By matching	By MS/MS	By MS/MS	2.6	17.2	25.4	944010000	5787500	272750000	665470000	49685000	304610	14355000	35025000	0	245840000	747580000	0
P25336	P25336	4	4	4	>sp|P25336|MSH3_YEAST DNA mismatch repair protein MSH3 OS=Saccharomyces cerevisiae (strain ATCC 204508 / S288c) OX=559292 GN=MSH3 PE=1 SV=2	1	4	4	4	4	3	3	4	3	3	4	3	3	4.5	4.5	4.5	116.53	1018	1018	2.6	2	2	4	2	0	6.3814	By MS/MS	By MS/MS	By MS/MS	4.5	3	3.4	58995000	25993000	17443000	15559000	1134500	499860	335450	299220	20492000	18786000	17018000	2
P25339	P25339	7	7	7	>sp|P25339|PUF4_YEAST Pumilio homology domain family member 4 OS=Saccharomyces cerevisiae (strain ATCC 204508 / S288c) OX=559292 GN=PUF4 PE=1 SV=2	1	7	7	7	6	7	4	6	7	4	6	7	4	10.9	10.9	10.9	97.797	888	888	3.38	1		10	10	0	17.384	By MS/MS	By MS/MS	By MS/MS	10.1	10.9	6.4	347400000	137370000	125510000	84525000	13896000	5494700	5020400	3381000	105600000	100380000	111930000	6
P25340	P25340	5	5	5	>sp|P25340|ERG4_YEAST Delta(24(24(1)))-sterol reductase OS=Saccharomyces cerevisiae (strain ATCC 204508 / S288c) OX=559292 GN=ERG4 PE=1 SV=2	1	5	5	5	5	4	4	5	4	4	5	4	4	10.4	10.4	10.4	56.039	473	473	3	3	2	3	8	0	13.08	By MS/MS	By MS/MS	By MS/MS	10.4	6.6	8	538630000	205980000	166300000	166350000	29924000	11443000	9239000	9241400	201000000	137990000	165550000	4
P25342	P25342	3	3	3	>sp|P25342|CDC10_YEAST Cell division control protein 10 OS=Saccharomyces cerevisiae (strain ATCC 204508 / S288c) OX=559292 GN=CDC10 PE=1 SV=1	1	3	3	3	3	3	3	3	3	3	3	3	3	9.9	9.9	9.9	37.024	322	322	2.36	6	3	12	1	0	12.311	By MS/MS	By MS/MS	By MS/MS	9.9	9.9	9.9	806730000	356070000	254190000	196480000	47455000	20945000	14952000	11558000	314680000	239640000	204020000	3
P25343	P25343	8	8	8	>sp|P25343|RV161_YEAST Reduced viability upon starvation protein 161 OS=Saccharomyces cerevisiae (strain ATCC 204508 / S288c) OX=559292 GN=RVS161 PE=1 SV=1	1	8	8	8	8	8	8	8	8	8	8	8	8	34.3	34.3	34.3	30.25	265	265	2.33	8	16	4	8	0	28.31	By MS/MS	By MS/MS	By MS/MS	34.3	34.3	34.3	3247900000	987970000	1274600000	985300000	180440000	54887000	70810000	54739000	1056900000	1090400000	975230000	10
P25349	P25349	8	8	7	>sp|P25349|YCP4_YEAST Flavoprotein-like protein YCP4 OS=Saccharomyces cerevisiae (strain ATCC 204508 / S288c) OX=559292 GN=YCP4 PE=1 SV=1	1	8	8	7	5	6	7	5	6	7	5	6	6	49.8	49.8	47	26.35	247	247	2.55	6	8	11	6	0	123.39	By MS/MS	By MS/MS	By MS/MS	35.2	40.5	44.5	2231500000	544040000	646170000	1041300000	139470000	34003000	40386000	65079000	635190000	854150000	747300000	5
P25353	P25353	1	1	1	>sp|P25353|NPP1_YEAST Ectonucleotide pyrophosphatase/phosphodiesterase 1 OS=Saccharomyces cerevisiae (strain ATCC 204508 / S288c) OX=559292 GN=NPP1 PE=1 SV=2	1	1	1	1	1	1	1	1	1	1	1	1	1	1.9	1.9	1.9	84.733	742	742	4				3	0.00034188	2.5432	By MS/MS	By matching	By MS/MS	1.9	1.9	1.9	15671000	6205200	4704700	4761600	602750	238660	180950	183140	0	0	5056600	1
P25355	P25355	4	4	4	>sp|P25355|CTR86_YEAST Copper transport protein 86 OS=Saccharomyces cerevisiae (strain ATCC 204508 / S288c) OX=559292 GN=CTR86 PE=1 SV=1	1	4	4	4	4	3	4	4	3	4	4	3	4	8.3	8.3	8.3	65.205	563	563	2.08	3	6	2	1	0	15.385	By MS/MS	By MS/MS	By MS/MS	8.3	6.4	8.3	120850000	46798000	40117000	33933000	3662100	1418100	1215700	1028300	36315000	41195000	41039000	3
P25358	P25358	3	3	3	>sp|P25358|ELO2_YEAST Elongation of fatty acids protein 2 OS=Saccharomyces cerevisiae (strain ATCC 204508 / S288c) OX=559292 GN=ELO2 PE=1 SV=1	1	3	3	3	3	3	3	3	3	3	3	3	3	10.7	10.7	10.7	40.002	347	347	1.6	7		3		0	8.7427	By MS/MS	By MS/MS	By matching	10.7	10.7	10.7	333660000	134990000	146910000	51753000	41707000	16874000	18364000	6469100	144970000	116920000	60237000	3
P25359	P25359	2	2	2	>sp|P25359|RRP43_YEAST Exosome complex component RRP43 OS=Saccharomyces cerevisiae (strain ATCC 204508 / S288c) OX=559292 GN=RRP43 PE=1 SV=2	1	2	2	2	2	2	1	2	2	1	2	2	1	4.6	4.6	4.6	44.011	394	394	3.62			3	5	0	4.3124	By MS/MS	By MS/MS	By MS/MS	4.6	4.6	2.3	302180000	95200000	140580000	66391000	15904000	5010500	7399200	3494200	81833000	115370000	0	3
P25360	P25360	5	3	3	>sp|P25360|PHO87_YEAST Inorganic phosphate transporter PHO87 OS=Saccharomyces cerevisiae (strain ATCC 204508 / S288c) OX=559292 GN=PHO87 PE=1 SV=2	1	5	3	3	5	4	5	3	3	3	3	3	3	6.9	5	5	102.54	923	923	2	5	1	5		0	3.771	By MS/MS	By MS/MS	By MS/MS	6.9	5.7	6.9	74318000	36635000	22328000	15355000	2972700	1465400	893130	614210	37985000	17855000	15380000	2
P25361	P25361	1	1	1	>sp|P25361|YCT3_YEAST Uncharacterized protein YCR043C OS=Saccharomyces cerevisiae (strain ATCC 204508 / S288c) OX=559292 GN=YCR043C PE=1 SV=1	1	1	1	1	1	1	1	1	1	1	1	1	1	9.4	9.4	9.4	14.779	127	127	3.38		1	3	4	0.00033167	2.1996	By MS/MS	By MS/MS	By MS/MS	9.4	9.4	9.4	99266000	46481000	23061000	29724000	24817000	11620000	5765200	7431100	37945000	0	0	1
P25365	P25365	4	4	4	>sp|P25365|SED4_YEAST Putative guanine nucleotide-exchange factor SED4 OS=Saccharomyces cerevisiae (strain ATCC 204508 / S288c) OX=559292 GN=SED4 PE=1 SV=1	1	4	4	4	4	4	3	4	4	3	4	4	3	3.2	3.2	3.2	114.08	1065	1065	2.91	3		3	5	0	4.0417	By MS/MS	By MS/MS	By matching	3.2	3.2	2.3	365020000	113940000	150140000	100940000	11061000	3452600	4549700	3058800	102250000	121410000	108860000	2
P25367	P25367	5	5	5	>sp|P25367|RNQ1_YEAST [PIN+] prion protein RNQ1 OS=Saccharomyces cerevisiae (strain ATCC 204508 / S288c) OX=559292 GN=RNQ1 PE=1 SV=2	1	5	5	5	4	5	5	4	5	5	4	5	5	18.3	18.3	18.3	42.579	405	405	2.2	11	15	9	5	0	67.865	By MS/MS	By MS/MS	By MS/MS	17	18.3	18.3	3558100000	1342600000	1252100000	963450000	444760000	167830000	156510000	120430000	1091200000	1179800000	1124400000	8
P25368	P25368	4	4	4	>sp|P25368|RRP7_YEAST Ribosomal RNA-processing protein 7 OS=Saccharomyces cerevisiae (strain ATCC 204508 / S288c) OX=559292 GN=RRP7 PE=1 SV=1	1	4	4	4	4	4	4	4	4	4	4	4	4	14.8	14.8	14.8	34.47	297	297	2.15	5	3	3	2	0	8.2297	By MS/MS	By MS/MS	By MS/MS	14.8	14.8	14.8	247700000	111110000	65470000	71121000	19054000	8547000	5036100	5470900	103660000	61753000	74322000	4
P25369	P25369	2	2	2	>sp|P25369|LSB5_YEAST LAS seventeen-binding protein 5 OS=Saccharomyces cerevisiae (strain ATCC 204508 / S288c) OX=559292 GN=LSB5 PE=1 SV=3	1	2	2	2	2	2	2	2	2	2	2	2	2	8.5	8.5	8.5	39.872	354	354	2	3	2	3		0	29.146	By MS/MS	By MS/MS	By MS/MS	8.5	8.5	8.5	366350000	113390000	111950000	141000000	24423000	7559600	7463400	9400100	114490000	124620000	120040000	2
P25371	P25371	6	6	6	>sp|P25371|ADP1_YEAST Probable ATP-dependent permease OS=Saccharomyces cerevisiae (strain ATCC 204508 / S288c) OX=559292 GN=ADP1 PE=1 SV=2	1	6	6	6	5	5	6	5	5	6	5	5	6	5.6	5.6	5.6	117.23	1049	1049	2.25	1	16		3	0	7.0055	By MS/MS	By MS/MS	By MS/MS	5	4.7	5.6	424150000	100520000	157960000	165670000	9864000	2337600	3673500	3852900	85077000	139930000	139250000	4
P25372	P25372	5	5	5	>sp|P25372|TRX3_YEAST Thioredoxin-3, mitochondrial OS=Saccharomyces cerevisiae (strain ATCC 204508 / S288c) OX=559292 GN=TRX3 PE=1 SV=1	1	5	5	5	3	5	5	3	5	5	3	5	5	41.7	41.7	41.7	14.432	127	127	3.4	2	1	1	11	0	9.7611	By MS/MS	By MS/MS	By MS/MS	26.8	41.7	41.7	2326600000	390000000	713480000	1223100000	258510000	43333000	79276000	135900000	290790000	642820000	1228700000	1
P25373	P25373	4	4	4	>sp|P25373|GLRX1_YEAST Glutaredoxin-1 OS=Saccharomyces cerevisiae (strain ATCC 204508 / S288c) OX=559292 GN=GRX1 PE=1 SV=1	1	4	4	4	4	4	4	4	4	4	4	4	4	47.3	47.3	47.3	12.38	110	110	2.59	6	6	15	5	0	66.797	By MS/MS	By MS/MS	By MS/MS	47.3	47.3	47.3	21935000000	3546600000	13232000000	5156400000	2741900000	443330000	1654000000	644550000	3048600000	9651400000	5028300000	9
P25374	P25374	6	6	6	>sp|P25374|NFS1_YEAST Cysteine desulfurase, mitochondrial OS=Saccharomyces cerevisiae (strain ATCC 204508 / S288c) OX=559292 GN=NFS1 PE=1 SV=2	1	6	6	6	4	4	6	4	4	6	4	4	6	18.1	18.1	18.1	54.466	497	497	1.95	9	6	6	1	0	25.896	By MS/MS	By MS/MS	By MS/MS	15.1	15.1	18.1	1215100000	280180000	526860000	408030000	48603000	11207000	21075000	16321000	367520000	369710000	458330000	2
P25375	P25375	17	17	17	>sp|P25375|PRTD_YEAST Saccharolysin OS=Saccharomyces cerevisiae (strain ATCC 204508 / S288c) OX=559292 GN=PRD1 PE=1 SV=1	1	17	17	17	17	16	14	17	16	14	17	16	14	26.3	26.3	26.3	81.933	712	712	2.64	19	13	31	21	0	123.43	By MS/MS	By MS/MS	By MS/MS	26.3	24.9	21.5	3699000000	1376700000	1518600000	803660000	99973000	37207000	41044000	21721000	1087000000	1214000000	1015900000	22
P25378	P25378	4	4	4	>sp|P25378|RHEB_YEAST Rheb-like protein RHB1 OS=Saccharomyces cerevisiae (strain ATCC 204508 / S288c) OX=559292 GN=RHB1 PE=1 SV=2	1	4	4	4	4	3	4	4	3	4	4	3	4	19.1	19.1	19.1	23.338	209	209	3.19		4	5	7	0	4.5187	By MS/MS	By MS/MS	By MS/MS	19.1	15.8	19.1	293310000	134790000	65330000	93195000	26665000	12253000	5939100	8472300	84565000	77291000	116760000	3
P25379	P25379	9	9	9	>sp|P25379|STDH_YEAST Catabolic L-serine/threonine dehydratase OS=Saccharomyces cerevisiae (strain ATCC 204508 / S288c) OX=559292 GN=CHA1 PE=1 SV=2	1	9	9	9	8	9	8	8	9	8	8	9	8	31.1	31.1	31.1	39.301	360	360	2.32	12	3	10	6	0	22.02	By MS/MS	By MS/MS	By MS/MS	25.8	31.1	28.1	884710000	306390000	477130000	101180000	44235000	15320000	23856000	5059200	241810000	408850000	131770000	6
P25382	P25382	4	4	4	>sp|P25382|NLE1_YEAST Ribosome assembly protein 4 OS=Saccharomyces cerevisiae (strain ATCC 204508 / S288c) OX=559292 GN=RSA4 PE=1 SV=3	1	4	4	4	3	3	4	3	3	4	3	3	4	9.9	9.9	9.9	57.025	515	515	1.71	4	10			0	20.226	By MS/MS	By MS/MS	By MS/MS	8.5	8.5	9.9	290890000	170050000	51545000	69296000	10031000	5863800	1777400	2389500	132250000	72051000	66821000	6
P25385	P25385	2	2	2	>sp|P25385|BOS1_YEAST Protein transport protein BOS1 OS=Saccharomyces cerevisiae (strain ATCC 204508 / S288c) OX=559292 GN=BOS1 PE=1 SV=1	1	2	2	2	2	2	1	2	2	1	2	2	1	9.8	9.8	9.8	27.5	244	244	4				5	0	4.9949	By MS/MS	By MS/MS	By MS/MS	9.8	9.8	5.7	255580000	113320000	95180000	47080000	18255000	8094000	6798600	3362900	85821000	78724000	0	2
P25386	P25386	13	13	13	>sp|P25386|USO1_YEAST Intracellular protein transport protein USO1 OS=Saccharomyces cerevisiae (strain ATCC 204508 / S288c) OX=559292 GN=USO1 PE=1 SV=2	1	13	13	13	12	11	11	12	11	11	12	11	11	7.5	7.5	7.5	206.45	1790	1790	2.07	11	22	4	5	0	33.129	By MS/MS	By MS/MS	By MS/MS	7.1	6.5	6.5	968200000	360110000	351930000	256150000	9879500	3674600	3591100	2613800	359540000	293220000	278970000	9
P25389	P25389	2	2	2	>sp|P25389|KCC4_YEAST Probable serine/threonine-protein kinase KCC4 OS=Saccharomyces cerevisiae (strain ATCC 204508 / S288c) OX=559292 GN=KCC4 PE=1 SV=3	1	2	2	2	2	1	2	2	1	2	2	1	2	3.1	3.1	3.1	116.47	1037	1037	3.2		1	2	2	0	11.002	By MS/MS	By matching	By matching	3.1	1.5	3.1	28093000	18073000	3022700	6997100	510780	328600	54959	127220	13488000	0	8457600	2
P25441	P25441	3	3	3	>sp|P25441|RPC4_YEAST DNA-directed RNA polymerase III subunit RPC4 OS=Saccharomyces cerevisiae (strain ATCC 204508 / S288c) OX=559292 GN=RPC53 PE=1 SV=2	1	3	3	3	3	3	3	3	3	3	3	3	3	11.8	11.8	11.8	46.667	422	422	1.82	8			3	0	75.26	By MS/MS	By MS/MS	By MS/MS	11.8	11.8	11.8	395740000	196370000	107140000	92230000	19787000	9818600	5356900	4611500	176640000	99514000	111690000	3
P25443	P25443	10	10	10	>sp|P25443|RS2_YEAST 40S ribosomal protein S2 OS=Saccharomyces cerevisiae (strain ATCC 204508 / S288c) OX=559292 GN=RPS2 PE=1 SV=3	1	10	10	10	9	10	10	9	10	10	9	10	10	38.6	38.6	38.6	27.449	254	254	2.36	24	16	14	18	0	125.74	By MS/MS	By MS/MS	By MS/MS	37	38.6	38.6	30096000000	14445000000	9073000000	6577600000	2315000000	1111100000	697920000	505970000	12763000000	8613700000	6424800000	24
P25451	P25451	3	3	3	>sp|P25451|PSB3_YEAST Proteasome subunit beta type-3 OS=Saccharomyces cerevisiae (strain ATCC 204508 / S288c) OX=559292 GN=PUP3 PE=1 SV=1	1	3	3	3	3	3	3	3	3	3	3	3	3	15.6	15.6	15.6	22.605	205	205	1.44	9	7			0	13.943	By MS/MS	By MS/MS	By MS/MS	15.6	15.6	15.6	951630000	322630000	349570000	279430000	118950000	40329000	43696000	34929000	332650000	346560000	270000000	3
P25454	P25454	4	4	4	>sp|P25454|RAD51_YEAST DNA repair protein RAD51 OS=Saccharomyces cerevisiae (strain ATCC 204508 / S288c) OX=559292 GN=RAD51 PE=1 SV=1	1	4	4	4	3	3	3	3	3	3	3	3	3	12.5	12.5	12.5	42.963	400	400	2	4	3		2	0	9.1732	By MS/MS	By matching	By MS/MS	9.2	9.2	10.8	113290000	61527000	33786000	17977000	7080700	3845400	2111600	1123600	52273000	24406000	25279000	3
P25491	P25491	10	10	10	>sp|P25491|MAS5_YEAST Mitochondrial protein import protein MAS5 OS=Saccharomyces cerevisiae (strain ATCC 204508 / S288c) OX=559292 GN=YDJ1 PE=1 SV=1	1	10	10	10	10	10	10	10	10	10	10	10	10	30.1	30.1	30.1	44.67	409	409	2.76	13	18	17	26	0	101.08	By MS/MS	By MS/MS	By MS/MS	30.1	30.1	30.1	5513200000	2629500000	1533800000	1350000000	344580000	164340000	95859000	84372000	2201500000	1522700000	1056400000	23
P25555	P25555	7	7	7	>sp|P25555|GBP2_YEAST Single-strand telomeric DNA-binding protein GBP2 OS=Saccharomyces cerevisiae (strain ATCC 204508 / S288c) OX=559292 GN=GBP2 PE=1 SV=1	1	7	7	7	7	7	7	7	7	7	7	7	7	18.5	18.5	18.5	48.728	427	427	2.27	6	11	5	4	0	42.084	By MS/MS	By MS/MS	By MS/MS	18.5	18.5	18.5	1045300000	397820000	291670000	355800000	43554000	16576000	12153000	14825000	330960000	273670000	402950000	6
P25558	P25558	3	3	3	>sp|P25558|BUD3_YEAST Bud site selection protein 3 OS=Saccharomyces cerevisiae (strain ATCC 204508 / S288c) OX=559292 GN=BUD3 PE=1 SV=2	1	3	3	3	2	2	2	2	2	2	2	2	2	2	2	2	184.72	1636	1636	3.29			5	2	0	4.0687	By matching	By MS/MS	By MS/MS	1.4	1.4	1.3	38818000	15026000	11215000	12577000	426580	165120	123250	138210	0	9378300	0	0
P25559	P25559	2	2	2	>sp|P25559|DCC1_YEAST Sister chromatid cohesion protein DCC1 OS=Saccharomyces cerevisiae (strain ATCC 204508 / S288c) OX=559292 GN=DCC1 PE=1 SV=2	1	2	2	2	2	2	2	2	2	2	2	2	2	4.5	4.5	4.5	44.073	380	380	3		3	1	3	0.0025405	1.6935	By MS/MS	By matching	By MS/MS	4.5	4.5	4.5	108520000	38969000	42485000	27068000	4932800	1771300	1931100	1230400	27818000	0	34660000	1
P25560	P25560	2	2	2	>sp|P25560|RER1_YEAST Protein RER1 OS=Saccharomyces cerevisiae (strain ATCC 204508 / S288c) OX=559292 GN=RER1 PE=1 SV=2	1	2	2	2	2	2	2	2	2	2	2	2	2	9.6	9.6	9.6	22.27	188	188	2.75		5		3	0	7.7168	By MS/MS	By MS/MS	By matching	9.6	9.6	9.6	308220000	129760000	103360000	75102000	38528000	16220000	12921000	9387800	134430000	71180000	87380000	3
P25566	P25566	3	3	3	>sp|P25566|MXR2_YEAST Peptide methionine sulfoxide reductase 2 OS=Saccharomyces cerevisiae (strain ATCC 204508 / S288c) OX=559292 GN=MXR2 PE=1 SV=1	1	3	3	3	3	3	3	3	3	3	3	3	3	33.9	33.9	33.9	19.279	168	168	2.77		6	4	3	0	104.72	By MS/MS	By MS/MS	By MS/MS	33.9	33.9	33.9	296220000	44325000	139390000	112510000	26929000	4029500	12671000	10228000	54833000	117080000	115770000	1
P25567	P25567	5	5	5	>sp|P25567|SRO9_YEAST RNA-binding protein SRO9 OS=Saccharomyces cerevisiae (strain ATCC 204508 / S288c) OX=559292 GN=SRO9 PE=1 SV=2	1	5	5	5	4	4	5	4	4	5	4	4	5	13.1	13.1	13.1	48.059	434	434	3.12		3	9	5	0	28.305	By MS/MS	By MS/MS	By MS/MS	10.6	10.6	13.1	1838900000	1011800000	480630000	346520000	87567000	48179000	22887000	16501000	934480000	447800000	326870000	4
P25569	P25569	3	3	3	>sp|P25569|GID7_YEAST Glucose-induced degradation protein 7 OS=Saccharomyces cerevisiae (strain ATCC 204508 / S288c) OX=559292 GN=GID7 PE=1 SV=2	1	3	3	3	3	3	3	3	3	3	3	3	3	3.5	3.5	3.5	84.516	745	745	3.44		2	1	6	0	9.5479	By MS/MS	By MS/MS	By MS/MS	3.5	3.5	3.5	119060000	31261000	52283000	35519000	3217900	844900	1413000	959980	35208000	39348000	36396000	2
P25572	P25572	1	1	1	>sp|P25572|YCE2_YEAST Putative uncharacterized protein YCL042W OS=Saccharomyces cerevisiae (strain ATCC 204508 / S288c) OX=559292 GN=YCL042W PE=4 SV=2	1	1	1	1	0	1	1	0	1	1	0	1	1	8.4	8.4	8.4	13.36	119	119	3			3		0.00065746	2.0875	By matching	By MS/MS	By MS/MS	0	8.4	8.4	163320000	0	34905000	128410000	54438000	0	11635000	42803000	0	0	151160000	0
P25573	P25573	7	7	7	>sp|P25573|MGR1_YEAST Mitochondrial inner membrane i-AAA protease supercomplex subunit MGR1 OS=Saccharomyces cerevisiae (strain ATCC 204508 / S288c) OX=559292 GN=MGR1 PE=1 SV=1	1	7	7	7	7	6	5	7	6	5	7	6	5	21.6	21.6	21.6	47.156	417	417	1.89	4	12	2		0	17.904	By MS/MS	By MS/MS	By MS/MS	21.6	18	15.3	199530000	87711000	54765000	57058000	8675400	3813500	2381100	2480800	69123000	53743000	74025000	3
P25574	P25574	10	10	10	>sp|P25574|EMC1_YEAST ER membrane protein complex subunit 1 OS=Saccharomyces cerevisiae (strain ATCC 204508 / S288c) OX=559292 GN=EMC1 PE=1 SV=1	1	10	10	10	9	9	10	9	9	10	9	9	10	15.9	15.9	15.9	87.18	760	760	2.14	14	8	9	5	0	65.956	By MS/MS	By MS/MS	By MS/MS	15	15	15.9	1795600000	619400000	545230000	631020000	71826000	24776000	21809000	25241000	605320000	550090000	590140000	11
P25576	P25576	3	3	3	>sp|P25576|POF1_YEAST Nicotinamide mononucleotide adenylyltransferase OS=Saccharomyces cerevisiae (strain ATCC 204508 / S288c) OX=559292 GN=POF1 PE=1 SV=1	1	3	3	3	3	3	3	3	3	3	3	3	3	11.2	11.2	11.2	29.673	258	258	2	6			3	0	5.1229	By MS/MS	By MS/MS	By MS/MS	11.2	11.2	11.2	204970000	50774000	96259000	57942000	12057000	2986700	5662300	3408300	51735000	73881000	67845000	3
P25580	P25580	3	3	3	>sp|P25580|PBN1_YEAST Protein PBN1 OS=Saccharomyces cerevisiae (strain ATCC 204508 / S288c) OX=559292 GN=PBN1 PE=1 SV=1	1	3	3	3	3	3	3	3	3	3	3	3	3	8.4	8.4	8.4	47.923	416	416	3.5			5	5	0	6.8656	By MS/MS	By MS/MS	By MS/MS	8.4	8.4	8.4	162960000	56118000	36081000	70757000	9053100	3117700	2004500	3930900	47408000	48769000	60192000	3
P25582	P25582	3	3	3	>sp|P25582|SPB1_YEAST 27S pre-rRNA (guanosine(2922)-2-O)-methyltransferase OS=Saccharomyces cerevisiae (strain ATCC 204508 / S288c) OX=559292 GN=SPB1 PE=1 SV=2	1	3	3	3	2	2	2	2	2	2	2	2	2	3.1	3.1	3.1	96.484	841	841	2.5	3			3	0	6.2523	By MS/MS	By matching	By MS/MS	2	2	2.3	152210000	79720000	25305000	47184000	4476700	2344700	744280	1387800	74543000	14432000	0	2
P25586	P25586	6	6	6	>sp|P25586|KRR1_YEAST KRR1 small subunit processome component OS=Saccharomyces cerevisiae (strain ATCC 204508 / S288c) OX=559292 GN=KRR1 PE=1 SV=1	1	6	6	6	6	5	5	6	5	5	6	5	5	20.6	20.6	20.6	37.159	316	316	2.59	3	6	3	5	0	5.6619	By MS/MS	By matching	By MS/MS	20.6	13.9	13.9	369210000	172570000	100680000	95967000	20512000	9587000	5593300	5331500	163290000	86759000	97576000	3
P25588	P25588	5	5	5	>sp|P25588|MRC1_YEAST Mediator of replication checkpoint protein 1 OS=Saccharomyces cerevisiae (strain ATCC 204508 / S288c) OX=559292 GN=MRC1 PE=1 SV=3	1	5	5	5	5	4	3	5	4	3	5	4	3	5.7	5.7	5.7	124.32	1096	1096	3.08		3	6	4	0	8.4671	By MS/MS	By MS/MS	By MS/MS	5.7	3.7	2.8	175630000	70400000	64893000	40341000	3584400	1436700	1324300	823290	44870000	49451000	70072000	5
P25604	P25604	1	1	1	>sp|P25604|STP22_YEAST Suppressor protein STP22 of temperature-sensitive alpha-factor receptor and arginine permease OS=Saccharomyces cerevisiae (strain ATCC 204508 / S288c) OX=559292 GN=STP22 PE=1 SV=3	1	1	1	1	0	0	1	0	0	1	0	0	1	2.6	2.6	2.6	43.33	385	385	4				1	0	7.244	By matching	By matching	By MS/MS	0	0	2.6	0	0	0	0	0	0	0	0	0	0	0	0
P25605	P25605	13	13	13	>sp|P25605|ILV6_YEAST Acetolactate synthase small subunit, mitochondrial OS=Saccharomyces cerevisiae (strain ATCC 204508 / S288c) OX=559292 GN=ILV6 PE=1 SV=2	1	13	13	13	13	12	11	13	12	11	13	12	11	56	56	56	33.986	309	309	2.34	22	24	9	19	0	192.25	By MS/MS	By MS/MS	By MS/MS	56	45.3	42.7	6051500000	2739700000	1833900000	1477900000	378220000	171230000	114620000	92367000	2495400000	1533500000	1461400000	26
P25608;P54007	P25608;P54007	3;3	2;2	2;2	>sp|P25608|YCZ2_YEAST Uncharacterized protein YCR102C OS=Saccharomyces cerevisiae (strain ATCC 204508 / S288c) OX=559292 GN=YCR102C PE=3 SV=1;>sp|P54007|YL460_YEAST Uncharacterized protein YLR460C OS=Saccharomyces cerevisiae (strain ATCC 204508 / S288c) OX	2	3	2	2	3	3	3	2	2	2	2	2	2	10.1	8.2	8.2	40.12	368	368;376	4				6	0.00035125	2.9389	By matching	By MS/MS	By MS/MS	10.1	10.1	10.1	71554000	26108000	21175000	24270000	3577700	1305400	1058800	1213500	0	18354000	24495000	0
P25617	P25617	3	3	3	>sp|P25617|YCQ6_YEAST Uncharacterized protein YCR016W OS=Saccharomyces cerevisiae (strain ATCC 204508 / S288c) OX=559292 GN=YCR016W PE=1 SV=2	1	3	3	3	3	2	1	3	2	1	3	2	1	14.8	14.8	14.8	33.593	290	290	2.62	3	1		4	0	9.2748	By MS/MS	By MS/MS	By MS/MS	14.8	6.6	4.1	217140000	93275000	82232000	41631000	14476000	6218300	5482100	2775400	72007000	73064000	0	3
P25618	P25618	2	2	2	>sp|P25618|CWH43_YEAST Protein CWH43 OS=Saccharomyces cerevisiae (strain ATCC 204508 / S288c) OX=559292 GN=CWH43 PE=1 SV=2	1	2	2	2	2	2	1	2	2	1	2	2	1	2.8	2.8	2.8	107.88	953	953	3.71			2	5	0	13.535	By MS/MS	By MS/MS	By MS/MS	2.8	2.8	1.8	221600000	86141000	71385000	64074000	6925000	2691900	2230800	2002300	56214000	61240000	0	2
P25619	P25619	1	1	1	>sp|P25619|HSP30_YEAST 30 kDa heat shock protein OS=Saccharomyces cerevisiae (strain ATCC 204508 / S288c) OX=559292 GN=HSP30 PE=1 SV=1	1	1	1	1	1	1	1	1	1	1	1	1	1	5.4	5.4	5.4	37.044	332	332	4				5	0	4.4633	By MS/MS	By MS/MS	By matching	5.4	5.4	5.4	59408000	34402000	19100000	5905700	6600900	3822500	2122200	656190	26040000	16016000	0	1
P25623	P25623	21	21	21	>sp|P25623|SYP1_YEAST Suppressor of yeast profilin deletion OS=Saccharomyces cerevisiae (strain ATCC 204508 / S288c) OX=559292 GN=SYP1 PE=1 SV=3	1	21	21	21	20	21	20	20	21	20	20	21	20	31.7	31.7	31.7	96.136	870	870	2.37	25	17	15	19	0	125.45	By MS/MS	By MS/MS	By MS/MS	29.9	31.7	30.7	2896700000	831060000	1100200000	965440000	68969000	19787000	26195000	22987000	716920000	965400000	1111900000	14
P25626	P25626	4	4	4	>sp|P25626|IMG1_YEAST 54S ribosomal protein IMG1, mitochondrial OS=Saccharomyces cerevisiae (strain ATCC 204508 / S288c) OX=559292 GN=IMG1 PE=1 SV=1	1	4	4	4	4	3	4	4	3	4	4	3	4	23.1	23.1	23.1	19.393	169	169	2.33	6	1		5	0	9.6607	By MS/MS	By MS/MS	By MS/MS	23.1	16.6	23.1	313410000	113910000	106950000	92549000	28492000	10355000	9722800	8413500	95152000	94273000	98647000	4
P25627	P25627	1	1	1	>sp|P25627|BUD23_YEAST 18S rRNA (guanine(1575)-N(7))-methyltransferase OS=Saccharomyces cerevisiae (strain ATCC 204508 / S288c) OX=559292 GN=BUD23 PE=1 SV=1	1	1	1	1	1	1	0	1	1	0	1	1	0	6.2	6.2	6.2	30.742	275	275	2		2			0.00033887	2.4278	By MS/MS	By matching	By matching	6.2	6.2	0	19034000	11976000	7058100	0	2379300	1497000	882260	0	0	7281000	0	1
P25631	P25631	1	1	1	>sp|P25631|YCU1_YEAST Ankyrin repeat-containing protein YCR051W OS=Saccharomyces cerevisiae (strain ATCC 204508 / S288c) OX=559292 GN=YCR051W PE=1 SV=1	1	1	1	1	1	1	1	1	1	1	1	1	1	4.5	4.5	4.5	24.694	222	222	2		6			0	11.087	By MS/MS	By MS/MS	By MS/MS	4.5	4.5	4.5	534030000	187900000	261580000	84558000	53403000	18790000	26158000	8455800	151570000	283220000	88824000	2
P25632	P25632	8	8	8	>sp|P25632|RSC6_YEAST Chromatin structure-remodeling complex protein RSC6 OS=Saccharomyces cerevisiae (strain ATCC 204508 / S288c) OX=559292 GN=RSC6 PE=1 SV=1	1	8	8	8	8	8	7	8	8	7	8	8	7	22.2	22.2	22.2	54.164	483	483	2.65	3	9	8	6	0	15.182	By MS/MS	By MS/MS	By MS/MS	22.2	22.2	19.5	600960000	221980000	206150000	172840000	24039000	8879100	8246000	6913500	204290000	185860000	184110000	8
P25635	P25635	15	15	15	>sp|P25635|PWP2_YEAST Periodic tryptophan protein 2 OS=Saccharomyces cerevisiae (strain ATCC 204508 / S288c) OX=559292 GN=PWP2 PE=1 SV=2	1	15	15	15	12	11	14	12	11	14	12	11	14	19.4	19.4	19.4	103.98	923	923	2.67	11	8	7	16	0	27.762	By MS/MS	By MS/MS	By MS/MS	15.4	13.9	18.4	760870000	335130000	210450000	215290000	16189000	7130500	4477600	4580700	282500000	191250000	222470000	10
P25638	P25638	2	2	2	>sp|P25638|TAH1_YEAST TPR repeat-containing protein associated with Hsp90 OS=Saccharomyces cerevisiae (strain ATCC 204508 / S288c) OX=559292 GN=TAH1 PE=1 SV=1	1	2	2	2	2	2	2	2	2	2	2	2	2	30.6	30.6	30.6	12.511	111	111	2.56		6	1	2	0	58.404	By MS/MS	By MS/MS	By MS/MS	30.6	30.6	30.6	354980000	103480000	138500000	112990000	70995000	20696000	27700000	22599000	78623000	133040000	133930000	2
P25639	P25639	2	2	2	>sp|P25639|YCV1_YEAST Uncharacterized membrane protein YCR061W OS=Saccharomyces cerevisiae (strain ATCC 204508 / S288c) OX=559292 GN=YCR061W PE=1 SV=2	1	2	2	2	1	1	1	1	1	1	1	1	1	4.9	4.9	4.9	70.921	631	631	3.33			2	1	0.00034771	2.7687	By matching	By MS/MS	By MS/MS	3.8	1.1	3.8	2349800000	16641000	2327000000	6182000	130550000	924480	129280000	343440	0	0	6565000	0
P25641	P25641	2	2	2	>sp|P25641|ATG15_YEAST Putative lipase ATG15 OS=Saccharomyces cerevisiae (strain ATCC 204508 / S288c) OX=559292 GN=ATG15 PE=1 SV=2	1	2	2	2	2	2	1	2	2	1	2	2	1	5.6	5.6	5.6	58.434	520	520	3			5		0.0016124	1.8554	By matching	By MS/MS	By MS/MS	5.6	5.6	3.7	19229000	6502300	10786000	1940100	961430	325110	539310	97003	0	9567100	0	0
P25642	P25642	2	2	2	>sp|P25642|IMG2_YEAST 54S ribosomal protein IMG2, mitochondrial OS=Saccharomyces cerevisiae (strain ATCC 204508 / S288c) OX=559292 GN=IMG2 PE=1 SV=2	1	2	2	2	2	1	1	2	1	1	2	1	1	14.4	14.4	14.4	16.38	146	146	2.25		3	1		0.0016077	1.82	By MS/MS	By matching	By MS/MS	14.4	7.5	7.5	32865000	14080000	7559400	11226000	3286500	1408000	755940	1122600	0	0	12616000	2
P25644	P25644	8	8	8	>sp|P25644|PAT1_YEAST DNA topoisomerase 2-associated protein PAT1 OS=Saccharomyces cerevisiae (strain ATCC 204508 / S288c) OX=559292 GN=PAT1 PE=1 SV=4	1	8	8	8	6	8	7	6	8	7	6	8	7	10.9	10.9	10.9	88.51	796	796	2.7	7	4	10	9	0	35.917	By MS/MS	By MS/MS	By MS/MS	8.2	10.9	10.1	943210000	339200000	276020000	327990000	25492000	9167500	7459900	8864600	303560000	253240000	339400000	5
P25651	P25651	2	2	2	>sp|P25651|CSM1_YEAST Monopolin complex subunit CSM1 OS=Saccharomyces cerevisiae (strain ATCC 204508 / S288c) OX=559292 GN=CSM1 PE=1 SV=1	1	2	2	2	2	1	2	2	1	2	2	1	2	13.2	13.2	13.2	21.751	190	190	1.5	3	3			0.00035486	3.0451	By MS/MS	By MS/MS	By MS/MS	13.2	5.3	13.2	66059000	19029000	11988000	35042000	8257400	2378600	1498500	4380300	22266000	0	34234000	2
P25654	P25654	5	5	5	>sp|P25654|YCY0_YEAST UPF0587 protein YCR090C OS=Saccharomyces cerevisiae (strain ATCC 204508 / S288c) OX=559292 GN=YCR090C PE=1 SV=1	1	5	5	5	5	5	4	5	5	4	5	5	4	27.5	27.5	27.5	20.703	182	182	2.57	7	1	10	5	0	15.351	By MS/MS	By MS/MS	By MS/MS	27.5	27.5	19.2	567770000	181630000	232910000	153230000	63085000	20181000	25879000	17025000	185120000	172260000	180470000	4
P25655	P25655	33	33	33	>sp|P25655|NOT1_YEAST General negative regulator of transcription subunit 1 OS=Saccharomyces cerevisiae (strain ATCC 204508 / S288c) OX=559292 GN=CDC39 PE=1 SV=3	1	33	33	33	29	30	31	29	30	31	29	30	31	18.7	18.7	18.7	240.28	2108	2108	2.6	30	21	21	37	0	111.06	By MS/MS	By MS/MS	By MS/MS	16.9	17.6	17.9	4991300000	836060000	701800000	3453500000	43403000	7270100	6102600	30030000	1801300000	1563700000	1653000000	21
P25656	P25656	1	1	1	>sp|P25656|CDC50_YEAST Cell division control protein 50 OS=Saccharomyces cerevisiae (strain ATCC 204508 / S288c) OX=559292 GN=CDC50 PE=1 SV=1	1	1	1	1	1	1	1	1	1	1	1	1	1	2.3	2.3	2.3	44.982	391	391	4				3	0.00034376	2.6455	By MS/MS	By matching	By matching	2.3	2.3	2.3	37340000	11941000	15167000	10232000	2196500	702410	892170	601890	0	0	10866000	1
P25659	P25659	1	1	1	>sp|P25659|FUB1_YEAST Silencing boundary-establishment protein FUB1 OS=Saccharomyces cerevisiae (strain ATCC 204508 / S288c) OX=559292 GN=FUB1 PE=1 SV=1	1	1	1	1	1	1	1	1	1	1	1	1	1	6.8	6.8	6.8	26.756	250	250	1	3				0.00033389	2.2882	By MS/MS	By MS/MS	By matching	6.8	6.8	6.8	93120000	36116000	42048000	14956000	9312000	3611600	4204800	1495600	0	0	16295000	1
P25694	P25694	24	24	24	>sp|P25694|CDC48_YEAST Cell division control protein 48 OS=Saccharomyces cerevisiae (strain ATCC 204508 / S288c) OX=559292 GN=CDC48 PE=1 SV=3	1	24	24	24	23	23	24	23	23	24	23	23	24	36.8	36.8	36.8	91.995	835	835	2.86	31	27	57	64	0	182.73	By MS/MS	By MS/MS	By MS/MS	35	35	36.8	28648000000	9154600000	10763000000	8731000000	636630000	203440000	239170000	194020000	8008700000	9142700000	8938800000	49
P25719	P25719	9	9	8	>sp|P25719|CYPC_YEAST Peptidyl-prolyl cis-trans isomerase C, mitochondrial OS=Saccharomyces cerevisiae (strain ATCC 204508 / S288c) OX=559292 GN=CPR3 PE=1 SV=1	1	9	9	8	9	9	9	9	9	9	8	8	8	56.6	56.6	49.5	19.919	182	182	2.47	10	12	18	7	0	22.773	By MS/MS	By MS/MS	By MS/MS	56.6	56.6	56.6	18878000000	5306500000	7939700000	5632000000	1887800000	530650000	793970000	563200000	4484400000	6145600000	7631600000	8
P25808	P25808	3	3	3	>sp|P25808|SPB4_YEAST ATP-dependent rRNA helicase SPB4 OS=Saccharomyces cerevisiae (strain ATCC 204508 / S288c) OX=559292 GN=SPB4 PE=1 SV=1	1	3	3	3	3	2	3	3	2	3	3	2	3	5.4	5.4	5.4	69.421	606	606	2.56		4	5		0	5.0462	By MS/MS	By MS/MS	By MS/MS	5.4	3.6	5.4	104240000	48145000	21306000	34789000	2817300	1301200	575830	940250	34181000	29609000	38255000	1
P25847	P25847	9	9	9	>sp|P25847|MSH2_YEAST DNA mismatch repair protein MSH2 OS=Saccharomyces cerevisiae (strain ATCC 204508 / S288c) OX=559292 GN=MSH2 PE=1 SV=2	1	9	9	9	8	9	7	8	9	7	8	9	7	9.2	9.2	9.2	108.88	964	964	2.83	3	8	3	10	0	16.644	By MS/MS	By MS/MS	By MS/MS	7.8	9.2	7.8	499760000	224810000	170370000	104570000	9086500	4087500	3097600	1901300	189310000	130920000	138240000	6
P26321	P26321	4	4	4	>sp|P26321|RL5_YEAST 60S ribosomal protein L5 OS=Saccharomyces cerevisiae (strain ATCC 204508 / S288c) OX=559292 GN=RPL5 PE=1 SV=4	1	4	4	4	4	4	3	4	4	3	4	4	3	16.2	16.2	16.2	33.714	297	297	2.05	8	6	1	4	0	11.839	By MS/MS	By MS/MS	By MS/MS	16.2	16.2	13.5	8829800000	5117200000	2375600000	1337000000	735820000	426430000	197970000	111420000	3498000000	2033500000	2047100000	4
P26343	P26343	2	2	2	>sp|P26343|DAL80_YEAST Nitrogen regulatory protein DAL80 OS=Saccharomyces cerevisiae (strain ATCC 204508 / S288c) OX=559292 GN=DAL80 PE=2 SV=1	1	2	2	2	0	2	2	0	2	2	0	2	2	8.6	8.6	8.6	30.166	269	269	4				4	0	20.389	By matching	By MS/MS	By MS/MS	0	8.6	8.6	102600000	0	50477000	52123000	6840000	0	3365200	3474900	0	41324000	54732000	0
P26370	P26370	1	1	1	>sp|P26370|UGA3_YEAST Transcriptional activator protein UGA3 OS=Saccharomyces cerevisiae (strain ATCC 204508 / S288c) OX=559292 GN=UGA3 PE=1 SV=1	1	1	1	1	0	1	1	0	1	1	0	1	1	2.3	2.3	2.3	61.223	528	528	3.5			1	1	0.00034674	2.7391	By matching	By matching	By MS/MS	0	2.3	2.3	18099000	0	7435000	10664000	646380	0	265530	380840	0	0	11324000	0
P26570	P26570	8	8	5	>sp|P26570|PPZ1_YEAST Serine/threonine-protein phosphatase PP-Z1 OS=Saccharomyces cerevisiae (strain ATCC 204508 / S288c) OX=559292 GN=PPZ1 PE=1 SV=5	1	8	8	5	7	8	8	7	8	8	4	5	5	16.2	16.2	13.4	77.49	692	692	3.29		4	14	13	0	17.524	By MS/MS	By MS/MS	By MS/MS	11.7	16.2	16.2	791280000	286870000	288870000	215540000	22608000	8196200	8253300	6158400	221580000	217770000	269900000	4
P26637	P26637	27	27	27	>sp|P26637|SYLC_YEAST Leucine--tRNA ligase, cytoplasmic OS=Saccharomyces cerevisiae (strain ATCC 204508 / S288c) OX=559292 GN=CDC60 PE=1 SV=1	1	27	27	27	26	26	26	26	26	26	26	26	26	31.3	31.3	31.3	124.14	1090	1090	2.36	49	33	44	31	0	256.7	By MS/MS	By MS/MS	By MS/MS	31	31	28.7	19528000000	7440300000	7041000000	5046600000	330980000	126110000	119340000	85535000	6544000000	6055300000	5109900000	38
P26754	P26754	5	5	5	>sp|P26754|RFA2_YEAST Replication factor A protein 2 OS=Saccharomyces cerevisiae (strain ATCC 204508 / S288c) OX=559292 GN=RFA2 PE=1 SV=1	1	5	5	5	5	5	4	5	5	4	5	5	4	28.2	28.2	28.2	29.936	273	273	2.94	2	4	5	7	0	13.873	By MS/MS	By MS/MS	By MS/MS	28.2	28.2	25.3	560970000	223460000	190210000	147310000	40070000	15961000	13586000	10522000	163040000	170290000	163470000	5
P26755	P26755	2	2	2	>sp|P26755|RFA3_YEAST Replication factor A protein 3 OS=Saccharomyces cerevisiae (strain ATCC 204508 / S288c) OX=559292 GN=RFA3 PE=1 SV=1	1	2	2	2	2	2	2	2	2	2	2	2	2	27	27	27	13.816	122	122	3.86			2	12	0	111.71	By MS/MS	By MS/MS	By MS/MS	27	27	27	774860000	347210000	179850000	247800000	110690000	49601000	25694000	35400000	276910000	151050000	253780000	5
P26783	P26783	9	9	9	>sp|P26783|RS5_YEAST 40S ribosomal protein S5 OS=Saccharomyces cerevisiae (strain ATCC 204508 / S288c) OX=559292 GN=RPS5 PE=1 SV=3	1	9	9	9	8	9	9	8	9	9	8	9	9	33.8	33.8	33.8	25.038	225	225	2.51	19	21	29	17	0	52.89	By MS/MS	By MS/MS	By MS/MS	33.3	33.8	33.8	69368000000	26340000000	22868000000	20160000000	6306200000	2394500000	2078900000	1832800000	21546000000	21560000000	22997000000	26
P26784	P26784	10	5	5	>sp|P26784|RL16A_YEAST 60S ribosomal protein L16-A OS=Saccharomyces cerevisiae (strain ATCC 204508 / S288c) OX=559292 GN=RPL16A PE=1 SV=3	1	10	5	5	8	9	9	5	5	5	5	5	5	36.2	20.6	20.6	22.201	199	199	1.64	17	4	7		0	14.753	By MS/MS	By MS/MS	By MS/MS	32.2	35.7	32.7	3866700000	1690000000	1235800000	940870000	351520000	153630000	112350000	85533000	1575500000	1050900000	1094700000	10
P26785	P26785	11	11	6	>sp|P26785|RL16B_YEAST 60S ribosomal protein L16-B OS=Saccharomyces cerevisiae (strain ATCC 204508 / S288c) OX=559292 GN=RPL16B PE=1 SV=3	1	11	11	6	9	10	10	9	10	10	6	6	6	39.9	39.9	24.2	22.249	198	198	2.61	12	19	19	17	0	30.029	By MS/MS	By MS/MS	By MS/MS	35.9	39.4	36.4	35331000000	11887000000	11945000000	11498000000	3211900000	1080600000	1085900000	1045300000	13515000000	8316300000	10201000000	20
P26786	P26786	7	3	3	>sp|P26786|RS7A_YEAST 40S ribosomal protein S7-A OS=Saccharomyces cerevisiae (strain ATCC 204508 / S288c) OX=559292 GN=RPS7A PE=1 SV=4	1	7	3	3	6	6	7	2	2	3	2	2	3	35.3	17.9	17.9	21.622	190	190	2.41	7	3		7	0	7.4051	By MS/MS	By MS/MS	By MS/MS	29.5	29.5	35.3	20468000000	7897200000	6989200000	5581700000	1860700000	717930000	635380000	507430000	6774400000	5644800000	6111300000	5
P26793	P26793	4	4	4	>sp|P26793|FEN1_YEAST Flap endonuclease 1 OS=Saccharomyces cerevisiae (strain ATCC 204508 / S288c) OX=559292 GN=RAD27 PE=1 SV=1	1	4	4	4	4	4	4	4	4	4	4	4	4	11.5	11.5	11.5	43.279	382	382	2.67	3	3	1	5	0	7.5247	By MS/MS	By MS/MS	By MS/MS	11.5	11.5	11.5	297970000	140170000	68666000	89127000	14898000	7008700	3433300	4456300	133650000	42328000	100350000	2
P27344	P27344	1	1	1	>sp|P27344|DPB3_YEAST DNA polymerase epsilon subunit C OS=Saccharomyces cerevisiae (strain ATCC 204508 / S288c) OX=559292 GN=DPB3 PE=1 SV=2	1	1	1	1	1	1	1	1	1	1	1	1	1	4	4	4	22.665	201	201	1	3				0.009028	1.1156	By matching	By matching	By MS/MS	4	4	4	37172000	10032000	12988000	14151000	6195300	1672000	2164700	2358500	0	0	15419000	0
P27351	P27351	6	6	6	>sp|P27351|AP2B_YEAST AP-2 complex subunit beta OS=Saccharomyces cerevisiae (strain ATCC 204508 / S288c) OX=559292 GN=APL1 PE=1 SV=2	1	6	6	6	5	6	6	5	6	6	5	6	6	9.9	9.9	9.9	80.452	700	700	2.35	3	6	7	1	0	9.1552	By MS/MS	By MS/MS	By matching	8.7	9.9	9.9	140670000	50663000	53635000	36376000	3802000	1369300	1449600	983130	51524000	47363000	37630000	4
P27466	P27466	7	7	7	>sp|P27466|KCC1_YEAST Calcium/calmodulin-dependent protein kinase I OS=Saccharomyces cerevisiae (strain ATCC 204508 / S288c) OX=559292 GN=CMK1 PE=1 SV=2	1	7	7	7	7	7	7	7	7	7	7	7	7	18.2	18.2	18.2	50.296	446	446	1.94	12	9	10		0	15.1	By MS/MS	By MS/MS	By MS/MS	18.2	18.2	18.2	851080000	200030000	418540000	232520000	32734000	7693300	16098000	8942900	183300000	387410000	243420000	6
P27472	P27472	16	16	13	>sp|P27472|GYS2_YEAST Glycogen [starch] synthase isoform 2 OS=Saccharomyces cerevisiae (strain ATCC 204508 / S288c) OX=559292 GN=GSY2 PE=1 SV=3	1	16	16	13	14	15	16	14	15	16	12	13	13	30.2	30.2	26.8	80.078	705	705	3	14	6	24	34	0	129.11	By MS/MS	By MS/MS	By MS/MS	27.4	28.9	30.2	6178500000	1513800000	3217000000	1447600000	187230000	45874000	97485000	43867000	1270300000	2627500000	1600800000	14
P27476	P27476	13	13	13	>sp|P27476|NSR1_YEAST Nuclear localization sequence-binding protein OS=Saccharomyces cerevisiae (strain ATCC 204508 / S288c) OX=559292 GN=NSR1 PE=1 SV=1	1	13	13	13	13	12	12	13	12	12	13	12	12	29.2	29.2	29.2	44.535	414	414	2.69	13	11	27	16	0	128.06	By MS/MS	By MS/MS	By MS/MS	29.2	28.3	28.3	6313900000	2918500000	1577700000	1817700000	315690000	145930000	78884000	90883000	2588100000	1473000000	1838300000	21
P27514	P27514	6	6	6	>sp|P27514|PHO91_YEAST Low-affinity phosphate transporter PHO91 OS=Saccharomyces cerevisiae (strain ATCC 204508 / S288c) OX=559292 GN=PHO91 PE=1 SV=2	1	6	6	6	4	4	5	4	4	5	4	4	5	6.9	6.9	6.9	99.489	894	894	3	1	5	2	7	0	38.895	By MS/MS	By MS/MS	By MS/MS	6.2	5.8	5.8	493430000	150180000	105170000	238080000	15917000	4844600	3392600	7679900	157930000	99732000	205370000	4
P27614	P27614	16	16	16	>sp|P27614|CBPS_YEAST Carboxypeptidase S OS=Saccharomyces cerevisiae (strain ATCC 204508 / S288c) OX=559292 GN=CPS1 PE=1 SV=2	1	16	16	16	14	16	16	14	16	16	14	16	16	29	29	29	64.596	576	576	2.41	30	14	20	23	0	104.31	By MS/MS	By MS/MS	By MS/MS	24.8	29	29	10459000000	1747400000	3340000000	5371300000	418350000	69896000	133600000	214850000	1479400000	2941700000	5889400000	15
P27616	P27616	12	12	12	>sp|P27616|PUR7_YEAST Phosphoribosylaminoimidazole-succinocarboxamide synthase OS=Saccharomyces cerevisiae (strain ATCC 204508 / S288c) OX=559292 GN=ADE1 PE=1 SV=2	1	12	12	12	11	12	10	11	12	10	11	12	10	34.6	34.6	34.6	34.603	306	306	2.63	11	21	22	17	0	46.3	By MS/MS	By MS/MS	By MS/MS	32.4	34.6	31.7	14820000000	5745500000	5131200000	3943700000	673660000	261160000	233240000	179260000	5067200000	4484200000	4442500000	14
P27637	P27637	3	3	3	>sp|P27637|BUD14_YEAST Bud site selection protein 14 OS=Saccharomyces cerevisiae (strain ATCC 204508 / S288c) OX=559292 GN=BUD14 PE=1 SV=4	1	3	3	3	3	2	2	3	2	2	3	2	2	5.2	5.2	5.2	78.981	709	709	3.8		1		9	0	6.8609	By MS/MS	By MS/MS	By MS/MS	5.2	3.4	3.4	85552000	42412000	19732000	23407000	2851700	1413700	657730	780250	19212000	21298000	34601000	4
P27680	P27680	2	2	2	>sp|P27680|COQ3_YEAST Ubiquinone biosynthesis O-methyltransferase, mitochondrial OS=Saccharomyces cerevisiae (strain ATCC 204508 / S288c) OX=559292 GN=COQ3 PE=1 SV=2	1	2	2	2	2	2	2	2	2	2	2	2	2	7.1	7.1	7.1	36.33	312	312	1.5	3	3			0	3.6376	By matching	By MS/MS	By MS/MS	7.1	7.1	7.1	71132000	20033000	24894000	26205000	4184300	1178400	1464400	1541500	20736000	25533000	25442000	0
P27692	P27692	13	13	13	>sp|P27692|SPT5_YEAST Transcription elongation factor SPT5 OS=Saccharomyces cerevisiae (strain ATCC 204508 / S288c) OX=559292 GN=SPT5 PE=1 SV=1	1	13	13	13	12	11	11	12	11	11	12	11	11	16.3	16.3	16.3	115.65	1063	1063	2.21	21	9	3	14	0	54.629	By MS/MS	By MS/MS	By MS/MS	15.5	13.5	13.1	2014600000	811990000	687980000	514620000	41114000	16571000	14040000	10503000	758800000	698860000	483610000	13
P27697	P27697	3	3	3	>sp|P27697|COQ8_YEAST Atypical kinase COQ8, mitochondrial OS=Saccharomyces cerevisiae (strain ATCC 204508 / S288c) OX=559292 GN=COQ8 PE=1 SV=1	1	3	3	3	3	3	3	3	3	3	3	3	3	5.6	5.6	5.6	56.741	501	501	2.67		6		3	0.00035689	3.1412	By MS/MS	By MS/MS	By MS/MS	5.6	5.6	5.6	97215000	35954000	33466000	27795000	3136000	1159800	1079600	896630	30392000	32235000	29841000	2
P27705	P27705	3	3	3	>sp|P27705|MIG1_YEAST Regulatory protein MIG1 OS=Saccharomyces cerevisiae (strain ATCC 204508 / S288c) OX=559292 GN=MIG1 PE=1 SV=1	1	3	3	3	3	3	3	3	3	3	3	3	3	7.1	7.1	7.1	55.531	504	504	2.93	3	1	4	6	0	5.3627	By MS/MS	By MS/MS	By MS/MS	7.1	7.1	7.1	60313000	21936000	20268000	18109000	3547800	1290300	1192300	1065200	19597000	20114000	16660000	3
P27801	P27801	6	6	6	>sp|P27801|PEP3_YEAST Vacuolar membrane protein PEP3 OS=Saccharomyces cerevisiae (strain ATCC 204508 / S288c) OX=559292 GN=PEP3 PE=1 SV=1	1	6	6	6	5	4	3	5	4	3	5	4	3	8	8	8	107.4	918	918	2.92	3		4	5	0	10.347	By MS/MS	By MS/MS	By MS/MS	6.5	4.6	3.9	182550000	45132000	103860000	33561000	3510600	867920	1997200	645400	43558000	52300000	74554000	3
P27809	P27809	8	8	8	>sp|P27809|KRE2_YEAST Glycolipid 2-alpha-mannosyltransferase OS=Saccharomyces cerevisiae (strain ATCC 204508 / S288c) OX=559292 GN=KRE2 PE=1 SV=1	1	8	8	8	7	8	8	7	8	8	7	8	8	23.5	23.5	23.5	51.386	442	442	2.38	11	7	13	6	0	51.686	By MS/MS	By MS/MS	By MS/MS	21.9	23.5	23.5	1954900000	762600000	701510000	490830000	84997000	33156000	30500000	21340000	718650000	550110000	577760000	9
P27810	P27810	9	9	9	>sp|P27810|KTR1_YEAST Alpha-1,2 mannosyltransferase KTR1 OS=Saccharomyces cerevisiae (strain ATCC 204508 / S288c) OX=559292 GN=KTR1 PE=1 SV=1	1	9	9	9	8	9	8	8	9	8	8	9	8	23.7	23.7	23.7	46.022	393	393	2.22	11	15	8	6	0	34.136	By MS/MS	By MS/MS	By MS/MS	20.1	23.7	21.1	2938800000	1720200000	700720000	517880000	133580000	78192000	31851000	23540000	1480400000	650880000	608510000	11
P27882	P27882	3	3	3	>sp|P27882|ERV1_YEAST Mitochondrial FAD-linked sulfhydryl oxidase ERV1 OS=Saccharomyces cerevisiae (strain ATCC 204508 / S288c) OX=559292 GN=ERV1 PE=1 SV=2	1	3	3	3	2	3	3	2	3	3	2	3	3	29.1	29.1	29.1	21.639	189	189	3.33		2	2	5	0	27.97	By MS/MS	By MS/MS	By MS/MS	19	29.1	29.1	97381000	29085000	36908000	31388000	8852800	2644100	3355300	2853400	32660000	25299000	30514000	2
P27929	P27929	9	9	9	>sp|P27929|NAM9_YEAST 37S ribosomal protein NAM9, mitochondrial OS=Saccharomyces cerevisiae (strain ATCC 204508 / S288c) OX=559292 GN=NAM9 PE=1 SV=2	1	9	9	9	8	7	5	8	7	5	8	7	5	14.2	14.2	14.2	56.355	486	486	2.95	5	3	1	12	0	10.133	By MS/MS	By MS/MS	By MS/MS	12.6	10.9	6.6	427260000	179730000	168690000	78840000	14242000	5991100	5622900	2628000	162130000	143810000	98050000	5
P27999	P27999	5	5	5	>sp|P27999|RPB9_YEAST DNA-directed RNA polymerase II subunit RPB9 OS=Saccharomyces cerevisiae (strain ATCC 204508 / S288c) OX=559292 GN=RPB9 PE=1 SV=1	1	5	5	5	5	5	5	5	5	5	5	5	5	50.8	50.8	50.8	14.288	122	122	2.17	8	9	13		0	187.55	By MS/MS	By MS/MS	By MS/MS	50.8	50.8	50.8	2014700000	500960000	730570000	783140000	402940000	100190000	146110000	156630000	405320000	707940000	863260000	6
P28000	P28000	3	3	3	>sp|P28000|RPAC2_YEAST DNA-directed RNA polymerases I and III subunit RPAC2 OS=Saccharomyces cerevisiae (strain ATCC 204508 / S288c) OX=559292 GN=RPC19 PE=1 SV=1	1	3	3	3	3	3	2	3	3	2	3	3	2	36.6	36.6	36.6	16.151	142	142	1.69	8	2	2	1	0	28.353	By MS/MS	By MS/MS	By MS/MS	36.6	36.6	21.1	1617000000	612150000	647150000	357690000	231000000	87450000	92451000	51099000	577130000	579440000	431370000	4
P28003	P28003	4	4	4	>sp|P28003|FUN19_YEAST SWIRM domain-containing protein FUN19 OS=Saccharomyces cerevisiae (strain ATCC 204508 / S288c) OX=559292 GN=FUN19 PE=1 SV=3	1	4	4	4	0	3	4	0	3	4	0	3	4	10.9	10.9	10.9	47.068	413	413	1.43	4	3			0	5.8864	By matching	By MS/MS	By MS/MS	0	9.2	10.9	52902000	0	20892000	32010000	2300100	0	908360	1391700	0	27668000	27246000	0
P28005	P28005	1	1	1	>sp|P28005|POP5_YEAST Ribonuclease P/MRP protein subunit POP5 OS=Saccharomyces cerevisiae (strain ATCC 204508 / S288c) OX=559292 GN=POP5 PE=1 SV=1	1	1	1	1	1	1	1	1	1	1	1	1	1	7.5	7.5	7.5	19.573	173	173	3.67			1	2	0	3.3699	By matching	By MS/MS	By matching	7.5	7.5	7.5	21185000	6420600	6857200	7907100	1765400	535050	571430	658920	0	0	8397000	0
P28007	P28007	3	3	3	>sp|P28007|GAR1_YEAST H/ACA ribonucleoprotein complex subunit 1 OS=Saccharomyces cerevisiae (strain ATCC 204508 / S288c) OX=559292 GN=GAR1 PE=1 SV=1	1	3	3	3	3	3	3	3	3	3	3	3	3	22.9	22.9	22.9	21.48	205	205	3.47		3	4	12	0	75.927	By MS/MS	By MS/MS	By MS/MS	22.9	22.9	22.9	2109200000	813160000	749720000	546360000	301320000	116170000	107100000	78052000	650530000	594320000	564300000	5
P28239	P28239	5	5	5	>sp|P28239|IPYR2_YEAST Inorganic pyrophosphatase, mitochondrial OS=Saccharomyces cerevisiae (strain ATCC 204508 / S288c) OX=559292 GN=PPA2 PE=1 SV=1	1	5	5	5	5	5	5	5	5	5	5	5	5	16.8	16.8	16.8	35.572	310	310	3.2		3	6	6	0	10.584	By MS/MS	By MS/MS	By MS/MS	16.8	16.8	16.8	359560000	125220000	137530000	96817000	22473000	7826100	8595600	6051000	113740000	114880000	113830000	5
P28241	P28241	11	11	11	>sp|P28241|IDH2_YEAST Isocitrate dehydrogenase [NAD] subunit 2, mitochondrial OS=Saccharomyces cerevisiae (strain ATCC 204508 / S288c) OX=559292 GN=IDH2 PE=1 SV=1	1	11	11	11	11	11	11	11	11	11	11	11	11	39	39	39	39.739	369	369	2.93		21	16	17	0	281.83	By MS/MS	By MS/MS	By MS/MS	39	39	39	17021000000	5130900000	6479600000	5410700000	1418400000	427570000	539970000	450890000	4552900000	6021900000	5693100000	16
P28263	P28263	2	2	2	>sp|P28263|UBC8_YEAST Ubiquitin-conjugating enzyme E2-24 kDa OS=Saccharomyces cerevisiae (strain ATCC 204508 / S288c) OX=559292 GN=UBC8 PE=1 SV=2	1	2	2	2	2	2	2	2	2	2	2	2	2	15.1	15.1	15.1	24.633	218	218	3.33			6	3	0	5.7986	By MS/MS	By MS/MS	By MS/MS	15.1	15.1	15.1	107420000	23690000	48382000	35350000	17904000	3948300	8063700	5891700	20063000	40828000	40322000	2
P28272	P28272	8	8	8	>sp|P28272|PYRD_YEAST Dihydroorotate dehydrogenase (fumarate) OS=Saccharomyces cerevisiae (strain ATCC 204508 / S288c) OX=559292 GN=URA1 PE=1 SV=1	1	8	8	8	6	8	6	6	8	6	6	8	6	23.6	23.6	23.6	34.801	314	314	1.97	17	8	8	4	0	71.228	By MS/MS	By MS/MS	By MS/MS	21.3	23.6	16.2	7127600000	2370500000	3059400000	1697700000	475170000	158030000	203960000	113180000	1656900000	3171300000	2100000000	7
P28273	P28273	23	23	23	>sp|P28273|OPLA_YEAST 5-oxoprolinase OS=Saccharomyces cerevisiae (strain ATCC 204508 / S288c) OX=559292 GN=OXP1 PE=1 SV=2	1	23	23	23	22	21	19	22	21	19	22	21	19	20.4	20.4	20.4	140.43	1286	1286	2.62	16	16	10	23	0	60.929	By MS/MS	By MS/MS	By MS/MS	19.8	19.1	17.4	1478000000	515910000	519030000	443020000	20246000	7067200	7110000	6068800	437180000	489580000	452700000	13
P28274	P28274	14	14	13	>sp|P28274|URA7_YEAST CTP synthase 1 OS=Saccharomyces cerevisiae (strain ATCC 204508 / S288c) OX=559292 GN=URA7 PE=1 SV=2	1	14	14	13	14	13	11	14	13	11	13	12	10	35.2	35.2	32	64.71	579	579	2.07	36	7	19	11	0	108.65	By MS/MS	By MS/MS	By MS/MS	35.2	32.1	23.5	3981700000	1974600000	1163000000	844140000	132720000	65820000	38766000	28138000	1720000000	1125600000	676840000	20
P28319	P28319	2	2	2	>sp|P28319|CWP1_YEAST Cell wall protein CWP1 OS=Saccharomyces cerevisiae (strain ATCC 204508 / S288c) OX=559292 GN=CWP1 PE=1 SV=2	1	2	2	2	2	2	2	2	2	2	2	2	2	11.7	11.7	11.7	24.268	239	239	1.5	3	3			0	3.6325	By MS/MS	By MS/MS	By matching	11.7	11.7	11.7	109710000	33666000	43662000	32385000	9973900	3060600	3969200	2944100	31514000	43436000	33678000	1
P28321	P28321	7	7	7	>sp|P28321|MGLL_YEAST Monoglyceride lipase OS=Saccharomyces cerevisiae (strain ATCC 204508 / S288c) OX=559292 GN=YJU3 PE=1 SV=2	1	7	7	7	6	7	7	6	7	7	6	7	7	29.4	29.4	29.4	35.562	313	313	1.58	20	4	7		0	39.351	By MS/MS	By MS/MS	By MS/MS	23.6	29.4	29.4	908790000	253800000	457800000	197190000	47831000	13358000	24095000	10378000	257430000	399480000	226880000	7
P28495	P28495	3	3	3	>sp|P28495|CAPZA_YEAST F-actin-capping protein subunit alpha OS=Saccharomyces cerevisiae (strain ATCC 204508 / S288c) OX=559292 GN=CAP1 PE=1 SV=1	1	3	3	3	3	3	3	3	3	3	3	3	3	14.9	14.9	14.9	30.699	268	268	2.15	3	6	3	1	0	17.161	By MS/MS	By MS/MS	By MS/MS	14.9	14.9	14.9	258660000	107760000	106740000	44163000	17244000	7183800	7116300	2944200	97214000	108310000	41767000	4
P28496	P28496	2	2	2	>sp|P28496|LAC1_YEAST Sphingosine N-acyltransferase LAC1 OS=Saccharomyces cerevisiae (strain ATCC 204508 / S288c) OX=559292 GN=LAC1 PE=1 SV=2	1	2	2	2	2	2	2	2	2	2	2	2	2	6	6	6	48.991	418	418	1.5	3	3			0	6.4713	By MS/MS	By MS/MS	By MS/MS	6	6	6	177160000	56380000	53093000	67691000	11073000	3523800	3318300	4230700	56672000	53971000	67663000	1
P28625	P28625	6	6	6	>sp|P28625|YIM1_YEAST Protein YIM1 OS=Saccharomyces cerevisiae (strain ATCC 204508 / S288c) OX=559292 GN=YIM1 PE=1 SV=2	1	6	6	6	6	5	6	6	5	6	6	5	6	25.2	25.2	25.2	41.637	365	365	3.55		3	3	14	0	42.809	By MS/MS	By MS/MS	By MS/MS	25.2	21.9	25.2	490110000	183260000	179340000	127510000	28830000	10780000	10549000	7500800	145450000	154380000	136230000	5
P28707	P28707	4	4	4	>sp|P28707|SBA1_YEAST Co-chaperone protein SBA1 OS=Saccharomyces cerevisiae (strain ATCC 204508 / S288c) OX=559292 GN=SBA1 PE=1 SV=3	1	4	4	4	4	3	3	4	3	3	4	3	3	23.6	23.6	23.6	24.081	216	216	3	1	6	8	8	0	18.327	By MS/MS	By MS/MS	By MS/MS	23.6	20.4	13	3935900000	1078200000	1907100000	950640000	491990000	134780000	238380000	118830000	1160900000	1658600000	1079200000	7
P28737	P28737	1	1	1	>sp|P28737|MSP1_YEAST Protein MSP1 OS=Saccharomyces cerevisiae (strain ATCC 204508 / S288c) OX=559292 GN=MSP1 PE=1 SV=2	1	1	1	1	1	1	1	1	1	1	1	1	1	2.8	2.8	2.8	40.343	362	362	3			3		0.0028373	1.636	By matching	By matching	By MS/MS	2.8	2.8	2.8	74783000	25515000	32451000	16817000	3739100	1275800	1622500	840850	0	0	19797000	0
P28777	P28777	10	10	10	>sp|P28777|AROC_YEAST Chorismate synthase OS=Saccharomyces cerevisiae (strain ATCC 204508 / S288c) OX=559292 GN=ARO2 PE=1 SV=1	1	10	10	10	10	10	10	10	10	10	10	10	10	38	38	38	40.838	376	376	3.2	6	4	11	25	0	71.224	By MS/MS	By MS/MS	By MS/MS	38	38	38	3440900000	1488700000	1222500000	729680000	156400000	67668000	55568000	33167000	1208000000	1001300000	824560000	11
P28789	P28789	5	5	5	>sp|P28789|HEM3_YEAST Porphobilinogen deaminase OS=Saccharomyces cerevisiae (strain ATCC 204508 / S288c) OX=559292 GN=HEM3 PE=1 SV=1	1	5	5	5	5	3	4	5	3	4	5	3	4	17.1	17.1	17.1	36.674	327	327	1.75	7	7	1	1	0	9.2055	By MS/MS	By MS/MS	By MS/MS	17.1	8.9	11.9	485470000	164460000	176230000	144780000	26971000	9136900	9790400	8043200	131100000	192720000	153520000	5
P28817	P28817	5	5	5	>sp|P28817|HIBCH_YEAST 3-hydroxyisobutyryl-CoA hydrolase, mitochondrial OS=Saccharomyces cerevisiae (strain ATCC 204508 / S288c) OX=559292 GN=EHD3 PE=1 SV=2	1	5	5	5	5	4	4	5	4	4	5	4	4	12.6	12.6	12.6	56.288	500	500	3.59	1		4	12	0	9.6518	By MS/MS	By MS/MS	By MS/MS	12.6	9.6	9.6	611950000	288640000	223170000	100140000	22665000	10690000	8265500	3709000	201280000	199680000	133050000	4
P28834	P28834	8	8	8	>sp|P28834|IDH1_YEAST Isocitrate dehydrogenase [NAD] subunit 1, mitochondrial OS=Saccharomyces cerevisiae (strain ATCC 204508 / S288c) OX=559292 GN=IDH1 PE=1 SV=2	1	8	8	8	8	8	8	8	8	8	8	8	8	23.6	23.6	23.6	39.324	360	360	2.63	9	10	16	11	0	21.261	By MS/MS	By MS/MS	By MS/MS	23.6	23.6	23.6	7102600000	2159200000	2191400000	2752000000	373820000	113640000	115340000	144840000	1877300000	2423700000	2733200000	10
P29055	P29055	6	6	6	>sp|P29055|TF2B_YEAST Transcription initiation factor IIB OS=Saccharomyces cerevisiae (strain ATCC 204508 / S288c) OX=559292 GN=SUA7 PE=1 SV=1	1	6	6	6	6	6	6	6	6	6	6	6	6	27.2	27.2	27.2	38.2	345	345	3.17		3	9	6	0	29.422	By MS/MS	By MS/MS	By MS/MS	27.2	27.2	27.2	342130000	136070000	104250000	101810000	22809000	9071600	6950000	6787000	115510000	120770000	88935000	2
P29056	P29056	3	3	3	>sp|P29056|TF3B_YEAST Transcription factor IIIB 70 kDa subunit OS=Saccharomyces cerevisiae (strain ATCC 204508 / S288c) OX=559292 GN=BRF1 PE=1 SV=1	1	3	3	3	3	3	1	3	3	1	3	3	1	6.7	6.7	6.7	66.906	596	596	2	6	1	2	2	0.00036062	3.259	By MS/MS	By MS/MS	By matching	6.7	6.7	2.5	83996000	54029000	20476000	9490500	2999800	1929600	731300	338950	49044000	13836000	14630000	3
P29295	P29295	5	5	5	>sp|P29295|HRR25_YEAST Casein kinase I homolog HRR25 OS=Saccharomyces cerevisiae (strain ATCC 204508 / S288c) OX=559292 GN=HRR25 PE=1 SV=1	1	5	5	5	4	5	5	4	5	5	4	5	5	15.4	15.4	15.4	57.339	494	494	3.24		4	5	8	0	13.356	By MS/MS	By MS/MS	By MS/MS	12.8	15.4	15.4	527750000	205550000	177550000	144660000	21110000	8221900	7101800	5786400	193910000	135500000	150270000	3
P29311;P34730	P29311;P34730	7;6	7;6	7;6	>sp|P29311|BMH1_YEAST Protein BMH1 OS=Saccharomyces cerevisiae (strain ATCC 204508 / S288c) OX=559292 GN=BMH1 PE=1 SV=4;>sp|P34730|BMH2_YEAST Protein BMH2 OS=Saccharomyces cerevisiae (strain ATCC 204508 / S288c) OX=559292 GN=BMH2 PE=1 SV=3	2	7	7	7	7	7	7	7	7	7	7	7	7	33.3	33.3	33.3	30.091	267	267;273	2.23	34	57	23	21	0	104.85	By MS/MS	By MS/MS	By MS/MS	33.3	33.3	33.3	54382000000	16035000000	17461000000	20886000000	3625500000	1069000000	1164100000	1392400000	16183000000	15826000000	13314000000	31
P29366	P29366	6	6	6	>sp|P29366|BEM1_YEAST Bud emergence protein 1 OS=Saccharomyces cerevisiae (strain ATCC 204508 / S288c) OX=559292 GN=BEM1 PE=1 SV=1	1	6	6	6	5	6	6	5	6	6	5	6	6	10.9	10.9	10.9	61.605	551	551	1.56	9	8	1		0	35.54	By MS/MS	By MS/MS	By MS/MS	8.9	10.9	10.9	411110000	151870000	148350000	110890000	15226000	5624800	5494500	4107000	140140000	115740000	151950000	2
P29453	P29453	18	18	4	>sp|P29453|RL8B_YEAST 60S ribosomal protein L8-B OS=Saccharomyces cerevisiae (strain ATCC 204508 / S288c) OX=559292 GN=RPL8B PE=1 SV=3	1	18	18	4	18	18	18	18	18	18	4	4	4	51.2	51.2	13.3	28.111	256	256	2.85	18	35	63	46	0	216.56	By MS/MS	By MS/MS	By MS/MS	51.2	51.2	51.2	122670000000	57022000000	35958000000	29690000000	8178000000	3801400000	2397200000	1979300000	48027000000	31631000000	34834000000	48
P29465	P29465	5	5	5	>sp|P29465|CHS3_YEAST Chitin synthase 3 OS=Saccharomyces cerevisiae (strain ATCC 204508 / S288c) OX=559292 GN=CHS3 PE=1 SV=3	1	5	5	5	5	3	5	5	3	5	5	3	5	5.4	5.4	5.4	131.6	1165	1165	2.13	5	4	5	1	0	14.828	By MS/MS	By MS/MS	By MS/MS	5.4	3.4	5.4	152880000	89257000	26561000	37058000	2635800	1538900	457960	638930	70226000	44717000	33659000	3
P29468	P29468	12	12	12	>sp|P29468|PAP_YEAST Poly(A) polymerase OS=Saccharomyces cerevisiae (strain ATCC 204508 / S288c) OX=559292 GN=PAP1 PE=1 SV=1	1	12	12	12	12	9	11	12	9	11	12	9	11	26.8	26.8	26.8	64.551	568	568	2.5	10	7	13	8	0	59.208	By MS/MS	By MS/MS	By MS/MS	26.8	22.2	24.1	692250000	374380000	169340000	148530000	19779000	10697000	4838300	4243800	215290000	222270000	229680000	11
P29469	P29469	13	13	12	>sp|P29469|MCM2_YEAST DNA replication licensing factor MCM2 OS=Saccharomyces cerevisiae (strain ATCC 204508 / S288c) OX=559292 GN=MCM2 PE=1 SV=2	1	13	13	12	10	12	10	10	12	10	9	11	10	16	16	14.3	98.778	868	868	2.31	13	11	5	10	0	30.027	By MS/MS	By MS/MS	By MS/MS	11.9	15.1	11.9	645810000	248630000	203740000	193440000	13180000	5074000	4158000	3947800	236360000	176600000	203430000	9
P29478	P29478	6	6	6	>sp|P29478|SEC65_YEAST Signal recognition particle subunit SEC65 OS=Saccharomyces cerevisiae (strain ATCC 204508 / S288c) OX=559292 GN=SEC65 PE=1 SV=1	1	6	6	6	4	5	6	4	5	6	4	5	6	20.1	20.1	20.1	31.169	273	273	2.11	7	5	5	2	0	11.338	By MS/MS	By MS/MS	By MS/MS	11.7	15	20.1	511600000	128330000	187570000	195700000	36543000	9166200	13398000	13979000	206230000	137400000	160220000	2
P29496	P29496	11	10	10	>sp|P29496|MCM5_YEAST Minichromosome maintenance protein 5 OS=Saccharomyces cerevisiae (strain ATCC 204508 / S288c) OX=559292 GN=MCM5 PE=1 SV=1	1	11	10	10	10	10	8	9	9	8	9	9	8	15.1	13.2	13.2	86.41	775	775	2.71	4	10	4	10	0	18.951	By MS/MS	By MS/MS	By MS/MS	13.8	13.8	10.2	1788700000	1435700000	206720000	146320000	38885000	31211000	4493900	3180800	538310000	481040000	578130000	7
P29509	P29509	11	11	10	>sp|P29509|TRXB1_YEAST Thioredoxin reductase 1 OS=Saccharomyces cerevisiae (strain ATCC 204508 / S288c) OX=559292 GN=TRR1 PE=1 SV=3	1	11	11	10	11	11	11	11	11	11	10	10	10	48.9	48.9	42.9	34.238	319	319	2.31	14	24	20	7	0	218.73	By MS/MS	By MS/MS	By MS/MS	48.9	48.9	48.9	12654000000	4689900000	4740700000	3223400000	1054500000	390830000	395060000	268620000	3790700000	4249400000	3965900000	20
P29547	P29547	16	16	14	>sp|P29547|EF1G1_YEAST Elongation factor 1-gamma 1 OS=Saccharomyces cerevisiae (strain ATCC 204508 / S288c) OX=559292 GN=CAM1 PE=1 SV=2	1	16	16	14	16	16	15	16	16	15	14	14	13	38.8	38.8	36.4	47.087	415	415	2.17	31	33	17	15	0	111.48	By MS/MS	By MS/MS	By MS/MS	38.8	38.8	36.9	20387000000	7451700000	6987400000	5947400000	815460000	298070000	279500000	237900000	6111000000	6517700000	6962300000	27
P29703	P29703	6	6	6	>sp|P29703|FNTA_YEAST Protein farnesyltransferase/geranylgeranyltransferase type-1 subunit alpha OS=Saccharomyces cerevisiae (strain ATCC 204508 / S288c) OX=559292 GN=RAM2 PE=1 SV=1	1	6	6	6	6	6	6	6	6	6	6	6	6	16.8	16.8	16.8	37.507	316	316	2.43		15	3	3	0	15.102	By MS/MS	By MS/MS	By MS/MS	16.8	16.8	16.8	427050000	165770000	144860000	116410000	26690000	10361000	9053800	7275800	141660000	146660000	123020000	3
P29704	P29704	8	8	8	>sp|P29704|FDFT_YEAST Squalene synthase OS=Saccharomyces cerevisiae (strain ATCC 204508 / S288c) OX=559292 GN=ERG9 PE=1 SV=2	1	8	8	8	8	8	8	8	8	8	8	8	8	18.5	18.5	18.5	51.719	444	444	2.44	9	7	9	7	0	14.49	By MS/MS	By MS/MS	By MS/MS	18.5	18.5	18.5	2171800000	659370000	759330000	753150000	103420000	31399000	36159000	35864000	628680000	761180000	742500000	9
P29952	P29952	11	11	11	>sp|P29952|MPI_YEAST Mannose-6-phosphate isomerase OS=Saccharomyces cerevisiae (strain ATCC 204508 / S288c) OX=559292 GN=PMI40 PE=1 SV=4	1	11	11	11	11	11	11	11	11	11	11	11	11	34.3	34.3	34.3	48.188	429	429	2.6	20	13	26	21	0	185.51	By MS/MS	By MS/MS	By MS/MS	34.3	34.3	34.3	10963000000	3842000000	4483700000	2637000000	438510000	153680000	179350000	105480000	3677300000	4241800000	2302900000	21
P30402	P30402	4	2	2	>sp|P30402|PYRX_YEAST Orotate phosphoribosyltransferase 2 OS=Saccharomyces cerevisiae (strain ATCC 204508 / S288c) OX=559292 GN=URA10 PE=1 SV=3	1	4	2	2	2	4	4	0	2	2	0	2	2	18.1	8.8	8.8	24.81	227	227	2.2		4	1		0.00065062	1.9654	By matching	By MS/MS	By matching	9.3	18.1	18.1	126660000	0	61588000	65069000	8443800	0	4105900	4337900	0	0	73953000	0
P30605;P30606	P30605;P30606	2;1	2;1	2;1	>sp|P30605|ITR1_YEAST Myo-inositol transporter 1 OS=Saccharomyces cerevisiae (strain ATCC 204508 / S288c) OX=559292 GN=ITR1 PE=1 SV=2;>sp|P30606|ITR2_YEAST Myo-inositol transporter 2 OS=Saccharomyces cerevisiae (strain ATCC 204508 / S288c) OX=559292 GN=ITR	2	2	2	2	1	1	2	1	1	2	1	1	2	3.8	3.8	3.8	63.569	584	584;609	1	4				0.00033772	2.3754	By MS/MS	By matching	By MS/MS	1.2	2.6	3.8	42804000	6391500	15388000	21025000	2853600	426100	1025800	1401700	0	0	22908000	1
P30619	P30619	3	3	3	>sp|P30619|SEC1_YEAST Protein transport protein SEC1 OS=Saccharomyces cerevisiae (strain ATCC 204508 / S288c) OX=559292 GN=SEC1 PE=1 SV=1	1	3	3	3	3	3	3	3	3	3	3	3	3	5.4	5.4	5.4	83.479	724	724	3.6			4	6	0	8.7306	By MS/MS	By MS/MS	By MS/MS	5.4	5.4	5.4	85260000	30938000	30288000	24035000	2079500	754580	738720	586220	23117000	25533000	23739000	3
P30624	P30624	26	26	25	>sp|P30624|LCF1_YEAST Long-chain-fatty-acid--CoA ligase 1 OS=Saccharomyces cerevisiae (strain ATCC 204508 / S288c) OX=559292 GN=FAA1 PE=1 SV=1	1	26	26	25	26	26	26	26	26	26	25	25	25	43.1	43.1	41.9	77.865	700	700	2.63	24	38	35	37	0	221.37	By MS/MS	By MS/MS	By MS/MS	43.1	43.1	43.1	12112000000	3416900000	5463500000	3231500000	318740000	89919000	143780000	85040000	3078800000	4791800000	3694200000	29
P30656	P30656	4	4	4	>sp|P30656|PSB5_YEAST Proteasome subunit beta type-5 OS=Saccharomyces cerevisiae (strain ATCC 204508 / S288c) OX=559292 GN=PRE2 PE=1 SV=3	1	4	4	4	3	4	4	3	4	4	3	4	4	13.6	13.6	13.6	31.636	287	287	2.89	2	6	3	8	0	8.5272	By MS/MS	By MS/MS	By MS/MS	10.8	13.6	13.6	1793700000	517320000	644590000	631750000	119580000	34488000	42973000	42117000	537750000	521390000	677980000	3
P30657	P30657	3	3	3	>sp|P30657|PSB7_YEAST Proteasome subunit beta type-7 OS=Saccharomyces cerevisiae (strain ATCC 204508 / S288c) OX=559292 GN=PRE4 PE=1 SV=1	1	3	3	3	3	3	3	3	3	3	3	3	3	18	18	18	29.443	266	266	2.75	3		6	3	0	36.296	By MS/MS	By MS/MS	By MS/MS	18	18	18	452930000	170720000	155800000	126410000	50326000	18969000	17311000	14046000	168720000	117730000	148740000	3
P30665	P30665	16	16	16	>sp|P30665|MCM4_YEAST DNA replication licensing factor MCM4 OS=Saccharomyces cerevisiae (strain ATCC 204508 / S288c) OX=559292 GN=MCM4 PE=1 SV=2	1	16	16	16	15	15	16	15	15	16	15	15	16	19.6	19.6	19.6	105	933	933	2.53	16	10	16	15	0	57.673	By MS/MS	By MS/MS	By MS/MS	18.6	18.6	19.6	1044100000	417510000	344310000	282330000	19336000	7731600	6376100	5228300	367090000	284260000	321990000	17
P30771	P30771	12	12	12	>sp|P30771|NAM7_YEAST ATP-dependent helicase NAM7 OS=Saccharomyces cerevisiae (strain ATCC 204508 / S288c) OX=559292 GN=NAM7 PE=1 SV=1	1	12	12	12	11	10	11	11	10	11	11	10	11	16.4	16.4	16.4	109.43	971	971	2.24	14	10	5	9	0	111.48	By MS/MS	By MS/MS	By MS/MS	15.2	15.2	16.3	1278500000	514220000	468810000	295450000	27793000	11179000	10192000	6422800	457400000	407520000	353270000	9
P30822	P30822	16	16	16	>sp|P30822|XPO1_YEAST Exportin-1 OS=Saccharomyces cerevisiae (strain ATCC 204508 / S288c) OX=559292 GN=CRM1 PE=1 SV=1	1	16	16	16	16	16	15	16	16	15	16	16	15	15.8	15.8	15.8	124.1	1084	1084	2.38	19	14	17	13	0	70.873	By MS/MS	By MS/MS	By MS/MS	15.8	15.8	14.5	3412300000	1265700000	1209300000	937230000	64383000	23882000	22818000	17684000	1098100000	1131100000	973460000	13
P30902	P30902	5	5	5	>sp|P30902|ATP7_YEAST ATP synthase subunit d, mitochondrial OS=Saccharomyces cerevisiae (strain ATCC 204508 / S288c) OX=559292 GN=ATP7 PE=1 SV=2	1	5	5	5	4	4	4	4	4	4	4	4	4	32.2	32.2	32.2	19.809	174	174	2.06	8	2	3	3	0	26.912	By MS/MS	By MS/MS	By MS/MS	26.4	24.7	24.7	818260000	190600000	380010000	247650000	81826000	19060000	38001000	24765000	324080000	248290000	167620000	5
P31109	P31109	1	1	1	>sp|P31109|SNC1_YEAST Synaptobrevin homolog 1 OS=Saccharomyces cerevisiae (strain ATCC 204508 / S288c) OX=559292 GN=SNC1 PE=1 SV=1	1	1	1	1	0	1	1	0	1	1	0	1	1	10.3	10.3	10.3	13.201	117	117	2.67		1	2		0.00065189	1.9992	By matching	By matching	By MS/MS	0	10.3	10.3	193040000	0	60419000	132630000	32174000	0	10070000	22104000	0	59881000	0	0
P31115	P31115	5	5	5	>sp|P31115|PUS3_YEAST tRNA pseudouridine(38/39) synthase OS=Saccharomyces cerevisiae (strain ATCC 204508 / S288c) OX=559292 GN=DEG1 PE=1 SV=1	1	5	5	5	4	5	5	4	5	5	4	5	5	13.1	13.1	13.1	50.888	442	442	2.14	3	6	5		0	12.488	By MS/MS	By MS/MS	By MS/MS	10.2	13.1	13.1	171900000	74024000	39475000	58406000	6876200	2961000	1579000	2336200	95374000	22104000	52275000	2
P31116	P31116	16	16	16	>sp|P31116|DHOM_YEAST Homoserine dehydrogenase OS=Saccharomyces cerevisiae (strain ATCC 204508 / S288c) OX=559292 GN=HOM6 PE=1 SV=1	1	16	16	16	16	16	16	16	16	16	16	16	16	46	46	46	38.502	359	359	2.4	25	22	30	16	0	151.45	By MS/MS	By MS/MS	By MS/MS	46	46	46	29703000000	7847800000	10869000000	10987000000	1485200000	392390000	543430000	549340000	8830000000	9374400000	11195000000	22
P31244	P31244	1	1	1	>sp|P31244|RAD16_YEAST DNA repair protein RAD16 OS=Saccharomyces cerevisiae (strain ATCC 204508 / S288c) OX=559292 GN=RAD16 PE=1 SV=1	1	1	1	1	1	1	1	1	1	1	1	1	1	1.5	1.5	1.5	91.429	790	790	1.6	3	1	1		0.0078621	1.2098	By matching	By matching	By MS/MS	1.5	1.5	1.5	161920000	20457000	35193000	106270000	3855200	487080	837930	2530200	0	0	116140000	0
P31373	P31373	8	8	8	>sp|P31373|CYS3_YEAST Cystathionine gamma-lyase OS=Saccharomyces cerevisiae (strain ATCC 204508 / S288c) OX=559292 GN=CYS3 PE=1 SV=2	1	8	8	8	8	8	8	8	8	8	8	8	8	23.6	23.6	23.6	42.542	394	394	2.5	12	24	18	14	0	115.23	By MS/MS	By MS/MS	By MS/MS	23.6	23.6	23.6	20463000000	6527100000	8564000000	5372200000	1279000000	407940000	535250000	335760000	5228100000	6801000000	5134600000	17
P31374	P31374	14	14	13	>sp|P31374|PSK1_YEAST Serine/threonine-protein kinase PSK1 OS=Saccharomyces cerevisiae (strain ATCC 204508 / S288c) OX=559292 GN=PSK1 PE=1 SV=2	1	14	14	13	13	11	11	13	11	11	12	10	10	11.4	11.4	10.6	152.33	1356	1356	2.55	11	13	5	15	0	28.309	By MS/MS	By MS/MS	By MS/MS	10.8	9.4	9.4	444600000	161870000	184350000	98387000	6090500	2217400	2525300	1347800	119920000	166550000	132910000	9
P31377	P31377	3	3	3	>sp|P31377|STX8_YEAST Syntaxin-8 OS=Saccharomyces cerevisiae (strain ATCC 204508 / S288c) OX=559292 GN=SYN8 PE=1 SV=2	1	3	3	3	3	3	3	3	3	3	3	3	3	11.8	11.8	11.8	29.048	255	255	2.33		6	3		0	5.7703	By MS/MS	By MS/MS	By MS/MS	11.8	11.8	11.8	222910000	73032000	59546000	90333000	18576000	6086000	4962200	7527800	62038000	62302000	99583000	3
P31380	P31380	8	8	8	>sp|P31380|FUN30_YEAST ATP-dependent helicase FUN30 OS=Saccharomyces cerevisiae (strain ATCC 204508 / S288c) OX=559292 GN=FUN30 PE=1 SV=1	1	8	8	8	7	8	8	7	8	8	7	8	8	8.2	8.2	8.2	128.51	1131	1131	3.3	1	5	3	14	0	12.12	By MS/MS	By MS/MS	By MS/MS	7.3	8.2	8.2	340100000	131520000	114580000	93997000	6298200	2435600	2121800	1740700	119320000	97643000	92308000	3
P31382	P31382	10	10	8	>sp|P31382|PMT2_YEAST Dolichyl-phosphate-mannose--protein mannosyltransferase 2 OS=Saccharomyces cerevisiae (strain ATCC 204508 / S288c) OX=559292 GN=PMT2 PE=1 SV=2	1	10	10	8	9	9	10	9	9	10	7	7	8	17.5	17.5	14.9	86.869	759	759	2.22	15	12	13	6	0	84.783	By MS/MS	By MS/MS	By MS/MS	16.3	16.3	17.5	4877700000	1870000000	1457600000	1550100000	135490000	51945000	40488000	43058000	1769200000	1325500000	1748900000	10
P31383	P31383	9	9	9	>sp|P31383|2AAA_YEAST Protein phosphatase PP2A regulatory subunit A OS=Saccharomyces cerevisiae (strain ATCC 204508 / S288c) OX=559292 GN=TPD3 PE=1 SV=3	1	9	9	9	9	9	9	9	9	9	9	9	9	15.7	15.7	15.7	70.907	635	635	2.68	3	12	21	5	0	24.194	By MS/MS	By MS/MS	By MS/MS	15.7	15.7	15.7	2321100000	850150000	824540000	646420000	85967000	31487000	30538000	23942000	725390000	827860000	644170000	10
P31384	P31384	8	8	8	>sp|P31384|CCR4_YEAST Glucose-repressible alcohol dehydrogenase transcriptional effector OS=Saccharomyces cerevisiae (strain ATCC 204508 / S288c) OX=559292 GN=CCR4 PE=1 SV=2	1	8	8	8	7	7	7	7	7	7	7	7	7	10.3	10.3	10.3	94.669	837	837	3.46			14	12	0	8.7703	By MS/MS	By MS/MS	By MS/MS	10.3	10.3	8.1	399200000	128920000	155660000	114630000	11741000	3791700	4578100	3371500	119130000	114760000	131500000	3
P31385	P31385	1	1	1	>sp|P31385|DEP1_YEAST Transcriptional regulatory protein DEP1 OS=Saccharomyces cerevisiae (strain ATCC 204508 / S288c) OX=559292 GN=DEP1 PE=1 SV=3	1	1	1	1	1	1	1	1	1	1	1	1	1	3.7	3.7	3.7	46.977	405	405	1	3				0	4.5298	By MS/MS	By MS/MS	By matching	3.7	3.7	3.7	56195000	12156000	21886000	22153000	3122000	675320	1215900	1230700	0	0	24137000	0
P31412	P31412	12	12	12	>sp|P31412|VATC_YEAST V-type proton ATPase subunit C OS=Saccharomyces cerevisiae (strain ATCC 204508 / S288c) OX=559292 GN=VMA5 PE=1 SV=4	1	12	12	12	11	11	11	11	11	11	11	11	11	38	38	38	44.188	392	392	2.82	9	28	7	32	0	115.69	By MS/MS	By MS/MS	By MS/MS	35.5	35.5	31.1	10398000000	2960200000	4025100000	3412800000	433250000	123340000	167710000	142200000	2908900000	3927500000	3086100000	18
P31539	P31539	34	34	33	>sp|P31539|HS104_YEAST Heat shock protein 104 OS=Saccharomyces cerevisiae (strain ATCC 204508 / S288c) OX=559292 GN=HSP104 PE=1 SV=2	1	34	34	33	32	33	32	32	33	32	31	32	31	35.8	35.8	35	102.03	908	908	2.39	52	49	35	43	0	271.91	By MS/MS	By MS/MS	By MS/MS	33.9	35	35.8	43009000000	8766300000	23972000000	10271000000	827090000	168580000	461000000	197510000	7762900000	21670000000	10563000000	43
P31688	P31688	27	27	27	>sp|P31688|TPS2_YEAST Trehalose-phosphatase OS=Saccharomyces cerevisiae (strain ATCC 204508 / S288c) OX=559292 GN=TPS2 PE=1 SV=3	1	27	27	27	24	27	23	24	27	23	24	27	23	35.2	35.2	35.2	102.98	896	896	2.55	20	33	28	25	0	136.65	By MS/MS	By MS/MS	By MS/MS	32.4	35.2	29.9	8105400000	2231000000	3715000000	2159500000	172460000	47467000	79042000	45946000	1981300000	3393600000	2009500000	21
P31755	P31755	5	5	5	>sp|P31755|OCH1_YEAST Initiation-specific alpha-1,6-mannosyltransferase OS=Saccharomyces cerevisiae (strain ATCC 204508 / S288c) OX=559292 GN=OCH1 PE=1 SV=1	1	5	5	5	5	5	4	5	5	4	5	5	4	13.1	13.1	13.1	55.155	480	480	2.38	5	5	1	5	0	21.204	By MS/MS	By MS/MS	By MS/MS	13.1	13.1	9.8	286710000	128960000	95841000	61913000	11946000	5373200	3993400	2579700	88240000	78362000	92829000	3
P31787	P31787	9	9	9	>sp|P31787|ACBP_YEAST Acyl-CoA-binding protein OS=Saccharomyces cerevisiae (strain ATCC 204508 / S288c) OX=559292 GN=ACB1 PE=1 SV=3	1	9	9	9	9	9	9	9	9	9	9	9	9	89.7	89.7	89.7	10.061	87	87	2.03	18	24	14	3	0	133.98	By MS/MS	By MS/MS	By MS/MS	89.7	89.7	89.7	10537000000	2917600000	5163000000	2456600000	1317100000	364700000	645370000	307070000	2530200000	5379400000	2082200000	14
P32047	P32047	6	6	6	>sp|P32047|MLF3_YEAST Protein MLF3 OS=Saccharomyces cerevisiae (strain ATCC 204508 / S288c) OX=559292 GN=MLF3 PE=1 SV=2	1	6	6	6	6	4	6	6	4	6	6	4	6	21	21	21	49.21	452	452	2.7	5	2	11	5	0	43.782	By MS/MS	By MS/MS	By MS/MS	21	15	21	264770000	111170000	59042000	94560000	12608000	5293900	2811500	4502900	107670000	58496000	92598000	5
P32048	P32048	1	1	1	>sp|P32048|SYKM_YEAST Lysine--tRNA ligase, mitochondrial OS=Saccharomyces cerevisiae (strain ATCC 204508 / S288c) OX=559292 GN=MSK1 PE=1 SV=3	1	1	1	1	1	1	1	1	1	1	1	1	1	1.6	1.6	1.6	66.127	576	576	1.33	2	1			0	4.455	By MS/MS	By MS/MS	By MS/MS	1.6	1.6	1.6	36108000	12785000	23323000	0	1094200	387410	706760	0	0	21203000	0	1
P32074	P32074	24	24	24	>sp|P32074|COPG_YEAST Coatomer subunit gamma OS=Saccharomyces cerevisiae (strain ATCC 204508 / S288c) OX=559292 GN=SEC21 PE=1 SV=2	1	24	24	24	23	24	22	23	24	22	23	24	22	30.3	30.3	30.3	104.83	935	935	2.51	28	16	24	26	0	178.26	By MS/MS	By MS/MS	By MS/MS	29.1	30.3	28.1	7987500000	3026200000	2814800000	2146400000	163010000	61760000	57445000	43805000	2735900000	2486100000	2359600000	23
P32178	P32178	6	6	6	>sp|P32178|CHMU_YEAST Chorismate mutase OS=Saccharomyces cerevisiae (strain ATCC 204508 / S288c) OX=559292 GN=ARO7 PE=1 SV=1	1	6	6	6	5	6	6	5	6	6	5	6	6	26.2	26.2	26.2	29.747	256	256	2.33	9	6	1	8	0	20.963	By MS/MS	By MS/MS	By MS/MS	23	26.2	26.2	1661700000	481990000	630630000	549070000	103860000	30124000	39414000	34317000	507170000	613560000	467070000	4
P32179	P32179	11	11	11	>sp|P32179|MET22_YEAST 3(2),5-bisphosphate nucleotidase OS=Saccharomyces cerevisiae (strain ATCC 204508 / S288c) OX=559292 GN=MET22 PE=1 SV=1	1	11	11	11	10	10	11	10	10	11	10	10	11	32.2	32.2	32.2	39.149	357	357	2.74	6	9	17	10	0	34.432	By MS/MS	By MS/MS	By MS/MS	27.5	27.5	32.2	2128400000	340820000	618360000	1169300000	118250000	18934000	34353000	64959000	335290000	588450000	1240300000	7
P32191	P32191	14	14	14	>sp|P32191|GPDM_YEAST Glycerol-3-phosphate dehydrogenase, mitochondrial OS=Saccharomyces cerevisiae (strain ATCC 204508 / S288c) OX=559292 GN=GUT2 PE=1 SV=2	1	14	14	14	13	14	14	13	14	14	13	14	14	21	21	21	72.388	649	649	2.27	12	20	7	9	0	22.162	By MS/MS	By MS/MS	By MS/MS	19.6	21	21	1227000000	232420000	466250000	528340000	30675000	5810500	11656000	13208000	183390000	400770000	622210000	5
P32259	P32259	8	8	8	>sp|P32259|MED16_YEAST Mediator of RNA polymerase II transcription subunit 16 OS=Saccharomyces cerevisiae (strain ATCC 204508 / S288c) OX=559292 GN=SIN4 PE=1 SV=1	1	8	8	8	8	7	6	8	7	6	8	7	6	10.2	10.2	10.2	111.3	974	974	2.33	6	2	13		0	49.13	By MS/MS	By MS/MS	By MS/MS	10.2	8.8	7.8	259540000	101760000	95829000	61947000	4896900	1920000	1808100	1168800	77463000	76439000	92168000	6
P32263	P32263	10	10	10	>sp|P32263|P5CR_YEAST Pyrroline-5-carboxylate reductase OS=Saccharomyces cerevisiae (strain ATCC 204508 / S288c) OX=559292 GN=PRO3 PE=1 SV=1	1	10	10	10	10	10	9	10	10	9	10	10	9	51.7	51.7	51.7	30.131	286	286	2.7	12	10	22	16	0	102.26	By MS/MS	By MS/MS	By MS/MS	51.7	51.7	47.6	8441600000	2715700000	2914000000	2811900000	496560000	159750000	171410000	165410000	2323600000	2309100000	2704500000	15
P32264	P32264	8	8	8	>sp|P32264|PROB_YEAST Glutamate 5-kinase OS=Saccharomyces cerevisiae (strain ATCC 204508 / S288c) OX=559292 GN=PRO1 PE=1 SV=2	1	8	8	8	8	8	8	8	8	8	8	8	8	25.7	25.7	25.7	47.162	428	428	2.05	18	5	8	6	0	59.253	By MS/MS	By MS/MS	By MS/MS	25.7	25.7	25.7	1078100000	475690000	349180000	253270000	44922000	19820000	14549000	10553000	428000000	319960000	253410000	8
P32266	P32266	11	11	11	>sp|P32266|MGM1_YEAST Dynamin-like GTPase MGM1, mitochondrial OS=Saccharomyces cerevisiae (strain ATCC 204508 / S288c) OX=559292 GN=MGM1 PE=1 SV=3	1	11	11	11	7	9	11	7	9	11	7	9	11	14.8	14.8	14.8	99.177	881	881	2.13	6	17	6	2	0	29.62	By MS/MS	By MS/MS	By MS/MS	9.4	12.1	14.8	531910000	149410000	157080000	225420000	11563000	3248000	3414700	4900500	178490000	171410000	190850000	5
P32288	P32288	7	7	7	>sp|P32288|GLNA_YEAST Glutamine synthetase OS=Saccharomyces cerevisiae (strain ATCC 204508 / S288c) OX=559292 GN=GLN1 PE=1 SV=4	1	7	7	7	6	7	7	6	7	7	6	7	7	29.5	29.5	29.5	41.766	370	370	2.56	10	20	8	16	0	323.31	By MS/MS	By MS/MS	By MS/MS	21.4	29.5	29.5	6813400000	2856200000	2280600000	1676600000	425840000	178510000	142540000	104790000	2491200000	1942300000	1884000000	16
P32316	P32316	11	11	11	>sp|P32316|ACH1_YEAST Acetyl-CoA hydrolase OS=Saccharomyces cerevisiae (strain ATCC 204508 / S288c) OX=559292 GN=ACH1 PE=1 SV=2	1	11	11	11	9	11	11	9	11	11	9	11	11	23.6	23.6	23.6	58.711	526	526	1.96	23	13	3	9	0	33.581	By MS/MS	By MS/MS	By MS/MS	17.7	23.6	23.6	1469600000	310160000	818250000	341200000	58784000	12406000	32730000	13648000	328280000	703770000	292040000	9
P32317	P32317	8	8	8	>sp|P32317|AFG1_YEAST Protein AFG1 OS=Saccharomyces cerevisiae (strain ATCC 204508 / S288c) OX=559292 GN=AFG1 PE=1 SV=1	1	8	8	8	7	8	6	7	8	6	7	8	6	17.5	17.5	17.5	58.264	509	509	3.13	3	1	9	10	0	13.861	By MS/MS	By MS/MS	By MS/MS	15.5	17.5	12.8	437140000	164730000	148280000	124130000	17486000	6589200	5931300	4965400	117010000	132770000	154680000	2
P32319	P32319	24	24	20	>sp|P32319|VPS10_YEAST Vacuolar protein sorting/targeting protein VPS10 OS=Saccharomyces cerevisiae (strain ATCC 204508 / S288c) OX=559292 GN=PEP1 PE=1 SV=1	1	24	24	20	23	21	21	23	21	21	20	17	18	16	16	13.7	177.78	1579	1579	2.48	21	22	25	19	0	87.165	By MS/MS	By MS/MS	By MS/MS	15.4	14.2	13.6	2427500000	867050000	922290000	638190000	32804000	11717000	12463000	8624200	782890000	808770000	713490000	16
P32324	P32324	33	33	33	>sp|P32324|EF2_YEAST Elongation factor 2 OS=Saccharomyces cerevisiae (strain ATCC 204508 / S288c) OX=559292 GN=EFT1 PE=1 SV=1	1	33	33	33	33	33	31	33	33	31	33	33	31	37.4	37.4	37.4	93.288	842	842	2.66	70	53	87	90	0	266.21	By MS/MS	By MS/MS	By MS/MS	37.4	37.4	36.8	236720000000	90290000000	82159000000	64270000000	5146100000	1962800000	1786100000	1397200000	81184000000	63556000000	65820000000	77
P32327	P32327	25	25	8	>sp|P32327|PYC2_YEAST Pyruvate carboxylase 2 OS=Saccharomyces cerevisiae (strain ATCC 204508 / S288c) OX=559292 GN=PYC2 PE=1 SV=2	1	25	25	8	25	24	24	25	24	24	8	7	7	24.6	24.6	8.1	130.17	1180	1180	2.27	38	29	39	16	0	134.62	By MS/MS	By MS/MS	By MS/MS	24.6	24	24.4	11981000000	3818700000	4643000000	3519600000	217840000	69431000	84419000	63993000	3525700000	4225300000	3802900000	22
P32328	P32328	4	2	2	>sp|P32328|DBF20_YEAST Serine/threonine-protein kinase DBF20 OS=Saccharomyces cerevisiae (strain ATCC 204508 / S288c) OX=559292 GN=DBF20 PE=1 SV=2	1	4	2	2	3	4	3	2	2	1	2	2	1	7.3	4.6	4.6	65.879	564	564	2.17	2	1	3		0.00065253	2.0096	By MS/MS	By matching	By MS/MS	6	7.3	4.4	35850000	15415000	13756000	6678700	1434000	616610	550260	267150	14106000	0	0	1
P32329	P32329	2	2	2	>sp|P32329|YPS1_YEAST Aspartic proteinase 3 OS=Saccharomyces cerevisiae (strain ATCC 204508 / S288c) OX=559292 GN=YPS1 PE=1 SV=2	1	2	2	2	2	2	1	2	2	1	2	2	1	3.9	3.9	3.9	60.009	569	569	2.4		3	2		0	3.4461	By MS/MS	By MS/MS	By MS/MS	3.9	3.9	1.6	306740000	139560000	113960000	53219000	38342000	17445000	14245000	6652400	119350000	109720000	0	1
P32331	P32331	5	5	5	>sp|P32331|YMC1_YEAST Mitochondrial glycine transporter YMC1 OS=Saccharomyces cerevisiae (strain ATCC 204508 / S288c) OX=559292 GN=YMC1 PE=3 SV=2	1	5	5	5	3	5	5	3	5	5	3	5	5	16.3	16.3	16.3	33.375	307	307	2.47	6	1	3	5	0	9.504	By MS/MS	By MS/MS	By MS/MS	11.4	16.3	16.3	191820000	24405000	43328000	124080000	12788000	1627000	2888500	8272300	33829000	33118000	126820000	1
P32332	P32332	7	7	7	>sp|P32332|OAC1_YEAST Mitochondrial oxaloacetate transport protein OS=Saccharomyces cerevisiae (strain ATCC 204508 / S288c) OX=559292 GN=OAC1 PE=1 SV=1	1	7	7	7	7	6	7	7	6	7	7	6	7	22.8	22.8	22.8	35.153	324	324	3.09	5	1	3	13	0	70.255	By MS/MS	By MS/MS	By MS/MS	22.8	20.4	22.8	1202500000	147130000	282360000	773010000	66806000	8173700	15687000	42945000	118780000	310400000	760150000	6
P32333	P32333	10	10	10	>sp|P32333|MOT1_YEAST TATA-binding protein-associated factor MOT1 OS=Saccharomyces cerevisiae (strain ATCC 204508 / S288c) OX=559292 GN=MOT1 PE=1 SV=1	1	10	10	10	8	9	10	8	9	10	8	9	10	5.9	5.9	5.9	209.97	1867	1867	2.9	4	4	12	9	0	9.9819	By MS/MS	By MS/MS	By MS/MS	4.7	5.1	5.9	326810000	99239000	120690000	106880000	3369200	1023100	1244200	1101900	117180000	87728000	102240000	4
P32335	P32335	8	8	8	>sp|P32335|MSS51_YEAST Protein MSS51, mitochondrial OS=Saccharomyces cerevisiae (strain ATCC 204508 / S288c) OX=559292 GN=MSS51 PE=1 SV=2	1	8	8	8	8	8	8	8	8	8	8	8	8	22	22	22	50.88	436	436	3.26		12	1	21	0	13.896	By MS/MS	By MS/MS	By MS/MS	22	22	22	668450000	266730000	278770000	122950000	25710000	10259000	10722000	4728900	163780000	227930000	193660000	7
P32337	P32337	13	13	13	>sp|P32337|IMB3_YEAST Importin subunit beta-3 OS=Saccharomyces cerevisiae (strain ATCC 204508 / S288c) OX=559292 GN=PSE1 PE=1 SV=2	1	13	13	13	11	11	13	11	11	13	11	11	13	13.5	13.5	13.5	121.03	1089	1089	2.69	8	14	7	16	0	51.57	By MS/MS	By MS/MS	By MS/MS	12.9	11.9	13.5	4342100000	496090000	1806400000	2039600000	100980000	11537000	42009000	47432000	1751200000	1330500000	1430800000	10
P32338	P32338	2	2	2	>sp|P32338|RME1_YEAST Zinc finger protein RME1 OS=Saccharomyces cerevisiae (strain ATCC 204508 / S288c) OX=559292 GN=RME1 PE=1 SV=1	1	2	2	2	2	2	1	2	2	1	2	2	1	7.7	7.7	7.7	33.904	300	300	2.17	2	1	3		0	7.4161	By MS/MS	By MS/MS	By MS/MS	7.7	7.7	3.7	47700000	28016000	15765000	3920000	3180000	1867700	1051000	261330	26916000	13818000	0	1
P32340	P32340	13	13	13	>sp|P32340|NDI1_YEAST Rotenone-insensitive NADH-ubiquinone oxidoreductase, mitochondrial OS=Saccharomyces cerevisiae (strain ATCC 204508 / S288c) OX=559292 GN=NDI1 PE=1 SV=1	1	13	13	13	11	13	11	11	13	11	11	13	11	31.2	31.2	31.2	57.249	513	513	3.21		16	9	27	0	64.679	By MS/MS	By MS/MS	By MS/MS	29.2	31.2	24.6	1396400000	376660000	695120000	324600000	55855000	15066000	27805000	12984000	318840000	556060000	369530000	10
P32341	P32341	1	1	1	>sp|P32341|VPH2_YEAST Vacuolar ATPase assembly integral membrane protein VPH2 OS=Saccharomyces cerevisiae (strain ATCC 204508 / S288c) OX=559292 GN=VPH2 PE=1 SV=1	1	1	1	1	1	1	1	1	1	1	1	1	1	6	6	6	25.286	215	215	4				5	0.009009	1.1037	By matching	By MS/MS	By MS/MS	6	6	6	56068000	29498000	11430000	15140000	7008500	3687200	1428800	1892500	0	0	16078000	0
P32342	P32342	3	3	3	>sp|P32342|SRP21_YEAST Signal recognition particle subunit SRP21 OS=Saccharomyces cerevisiae (strain ATCC 204508 / S288c) OX=559292 GN=SRP21 PE=1 SV=3	1	3	3	3	2	3	2	2	3	2	2	3	2	19.8	19.8	19.8	18.425	167	167	2.45	2	3	5	1	0	21.424	By MS/MS	By MS/MS	By MS/MS	11.4	19.8	11.4	287010000	123340000	78783000	84887000	41001000	17619000	11255000	12127000	129250000	73851000	77378000	3
P32345	P32345	4	4	4	>sp|P32345|PP4C_YEAST Serine/threonine-protein phosphatase 4 catalytic subunit OS=Saccharomyces cerevisiae (strain ATCC 204508 / S288c) OX=559292 GN=PPH3 PE=1 SV=2	1	4	4	4	4	4	4	4	4	4	4	4	4	11.7	11.7	11.7	35.264	308	308	1.75	6	3	3		0	4.6228	By MS/MS	By MS/MS	By MS/MS	11.7	11.7	11.7	129230000	41434000	48749000	39043000	8615000	2762200	3250000	2602800	36240000	43012000	47170000	2
P32347	P32347	10	10	10	>sp|P32347|DCUP_YEAST Uroporphyrinogen decarboxylase OS=Saccharomyces cerevisiae (strain ATCC 204508 / S288c) OX=559292 GN=HEM12 PE=1 SV=1	1	10	10	10	9	10	10	9	10	10	9	10	10	29.6	29.6	29.6	41.349	362	362	2.76	5	12	12	12	0	25.636	By MS/MS	By MS/MS	By MS/MS	26.2	29.6	29.6	1748600000	553570000	750370000	444620000	92030000	29135000	39493000	23401000	510480000	670110000	455620000	7
P32349	P32349	12	12	12	>sp|P32349|RPC3_YEAST DNA-directed RNA polymerase III subunit RPC3 OS=Saccharomyces cerevisiae (strain ATCC 204508 / S288c) OX=559292 GN=RPC82 PE=1 SV=2	1	12	12	12	10	10	12	10	10	12	10	10	12	21.9	21.9	21.9	74.016	654	654	2.73	3	12	14	8	0	61.623	By MS/MS	By MS/MS	By MS/MS	19.1	19.1	21.9	709370000	259310000	170910000	279150000	20864000	7626800	5026600	8210400	286070000	183840000	208910000	9
P32350	P32350	3	3	3	>sp|P32350|KNS1_YEAST Dual specificity protein kinase KNS1 OS=Saccharomyces cerevisiae (strain ATCC 204508 / S288c) OX=559292 GN=KNS1 PE=1 SV=2	1	3	3	3	1	1	3	1	1	3	1	1	3	6	6	6	83.842	737	737	3.6			2	3	0	10.539	By matching	By MS/MS	By MS/MS	2.2	2.2	6	33341000	1096800	9690700	22554000	877400	28862	255020	593510	0	0	25680000	0
P32351	P32351	2	2	2	>sp|P32351|IMPX_YEAST Sugar utilization regulatory protein IMP2 OS=Saccharomyces cerevisiae (strain ATCC 204508 / S288c) OX=559292 GN=IMP2 PE=1 SV=2	1	2	2	2	2	2	2	2	2	2	2	2	2	7.2	7.2	7.2	39.07	346	346	4				9	0	8.9728	By MS/MS	By MS/MS	By MS/MS	7.2	7.2	7.2	182780000	77321000	72705000	32750000	16616000	7029200	6609600	2977300	55598000	57693000	40023000	2
P32352	P32352	1	1	1	>sp|P32352|ERG2_YEAST C-8 sterol isomerase OS=Saccharomyces cerevisiae (strain ATCC 204508 / S288c) OX=559292 GN=ERG2 PE=1 SV=1	1	1	1	1	1	1	1	1	1	1	1	1	1	5.4	5.4	5.4	24.895	222	222	4				3	0.0055453	1.3742	By MS/MS	By matching	By matching	5.4	5.4	5.4	738700000	250290000	231880000	256530000	184680000	62572000	57970000	64133000	0	0	272430000	1
P32353	P32353	2	2	2	>sp|P32353|ERG3_YEAST Delta(7)-sterol 5(6)-desaturase OS=Saccharomyces cerevisiae (strain ATCC 204508 / S288c) OX=559292 GN=ERG3 PE=1 SV=1	1	2	2	2	2	1	2	2	1	2	2	1	2	5.5	5.5	5.5	42.73	365	365	3.6			2	3	0	4.3209	By MS/MS	By MS/MS	By MS/MS	5.5	3.6	5.5	127310000	77256000	23914000	26137000	9093300	5518300	1708100	1866900	61409000	0	29149000	3
P32356	P32356	15	15	14	>sp|P32356|TREA_YEAST Neutral trehalase OS=Saccharomyces cerevisiae (strain ATCC 204508 / S288c) OX=559292 GN=NTH1 PE=1 SV=3	1	15	15	14	12	14	15	12	14	15	11	13	14	22.2	22.2	21.2	85.878	751	751	2.47	12	11	26	6	0	62.439	By MS/MS	By MS/MS	By MS/MS	18.5	21.3	22.2	2214800000	616620000	942010000	656160000	48147000	13405000	20478000	14264000	628330000	820200000	633090000	7
P32364	P32364	6	6	6	>sp|P32364|SMY1_YEAST Kinesin-related protein SMY1 OS=Saccharomyces cerevisiae (strain ATCC 204508 / S288c) OX=559292 GN=SMY1 PE=1 SV=1	1	6	6	6	4	5	6	4	5	6	4	5	6	10.5	10.5	10.5	73.798	656	656	2.47	2	4	9		0	18.681	By MS/MS	By MS/MS	By MS/MS	7.2	9	10.5	208380000	64878000	72269000	71236000	4736000	1474500	1642500	1619000	72971000	68081000	66560000	3
P32366	P32366	7	7	7	>sp|P32366|VA0D_YEAST V-type proton ATPase subunit d OS=Saccharomyces cerevisiae (strain ATCC 204508 / S288c) OX=559292 GN=VMA6 PE=1 SV=2	1	7	7	7	7	7	7	7	7	7	7	7	7	27.2	27.2	27.2	39.79	345	345	3.03	1	7	20	10	0	90.129	By MS/MS	By MS/MS	By MS/MS	27.2	27.2	27.2	5649300000	2502900000	1802500000	1343900000	353080000	156430000	112660000	83993000	2080700000	1780200000	1275000000	11
P32367	P32367	5	5	5	>sp|P32367|TFC1_YEAST Transcription factor tau 95 kDa subunit OS=Saccharomyces cerevisiae (strain ATCC 204508 / S288c) OX=559292 GN=TFC1 PE=1 SV=1	1	5	5	5	3	4	4	3	4	4	3	4	4	10.3	10.3	10.3	73.553	649	649	3.67		1	2	9	0	9.5866	By MS/MS	By MS/MS	By MS/MS	5.2	8.5	8.8	157570000	43636000	58588000	55350000	5083000	1407600	1889900	1785500	39473000	41752000	60710000	2
P32368	P32368	18	18	18	>sp|P32368|SAC1_YEAST Phosphoinositide phosphatase SAC1 OS=Saccharomyces cerevisiae (strain ATCC 204508 / S288c) OX=559292 GN=SAC1 PE=1 SV=1	1	18	18	18	18	17	18	18	17	18	18	17	18	37.2	37.2	37.2	71.124	623	623	2.08	35	11	17	12	0	131.95	By MS/MS	By MS/MS	By MS/MS	37.2	35.8	37.2	4469800000	1466300000	1379700000	1623800000	124160000	40731000	38325000	45105000	1302400000	1350100000	1663500000	18
P32375	P32375	5	5	5	>sp|P32375|ALN_YEAST Allantoinase OS=Saccharomyces cerevisiae (strain ATCC 204508 / S288c) OX=559292 GN=DAL1 PE=3 SV=2	1	5	5	5	1	2	5	1	2	5	1	2	5	16.1	16.1	16.1	50.126	460	460	2.5	2	4	1	3	0	23.044	By matching	By MS/MS	By MS/MS	2	6.5	16.1	134650000	3122500	28639000	102890000	7086900	164340	1507300	5415300	0	45623000	92689000	0
P32377	P32377	10	10	10	>sp|P32377|MVD1_YEAST Diphosphomevalonate decarboxylase OS=Saccharomyces cerevisiae (strain ATCC 204508 / S288c) OX=559292 GN=MVD1 PE=1 SV=2	1	10	10	10	10	9	9	10	9	9	10	9	9	27.3	27.3	27.3	44.115	396	396	2.18	10	17	5	6	0	152.08	By MS/MS	By MS/MS	By MS/MS	27.3	24.7	25.5	3063800000	1193000000	1119000000	751830000	161250000	62788000	58896000	39570000	1052400000	1015300000	908630000	10
P32379	P32379	4	4	4	>sp|P32379|PSA5_YEAST Proteasome subunit alpha type-5 OS=Saccharomyces cerevisiae (strain ATCC 204508 / S288c) OX=559292 GN=PUP2 PE=1 SV=2	1	4	4	4	4	4	3	4	4	3	4	4	3	23.1	23.1	23.1	28.617	260	260	2.58	11	2		13	0	38.075	By MS/MS	By MS/MS	By MS/MS	23.1	23.1	13.8	1428000000	455970000	539180000	432870000	102000000	32569000	38513000	30919000	484290000	342340000	282310000	6
P32380	P32380	7	7	7	>sp|P32380|SP110_YEAST Spindle pole body component 110 OS=Saccharomyces cerevisiae (strain ATCC 204508 / S288c) OX=559292 GN=SPC110 PE=1 SV=1	1	7	7	7	7	6	5	7	6	5	7	6	5	8.8	8.8	8.8	111.78	944	944	2.25	2	11	7		0	15.527	By MS/MS	By MS/MS	By MS/MS	8.8	7.8	5.7	195750000	87782000	63251000	44715000	3994900	1791500	1290800	912550	56652000	52711000	78207000	4
P32381	P32381	9	9	9	>sp|P32381|ARP2_YEAST Actin-related protein 2 OS=Saccharomyces cerevisiae (strain ATCC 204508 / S288c) OX=559292 GN=ARP2 PE=1 SV=1	1	9	9	9	9	9	8	9	9	8	9	9	8	29.7	29.7	29.7	44.073	391	391	2.78	10	9	19	17	0	78.228	By MS/MS	By MS/MS	By MS/MS	29.7	29.7	25.8	4049600000	1411500000	1445700000	1192300000	224980000	78418000	80319000	66240000	1174700000	1099300000	1013100000	12
P32386;P38735	P32386	21;1	21;1	20;0	>sp|P32386|YBT1_YEAST ATP-dependent bile acid permease OS=Saccharomyces cerevisiae (strain ATCC 204508 / S288c) OX=559292 GN=YBT1 PE=1 SV=2	2	21	21	20	18	19	21	18	19	21	17	18	20	13.2	13.2	12.6	189.16	1661	1661;1592	2.34	22	18	14	16	0	150.2	By MS/MS	By MS/MS	By MS/MS	11.4	11.4	13.2	3176100000	902030000	1026100000	1247900000	39211000	11136000	12668000	15407000	966850000	970220000	1147600000	14
P32387	P32387	4	4	4	>sp|P32387|RM41_YEAST 54S ribosomal protein L41, mitochondrial OS=Saccharomyces cerevisiae (strain ATCC 204508 / S288c) OX=559292 GN=MRP20 PE=1 SV=1	1	4	4	4	3	4	4	3	4	4	3	4	4	18.6	18.6	18.6	30.566	263	263	3.73			3	8	0	14.942	By MS/MS	By MS/MS	By MS/MS	16	18.6	18.6	179200000	49211000	64414000	65571000	11200000	3075700	4025900	4098200	47185000	54898000	59624000	2
P32388	P32388	2	2	2	>sp|P32388|RM49_YEAST 54S ribosomal protein MRP49, mitochondrial OS=Saccharomyces cerevisiae (strain ATCC 204508 / S288c) OX=559292 GN=MRP49 PE=1 SV=1	1	2	2	2	2	2	2	2	2	2	2	2	2	19.7	19.7	19.7	16.021	137	137	2	3		3		0.00034106	2.5172	By matching	By MS/MS	By MS/MS	19.7	19.7	19.7	72399000	22891000	30279000	19229000	10343000	3270200	4325500	2747000	0	31578000	16852000	0
P32419	P32419	13	13	13	>sp|P32419|MDHP_YEAST Malate dehydrogenase, peroxisomal OS=Saccharomyces cerevisiae (strain ATCC 204508 / S288c) OX=559292 GN=MDH3 PE=1 SV=3	1	13	13	13	12	13	12	12	13	12	12	13	12	42.3	42.3	42.3	37.186	343	343	2.23	20	10	21	6	0	57.31	By MS/MS	By MS/MS	By MS/MS	42	42.3	36.4	3062700000	832400000	1233500000	996810000	139210000	37836000	56069000	45310000	782990000	929130000	1019400000	13
P32447	P32447	3	3	3	>sp|P32447|ASF1_YEAST Histone chaperone ASF1 OS=Saccharomyces cerevisiae (strain ATCC 204508 / S288c) OX=559292 GN=ASF1 PE=1 SV=1	1	3	3	3	3	3	2	3	3	2	3	3	2	13.6	13.6	13.6	31.603	279	279	2.11	2	4	3		0	40.054	By MS/MS	By MS/MS	By MS/MS	13.6	13.6	10.8	548370000	221980000	176430000	149970000	60930000	24664000	19603000	16663000	135810000	190980000	217150000	3
P32449	P32449	8	8	8	>sp|P32449|AROG_YEAST Phospho-2-dehydro-3-deoxyheptonate aldolase, tyrosine-inhibited OS=Saccharomyces cerevisiae (strain ATCC 204508 / S288c) OX=559292 GN=ARO4 PE=1 SV=2	1	8	8	8	8	8	7	8	8	7	8	8	7	30.8	30.8	30.8	39.749	370	370	1.96	24	7	6	8	0	35.824	By MS/MS	By MS/MS	By MS/MS	30.8	30.8	28.9	7786500000	2914300000	2492900000	2379300000	519100000	194290000	166190000	158620000	2484000000	2278100000	2541200000	10
P32452	P32452	2	2	2	>sp|P32452|PHA2_YEAST Putative prephenate dehydratase OS=Saccharomyces cerevisiae (strain ATCC 204508 / S288c) OX=559292 GN=PHA2 PE=1 SV=3	1	2	2	2	2	2	2	2	2	2	2	2	2	6	6	6	38.225	334	334	3.57			3	4	0.00033546	2.3222	By MS/MS	By MS/MS	By matching	6	6	6	67277000	17797000	29618000	19862000	4805500	1271200	2115600	1418700	14101000	19649000	21431000	2
P32453	P32453	7	7	7	>sp|P32453|ATP11_YEAST Protein ATP11, mitochondrial OS=Saccharomyces cerevisiae (strain ATCC 204508 / S288c) OX=559292 GN=ATP11 PE=1 SV=1	1	7	7	7	7	7	7	7	7	7	7	7	7	24.8	24.8	24.8	36.851	318	318	2.06	14	7	4	6	0	12.456	By MS/MS	By MS/MS	By MS/MS	24.8	24.8	24.8	774450000	201260000	317730000	255450000	40760000	10593000	16723000	13445000	239330000	252370000	240170000	4
P32454	P32454	26	22	22	>sp|P32454|APE2_YEAST Aminopeptidase 2, mitochondrial OS=Saccharomyces cerevisiae (strain ATCC 204508 / S288c) OX=559292 GN=APE2 PE=1 SV=4	1	26	22	22	25	25	26	22	21	22	22	21	22	29	25.9	25.9	107.75	952	952	2.32	30	36	31	18	0	173.8	By MS/MS	By MS/MS	By MS/MS	28.2	28.2	29	8857800000	2396200000	3424600000	3037100000	161050000	43568000	62265000	55219000	2210400000	3238500000	3102900000	29
P32457	P32457	8	8	8	>sp|P32457|CDC3_YEAST Cell division control protein 3 OS=Saccharomyces cerevisiae (strain ATCC 204508 / S288c) OX=559292 GN=CDC3 PE=1 SV=3	1	8	8	8	7	6	7	7	6	7	7	6	7	20.6	20.6	20.6	60.054	520	520	2.28	14		8	7	0	29.212	By MS/MS	By MS/MS	By MS/MS	17.9	14.4	19.2	1358200000	485590000	461520000	411070000	46834000	16744000	15915000	14175000	376160000	379290000	376260000	7
P32458	P32458	4	4	4	>sp|P32458|CDC11_YEAST Cell division control protein 11 OS=Saccharomyces cerevisiae (strain ATCC 204508 / S288c) OX=559292 GN=CDC11 PE=1 SV=1	1	4	4	4	4	3	2	4	3	2	4	3	2	12.3	12.3	12.3	47.648	415	415	2.67		7	6	2	0	24.004	By MS/MS	By MS/MS	By MS/MS	12.3	10.4	7.7	1183300000	688940000	260140000	234220000	69606000	40526000	15302000	13778000	441540000	210250000	430480000	4
P32459	P32459	6	6	6	>sp|P32459|ALLA_YEAST Ureidoglycolate lyase OS=Saccharomyces cerevisiae (strain ATCC 204508 / S288c) OX=559292 GN=DAL3 PE=1 SV=1	1	6	6	6	0	6	5	0	6	5	0	6	5	34.9	34.9	34.9	21.726	195	195	3.8			3	12	0	19.408	By matching	By MS/MS	By MS/MS	0	34.9	28.2	466830000	0	241890000	224940000	35910000	0	18607000	17303000	0	186840000	254900000	0
P32460	P32460	2	2	2	>sp|P32460|DCG1_YEAST Protein DCG1 OS=Saccharomyces cerevisiae (strain ATCC 204508 / S288c) OX=559292 GN=DCG1 PE=2 SV=1	1	2	2	2	1	1	2	1	1	2	1	1	2	8.2	8.2	8.2	27.313	244	244	2.4		4		1	0	5.8315	By matching	By matching	By MS/MS	2.9	2.9	8.2	72070000	2696200	2473300	66901000	5543900	207400	190250	5146200	0	0	62890000	0
P32461	P32461	3	3	3	>sp|P32461|DPH2_YEAST 2-(3-amino-3-carboxypropyl)histidine synthase subunit 2 OS=Saccharomyces cerevisiae (strain ATCC 204508 / S288c) OX=559292 GN=DPH2 PE=1 SV=1	1	3	3	3	3	3	2	3	3	2	3	3	2	7.7	7.7	7.7	59.775	534	534	2.75		6	3	3	0	17.11	By MS/MS	By MS/MS	By MS/MS	7.7	7.7	4.3	241420000	101750000	79203000	60476000	12707000	5355100	4168600	3183000	81419000	73050000	64057000	3
P32462	P32462	3	3	3	>sp|P32462|ERG24_YEAST Delta(14)-sterol reductase OS=Saccharomyces cerevisiae (strain ATCC 204508 / S288c) OX=559292 GN=ERG24 PE=1 SV=1	1	3	3	3	3	3	3	3	3	3	3	3	3	5.3	5.3	5.3	50.615	438	438	3.73		1	1	9	0.00035714	3.1453	By MS/MS	By MS/MS	By MS/MS	5.3	5.3	5.3	245140000	82806000	74059000	88274000	22285000	7527900	6732700	8024900	60196000	55105000	103150000	3
P32463	P32463	2	2	2	>sp|P32463|ACPM_YEAST Acyl carrier protein, mitochondrial OS=Saccharomyces cerevisiae (strain ATCC 204508 / S288c) OX=559292 GN=ACP1 PE=1 SV=1	1	2	2	2	2	0	0	2	0	0	2	0	0	14.4	14.4	14.4	13.943	125	125	3.5			1	1	0.00034904	2.8504	By MS/MS	By matching	By matching	14.4	0	0	8146300	8146300	0	0	1163800	1163800	0	0	6646100	0	0	2
P32466	P32466	4	3	3	>sp|P32466|HXT3_YEAST Low-affinity glucose transporter HXT3 OS=Saccharomyces cerevisiae (strain ATCC 204508 / S288c) OX=559292 GN=HXT3 PE=1 SV=1	1	4	3	3	4	3	3	3	2	2	3	2	2	6.7	5.1	5.1	62.557	567	567	2.29		6		1	0	9.416	By MS/MS	By MS/MS	By MS/MS	6.7	5.8	5.8	584780000	311290000	102900000	170580000	29239000	15565000	5145200	8529100	243450000	114490000	199940000	3
P32467	P32467	4	4	3	>sp|P32467|HXT4_YEAST Low-affinity glucose transporter HXT4 OS=Saccharomyces cerevisiae (strain ATCC 204508 / S288c) OX=559292 GN=HXT4 PE=1 SV=1	1	4	4	3	4	4	3	4	4	3	3	3	2	6.2	6.2	5	63.909	576	576	1.93	5	5	4		0	7.0823	By MS/MS	By MS/MS	By MS/MS	6.2	6.2	4.5	528470000	257410000	187330000	83727000	29360000	14301000	10407000	4651500	240030000	184820000	81219000	4
P32468	P32468	8	8	8	>sp|P32468|CDC12_YEAST Cell division control protein 12 OS=Saccharomyces cerevisiae (strain ATCC 204508 / S288c) OX=559292 GN=CDC12 PE=1 SV=1	1	8	8	8	7	8	6	7	8	6	7	8	6	24.1	24.1	24.1	46.667	407	407	2.03	9	10	10		0	67.3	By MS/MS	By MS/MS	By MS/MS	24.1	24.1	20.4	1217600000	428060000	455630000	333860000	48702000	17123000	18225000	13354000	348690000	417650000	405180000	8
P32469	P32469	3	3	3	>sp|P32469|DPH5_YEAST Diphthine methyl ester synthase OS=Saccharomyces cerevisiae (strain ATCC 204508 / S288c) OX=559292 GN=DPH5 PE=1 SV=1	1	3	3	3	2	3	3	2	3	3	2	3	3	14.7	14.7	14.7	33.847	300	300	2.56	3		4	2	0	10.681	By MS/MS	By MS/MS	By MS/MS	12.3	14.7	14.7	816630000	179390000	304620000	332620000	48037000	10552000	17919000	19566000	263310000	290160000	245370000	2
P32471	P32471	4	4	4	>sp|P32471|EF1B_YEAST Elongation factor 1-beta OS=Saccharomyces cerevisiae (strain ATCC 204508 / S288c) OX=559292 GN=EFB1 PE=1 SV=4	1	4	4	4	3	4	3	3	4	3	3	4	3	27.7	27.7	27.7	22.627	206	206	2.76	9	3	9	13	0	36.668	By MS/MS	By MS/MS	By MS/MS	17	27.7	17	20078000000	9326200000	5770200000	4981400000	1825300000	847840000	524570000	452860000	7851800000	4841100000	5402700000	11
P32472	P32472	6	6	6	>sp|P32472|FKBP2_YEAST Peptidyl-prolyl cis-trans isomerase FPR2 OS=Saccharomyces cerevisiae (strain ATCC 204508 / S288c) OX=559292 GN=FPR2 PE=1 SV=1	1	6	6	6	5	5	5	5	5	5	5	5	5	51.1	51.1	51.1	14.487	135	135	2.69	5	12	3	12	0	117.57	By MS/MS	By MS/MS	By MS/MS	51.1	51.1	42.2	2215500000	667500000	748930000	799100000	316500000	95358000	106990000	114160000	515840000	683490000	894450000	8
P32473	P32473	9	9	9	>sp|P32473|ODPB_YEAST Pyruvate dehydrogenase E1 component subunit beta, mitochondrial OS=Saccharomyces cerevisiae (strain ATCC 204508 / S288c) OX=559292 GN=PDB1 PE=1 SV=2	1	9	9	9	8	9	9	8	9	9	8	9	9	26.2	26.2	26.2	40.053	366	366	2.48	16	18	16	16	0	151.36	By MS/MS	By MS/MS	By MS/MS	20.5	26.2	26.2	11285000000	3455800000	3937000000	3891900000	705290000	215990000	246060000	243240000	2769100000	3563100000	4304000000	14
P32474	P32474	4	4	4	>sp|P32474|EUG1_YEAST Protein disulfide-isomerase EUG1 OS=Saccharomyces cerevisiae (strain ATCC 204508 / S288c) OX=559292 GN=EUG1 PE=1 SV=1	1	4	4	4	3	3	4	3	3	4	3	3	4	8.1	8.1	8.1	58.981	517	517	2.93	4		3	7	0	16.213	By MS/MS	By MS/MS	By MS/MS	6.6	6.6	8.1	525180000	165510000	178570000	181100000	30893000	9735800	10504000	10653000	172410000	196910000	117620000	2
P32476	P32476	10	10	10	>sp|P32476|ERG1_YEAST Squalene monooxygenase OS=Saccharomyces cerevisiae (strain ATCC 204508 / S288c) OX=559292 GN=ERG1 PE=1 SV=2	1	10	10	10	10	9	8	10	9	8	10	9	8	25.2	25.2	25.2	55.125	496	496	2.71	9	5	12	12	0	43.526	By MS/MS	By MS/MS	By MS/MS	25.2	22.8	18.8	1605300000	789450000	356240000	459600000	64212000	31578000	14250000	18384000	702880000	277340000	430400000	11
P32477	P32477	10	10	10	>sp|P32477|GSH1_YEAST Glutamate--cysteine ligase OS=Saccharomyces cerevisiae (strain ATCC 204508 / S288c) OX=559292 GN=GSH1 PE=1 SV=1	1	10	10	10	9	10	10	9	10	10	9	10	10	16.8	16.8	16.8	78.253	678	678	2.89	5	12		18	0	24.78	By MS/MS	By MS/MS	By MS/MS	15.2	16.8	16.8	787710000	274920000	270810000	241980000	23168000	8085800	7965100	7117100	257860000	228650000	258580000	6
P32478;Q03178;P46999;Q03180	P32478	5;2;1;1	5;2;1;1	4;1;0;0	>sp|P32478|HS150_YEAST Cell wall mannoprotein HSP150 OS=Saccharomyces cerevisiae (strain ATCC 204508 / S288c) OX=559292 GN=HSP150 PE=1 SV=2	4	5	5	4	5	5	4	5	5	4	4	4	3	27.4	27.4	25.4	41.059	413	413;341;287;325	2.48		12	11		0	45.023	By MS/MS	By MS/MS	By MS/MS	27.4	27.4	22.8	1214000000	463060000	396160000	354790000	93386000	35620000	30474000	27292000	400170000	381260000	266920000	5
P32480	P32480	3	3	3	>sp|P32480|HIR2_YEAST Protein HIR2 OS=Saccharomyces cerevisiae (strain ATCC 204508 / S288c) OX=559292 GN=HIR2 PE=1 SV=2	1	3	3	3	3	2	2	3	2	2	3	2	2	4.3	4.3	4.3	98.444	875	875	2.14	2	2	3		0.00034722	2.756	By matching	By MS/MS	By MS/MS	4.3	3.3	2.7	80708000	39755000	16550000	24403000	2017700	993880	413760	610070	30865000	20718000	0	0
P32481	P32481	16	16	16	>sp|P32481|IF2G_YEAST Eukaryotic translation initiation factor 2 subunit gamma OS=Saccharomyces cerevisiae (strain ATCC 204508 / S288c) OX=559292 GN=GCD11 PE=1 SV=1	1	16	16	16	16	16	16	16	16	16	16	16	16	37.8	37.8	37.8	57.865	527	527	2.74	14	21	31	25	0	122.64	By MS/MS	By MS/MS	By MS/MS	37.8	37.8	37.8	11153000000	4489100000	3500700000	3163100000	446120000	179560000	140030000	126530000	3847600000	3170500000	3037300000	25
P32485	P32485	10	10	10	>sp|P32485|HOG1_YEAST Mitogen-activated protein kinase HOG1 OS=Saccharomyces cerevisiae (strain ATCC 204508 / S288c) OX=559292 GN=HOG1 PE=1 SV=2	1	10	10	10	9	10	10	9	10	10	9	10	10	27.4	27.4	27.4	48.858	435	435	2.52	9	15	11	11	0	43.728	By MS/MS	By MS/MS	By MS/MS	23.7	27.4	27.4	1282500000	490060000	488220000	304270000	61074000	23336000	23248000	14489000	509680000	406490000	300580000	11
P32486	P32486	4	4	4	>sp|P32486|KRE6_YEAST Beta-glucan synthesis-associated protein KRE6 OS=Saccharomyces cerevisiae (strain ATCC 204508 / S288c) OX=559292 GN=KRE6 PE=1 SV=2	1	4	4	4	4	4	3	4	4	3	4	4	3	7.6	7.6	7.6	80.122	720	720	3.53		2	3	10	0	9.7906	By MS/MS	By MS/MS	By MS/MS	7.6	7.6	5.7	386320000	203460000	119500000	63362000	17560000	9248200	5431700	2880100	183330000	77850000	69497000	5
P32490;P32491	P32490;P32491	2;1	2;1	2;1	>sp|P32490|MKK1_YEAST MAP kinase kinase MKK1/SSP32 OS=Saccharomyces cerevisiae (strain ATCC 204508 / S288c) OX=559292 GN=MKK1 PE=1 SV=1;>sp|P32491|MKK2_YEAST MAP kinase kinase MKK2/SSP33 OS=Saccharomyces cerevisiae (strain ATCC 204508 / S288c) OX=559292 GN	2	2	2	2	1	1	1	1	1	1	1	1	1	4.1	4.1	4.1	56.72	508	508;506	3	1			2	0.0070272	1.3005	By MS/MS	By MS/MS	By MS/MS	1.6	1.6	2.6	25383000	12130000	9594300	3658900	1153800	551360	436100	166310	0	0	3986600	1
P32492	P32492	12	7	7	>sp|P32492|MYO4_YEAST Myosin-4 OS=Saccharomyces cerevisiae (strain ATCC 204508 / S288c) OX=559292 GN=MYO4 PE=1 SV=1	1	12	7	7	10	11	10	6	7	6	6	7	6	9.7	5.9	5.9	169.34	1471	1471	3		6	7	6	0	10.964	By MS/MS	By MS/MS	By MS/MS	8	9	8.4	236860000	105800000	80470000	50596000	2819800	1259500	957970	602340	89472000	69586000	55557000	2
P32493	P32493	2	2	2	>sp|P32493|AEP1_YEAST ATPase expression protein 1, mitochondrial OS=Saccharomyces cerevisiae (strain ATCC 204508 / S288c) OX=559292 GN=AEP1 PE=1 SV=2	1	2	2	2	1	2	1	1	2	1	1	2	1	4.4	4.4	4.4	59.747	518	518	1.25	3	1			0	8.2683	By matching	By MS/MS	By matching	1.7	4.4	2.7	64586000	5542200	56077000	2966900	2392100	205270	2076900	109880	0	50981000	0	0
P32494	P32494	3	3	3	>sp|P32494|NGG1_YEAST Chromatin-remodeling complexes subunit NGG1 OS=Saccharomyces cerevisiae (strain ATCC 204508 / S288c) OX=559292 GN=NGG1 PE=1 SV=1	1	3	3	3	1	1	3	1	1	3	1	1	3	4.3	4.3	4.3	79.281	702	702	1.4	4		1		0.0003453	2.6885	By matching	By matching	By MS/MS	1.3	1.3	4.3	52762000	10925000	10881000	30956000	1319100	273130	272040	773890	0	0	34566000	0
P32496	P32496	8	8	8	>sp|P32496|RPN12_YEAST 26S proteasome regulatory subunit RPN12 OS=Saccharomyces cerevisiae (strain ATCC 204508 / S288c) OX=559292 GN=RPN12 PE=1 SV=3	1	8	8	8	7	6	7	7	6	7	7	6	7	31.8	31.8	31.8	31.919	274	274	2.4	12	9	10	9	0	52.11	By MS/MS	By MS/MS	By MS/MS	23	23	28.5	2712500000	1027600000	900040000	784870000	169530000	64226000	56253000	49054000	924110000	873100000	822740000	8
P32497	P32497	14	14	14	>sp|P32497|EIF3C_YEAST Eukaryotic translation initiation factor 3 subunit C OS=Saccharomyces cerevisiae (strain ATCC 204508 / S288c) OX=559292 GN=NIP1 PE=1 SV=2	1	14	14	14	13	13	13	13	13	13	13	13	13	18.5	18.5	18.5	93.203	812	812	2.3	20	20	9	15	0	168.14	By MS/MS	By MS/MS	By MS/MS	16.7	18.5	17.6	5447900000	2491600000	1640000000	1316200000	118430000	54166000	35652000	28614000	2111000000	1623000000	1389900000	19
P32499	P32499	24	24	24	>sp|P32499|NUP2_YEAST Nucleoporin NUP2 OS=Saccharomyces cerevisiae (strain ATCC 204508 / S288c) OX=559292 GN=NUP2 PE=1 SV=2	1	24	24	24	23	21	23	23	21	23	23	21	23	43.5	43.5	43.5	77.88	720	720	2.8	15	19	27	31	0	152.03	By MS/MS	By MS/MS	By MS/MS	42.1	37.9	40.7	4822900000	2053900000	1531200000	1237800000	109610000	46679000	34801000	28132000	1732500000	1331400000	1369900000	26
P32500	P32500	3	3	3	>sp|P32500|NDC1_YEAST Nucleoporin NDC1 OS=Saccharomyces cerevisiae (strain ATCC 204508 / S288c) OX=559292 GN=NDC1 PE=1 SV=1	1	3	3	3	3	3	3	3	3	3	3	3	3	4.6	4.6	4.6	74.133	655	655	3.64			4	7	0	5.3128	By MS/MS	By MS/MS	By MS/MS	4.6	4.6	4.6	237350000	79104000	82212000	76036000	8476800	2825100	2936100	2715600	68620000	68395000	76994000	2
P32501	P32501	14	14	14	>sp|P32501|EI2BE_YEAST Translation initiation factor eIF-2B subunit epsilon OS=Saccharomyces cerevisiae (strain ATCC 204508 / S288c) OX=559292 GN=GCD6 PE=1 SV=1	1	14	14	14	13	13	14	13	13	14	13	13	14	23.3	23.3	23.3	81.16	712	712	2.33	12	20	9	10	0	55.248	By MS/MS	By MS/MS	By MS/MS	22.2	22.2	23.3	1737500000	783790000	512460000	441220000	40406000	18228000	11918000	10261000	696310000	490810000	386630000	12
P32502	P32502	9	9	9	>sp|P32502|EI2BB_YEAST Translation initiation factor eIF-2B subunit beta OS=Saccharomyces cerevisiae (strain ATCC 204508 / S288c) OX=559292 GN=GCD7 PE=1 SV=1	1	9	9	9	9	8	7	9	8	7	9	8	7	28.3	28.3	28.3	42.569	381	381	2.74	8	1	13	9	0	30.547	By MS/MS	By MS/MS	By MS/MS	28.3	24.4	21.3	1191100000	517730000	377340000	296030000	62690000	27249000	19860000	15580000	425800000	346960000	321180000	9
P32505	P32505	7	7	7	>sp|P32505|NAB2_YEAST Nuclear polyadenylated RNA-binding protein NAB2 OS=Saccharomyces cerevisiae (strain ATCC 204508 / S288c) OX=559292 GN=NAB2 PE=1 SV=1	1	7	7	7	7	7	7	7	7	7	7	7	7	17	17	17	58.32	525	525	3	6		8	12	0	31.485	By MS/MS	By MS/MS	By MS/MS	17	17	17	772890000	217160000	309000000	246730000	35131000	9871000	14045000	11215000	232640000	232120000	254410000	4
P32521	P32521	15	15	15	>sp|P32521|PAN1_YEAST Actin cytoskeleton-regulatory complex protein PAN1 OS=Saccharomyces cerevisiae (strain ATCC 204508 / S288c) OX=559292 GN=PAN1 PE=1 SV=2	1	15	15	15	13	14	14	13	14	14	13	14	14	13	13	13	160.27	1480	1480	3.04	9	9	9	29	0	43.118	By MS/MS	By MS/MS	By MS/MS	11.8	12.4	12.5	2426000000	876930000	975110000	573940000	52739000	19064000	21198000	12477000	820670000	758820000	641950000	14
P32523	P32523	10	10	10	>sp|P32523|PRP19_YEAST Pre-mRNA-processing factor 19 OS=Saccharomyces cerevisiae (strain ATCC 204508 / S288c) OX=559292 GN=PRP19 PE=1 SV=2	1	10	10	10	8	9	9	8	9	9	8	9	9	25	25	25	56.569	503	503	2.35	10	2	9	5	0	67.042	By MS/MS	By MS/MS	By MS/MS	20.7	22.9	22.7	715950000	266640000	276500000	172820000	31128000	11593000	12022000	7513700	212840000	229630000	229240000	4
P32524	P32524	2	2	2	>sp|P32524|PRP21_YEAST Pre-mRNA-splicing factor PRP21 OS=Saccharomyces cerevisiae (strain ATCC 204508 / S288c) OX=559292 GN=PRP21 PE=1 SV=1	1	2	2	2	2	1	1	2	1	1	2	1	1	6.1	6.1	6.1	33.052	280	280	3.5			2	2	0.0016031	1.8029	By MS/MS	By matching	By MS/MS	6.1	3.6	2.5	31206000	17233000	6810800	7162500	1950400	1077000	425670	447650	13978000	0	0	1
P32527	P32527	9	9	9	>sp|P32527|ZUO1_YEAST Zuotin OS=Saccharomyces cerevisiae (strain ATCC 204508 / S288c) OX=559292 GN=ZUO1 PE=1 SV=1	1	9	9	9	7	9	8	7	9	8	7	9	8	19.9	19.9	19.9	49.019	433	433	2.34	11	14	17	5	0	57.503	By MS/MS	By MS/MS	By MS/MS	16.2	19.9	19.6	7918700000	3292100000	2646100000	1980500000	395930000	164600000	132300000	99025000	3003500000	2404300000	1970300000	13
P32528	P32528	46	46	46	>sp|P32528|DUR1_YEAST Urea amidolyase OS=Saccharomyces cerevisiae (strain ATCC 204508 / S288c) OX=559292 GN=DUR1,2 PE=1 SV=2	1	46	46	46	38	42	43	38	42	43	38	42	43	31.2	31.2	31.2	201.83	1835	1835	2.26	50	58	43	27	0	223.33	By MS/MS	By MS/MS	By MS/MS	27	29.5	28.6	7546500000	1607800000	3130800000	2807900000	77799000	16575000	32276000	28948000	1538100000	2893000000	2942300000	33
P32529	P32529	4	4	4	>sp|P32529|RPA12_YEAST DNA-directed RNA polymerase I subunit RPA12 OS=Saccharomyces cerevisiae (strain ATCC 204508 / S288c) OX=559292 GN=RPA12 PE=1 SV=1	1	4	4	4	4	4	4	4	4	4	4	4	4	41.6	41.6	41.6	13.66	125	125	1.73	11	6	5		0	53.57	By MS/MS	By MS/MS	By MS/MS	41.6	41.6	41.6	1149300000	408360000	346170000	394750000	287320000	102090000	86543000	98688000	388620000	309380000	447890000	6
P32558	P32558	26	26	26	>sp|P32558|SPT16_YEAST FACT complex subunit SPT16 OS=Saccharomyces cerevisiae (strain ATCC 204508 / S288c) OX=559292 GN=SPT16 PE=1 SV=1	1	26	26	26	22	25	25	22	25	25	22	25	25	26.3	26.3	26.3	118.63	1035	1035	2.51	24	24	35	21	0	149.43	By MS/MS	By MS/MS	By MS/MS	22.6	26.3	26.3	5542400000	2043700000	1921500000	1577200000	110850000	40874000	38430000	31544000	1935300000	1663800000	1639300000	25
P32561	P32561	6	6	6	>sp|P32561|RPD3_YEAST Histone deacetylase RPD3 OS=Saccharomyces cerevisiae (strain ATCC 204508 / S288c) OX=559292 GN=RPD3 PE=1 SV=1	1	6	6	6	5	5	6	5	5	6	5	5	6	16.9	16.9	16.9	48.904	433	433	2.63		8	10	1	0	16.022	By MS/MS	By MS/MS	By MS/MS	13.9	13.9	16.9	489660000	122890000	164580000	202190000	18833000	4726400	6330100	7776700	151040000	151410000	183500000	5
P32563	P32563	15	15	15	>sp|P32563|VPH1_YEAST V-type proton ATPase subunit a, vacuolar isoform OS=Saccharomyces cerevisiae (strain ATCC 204508 / S288c) OX=559292 GN=VPH1 PE=1 SV=3	1	15	15	15	14	14	12	14	14	12	14	14	12	20	20	20	95.528	840	840	2.36	25	19	12	20	0	137.66	By MS/MS	By MS/MS	By MS/MS	18.7	19.2	16.7	8371300000	2975500000	3050000000	2345700000	253670000	90167000	92425000	71083000	2711600000	2812400000	2419800000	19
P32565	P32565	22	21	21	>sp|P32565|RPN2_YEAST 26S proteasome regulatory subunit RPN2 OS=Saccharomyces cerevisiae (strain ATCC 204508 / S288c) OX=559292 GN=RPN2 PE=1 SV=4	1	22	21	21	21	21	21	20	20	20	20	20	20	24.2	23.5	23.5	104.23	945	945	2.18	20	27	21	6	0	60.398	By MS/MS	By MS/MS	By MS/MS	23.2	23.2	23.1	6453700000	2348100000	2038000000	2067600000	119510000	43484000	37741000	38288000	2049000000	2016600000	2162400000	16
P32566	P32566	4	4	4	>sp|P32566|SMI1_YEAST Cell wall assembly regulator SMI1 OS=Saccharomyces cerevisiae (strain ATCC 204508 / S288c) OX=559292 GN=SMI1 PE=1 SV=1	1	4	4	4	4	4	4	4	4	4	4	4	4	10.1	10.1	10.1	57.079	505	505	2.43	7	6	3	7	0	20.264	By MS/MS	By MS/MS	By MS/MS	10.1	10.1	10.1	724380000	260440000	234300000	229650000	51742000	18603000	16735000	16404000	219980000	212100000	279690000	6
P32567	P32567	3	3	3	>sp|P32567|PAH1_YEAST Phosphatidic acid phosphohydrolase 1 OS=Saccharomyces cerevisiae (strain ATCC 204508 / S288c) OX=559292 GN=PAH1 PE=1 SV=1	1	3	3	3	3	3	2	3	3	2	3	3	2	3.2	3.2	3.2	95.03	862	862	3.5		2		6	0.00034471	2.6635	By MS/MS	By MS/MS	By matching	3.2	3.2	1.7	100390000	36209000	36645000	27539000	2509800	905220	916140	688480	27210000	30130000	30462000	1
P32568;P53756	P32568	24;2	24;2	24;2	>sp|P32568|SNQ2_YEAST Protein SNQ2 OS=Saccharomyces cerevisiae (strain ATCC 204508 / S288c) OX=559292 GN=SNQ2 PE=1 SV=2	2	24	24	24	23	20	22	23	20	22	23	20	22	17.7	17.7	17.7	168.76	1501	1501;1333	2.39	9	36	30	5	0	87.284	By MS/MS	By MS/MS	By MS/MS	16.9	14.5	15.5	2540500000	1145400000	497460000	897630000	35781000	16132000	7006500	12643000	991780000	506860000	960060000	20
P32569	P32569	2	2	2	>sp|P32569|MED17_YEAST Mediator of RNA polymerase II transcription subunit 17 OS=Saccharomyces cerevisiae (strain ATCC 204508 / S288c) OX=559292 GN=SRB4 PE=1 SV=1	1	2	2	2	2	2	2	2	2	2	2	2	2	3.3	3.3	3.3	78.475	687	687	2.83	1	2		3	0.001615	1.8807	By matching	By MS/MS	By MS/MS	3.3	3.3	3.3	113350000	34937000	51440000	26975000	3148700	970460	1428900	749310	0	38777000	33423000	0
P32570	P32570	2	2	2	>sp|P32570|MED22_YEAST Mediator of RNA polymerase II transcription subunit 22 OS=Saccharomyces cerevisiae (strain ATCC 204508 / S288c) OX=559292 GN=SRB6 PE=1 SV=1	1	2	2	2	2	1	2	2	1	2	2	1	2	19	19	19	13.863	121	121	3.4			3	2	0.00035663	3.1233	By MS/MS	By MS/MS	By MS/MS	19	8.3	19	139990000	64932000	36071000	38990000	27999000	12986000	7214200	7798000	57740000	0	40959000	1
P32579	P32579	6	6	6	>sp|P32579|SUA5_YEAST Threonylcarbamoyl-AMP synthase OS=Saccharomyces cerevisiae (strain ATCC 204508 / S288c) OX=559292 GN=SUA5 PE=1 SV=1	1	6	6	6	6	5	5	6	5	5	6	5	5	15	15	15	46.538	426	426	2.06	7	5		4	0	8.7728	By MS/MS	By MS/MS	By MS/MS	15	14.6	13.1	209790000	102070000	54747000	52968000	9989900	4860600	2607000	2522300	74398000	61661000	64419000	4
P32582	P32582	22	22	22	>sp|P32582|CBS_YEAST Cystathionine beta-synthase OS=Saccharomyces cerevisiae (strain ATCC 204508 / S288c) OX=559292 GN=CYS4 PE=1 SV=1	1	22	22	22	21	21	22	21	21	22	21	21	22	60.2	60.2	60.2	56.021	507	507	2.62	32	40	58	39	0	323.31	By MS/MS	By MS/MS	By MS/MS	58.6	57.8	60.2	39043000000	14181000000	14337000000	10525000000	1394400000	506450000	512040000	375890000	13284000000	13710000000	10150000000	38
P32583	P32583	2	2	2	>sp|P32583|SRP40_YEAST Suppressor protein SRP40 OS=Saccharomyces cerevisiae (strain ATCC 204508 / S288c) OX=559292 GN=SRP40 PE=1 SV=2	1	2	2	2	2	2	1	2	2	1	2	2	1	6.4	6.4	6.4	41.015	406	406	1.4	3	2			0	5.4947	By MS/MS	By matching	By matching	6.4	6.4	3	515430000	266600000	115440000	133380000	73632000	38086000	16492000	19054000	294570000	75754000	0	2
P32588	P32588	2	2	2	>sp|P32588|PUB1_YEAST Nuclear and cytoplasmic polyadenylated RNA-binding protein PUB1 OS=Saccharomyces cerevisiae (strain ATCC 204508 / S288c) OX=559292 GN=PUB1 PE=1 SV=4	1	2	2	2	2	2	2	2	2	2	2	2	2	4.9	4.9	4.9	50.762	453	453	1.65	10	5		2	0	5.8129	By MS/MS	By MS/MS	By MS/MS	4.9	4.9	4.9	3473900000	1138400000	1140700000	1194900000	315810000	103490000	103700000	108620000	879250000	1119300000	1234400000	1
P32589	P32589	25	25	20	>sp|P32589|HSP7F_YEAST Heat shock protein homolog SSE1 OS=Saccharomyces cerevisiae (strain ATCC 204508 / S288c) OX=559292 GN=SSE1 PE=1 SV=4	1	25	25	20	24	23	25	24	23	25	20	19	20	40.5	40.5	31.7	77.365	693	693	2.59	52	36	62	55	0	323.31	By MS/MS	By MS/MS	By MS/MS	39.4	39.2	40.5	67889000000	22224000000	25640000000	20024000000	1834800000	600650000	692980000	541200000	24044000000	21280000000	15678000000	53
P32590	P32590	16	11	11	>sp|P32590|HSP79_YEAST Heat shock protein homolog SSE2 OS=Saccharomyces cerevisiae (strain ATCC 204508 / S288c) OX=559292 GN=SSE2 PE=1 SV=3	1	16	11	11	15	15	15	11	11	10	11	11	10	28.7	19.9	19.9	77.62	693	693	2.19	12	9	11	4	0	68.22	By MS/MS	By MS/MS	By MS/MS	27.6	27.6	27.6	1591000000	378540000	812410000	400010000	36999000	8803200	18893000	9302500	326930000	771430000	433580000	6
P32591	P32591	8	8	8	>sp|P32591|SWI3_YEAST SWI/SNF complex subunit SWI3 OS=Saccharomyces cerevisiae (strain ATCC 204508 / S288c) OX=559292 GN=SWI3 PE=1 SV=1	1	8	8	8	6	5	7	6	5	7	6	5	7	11	11	11	92.925	825	825	2.3	8	2	6	4	0	22.591	By MS/MS	By MS/MS	By MS/MS	8.4	6.2	9.5	322410000	103920000	90050000	128440000	6859700	2211100	1916000	2732700	91652000	90185000	131710000	3
P32597	P32597	18	18	18	>sp|P32597|STH1_YEAST Nuclear protein STH1/NPS1 OS=Saccharomyces cerevisiae (strain ATCC 204508 / S288c) OX=559292 GN=STH1 PE=1 SV=1	1	18	18	18	15	16	16	15	16	16	15	16	16	15.9	15.9	15.9	156.74	1359	1359	3.04	12	3	11	29	0	80.967	By MS/MS	By MS/MS	By MS/MS	13.5	13.9	14.2	1622400000	479260000	447440000	695670000	26167000	7730100	7216800	11220000	563510000	485830000	544040000	11
P32598	P32598	6	6	6	>sp|P32598|PP12_YEAST Serine/threonine-protein phosphatase PP1-2 OS=Saccharomyces cerevisiae (strain ATCC 204508 / S288c) OX=559292 GN=GLC7 PE=1 SV=1	1	6	6	6	6	6	6	6	6	6	6	6	6	26	26	26	35.907	312	312	2.24	14	13	6	9	0	75.77	By MS/MS	By MS/MS	By MS/MS	26	26	26	4290300000	1395800000	1689600000	1204900000	268150000	87236000	105600000	75308000	1165600000	1343100000	1334200000	11
P32599;REV__P32599	P32599	15;1	15;1	15;1	>sp|P32599|FIMB_YEAST Fimbrin OS=Saccharomyces cerevisiae (strain ATCC 204508 / S288c) OX=559292 GN=SAC6 PE=1 SV=1	2	15	15	15	13	15	13	13	15	13	13	15	13	30.5	30.5	30.5	71.772	642	642;642	2.12	21	18	12	8	0	139.22	By MS/MS	By MS/MS	By MS/MS	29.3	30.5	28.7	6453600000	2089100000	2342400000	2022100000	169830000	54975000	61643000	53213000	1841800000	2266800000	2276500000	18
P32600	P32600	7	6	6	>sp|P32600|TOR2_YEAST Serine/threonine-protein kinase TOR2 OS=Saccharomyces cerevisiae (strain ATCC 204508 / S288c) OX=559292 GN=TOR2 PE=1 SV=3	1	7	6	6	5	7	6	5	6	5	5	6	5	3.1	2.8	2.8	281.56	2474	2474	2.32	5	6	5	3	0	9.1441	By MS/MS	By MS/MS	By MS/MS	2.4	3.1	2.8	237820000	117090000	86951000	33773000	1829400	900730	668860	259790	84798000	89559000	55813000	4
P32601	P32601	2	2	2	>sp|P32601|DSS4_YEAST Protein DSS4 OS=Saccharomyces cerevisiae (strain ATCC 204508 / S288c) OX=559292 GN=DSS4 PE=1 SV=2	1	2	2	2	2	2	2	2	2	2	2	2	2	16.8	16.8	16.8	16.126	143	143	3.43			4	3	0.00065638	2.0765	By MS/MS	By matching	By matching	16.8	16.8	16.8	65366000	30164000	19347000	15856000	9338100	4309100	2763800	2265100	22684000	17984000	18828000	2
P32602	P32602	7	7	7	>sp|P32602|SEC17_YEAST Alpha-soluble NSF attachment protein OS=Saccharomyces cerevisiae (strain ATCC 204508 / S288c) OX=559292 GN=SEC17 PE=1 SV=4	1	7	7	7	7	6	7	7	6	7	7	6	7	27.7	27.7	27.7	32.802	292	292	2.44	8	4	7	6	0	29.232	By MS/MS	By MS/MS	By MS/MS	27.7	24	27.7	1433000000	455110000	478360000	499490000	89560000	28445000	29897000	31218000	456730000	455920000	464800000	7
P32604	P32604	4	4	4	>sp|P32604|F26_YEAST Fructose-2,6-bisphosphatase OS=Saccharomyces cerevisiae (strain ATCC 204508 / S288c) OX=559292 GN=FBP26 PE=1 SV=2	1	4	4	4	4	4	3	4	4	3	4	4	3	10.2	10.2	10.2	52.594	452	452	2.27	3	2	6		0	6.5296	By MS/MS	By MS/MS	By matching	10.2	10.2	7.1	156030000	47005000	58903000	50123000	6241200	1880200	2356100	2004900	40131000	49982000	63039000	3
P32605	P32605	2	2	2	>sp|P32605|RU1A_YEAST U1 small nuclear ribonucleoprotein A OS=Saccharomyces cerevisiae (strain ATCC 204508 / S288c) OX=559292 GN=MUD1 PE=1 SV=1	1	2	2	2	1	1	2	1	1	2	1	1	2	6.7	6.7	6.7	34.378	298	298	1.75	3			1	0.00033467	2.3053	By MS/MS	By matching	By MS/MS	2.7	2.7	6.7	51455000	10402000	10925000	30128000	3215900	650130	682800	1883000	0	0	32413000	1
P32607	P32607	2	2	2	>sp|P32607|RTG1_YEAST Retrograde regulation protein 1 OS=Saccharomyces cerevisiae (strain ATCC 204508 / S288c) OX=559292 GN=RTG1 PE=1 SV=2	1	2	2	2	1	1	2	1	1	2	1	1	2	16.4	16.4	16.4	19.016	177	177	1.75	1	3			0.0003375	2.3597	By matching	By matching	By MS/MS	5.6	5.6	16.4	40972000	13599000	6855100	20518000	5121500	1699900	856890	2564800	0	0	22672000	0
P32608	P32608	12	12	12	>sp|P32608|RTG2_YEAST Retrograde regulation protein 2 OS=Saccharomyces cerevisiae (strain ATCC 204508 / S288c) OX=559292 GN=RTG2 PE=1 SV=2	1	12	12	12	11	12	10	11	12	10	11	12	10	22.6	22.6	22.6	65.571	588	588	2.4	7	22	10	8	0	35.856	By MS/MS	By MS/MS	By MS/MS	21.4	22.6	20.2	1320200000	406410000	546740000	367090000	40007000	12315000	16568000	11124000	340900000	510360000	414590000	11
P32610	P32610	4	4	4	>sp|P32610|VATD_YEAST V-type proton ATPase subunit D OS=Saccharomyces cerevisiae (strain ATCC 204508 / S288c) OX=559292 GN=VMA8 PE=1 SV=1	1	4	4	4	4	4	4	4	4	4	4	4	4	11.3	11.3	11.3	29.194	256	256	1.35	13	7			0	32.783	By MS/MS	By MS/MS	By MS/MS	11.3	11.3	11.3	3425200000	919350000	1278700000	1227200000	380570000	102150000	142070000	136350000	768280000	1412700000	1271700000	4
P32611	P32611	3	3	3	>sp|P32611|RML2_YEAST 54S ribosomal protein RML2, mitochondrial OS=Saccharomyces cerevisiae (strain ATCC 204508 / S288c) OX=559292 GN=RML2 PE=1 SV=1	1	3	3	3	2	2	3	2	2	3	2	2	3	8.9	8.9	8.9	43.785	393	393	1.43	4	3			0	4.6369	By matching	By MS/MS	By MS/MS	6.6	6.6	8.9	70804000	16577000	18520000	35707000	3078400	720760	805230	1552500	0	0	39168000	0
P32614	P32614	17	17	17	>sp|P32614|FRDS_YEAST Fumarate reductase 1 OS=Saccharomyces cerevisiae (strain ATCC 204508 / S288c) OX=559292 GN=FRD1 PE=1 SV=1	1	17	17	17	14	17	16	14	17	16	14	17	16	38.5	38.5	38.5	50.843	470	470	2.47	24	33	17	27	0	221.68	By MS/MS	By MS/MS	By MS/MS	31.5	38.5	38.5	16067000000	3881000000	7717300000	4468400000	642670000	155240000	308690000	178740000	3798700000	6883600000	4503600000	19
P32617	P32617	3	3	3	>sp|P32617|IES6_YEAST Chromatin-remodeling complex subunit IES6 OS=Saccharomyces cerevisiae (strain ATCC 204508 / S288c) OX=559292 GN=IES6 PE=1 SV=1	1	3	3	3	3	3	2	3	3	2	3	3	2	13.9	13.9	13.9	18.533	166	166	2.56	2	3	1	3	0.00284	1.6464	By MS/MS	By matching	By MS/MS	13.9	13.9	9.6	96101000	48651000	34120000	13330000	8736500	4422800	3101800	1211800	33087000	12142000	45719000	2
P32618	P32618	2	2	2	>sp|P32618|YEF3_YEAST Uncharacterized protein YEL043W OS=Saccharomyces cerevisiae (strain ATCC 204508 / S288c) OX=559292 GN=YEL043W PE=1 SV=1	1	2	2	2	2	1	2	2	1	2	2	1	2	2.7	2.7	2.7	106.13	956	956	3.83			1	5	0	14.948	By MS/MS	By MS/MS	By MS/MS	2.7	1.5	2.7	40543000	27053000	8442800	5047400	1126200	751460	234520	140210	21203000	0	0	2
P32621	P32621	7	7	7	>sp|P32621|GDA1_YEAST Guanosine-diphosphatase OS=Saccharomyces cerevisiae (strain ATCC 204508 / S288c) OX=559292 GN=GDA1 PE=1 SV=1	1	7	7	7	6	5	7	6	5	7	6	5	7	18.5	18.5	18.5	56.821	518	518	2.53	5	5	3	6	0	19.9	By MS/MS	By MS/MS	By MS/MS	17	12.2	18.5	1437300000	572680000	407140000	457460000	62490000	24899000	17702000	19889000	602590000	377580000	391690000	5
P32623	P32623	3	3	3	>sp|P32623|CRH2_YEAST Probable glycosidase CRH2 OS=Saccharomyces cerevisiae (strain ATCC 204508 / S288c) OX=559292 GN=UTR2 PE=1 SV=3	1	3	3	3	3	3	3	3	3	3	3	3	3	7.5	7.5	7.5	49.906	467	467	2.41	3	10	6	3	0	25.434	By MS/MS	By MS/MS	By MS/MS	7.5	7.5	7.5	1183500000	482700000	352430000	348360000	84535000	34479000	25174000	24883000	445300000	283820000	335150000	5
P32626	P32626	9	9	9	>sp|P32626|ENOPH_YEAST Enolase-phosphatase E1 OS=Saccharomyces cerevisiae (strain ATCC 204508 / S288c) OX=559292 GN=UTR4 PE=1 SV=2	1	9	9	9	9	9	8	9	9	8	9	9	8	44.1	44.1	44.1	25.187	227	227	2.05	12	15	8	3	0	73.087	By MS/MS	By MS/MS	By MS/MS	44.1	44.1	44.1	1422000000	453410000	531170000	437390000	129270000	41219000	48288000	39762000	363720000	560330000	452580000	9
P32628	P32628	7	7	7	>sp|P32628|RAD23_YEAST UV excision repair protein RAD23 OS=Saccharomyces cerevisiae (strain ATCC 204508 / S288c) OX=559292 GN=RAD23 PE=1 SV=1	1	7	7	7	7	7	7	7	7	7	7	7	7	24.4	24.4	24.4	42.366	398	398	2.59	3	18	20	5	0	65.307	By MS/MS	By MS/MS	By MS/MS	24.4	24.4	24.4	2522800000	608200000	950430000	964170000	180200000	43443000	67888000	68869000	723630000	669290000	949860000	10
P32629	P32629	5	5	5	>sp|P32629|ANP1_YEAST Mannan polymerase II complex ANP1 subunit OS=Saccharomyces cerevisiae (strain ATCC 204508 / S288c) OX=559292 GN=ANP1 PE=1 SV=3	1	5	5	5	3	2	5	3	2	5	3	2	5	11	11	11	58.181	500	500	2.3	1	7		2	0	23.806	By MS/MS	By MS/MS	By MS/MS	7	4.4	11	154940000	75211000	11035000	68694000	5738500	2785600	408710	2544200	61735000	0	73830000	3
P32634	P32634	2	2	2	>sp|P32634|PMD1_YEAST Negative regulator of sporulation PMD1 OS=Saccharomyces cerevisiae (strain ATCC 204508 / S288c) OX=559292 GN=PMD1 PE=1 SV=1	1	2	2	2	2	1	1	2	1	1	2	1	1	1.5	1.5	1.5	195.38	1753	1753	3		2		2	0.00035386	3.0049	By MS/MS	By matching	By matching	1.5	0.8	0.7	18672000	11172000	4295900	3203300	222280	133010	51141	38135	9024600	0	0	2
P32639	P32639	8	8	8	>sp|P32639|BRR2_YEAST Pre-mRNA-splicing helicase BRR2 OS=Saccharomyces cerevisiae (strain ATCC 204508 / S288c) OX=559292 GN=BRR2 PE=1 SV=2	1	8	8	8	8	8	8	8	8	8	8	8	8	4.4	4.4	4.4	246.18	2163	2163	2.45	5	12	6	6	0	17.524	By MS/MS	By MS/MS	By MS/MS	4.4	4.4	4.4	207980000	78013000	64949000	65022000	1980800	742980	618560	619250	61193000	57427000	69479000	6
P32642;Q03835	P32642;Q03835	3;2	3;2	3;2	>sp|P32642|GLRX4_YEAST Monothiol glutaredoxin-4 OS=Saccharomyces cerevisiae (strain ATCC 204508 / S288c) OX=559292 GN=GRX4 PE=1 SV=1;>sp|Q03835|GLRX3_YEAST Monothiol glutaredoxin-3 OS=Saccharomyces cerevisiae (strain ATCC 204508 / S288c) OX=559292 GN=GRX3	2	3	3	3	3	3	3	3	3	3	3	3	3	12.7	12.7	12.7	27.493	244	244;250	2.15	6		6	1	0	19.04	By MS/MS	By MS/MS	By MS/MS	12.7	12.7	12.7	1141900000	291900000	324250000	525800000	81567000	20850000	23160000	37557000	257690000	317630000	537050000	3
P32643	P32643	4	4	4	>sp|P32643|TMT1_YEAST Trans-aconitate 3-methyltransferase OS=Saccharomyces cerevisiae (strain ATCC 204508 / S288c) OX=559292 GN=TMT1 PE=1 SV=1	1	4	4	4	2	3	4	2	3	4	2	3	4	14.4	14.4	14.4	34.768	299	299	2.87	1	4	6	4	0	7.2947	By MS/MS	By MS/MS	By MS/MS	6.4	12	14.4	450210000	27482000	119970000	302760000	26483000	1616600	7056900	17810000	41125000	74708000	363240000	1
P32644	P32644	7	7	7	>sp|P32644|ECM32_YEAST Putative ATP-dependent RNA helicase ECM32 OS=Saccharomyces cerevisiae (strain ATCC 204508 / S288c) OX=559292 GN=ECM32 PE=1 SV=1	1	7	7	7	7	5	5	7	5	5	7	5	5	8.6	8.6	8.6	126.97	1121	1121	2.24	7	5	6	3	0	22.495	By MS/MS	By MS/MS	By MS/MS	8.6	5.4	5.4	212270000	107050000	59420000	45794000	3597700	1814400	1007100	776160	84234000	67308000	47858000	6
P32656	P32656	3	3	3	>sp|P32656|CHAC_YEAST Glutathione-specific gamma-glutamylcyclotransferase OS=Saccharomyces cerevisiae (strain ATCC 204508 / S288c) OX=559292 GN=GCG1 PE=1 SV=1	1	3	3	3	3	3	3	3	3	3	3	3	3	19.4	19.4	19.4	26.293	232	232	2	6			3	0	19.43	By MS/MS	By MS/MS	By MS/MS	19.4	19.4	19.4	466400000	154630000	176800000	134970000	38867000	12886000	14733000	11248000	146730000	161630000	136170000	2
P32657	P32657	12	12	12	>sp|P32657|CHD1_YEAST Chromo domain-containing protein 1 OS=Saccharomyces cerevisiae (strain ATCC 204508 / S288c) OX=559292 GN=CHD1 PE=1 SV=1	1	12	12	12	12	12	12	12	12	12	12	12	12	9.7	9.7	9.7	168.24	1468	1468	2.74	5	11	11	11	0	49.844	By MS/MS	By MS/MS	By MS/MS	9.7	9.7	9.7	521050000	220160000	165550000	135340000	6855900	2896900	2178300	1780800	174450000	165540000	137180000	6
P32660	P32660	7	7	5	>sp|P32660|ATC5_YEAST Phospholipid-transporting ATPase DNF1 OS=Saccharomyces cerevisiae (strain ATCC 204508 / S288c) OX=559292 GN=DNF1 PE=1 SV=2	1	7	7	5	7	4	4	7	4	4	5	2	2	4.8	4.8	3.4	177.8	1571	1571	2.8	2	6		7	0	11.372	By MS/MS	By MS/MS	By MS/MS	4.8	2.6	2.9	312520000	137270000	82518000	92733000	4112100	1806100	1085800	1220200	98982000	84696000	97964000	5
P32767	P32767	8	8	8	>sp|P32767|KA122_YEAST Importin beta-like protein KAP122 OS=Saccharomyces cerevisiae (strain ATCC 204508 / S288c) OX=559292 GN=KAP122 PE=1 SV=1	1	8	8	8	8	8	7	8	8	7	8	8	7	10	10	10	123.53	1081	1081	2.27	8	6	9	3	0	28.647	By MS/MS	By MS/MS	By MS/MS	10	10	8.2	616030000	212260000	232920000	170860000	12834000	4422000	4852400	3559500	216550000	198160000	188550000	6
P32769	P32769	10	10	10	>sp|P32769|HBS1_YEAST Elongation factor 1 alpha-like protein OS=Saccharomyces cerevisiae (strain ATCC 204508 / S288c) OX=559292 GN=HBS1 PE=1 SV=2	1	10	10	10	9	9	8	9	9	8	9	9	8	17.7	17.7	17.7	68.729	611	611	2.63	8	7	14	9	0	24.543	By MS/MS	By MS/MS	By MS/MS	15.2	16.4	14.4	1138400000	474940000	419010000	244470000	40658000	16962000	14965000	8731000	449760000	359080000	234530000	6
P32770	P32770	3	3	3	>sp|P32770|NRP1_YEAST Asparagine-rich protein OS=Saccharomyces cerevisiae (strain ATCC 204508 / S288c) OX=559292 GN=NRP1 PE=1 SV=2	1	3	3	3	3	3	3	3	3	3	3	3	3	5.8	5.8	5.8	79.298	719	719	1.67	9		1	2	0	10.154	By MS/MS	By MS/MS	By MS/MS	5.8	5.8	5.8	220440000	118880000	64813000	36740000	7872700	4245800	2314700	1312200	114020000	57252000	36878000	4
P32771	P32771	11	11	11	>sp|P32771|FADH_YEAST S-(hydroxymethyl)glutathione dehydrogenase OS=Saccharomyces cerevisiae (strain ATCC 204508 / S288c) OX=559292 GN=SFA1 PE=1 SV=1	1	11	11	11	10	8	9	10	8	9	10	8	9	23.8	23.8	23.8	41.042	386	386	2.37	13	18	5	13	0	97.91	By MS/MS	By MS/MS	By MS/MS	21.8	17.1	19.2	2707500000	747390000	790630000	1169500000	135380000	37369000	39531000	58476000	996800000	779300000	960240000	11
P32774	P32774	3	3	3	>sp|P32774|T2AG_YEAST Transcription initiation factor IIA subunit 2 OS=Saccharomyces cerevisiae (strain ATCC 204508 / S288c) OX=559292 GN=TOA2 PE=1 SV=1	1	3	3	3	3	2	3	3	2	3	3	2	3	20.5	20.5	20.5	13.458	122	122	2.22	4		4	1	0	9.9522	By MS/MS	By matching	By MS/MS	20.5	12.3	20.5	342740000	127720000	16744000	198270000	38082000	14192000	1860400	22030000	56404000	36362000	247580000	1
P32775	P32775	13	13	13	>sp|P32775|GLGB_YEAST 1,4-alpha-glucan-branching enzyme OS=Saccharomyces cerevisiae (strain ATCC 204508 / S288c) OX=559292 GN=GLC3 PE=1 SV=2	1	13	13	13	13	13	13	13	13	13	13	13	13	20.7	20.7	20.7	81.115	704	704	2.85	5	16	24	17	0	91.127	By MS/MS	By MS/MS	By MS/MS	20.7	20.7	20.7	2559300000	511390000	1317000000	730850000	71091000	14205000	36585000	20301000	418640000	1215100000	721170000	10
P32776	P32776	7	7	7	>sp|P32776|TFB1_YEAST General transcription and DNA repair factor IIH subunit TFB1 OS=Saccharomyces cerevisiae (strain ATCC 204508 / S288c) OX=559292 GN=TFB1 PE=1 SV=1	1	7	7	7	5	5	6	5	5	6	5	5	6	11.4	11.4	11.4	72.894	642	642	2.41	4	5	5	3	0	9.3422	By MS/MS	By MS/MS	By MS/MS	7.5	7.9	9.8	200420000	50572000	64898000	84951000	5274200	1330900	1707800	2235500	66323000	65573000	67710000	2
P32783	P32783	7	7	7	>sp|P32783|MCES_YEAST mRNA cap guanine-N7 methyltransferase OS=Saccharomyces cerevisiae (strain ATCC 204508 / S288c) OX=559292 GN=ABD1 PE=1 SV=1	1	7	7	7	6	7	5	6	7	5	6	7	5	17.9	17.9	17.9	50.34	436	436	2.25	5	6	8	1	0	12.964	By MS/MS	By MS/MS	By MS/MS	15.6	17.9	13.1	489520000	180250000	212220000	97058000	23311000	8583400	10106000	4621800	135800000	182040000	147370000	1
P32784	P32784	3	3	3	>sp|P32784|GPT1_YEAST Glycerol-3-phosphate O-acyltransferase 1 OS=Saccharomyces cerevisiae (strain ATCC 204508 / S288c) OX=559292 GN=SCT1 PE=1 SV=3	1	3	3	3	3	3	2	3	3	2	3	3	2	4.2	4.2	4.2	85.693	759	759	2	3	3	3		0	5.5219	By MS/MS	By MS/MS	By MS/MS	4.2	4.2	2.5	120720000	39890000	53903000	26928000	3095400	1022800	1382100	690460	27160000	50547000	40549000	1
P32787	P32787	7	7	7	>sp|P32787|MG101_YEAST Mitochondrial genome maintenance protein MGM101 OS=Saccharomyces cerevisiae (strain ATCC 204508 / S288c) OX=559292 GN=MGM101 PE=1 SV=1	1	7	7	7	7	7	7	7	7	7	7	7	7	36.1	36.1	36.1	30.09	269	269	2.93	3	8	6	12	0	38.333	By MS/MS	By MS/MS	By MS/MS	36.1	36.1	36.1	1002300000	352730000	316170000	333440000	55685000	19596000	17565000	18524000	281260000	321830000	355060000	6
P32788	P32788	2	2	2	>sp|P32788|YBB0_YEAST Uncharacterized protein YBL010C OS=Saccharomyces cerevisiae (strain ATCC 204508 / S288c) OX=559292 GN=YBL010C PE=1 SV=1	1	2	2	2	1	2	1	1	2	1	1	2	1	9.6	9.6	9.6	32.639	280	280	3.67			2	4	0	11.23	By MS/MS	By MS/MS	By MS/MS	3.9	9.6	5.7	296670000	149630000	133340000	13705000	24723000	12469000	11112000	1142100	137340000	107200000	0	2
P32790	P32790	16	16	16	>sp|P32790|SLA1_YEAST Actin cytoskeleton-regulatory complex protein SLA1 OS=Saccharomyces cerevisiae (strain ATCC 204508 / S288c) OX=559292 GN=SLA1 PE=1 SV=1	1	16	16	16	15	16	13	15	16	13	15	16	13	17.5	17.5	17.5	135.85	1244	1244	2.56	11	24	7	19	0	59.174	By MS/MS	By MS/MS	By MS/MS	16.2	17.5	13.2	1639800000	661100000	599360000	379300000	38134000	15375000	13939000	8821000	452940000	472300000	577300000	14
P32791	P32791	7	7	7	>sp|P32791|FRE1_YEAST Ferric/cupric reductase transmembrane component 1 OS=Saccharomyces cerevisiae (strain ATCC 204508 / S288c) OX=559292 GN=FRE1 PE=1 SV=1	1	7	7	7	7	3	5	7	3	5	7	3	5	11.5	11.5	11.5	78.853	686	686	2.38	1	8	7		0	9.605	By MS/MS	By matching	By MS/MS	11.5	4.7	8	398970000	328740000	24908000	45323000	11399000	9392600	711650	1295000	318750000	17542000	26731000	7
P32793	P32793	10	6	6	>sp|P32793|YSC84_YEAST Protein YSC84 OS=Saccharomyces cerevisiae (strain ATCC 204508 / S288c) OX=559292 GN=YSC84 PE=1 SV=2	1	10	6	6	9	9	8	5	6	4	5	6	4	25	17.1	17.1	50.901	468	468	3.35		2	9	9	0	9.9324	By MS/MS	By MS/MS	By MS/MS	22.9	22.4	19	302520000	102110000	141750000	58651000	16806000	5672700	7875300	3258400	76161000	107690000	87651000	4
P32794	P32794	10	10	10	>sp|P32794|AFG2_YEAST ATPase family gene 2 protein OS=Saccharomyces cerevisiae (strain ATCC 204508 / S288c) OX=559292 GN=AFG2 PE=1 SV=1	1	10	10	10	10	7	6	10	7	6	10	7	6	15.4	15.4	15.4	84.747	780	780	2.21	10	3	7	4	0	25.853	By MS/MS	By MS/MS	By MS/MS	15.4	12.4	10.5	384040000	218080000	91315000	74648000	8931100	5071500	2123600	1736000	152300000	104730000	102090000	8
P32795	P32795	15	15	15	>sp|P32795|YME1_YEAST Mitochondrial inner membrane i-AAA protease supercomplex subunit YME1 OS=Saccharomyces cerevisiae (strain ATCC 204508 / S288c) OX=559292 GN=YME1 PE=1 SV=1	1	15	15	15	14	13	11	14	13	11	14	13	11	24.8	24.8	24.8	81.771	747	747	2.74	10	4	10	14	0	53.36	By MS/MS	By MS/MS	By MS/MS	24.6	20.7	18.2	644820000	288710000	196310000	159810000	16969000	7597600	5166000	4205400	270720000	142220000	177130000	12
P32796	P32796	1	1	1	>sp|P32796|CACP_YEAST Carnitine O-acetyltransferase, mitochondrial OS=Saccharomyces cerevisiae (strain ATCC 204508 / S288c) OX=559292 GN=CAT2 PE=1 SV=2	1	1	1	1	0	1	1	0	1	1	0	1	1	2.4	2.4	2.4	77.241	670	670	4				2	0	5.9317	By matching	By MS/MS	By MS/MS	0	2.4	2.4	39043000	0	25408000	13635000	1084500	0	705780	378740	0	0	14479000	0
P32798	P32798	4	4	4	>sp|P32798|COT1_YEAST Cobalt uptake protein COT1 OS=Saccharomyces cerevisiae (strain ATCC 204508 / S288c) OX=559292 GN=COT1 PE=1 SV=2	1	4	4	4	3	3	3	3	3	3	3	3	3	17.8	17.8	17.8	48.154	439	439	2.5		7	1	2	0	10.474	By MS/MS	By MS/MS	By MS/MS	12.5	13	12.5	258480000	88512000	67331000	102640000	21540000	7376000	5610900	8552900	75193000	78751000	103650000	3
P32799	P32799	1	1	1	>sp|P32799|COX13_YEAST Cytochrome c oxidase subunit 6A, mitochondrial OS=Saccharomyces cerevisiae (strain ATCC 204508 / S288c) OX=559292 GN=COX13 PE=1 SV=1	1	1	1	1	1	1	1	1	1	1	1	1	1	6.2	6.2	6.2	15.021	129	129	1	3				0.0003399	2.4766	By MS/MS	By MS/MS	By MS/MS	6.2	6.2	6.2	99200000	28797000	51847000	18556000	11022000	3199600	5760800	2061800	0	0	20218000	1
P32802	P32802	4	4	3	>sp|P32802|TMN1_YEAST Transmembrane 9 superfamily member 1 OS=Saccharomyces cerevisiae (strain ATCC 204508 / S288c) OX=559292 GN=EMP70 PE=1 SV=2	1	4	4	3	4	4	4	4	4	4	3	3	3	8.1	8.1	6.1	75.962	667	667	2.88		3	13	1	0	13.989	By MS/MS	By MS/MS	By MS/MS	8.1	8.1	8.1	998060000	408440000	247870000	341740000	39922000	16338000	9914900	13670000	336160000	297110000	335220000	6
P32803	P32803	5	5	5	>sp|P32803|EMP24_YEAST Endosomal protein P24B OS=Saccharomyces cerevisiae (strain ATCC 204508 / S288c) OX=559292 GN=EMP24 PE=1 SV=1	1	5	5	5	4	5	5	4	5	5	4	5	5	33	33	33	23.332	203	203	2.65	7	2	10	7	0	129.81	By MS/MS	By MS/MS	By MS/MS	26.1	33	33	1331200000	492260000	477980000	360920000	110930000	41022000	39832000	30077000	454860000	414690000	332110000	6
P32805	P32805	3	3	3	>sp|P32805|FZF1_YEAST Zinc finger protein FZF1 OS=Saccharomyces cerevisiae (strain ATCC 204508 / S288c) OX=559292 GN=FZF1 PE=1 SV=2	1	3	3	3	2	2	3	2	2	3	2	2	3	8.7	8.7	8.7	33.994	299	299	3.12	1		4	3	0.00033933	2.4503	By MS/MS	By MS/MS	By MS/MS	6.4	6.4	8.7	101020000	41174000	48044000	11805000	7215900	2941000	3431700	843210	23272000	51578000	13923000	1
P32806	P32806	6	6	6	>sp|P32806|GYP6_YEAST GTPase-activating protein GYP6 OS=Saccharomyces cerevisiae (strain ATCC 204508 / S288c) OX=559292 GN=GYP6 PE=1 SV=2	1	6	6	6	4	6	6	4	6	6	4	6	6	14.4	14.4	14.4	53.814	458	458	2	6	8	6		0	5.6152	By MS/MS	By MS/MS	By MS/MS	10.9	14.4	14.4	237450000	63994000	100550000	72906000	13968000	3764300	5914900	4288600	74454000	91669000	69498000	2
P32807	P32807	2	2	2	>sp|P32807|KU70_YEAST ATP-dependent DNA helicase II subunit 1 OS=Saccharomyces cerevisiae (strain ATCC 204508 / S288c) OX=559292 GN=YKU70 PE=1 SV=2	1	2	2	2	1	1	2	1	1	2	1	1	2	3.7	3.7	3.7	70.647	602	602	1	4				0.0064477	1.3389	By matching	By MS/MS	By MS/MS	1.7	2	3.7	12887000	2811600	4897400	5177700	368190	80331	139930	147940	0	0	5641500	0
P32831	P32831	2	2	2	>sp|P32831|NGR1_YEAST Negative growth regulatory protein NGR1 OS=Saccharomyces cerevisiae (strain ATCC 204508 / S288c) OX=559292 GN=NGR1 PE=1 SV=2	1	2	2	2	1	1	2	1	1	2	1	1	2	2.2	2.2	2.2	75.023	672	672	2	1	4	1		0.0016119	1.855	By MS/MS	By matching	By MS/MS	1.2	1.2	2.2	78966000	30912000	6810700	41243000	4156100	1626900	358460	2170700	0	0	46440000	2
P32832	P32832	7	7	7	>sp|P32832|RSC7_YEAST Chromatin structure-remodeling complex subunit RSC7 OS=Saccharomyces cerevisiae (strain ATCC 204508 / S288c) OX=559292 GN=NPL6 PE=1 SV=1	1	7	7	7	7	6	7	7	6	7	7	6	7	17.2	17.2	17.2	49.65	435	435	2.39	8	2	9	4	0	24.615	By MS/MS	By MS/MS	By MS/MS	17.2	14	17.2	668610000	242370000	225780000	200460000	24763000	8976600	8362300	7424500	227470000	213510000	218020000	4
P32833	P32833	2	2	2	>sp|P32833|ORC2_YEAST Origin recognition complex subunit 2 OS=Saccharomyces cerevisiae (strain ATCC 204508 / S288c) OX=559292 GN=ORC2 PE=1 SV=2	1	2	2	2	2	0	2	2	0	2	2	0	2	4.2	4.2	4.2	71.237	620	620	1.75	2	1	1		0.00034518	2.6799	By MS/MS	By matching	By MS/MS	4.2	0	4.2	21397000	10446000	0	10951000	713240	348220	0	365020	9786300	0	12138000	1
P32836;P32835	P32836;P32835	8;7	8;7	8;7	>sp|P32836|GSP2_YEAST GTP-binding nuclear protein GSP2/CNR2 OS=Saccharomyces cerevisiae (strain ATCC 204508 / S288c) OX=559292 GN=GSP2 PE=1 SV=1;>sp|P32835|GSP1_YEAST GTP-binding nuclear protein GSP1/CNR1 OS=Saccharomyces cerevisiae (strain ATCC 204508 / S	2	8	8	8	8	8	8	8	8	8	8	8	8	33.6	33.6	33.6	24.99	220	220;219	2.63	7	14	7	13	0	33.943	By MS/MS	By MS/MS	By MS/MS	33.6	33.6	33.6	28934000000	9420300000	10662000000	8851800000	2630400000	856390000	969300000	804710000	7901700000	11057000000	8481600000	10
P32839	P32839	4	4	4	>sp|P32839|BCS1_YEAST Mitochondrial chaperone BCS1 OS=Saccharomyces cerevisiae (strain ATCC 204508 / S288c) OX=559292 GN=BCS1 PE=1 SV=2	1	4	4	4	4	3	3	4	3	3	4	3	3	13.8	13.8	13.8	51.107	456	456	2.45	5	1		5	0	4.3156	By MS/MS	By MS/MS	By MS/MS	13.8	11.4	11.4	295560000	102980000	153560000	39019000	13434000	4680900	6979900	1773600	98149000	116140000	63696000	3
P32843	P32843	7	7	7	>sp|P32843|YME2_YEAST Mitochondrial escape protein 2 OS=Saccharomyces cerevisiae (strain ATCC 204508 / S288c) OX=559292 GN=YME2 PE=1 SV=1	1	7	7	7	7	7	6	7	7	6	7	7	6	8.2	8.2	8.2	96.687	850	850	2.23	6	7	7	2	0	21.636	By MS/MS	By MS/MS	By MS/MS	8.2	8.2	7.4	446250000	125390000	163050000	157820000	8925000	2507700	3260900	3156400	115610000	158430000	170360000	5
P32844	P32844	9	9	9	>sp|P32844|SEC6_YEAST Exocyst complex component SEC6 OS=Saccharomyces cerevisiae (strain ATCC 204508 / S288c) OX=559292 GN=SEC6 PE=1 SV=2	1	9	9	9	9	9	8	9	9	8	9	9	8	10.8	10.8	10.8	93.427	805	805	2.44	6	9	6	6	0	13.971	By MS/MS	By MS/MS	By MS/MS	10.8	10.8	9.9	295550000	113470000	87174000	94914000	6567800	2521400	1937200	2109200	94249000	82831000	105010000	5
P32854	P32854	1	1	1	>sp|P32854|PEP12_YEAST Syntaxin PEP12 OS=Saccharomyces cerevisiae (strain ATCC 204508 / S288c) OX=559292 GN=PEP12 PE=1 SV=2	1	1	1	1	1	1	1	1	1	1	1	1	1	3.1	3.1	3.1	33.006	288	288	2		3			0.0046656	1.4814	By matching	By matching	By MS/MS	3.1	3.1	3.1	67224000	14840000	18811000	33572000	5171100	1141600	1447000	2582500	0	0	37731000	0
P32855	P32855	6	6	6	>sp|P32855|SEC8_YEAST Exocyst complex component SEC8 OS=Saccharomyces cerevisiae (strain ATCC 204508 / S288c) OX=559292 GN=SEC8 PE=1 SV=1	1	6	6	6	6	6	6	6	6	6	6	6	6	6.9	6.9	6.9	122.22	1065	1065	2.91	2	4	11	6	0	11.908	By MS/MS	By MS/MS	By MS/MS	6.9	6.9	6.9	265080000	98552000	100960000	65567000	5097700	1895200	1941600	1260900	89972000	87525000	68627000	6
P32857	P32857	5	5	5	>sp|P32857|PTM1_YEAST Membrane protein PTM1 OS=Saccharomyces cerevisiae (strain ATCC 204508 / S288c) OX=559292 GN=PTM1 PE=1 SV=2	1	5	5	5	4	5	5	4	5	5	4	5	5	11.5	11.5	11.5	60.018	523	523	1.94	11	2		5	0	27.427	By MS/MS	By MS/MS	By MS/MS	9.9	11.5	11.5	614220000	177800000	271750000	164670000	40948000	11853000	18117000	10978000	195650000	191550000	200850000	4
P32860	P32860	5	5	5	>sp|P32860|NFU1_YEAST NifU-like protein, mitochondrial OS=Saccharomyces cerevisiae (strain ATCC 204508 / S288c) OX=559292 GN=NFU1 PE=1 SV=2	1	5	5	5	5	5	5	5	5	5	5	5	5	21.1	21.1	21.1	29.174	256	256	2.25	9	4	7	4	0	25.41	By MS/MS	By MS/MS	By MS/MS	21.1	21.1	21.1	1156800000	277500000	395200000	484140000	72302000	17344000	24700000	30259000	249250000	318940000	477440000	3
P32861	P32861	16	16	16	>sp|P32861|UGPA1_YEAST UTP--glucose-1-phosphate uridylyltransferase OS=Saccharomyces cerevisiae (strain ATCC 204508 / S288c) OX=559292 GN=UGP1 PE=1 SV=1	1	16	16	16	15	15	15	15	15	15	15	15	15	38.7	38.7	38.7	55.987	499	499	2.73	13	32	34	29	0	323.31	By MS/MS	By MS/MS	By MS/MS	38.5	38.5	38.5	30428000000	9753300000	14607000000	6067600000	1170300000	375130000	561810000	233370000	8443700000	13280000000	6386100000	28
P32864	P32864	5	5	5	>sp|P32864|RAEP_YEAST Rab proteins geranylgeranyltransferase component A OS=Saccharomyces cerevisiae (strain ATCC 204508 / S288c) OX=559292 GN=MRS6 PE=1 SV=2	1	5	5	5	5	5	4	5	5	4	5	5	4	10.3	10.3	10.3	67.373	603	603	3.1	2	2	9	8	0	14.966	By MS/MS	By MS/MS	By MS/MS	10.3	10.3	8	278880000	124920000	103910000	50062000	12125000	5431100	4517600	2176600	107190000	74863000	66638000	5
P32867	P32867	1	1	1	>sp|P32867|SSO1_YEAST Protein SSO1 OS=Saccharomyces cerevisiae (strain ATCC 204508 / S288c) OX=559292 GN=SSO1 PE=1 SV=2	1	1	1	1	1	1	1	1	1	1	1	1	1	5.5	5.5	5.5	33.106	290	290	1.71	2	5			0	5.6775	By MS/MS	By MS/MS	By MS/MS	5.5	5.5	5.5	92916000	34939000	30639000	27337000	9291600	3493900	3063900	2733700	34509000	32609000	29059000	1
P32873	P32873	4	4	4	>sp|P32873|BEM3_YEAST GTPase-activating protein BEM3 OS=Saccharomyces cerevisiae (strain ATCC 204508 / S288c) OX=559292 GN=BEM3 PE=1 SV=3	1	4	4	4	3	4	3	3	4	3	3	4	3	4.3	4.3	4.3	124.91	1128	1128	1.2	8	2			0	5.6756	By MS/MS	By matching	By MS/MS	2.6	4.3	3.1	100410000	33903000	38959000	27549000	1793000	605420	695690	491940	31217000	37393000	30150000	1
P32875	P32875	5	5	5	>sp|P32875|LIPA_YEAST Lipoyl synthase, mitochondrial OS=Saccharomyces cerevisiae (strain ATCC 204508 / S288c) OX=559292 GN=LIP5 PE=1 SV=1	1	5	5	5	4	4	5	4	4	5	4	4	5	16.7	16.7	16.7	46.247	414	414	2.5	2	10	7	3	0	21.25	By MS/MS	By MS/MS	By MS/MS	14.7	14.7	16.7	263990000	106660000	75218000	82110000	11999000	4848100	3419000	3732300	78024000	82415000	83313000	4
[truncated: 2,410 more rows]
[truncated: 15 more columns]

## Sheet: atg1Δ Proteome
Protein IDs	Majority protein IDs	Peptide counts (all)	Peptide counts (razor+unique)	Peptide counts (unique)	Fasta headers	Number of proteins	Peptides	Razor + unique peptides	Unique peptides	Peptides atg1Δ_0	Peptides atg1Δ_1	Peptides atg1Δ_4	Razor + unique peptides atg1Δ_0	Razor + unique peptides atg1Δ_1	Razor + unique peptides atg1Δ_4	Unique peptides atg1Δ_0	Unique peptides atg1Δ_1	Unique peptides atg1Δ_4	Sequence coverage [%]	Unique + razor sequence coverage [%]	Unique sequence coverage [%]	Mol. weight [kDa]	Sequence length	Sequence lengths	Fraction average	Fraction 1	Fraction 2	Fraction 3	Fraction 4	Q-value	Score	Identification type atg1Δ_0	Identification type atg1Δ_1	Identification type atg1Δ_4	Sequence coverage atg1Δ_0 [%]	Sequence coverage atg1Δ_1 [%]	Sequence coverage atg1Δ_4 [%]	Intensity	Intensity atg1Δ_0	Intensity atg1Δ_1	Intensity atg1Δ_4	iBAQ	iBAQ atg1Δ_0	iBAQ atg1Δ_1	iBAQ atg1Δ_4	LFQ intensity atg1Δ_0	LFQ intensity atg1Δ_1	LFQ intensity atg1Δ_4	MS/MS Count atg1Δ_0
[truncated: 3,267 more rows]
[truncated: 15 more columns]

[truncated: 1 more sheets: atg1Δ-Atg1 KD Proteome]
