# Supplementary material for: Omic AI reveals new autophagy regulators from the Atg1 interactome in Saccharomyces cerevisiae
Source: Front Cell Dev Biol. 2025 Apr 29;13:1554958. doi: 10.3389/fcell.2025.1554958 (PMC12069372; doi:10.3389/fcell.2025.1554958)
Supplement: Supplementary file 1 [file DataSheet1.zip › Data Sheet 1/Table S8.xlsx]

## Sheet: Atg1 interactome
Table S8A. The 666 known Atg1-interacting proteins collected from 9 public PPI databases including BioGRID [34], DIP [35], HINT [36], IID [37], IntAct [38], iRefIndex [39], Mentha [40], MINT [41] and STRING [42]. Their interactions with yeast Atg1 were characterized by various PPI assays, which were defined by the PSI–MI controlled vocabulary and annotated in Ontobee (http://www.ontobee.org/).
Gene name	UniProt ID	PPI assay	PMID	Source
ATG19	P35193	Affinity Capture-MS	26166702	BIOGRID; IID; iRefIndex; Mentha; Mint; STRING; IntAct
PIL1	P53252	Affinity Capture-MS	23904270	BIOGRID; IID; iRefIndex; Mentha; STRING; IntAct
VPS1	P21576	Affinity Capture-MS	23904270	BIOGRID; IID; iRefIndex; Mentha; STRING; IntAct
SAC6	P32599	Affinity Capture-MS	23904270	BIOGRID; IID; iRefIndex; Mentha; STRING; IntAct
CDC48	P25694	Affinity Capture-MS	23904270	BIOGRID; IID; iRefIndex; Mentha; STRING; IntAct
FKS1	P38631	Affinity Capture-MS	23904270	BIOGRID; IID; iRefIndex; Mentha; STRING; IntAct
PUB1	P32588	Affinity Capture-MS	32857852	BIOGRID; IID
ATG5	Q12380	Affinity Capture-MS	30810528	BIOGRID; IID
HHT1	P61830	Affinity Capture-MS	22199229	BIOGRID; HINT; IID; iRefIndex; Mentha; STRING; IntAct
GAL7	P08431	Affinity Capture-MS	20489023	BIOGRID; HINT; IID; iRefIndex; Mint; STRING; IntAct
CRM1	P30822	Affinity Capture-MS	26673895	BIOGRID; IID; iRefIndex; Mentha; STRING; IntAct
VPS13	Q07878	Affinity Capture-MS	23904270	BIOGRID; IID; iRefIndex; Mentha; STRING; IntAct
SEC4	P07560	Affinity Capture-MS	23904270	BIOGRID; IID; iRefIndex; Mentha; STRING; IntAct
TVP23	P38962	Affinity Capture-MS	23904270	BIOGRID; IID; iRefIndex; Mentha; STRING; IntAct
SEC26	P41810	Affinity Capture-MS	23904270	BIOGRID; IID; iRefIndex; Mentha; STRING; IntAct
SFT2	P38166	Affinity Capture-MS	23904270	BIOGRID; IID; iRefIndex; Mentha; STRING; IntAct
SEC23	P15303	Affinity Capture-MS	23904270	BIOGRID; IID; iRefIndex; Mentha; STRING; IntAct
SSH4	P32343	Affinity Capture-MS	23904270	BIOGRID; IID; iRefIndex; Mentha; STRING; IntAct
CMR1	Q12510	Affinity Capture-MS	22199229	BIOGRID; HINT; IID; iRefIndex; Mentha; STRING; IntAct
UBP11	P36026	Affinity Capture-MS	16554755	BIOGRID; HINT; IID; iRefIndex; Mentha; Mint; STRING; IntAct
NAB2	P32505	Affinity Capture-RNA	19840948	BIOGRID; IID; Mentha; STRING; IntAct
CCR4	P31384	Affinity Capture-RNA	29158339	BIOGRID; IID
PUF2	Q12221	Affinity Capture-RNA	26668354	BIOGRID; IID; Mentha; STRING; IntAct
ISW1	P38144	Affinity Capture-RNA	27863241	BIOGRID; IID; Mentha
MPT5	P39016	Affinity Capture-RNA	29158339	BIOGRID; IID; Mentha
ATG29	Q12092	Affinity Capture-Western	18287526	BIOGRID; HINT; IID; iRefIndex; Mentha; Mint; STRING; IntAct
APE1	P14904	Affinity Capture-Western	26166702	BIOGRID; HINT; IID; iRefIndex; Mentha; STRING; IntAct
ATG17	Q06410	Affinity Capture-Western	15743910	BIOGRID; DIP; HINT; IID; iRefIndex; Mentha; Mint; STRING; IntAct
ATG9	Q12142	Affinity Capture-Western	18287533	BIOGRID; HINT; IID; iRefIndex; Mentha; STRING; IntAct
YPT1	P01123	Affinity Capture-Western	23716696	BIOGRID; HINT; IID; iRefIndex; Mentha; STRING; IntAct
ATG31	Q12421	Affinity Capture-Western	18287526	BIOGRID; HINT; IID; iRefIndex; Mint; STRING; IntAct
ESBP6	P53918	Biochemical Activity	16319894	BIOGRID; IID; iRefIndex; Mentha; STRING; IntAct
YNL165W	P53891	Biochemical Activity	16319894	BIOGRID; IID; iRefIndex; Mentha; STRING; IntAct
TES1	P41903	Biochemical Activity	16319894	BIOGRID; IID; iRefIndex; Mentha; STRING; IntAct
UTP25	P40498	Biochemical Activity	16319894	BIOGRID; IID; iRefIndex; Mentha; STRING; IntAct
RDS2	P19541	Biochemical Activity	16319894	BIOGRID; IID; iRefIndex; Mentha; STRING; IntAct
ATG21	Q02887	Biochemical Activity	16319894	BIOGRID; IID; iRefIndex; Mentha; STRING; IntAct
CRN1	Q06440	Biochemical Activity	16319894	BIOGRID; IID; iRefIndex; Mentha; STRING; IntAct
DAL82	P21705	Biochemical Activity	16319894	BIOGRID; IID; iRefIndex; Mentha; STRING; IntAct
DDR48	P18899	Biochemical Activity	16319894	BIOGRID; IID; iRefIndex; Mentha; STRING; IntAct
YKR045C	P36138	Biochemical Activity	16319894	BIOGRID; IID; iRefIndex; Mentha; STRING; IntAct
ATG8	P38182	Biochemical Activity	16319894	BIOGRID; HINT; IID; iRefIndex; Mentha; Mint; STRING; IntAct
YJR039W	P47107	Biochemical Activity	24440502	BIOGRID; IID; iRefIndex; Mentha; STRING; IntAct
YDR239C	Q03780	Biochemical Activity	16319894	BIOGRID; IID; iRefIndex; Mentha; STRING; IntAct
HRP1	Q99383	Biochemical Activity	16319894	BIOGRID; IID; iRefIndex; Mentha; STRING; IntAct
ARP8	Q12386	Biochemical Activity	16319894	BIOGRID; IID; iRefIndex; Mentha; STRING; IntAct
LCP5	P40079	Biochemical Activity	16319894	BIOGRID; IID; iRefIndex; Mentha; STRING; IntAct
NCL1	P38205	Biochemical Activity	16319894	BIOGRID; IID; iRefIndex; Mentha; STRING; IntAct
APN1	P22936	Biochemical Activity	16319894	BIOGRID; IID; iRefIndex; Mentha; STRING; IntAct
BIK1	P11709	Biochemical Activity	16319894	BIOGRID; IID; iRefIndex; Mentha; STRING; IntAct
YPT11	P48559	Biochemical Activity	16319894	BIOGRID; IID; iRefIndex; Mentha; STRING; IntAct
LIN1	P38852	Biochemical Activity	16319894	BIOGRID; IID; iRefIndex; Mentha; STRING; IntAct
CWC25	P53854	Biochemical Activity	16319894	BIOGRID; IID; iRefIndex; Mentha; STRING; IntAct
ELM1	P32801	Biochemical Activity	16319894	BIOGRID; IID; iRefIndex; Mentha; STRING; IntAct
YKR041W	P36134	Biochemical Activity	16319894	BIOGRID; IID; iRefIndex; Mentha; STRING; IntAct
NOB1	Q08444	Biochemical Activity	16319894	BIOGRID; IID; iRefIndex; Mentha; STRING; IntAct
YAP1	P19880	Biochemical Activity	16319894	BIOGRID; IID; iRefIndex; Mentha; STRING; IntAct
CDC55	Q00362	Biochemical Activity	16319894	BIOGRID; IID; iRefIndex; Mentha; STRING; IntAct
ERB1	Q04660	Biochemical Activity	16319894	BIOGRID; IID; iRefIndex; Mentha; STRING; IntAct
GAL10	P04397	Biochemical Activity	24440502	BIOGRID; IID; iRefIndex; Mentha; STRING; IntAct
LEO1	P38439	Biochemical Activity	16319894	BIOGRID; IID; iRefIndex; Mentha; STRING; IntAct
GTT3	P39996	Biochemical Activity	16319894	BIOGRID; IID; iRefIndex; Mentha; STRING; IntAct
YLR257W	Q06146	Biochemical Activity	16319894	BIOGRID; IID; iRefIndex; Mentha; STRING; IntAct
CNS1	P33313	Biochemical Activity	16319894	BIOGRID; IID; iRefIndex; Mentha; STRING; IntAct
PKP2	P53170	Biochemical Activity	16319894	BIOGRID; IID; iRefIndex; Mentha; STRING; IntAct
LSB3	P43603	Biochemical Activity	16319894	BIOGRID; IID; iRefIndex; Mentha; STRING; IntAct
SSF2	Q12153	Biochemical Activity	16319894	BIOGRID; IID; iRefIndex; Mentha; STRING; IntAct
IPI3	P53877	Biochemical Activity	16319894	BIOGRID; IID; iRefIndex; Mentha; STRING; IntAct
SNU114	P36048	Biochemical Activity	24440502	BIOGRID; IID; iRefIndex; Mentha; STRING; IntAct
AVO1	Q08236	Biochemical Activity	16319894	BIOGRID; IID; iRefIndex; Mentha; STRING; IntAct
AIM21	P40563	Biochemical Activity	16319894	BIOGRID; IID; iRefIndex; Mentha; STRING; IntAct
IRC7	P43623	Biochemical Activity	24440502	BIOGRID; IID; iRefIndex; Mentha; STRING; IntAct
DRS1	P32892	Biochemical Activity	16319894	BIOGRID; IID; iRefIndex; Mentha; STRING; IntAct
TDA3	P38758	Biochemical Activity	16319894	BIOGRID; IID; iRefIndex; Mentha; STRING; IntAct
HCR1	Q05775	Biochemical Activity	16319894	BIOGRID; IID; iRefIndex; Mentha; STRING; IntAct
NSR1	P27476	Biochemical Activity	16319894	BIOGRID; IID; iRefIndex; Mentha; STRING; IntAct
MSB3	P48566	Biochemical Activity	16319894	BIOGRID; IID; iRefIndex; Mentha; STRING; IntAct
ALY2	P47029	Biochemical Activity	16319894	BIOGRID; IID; iRefIndex; Mentha; STRING; IntAct
NDE2	Q07500	Biochemical Activity	24440502	BIOGRID; IID; iRefIndex; Mentha; STRING; IntAct
CEP3	P40969	Biochemical Activity	24440502	BIOGRID; IID; iRefIndex; Mentha; STRING; IntAct
SLX5	P32828	Biochemical Activity	16319894	BIOGRID; IID; iRefIndex; Mentha; STRING; IntAct
YGR126W	P53274	Biochemical Activity	16319894	BIOGRID; IID; iRefIndex; Mentha; STRING; IntAct
HAS1	Q03532	Biochemical Activity	16319894	BIOGRID; IID; iRefIndex; Mentha; STRING; IntAct
TFC6	Q06339	Biochemical Activity	16319894	BIOGRID; IID; iRefIndex; Mentha; STRING; IntAct
SSD1	P24276	Biochemical Activity	16319894	BIOGRID; IID; iRefIndex; Mentha; STRING; IntAct
ENT5	Q03769	Biochemical Activity	16319894	BIOGRID; IID; iRefIndex; Mentha; STRING; IntAct
PHO85	P17157	Biochemical Activity	16319894	BIOGRID; IID; iRefIndex; Mentha; STRING; IntAct
BUD21	Q08492	Biochemical Activity	16319894	BIOGRID; IID; iRefIndex; Mentha; STRING; IntAct
ARE2	P53629	Biochemical Activity	16319894	BIOGRID; IID; iRefIndex; Mentha; STRING; IntAct
FRT2	P39734	Biochemical Activity	16319894	BIOGRID; IID; iRefIndex; Mentha; STRING; IntAct
NEJ1	Q06148	Biochemical Activity	16319894	BIOGRID; IID; iRefIndex; Mentha; STRING; IntAct
PAH1	P32567	Biochemical Activity	16319894	BIOGRID; IID; iRefIndex; Mentha; STRING; IntAct
DBP9	Q06218	Biochemical Activity	16319894	BIOGRID; IID; iRefIndex; Mentha; STRING; IntAct
ELF1	P36053	Biochemical Activity	16319894	BIOGRID; IID; iRefIndex; Mentha; STRING; IntAct
IWR1	Q07532	Biochemical Activity	16319894	BIOGRID; IID; iRefIndex; Mentha; STRING; IntAct
NOP53	Q12080	Biochemical Activity	16319894	BIOGRID; IID; iRefIndex; Mentha; STRING; IntAct
IES5	P40060	Biochemical Activity	16319894	BIOGRID; IID; iRefIndex; Mentha; STRING; IntAct
TOM71	P38825	Biochemical Activity	16319894	BIOGRID; IID; iRefIndex; Mentha; STRING; IntAct
VIP1	Q06685	Biochemical Activity	16319894	BIOGRID; IID; iRefIndex; Mentha; STRING; IntAct
BUD3	P25558	Biochemical Activity	16319894	BIOGRID; IID; iRefIndex; Mentha; STRING; IntAct
BIR1	P47134	Biochemical Activity	16319894	BIOGRID; IID; iRefIndex; Mentha; STRING; IntAct
ATG18	P43601	Biochemical Activity	16319894	BIOGRID; IID; iRefIndex; Mentha; STRING; IntAct
RGC1	Q06108	Biochemical Activity	16319894	BIOGRID; IID; iRefIndex; Mentha; STRING; IntAct
ARC1	P46672	Biochemical Activity	16319894	BIOGRID; IID; iRefIndex; Mentha; STRING; IntAct
OTU2	P38747	Biochemical Activity	16319894	BIOGRID; IID; iRefIndex; Mentha; STRING; IntAct
LRP1	P38801	Biochemical Activity	16319894	BIOGRID; IID; iRefIndex; Mentha; STRING; IntAct
SAS10	Q12136	Biochemical Activity	16319894	BIOGRID; IID; iRefIndex; Mentha; STRING; IntAct
DEG1	P31115	Biochemical Activity	16319894	BIOGRID; IID; iRefIndex; Mentha; STRING; IntAct
ATG2	P53855	Biochemical Activity	24440502	BIOGRID; IID; iRefIndex; Mentha; STRING; IntAct
APM2	P38700	Biochemical Activity	16319894	BIOGRID; IID; iRefIndex; Mentha; STRING; IntAct
DRE2	P36152	Biochemical Activity	16319894	BIOGRID; IID; iRefIndex; Mentha; STRING; IntAct
NAB3	P38996	Biochemical Activity	16319894	BIOGRID; IID; iRefIndex; Mentha; STRING; IntAct
SPC42	P36094	Biochemical Activity	16319894	BIOGRID; IID; iRefIndex; Mentha; STRING; IntAct
RPL40B	P0CH09	Biochemical Activity	16319894	BIOGRID; IID; Mentha; STRING; IntAct
RRP15	Q06511	Biochemical Activity	16319894	BIOGRID; IID; iRefIndex; Mentha; STRING; IntAct
HSL7	P38274	Biochemical Activity	24440502	BIOGRID; IID; iRefIndex; Mentha; STRING; IntAct
BUD4	P47136	Biochemical Activity	16319894	BIOGRID; IID; iRefIndex; Mentha; STRING; IntAct
VPS55	P47111	Biochemical Activity	16319894	BIOGRID; IID; iRefIndex; Mentha; STRING; IntAct
DIA1	P54005	Biochemical Activity	16319894	BIOGRID; IID; iRefIndex; Mentha; STRING; IntAct
MSS4	P38994	Biochemical Activity	16319894	BIOGRID; IID; iRefIndex; Mentha; STRING; IntAct
YIL077C	P40508	Biochemical Activity	16319894	BIOGRID; IID; iRefIndex; Mentha; STRING; IntAct
PLC1	P32383	Biochemical Activity	24440502	BIOGRID; IID; iRefIndex; Mentha; STRING; IntAct
LSM4	P40070	Biochemical Activity	16319894	BIOGRID; IID; iRefIndex; Mentha; STRING; IntAct
ABP140	Q08641	Biochemical Activity	16319894	BIOGRID; IID; iRefIndex; Mentha; STRING; IntAct
CHA4	P43634	Biochemical Activity	16319894	BIOGRID; IID; iRefIndex; Mentha; STRING; IntAct
ALR1	Q08269	Biochemical Activity	16319894	BIOGRID; IID; iRefIndex; Mentha; STRING; IntAct
CDC13	P32797	Biochemical Activity	16319894	BIOGRID; IID; iRefIndex; Mentha; STRING; IntAct
RPS26B	P39939	Biochemical Activity	16319894	BIOGRID; IID; iRefIndex; Mentha; STRING; IntAct
SEC2	P17065	Biochemical Activity	16319894	BIOGRID; IID; iRefIndex; Mentha; STRING; IntAct
UBP12	P39538	Biochemical Activity	24440502	BIOGRID; IID; iRefIndex; Mentha; STRING; IntAct
NBA1	Q08229	Biochemical Activity	16319894	BIOGRID; IID; iRefIndex; Mentha; STRING; IntAct
PHO4	P07270	Biochemical Activity	16319894	BIOGRID; IID; iRefIndex; Mentha; STRING; IntAct
UBP6	P43593	Biochemical Activity	16319894	BIOGRID; IID; iRefIndex; Mentha; STRING; IntAct
RPA43	P46669	Biochemical Activity	16319894	BIOGRID; IID; iRefIndex; Mentha; STRING; IntAct
LEU3	P08638	Biochemical Activity	16319894	BIOGRID; IID; iRefIndex; Mentha; STRING; IntAct
ALY1	P36117	Biochemical Activity	24440502	BIOGRID; IID; iRefIndex; Mentha; STRING; IntAct
YGR021W	P53212	Biochemical Activity	16319894	BIOGRID; IID; iRefIndex; Mentha; STRING; IntAct
YLR125W	Q12138	Biochemical Activity	16319894	BIOGRID; IID; iRefIndex; Mentha; STRING; IntAct
UBP10	P53874	Biochemical Activity	16319894	BIOGRID; IID; iRefIndex; Mentha; STRING; IntAct
UBP7	P40453	Biochemical Activity	16319894	BIOGRID; IID; iRefIndex; Mentha; STRING; IntAct
SNU56	Q03782	Biochemical Activity	24440502	BIOGRID; IID; iRefIndex; Mentha; STRING; IntAct
SVF1	Q05515	Biochemical Activity	16319894	BIOGRID; IID; iRefIndex; Mentha; STRING; IntAct
WHI5	Q12416	Biochemical Activity	16319894	BIOGRID; IID; iRefIndex; Mentha; STRING; IntAct
YKL023W	P36103	Biochemical Activity	16319894	BIOGRID; IID; iRefIndex; Mentha; STRING; IntAct
MTC6	P38849	Biochemical Activity	24440502	BIOGRID; IID; iRefIndex; Mentha; STRING; IntAct
HCA4	P20448	Biochemical Activity	16319894	BIOGRID; IID; iRefIndex; Mentha; STRING; IntAct
MSP1	P28737	Biochemical Activity	16319894	BIOGRID; IID; iRefIndex; Mentha; STRING; IntAct
CTI6	Q08923	Biochemical Activity	16319894	BIOGRID; IID; iRefIndex; Mentha; STRING; IntAct
CWC24	P53769	Biochemical Activity	16319894	BIOGRID; IID; iRefIndex; Mentha; STRING; IntAct
SPT16	P32558	Biochemical Activity	16319894	BIOGRID; IID; iRefIndex; Mentha; STRING; IntAct
YGR130C	P53278	Biochemical Activity	16319894	BIOGRID; IID; iRefIndex; Mentha; STRING; IntAct
BDF2	Q07442	Biochemical Activity	16319894	BIOGRID; IID; iRefIndex; Mentha; STRING; IntAct
MCM4	P30665	Biochemical Activity	16319894	BIOGRID; IID; iRefIndex; Mentha; STRING; IntAct
GLO3	P38682	Biochemical Activity	16319894	BIOGRID; IID; iRefIndex; Mentha; STRING; IntAct
VHS3	Q08438	Biochemical Activity	16319894	BIOGRID; IID; iRefIndex; Mentha; STRING; IntAct
KXD1	P53158	Biochemical Activity	16319894	BIOGRID; IID; iRefIndex; Mentha; STRING; IntAct
PGA2	P53903	Biochemical Activity	16319894	BIOGRID; IID; iRefIndex; Mentha; STRING; IntAct
MAP1	Q01662	Biochemical Activity	16319894	BIOGRID; IID; iRefIndex; Mentha; STRING; IntAct
SCT1	P32784	Biochemical Activity	16319894	BIOGRID; IID; iRefIndex; Mentha; STRING; IntAct
YAP3	P38749	Biochemical Activity	16319894	BIOGRID; IID; iRefIndex; Mentha; STRING; IntAct
DGR2	P32330	Biochemical Activity	16319894	BIOGRID; IID; iRefIndex; Mentha; STRING; IntAct
SIP5	P40210	Biochemical Activity	16319894	BIOGRID; IID; iRefIndex; Mentha; STRING; IntAct
LHP1	P33399	Biochemical Activity	16319894	BIOGRID; IID; iRefIndex; Mentha; STRING; IntAct
NVJ2	Q06833	Biochemical Activity	16319894	BIOGRID; IID; iRefIndex; Mentha; STRING; IntAct
YER034W	P40022	Biochemical Activity	16319894	BIOGRID; IID; iRefIndex; Mentha; STRING; IntAct
SPO13	P23624	Biochemical Activity	16319894	BIOGRID; IID; iRefIndex; Mentha; STRING; IntAct
YEL1	P34225	Biochemical Activity	24440502	BIOGRID; IID; iRefIndex; Mentha; STRING; IntAct
FPS1	P23900	Biochemical Activity	16319894	BIOGRID; IID; iRefIndex; Mentha; STRING; IntAct
MDG1	P53885	Biochemical Activity	16319894	BIOGRID; IID; iRefIndex; Mentha; STRING; IntAct
OSH3	P38713	Biochemical Activity	16319894	BIOGRID; IID; iRefIndex; Mentha; STRING; IntAct
RIO1	Q12196	Biochemical Activity	16319894	BIOGRID; IID; iRefIndex; Mentha; STRING; IntAct
SHE3	P38272	Biochemical Activity	16319894	BIOGRID; IID; iRefIndex; Mentha; STRING; IntAct
CMS1	Q07897	Biochemical Activity	16319894	BIOGRID; IID; iRefIndex; Mentha; STRING; IntAct
SPO21	Q12411	Biochemical Activity	16319894	BIOGRID; IID; iRefIndex; Mentha; STRING; IntAct
AIM3	P38266	Biochemical Activity	16319894	BIOGRID; IID; iRefIndex; Mentha; STRING; IntAct
PET130	P47065	Biochemical Activity	24440502	BIOGRID; IID; iRefIndex; Mentha; STRING; IntAct
PDE1	P22434	Biochemical Activity	16319894	BIOGRID; IID; iRefIndex; Mentha; STRING; IntAct
APP1	P53933	Biochemical Activity	16319894	BIOGRID; IID; iRefIndex; Mentha; STRING; IntAct
SIP2	P34164	Biochemical Activity	16319894	BIOGRID; IID; iRefIndex; Mentha; STRING; IntAct
SCD6	P45978	Biochemical Activity	16319894	BIOGRID; IID; iRefIndex; Mentha; STRING; IntAct
ALR2	P43553	Biochemical Activity	16319894	BIOGRID; IID; iRefIndex; Mentha; STRING; IntAct
YBL055C	P34220	Biochemical Activity	16319894	BIOGRID; IID; iRefIndex; Mentha; STRING; IntAct
MGA1	P53050	Biochemical Activity	16319894	BIOGRID; IID; iRefIndex; Mentha; STRING; IntAct
HXT1	P32465	Biochemical Activity	24440502	BIOGRID; IID; iRefIndex; Mentha; STRING; IntAct
BIT2	P38346	Biochemical Activity	16319894	BIOGRID; IID; iRefIndex; Mentha; STRING; IntAct
YNG2	P38806	Biochemical Activity	16319894	BIOGRID; IID; iRefIndex; Mentha; STRING; IntAct
MBR1	P23493	Biochemical Activity	16319894	BIOGRID; IID; iRefIndex; Mentha; STRING; IntAct
DED1	P06634	Biochemical Activity	16319894	BIOGRID; IID; iRefIndex; Mentha; STRING; IntAct
ATG34	Q12292	Biochemical Activity	24968893	BIOGRID; IID; iRefIndex; Mentha; Mint; STRING; IntAct
SGV1	P23293	Biochemical Activity	24440502	BIOGRID; IID; iRefIndex; Mentha; STRING; IntAct
MFT1	P33441	Biochemical Activity	16319894	BIOGRID; IID; iRefIndex; Mentha; STRING; IntAct
STP3	Q05937	Biochemical Activity	16319894	BIOGRID; IID; iRefIndex; Mentha; STRING; IntAct
RTK1	Q12100	Biochemical Activity	16319894	BIOGRID; IID; iRefIndex; Mentha; STRING; IntAct
LRS4	Q04087	Biochemical Activity	16319894	BIOGRID; IID; iRefIndex; Mentha; STRING; IntAct
TYE7	P33122	Biochemical Activity	16319894	BIOGRID; IID; iRefIndex; Mentha; STRING; IntAct
ALG14	P38242	Biochemical Activity	24440502	BIOGRID; IID; iRefIndex; Mentha; STRING; IntAct
QDR3	P38227	Biochemical Activity	24440502	BIOGRID; IID; iRefIndex; Mentha; STRING; IntAct
NPA3	P47122	Biochemical Activity	16319894	BIOGRID; IID; iRefIndex; Mentha; STRING; IntAct
PDS1	P40316	Biochemical Activity	16319894	BIOGRID; IID; iRefIndex; Mentha; STRING; IntAct
IST2	P38250	Biochemical Activity	16319894	BIOGRID; IID; iRefIndex; Mentha; STRING; IntAct
NAP1	P25293	Biochemical Activity	16319894	BIOGRID; IID; iRefIndex; Mentha; STRING; IntAct
YKT6	P36015	Biochemical Activity	33274589	BIOGRID
PRC1	P00729	Biochemical Activity	16319894	BIOGRID; IID; iRefIndex; Mentha; STRING; IntAct
TPK3	P05986	Biochemical Activity	16319894	BIOGRID; IID; iRefIndex; Mentha; STRING; IntAct
PTR3	P43606	Biochemical Activity	16319894	BIOGRID; IID; iRefIndex; Mentha; STRING; IntAct
RSP5	P39940	Biochemical Activity	16319894	BIOGRID; IID; iRefIndex; Mentha; STRING; IntAct
IRC4	Q03036	Biochemical Activity	16319894	BIOGRID; IID; iRefIndex; Mentha; STRING; IntAct
RPA34	P47006	Biochemical Activity	16319894	BIOGRID; IID; iRefIndex; Mentha; STRING; IntAct
SRP40	P32583	Biochemical Activity	16319894	BIOGRID; IID; iRefIndex; Mentha; STRING; IntAct
CRZ1	P53968	Biochemical Activity	16319894	BIOGRID; IID; iRefIndex; Mentha; STRING; IntAct
PIG1	Q06216	Biochemical Activity	24440502	BIOGRID; IID; iRefIndex; Mentha; STRING; IntAct
STB3	Q12427	Biochemical Activity	16319894	BIOGRID; IID; iRefIndex; Mentha; STRING; IntAct
HEK2	P38199	Biochemical Activity	16319894	BIOGRID; IID; iRefIndex; Mentha; STRING; IntAct
IRC5	P43610	Biochemical Activity	16319894	BIOGRID; IID; iRefIndex; Mentha; STRING; IntAct
JJJ1	P53863	Biochemical Activity	16319894	BIOGRID; IID; iRefIndex; Mentha; STRING; IntAct
PFK26	P40433	Biochemical Activity	16319894	BIOGRID; IID; iRefIndex; Mentha; STRING; IntAct
ORM2	Q06144	Biochemical Activity	16319894	BIOGRID; IID; iRefIndex; Mentha; STRING; IntAct
KNS1	P32350	Biochemical Activity	16319894	BIOGRID; IID; iRefIndex; Mentha; STRING; IntAct
BUD27	P43573	Biochemical Activity	16319894	BIOGRID; IID; iRefIndex; Mentha; STRING; IntAct
MIG2	P53035	Biochemical Activity	16319894	BIOGRID; IID; iRefIndex; Mentha; STRING; IntAct
UBP9	P39967	Biochemical Activity	16319894	BIOGRID; IID; iRefIndex; Mentha; STRING; IntAct
BMH2	P34730	Biochemical Activity	16319894	BIOGRID; IID; iRefIndex; Mentha; STRING; IntAct
RRP5	Q05022	Biochemical Activity	16319894	BIOGRID; IID; iRefIndex; Mentha; STRING; IntAct
AVT3	P36062	Biochemical Activity	16319894	BIOGRID; IID; iRefIndex; Mentha; STRING; IntAct
YPR084W	Q06821	Biochemical Activity	24440502	BIOGRID; IID; iRefIndex; Mentha; STRING; IntAct
SRO7	Q12038	Biochemical Activity	24440502	BIOGRID; IID; iRefIndex; Mentha; STRING; IntAct
YML037C	Q03703	Biochemical Activity	16319894	BIOGRID; IID; iRefIndex; Mentha; STRING; IntAct
SKT5	P34226	Biochemical Activity	16319894	BIOGRID; IID; iRefIndex; Mentha; STRING; IntAct
UBX5	Q06682	Biochemical Activity	16319894	BIOGRID; IID; iRefIndex; Mentha; STRING; IntAct
KRS1	P15180	Biochemical Activity	16319894	BIOGRID; IID; iRefIndex; Mentha; STRING; IntAct
HSH155	P49955	Biochemical Activity	16319894	BIOGRID; IID; iRefIndex; Mentha; STRING; IntAct
SSB2	P40150	Co-purification	23332755	BIOGRID; IID; iRefIndex; Mentha; STRING; IntAct
FTR1	P40088	Dosage Growth Defect	22282571	BIOGRID; STRING; IntAct
RPL23A	P0CX41	Dosage Growth Defect	22282571	BIOGRID
FDC1	Q03034	Dosage Growth Defect	22282571	BIOGRID; STRING; IntAct
SSK2	P53599	Dosage Growth Defect	22282571	BIOGRID; STRING; IntAct
GIN4	Q12263	Dosage Growth Defect	22282571	BIOGRID; STRING; IntAct
GPI8	P49018	Dosage Growth Defect	22282571	BIOGRID; STRING; IntAct
PTK2	P47116	Dosage Growth Defect	22282571	BIOGRID; STRING; IntAct
SRM1	P21827	Dosage Growth Defect	22282571	BIOGRID; STRING; IntAct
PRR2	Q12310	Dosage Growth Defect	22282571	BIOGRID; STRING; IntAct
IRC6	P43615	Dosage Growth Defect	22282571	BIOGRID; STRING; IntAct
LSM5	P40089	Dosage Growth Defect	22282571	BIOGRID; STRING; IntAct
SAH1	P39954	Dosage Growth Defect	22282571	BIOGRID; STRING; IntAct
OCA6	Q12454	Dosage Growth Defect	22282571	BIOGRID; STRING; IntAct
RPL23B	P0CX42	Dosage Growth Defect	22282571	BIOGRID
HIS1	P00498	Dosage Growth Defect	22282571	BIOGRID; STRING; IntAct
SLX8	P40072	Dosage Growth Defect	22282571	BIOGRID; STRING; IntAct
RSM28	Q03430	Dosage Growth Defect	22282571	BIOGRID; STRING; IntAct
SPS1	P08458	Dosage Growth Defect	22282571	BIOGRID; STRING; IntAct
YLL067W-A	P0CY01	Dosage Growth Defect	22282571	BIOGRID
ERJ5	P43613	Dosage Growth Defect	22282571	BIOGRID; STRING; IntAct
NSE3	Q05541	Dosage Growth Defect	22282571	BIOGRID; STRING; IntAct
GSY1	P23337	Dosage Growth Defect	22282571	BIOGRID; STRING; IntAct
FRS2	P15625	Dosage Growth Defect	22282571	BIOGRID; STRING; IntAct
YDR286C	Q05530	Dosage Growth Defect	22282571	BIOGRID; STRING; IntAct
SKY1	Q03656	Dosage Growth Defect	22282571	BIOGRID; STRING; IntAct
SNF1	P06782	Dosage Rescue	11486014	BIOGRID; STRING; IntAct
PCL10	P53124	Dosage Rescue	11486014	BIOGRID; STRING; IntAct
PCL8	Q08966	Dosage Rescue	11486014	BIOGRID; STRING; IntAct
TY1A-NL2	Q12470	enzymatic study	16319894	IID; iRefIndex; Mentha; STRING; IntAct
TY1A-H	P0C2I4	enzymatic study	16319894	IID; iRefIndex; Mentha; STRING; IntAct
TY1A-ML1	Q04706	enzymatic study	16319894	IID; iRefIndex; Mentha; STRING; IntAct
TY2A-LR1	P0C2J4	enzymatic study	16319894	IID; iRefIndex; Mentha; STRING; IntAct
TY1A-LR2	P0CX72	enzymatic study	16319894	IID; Mentha; STRING; IntAct
TY1A-GR2	Q12485	enzymatic study	16319894	IID; iRefIndex; Mentha; STRING; IntAct
TY1A-PL	P0CX73	enzymatic study	16319894	IID; Mentha; STRING; IntAct
TY1A-GR1	Q12085	enzymatic study	16319894	IID; iRefIndex; Mentha; STRING; IntAct
TY1A-OL	Q92392	enzymatic study	16319894	IID; iRefIndex; Mentha; STRING; IntAct
MIL1	P43564	enzymatic study	16319894	IID; iRefIndex; Mentha; STRING; IntAct
TY1A-PR2	P0CX60	enzymatic study	16319894	IID; Mentha; STRING; IntAct
TY1A-ER1	P0CX71	enzymatic study	16319894	IID; Mentha; STRING; IntAct
AQY3	P43549	enzymatic study	16319894	IID; iRefIndex; Mentha; STRING; IntAct
TY2A-DR1	Q12392	enzymatic study	16319894	IID; iRefIndex; Mentha; STRING; IntAct
ACL4	Q03771	enzymatic study	16319894	IID; iRefIndex; Mentha; STRING; IntAct
TY1A-A	P0CX57	enzymatic study	16319894	IID; iRefIndex; Mentha; STRING; IntAct
TY1A-PR1	P0CX58	enzymatic study	16319894	IID; Mentha; STRING; IntAct
TY1A-DR6	P0CX70	enzymatic study	16319894	IID; iRefIndex; Mentha; STRING; IntAct
TY1A-PR3	Q6Q5H1	enzymatic study	16319894	IID; iRefIndex; Mentha; STRING; IntAct
TY1A-OR	P0CX59	enzymatic study	16319894	IID; iRefIndex; Mentha; STRING; IntAct
RPS31	P05759	N/A	N/A	IID; STRING
YHI9	P38765	N/A	N/A	IID
DSF2	P38213	N/A	N/A	BIOGRID
VID24	P38263	N/A	N/A	HINT
TOD6	P34219	N/A	N/A	HINT
ERG5	P54781	N/A	N/A	BIOGRID
SMP3	Q04174	N/A	N/A	BIOGRID
RTC2	P38279	N/A	N/A	IID
UBI4	P0CG63	N/A	N/A	IID; STRING
GAT3	Q07928	N/A	N/A	BIOGRID
TY1A-LR3	P0CX75	N/A	N/A	BIOGRID
STR2	P47164	N/A	N/A	IID
TY2B-LR1	P0C2J3	N/A	N/A	HINT
TY1B-PR3	P0C2J1	N/A	N/A	HINT
ANB1	P19211	N/A	N/A	BIOGRID
ERR1	P0CX10	N/A	N/A	IID
YJR142W	P47173	N/A	N/A	BIOGRID
ERR2	P0CX11	N/A	N/A	IID
PAI3	P01094	N/A	N/A	BIOGRID
SNX3	Q08826	N/A	N/A	BIOGRID
YDR461C-A	Q2V2P7	N/A	N/A	BIOGRID
GGA1	Q06336	N/A	N/A	BIOGRID
EAR1	Q03212	N/A	N/A	BIOGRID
VHR1	P40522	N/A	N/A	IID
YOR296W	Q08748	N/A	N/A	BIOGRID
TY2A-GR1	P0C2J2	N/A	N/A	BIOGRID
TY1A-DR4	O74302	N/A	N/A	BIOGRID
YGL117W	P53133	N/A	N/A	IID
UBP16	Q02863	N/A	N/A	BIOGRID
TY1B-DR6	P0C2I3	N/A	N/A	HINT
RPL40A	P0CH08	N/A	16319894	iRefIndex; Mentha; STRING; IntAct
ATG39	Q06159	Negative Genetic	27708008	BIOGRID
EMC10	Q12025	Negative Genetic	20093466	BIOGRID; STRING
PIR5	P46999	Negative Genetic	27708008	BIOGRID
ATG41	Q12048	Negative Genetic	27708008	BIOGRID
EXP1	Q07541	Negative Genetic	27708008	BIOGRID
MUM3	Q08750	Negative Genetic	27708008	BIOGRID
CPR3	P25719	Negative Genetic	20093466	BIOGRID; STRING; IntAct
ANT1	Q06497	Negative Genetic	27708008	BIOGRID
CTF13	P35203	Negative Genetic	27708008	BIOGRID
PSH1	Q12161	Negative Genetic	20093466	BIOGRID; STRING; IntAct
MRPL32	P25348	Negative Genetic	27708008	BIOGRID
CSM1	P25651	Negative Genetic	27708008	BIOGRID
KSP1	P38691	Negative Genetic	21127252	BIOGRID; STRING; IntAct
YLR363W-A	Q3E747	Negative Genetic	27708008	BIOGRID
YTH1	Q06102	Negative Genetic	27708008	BIOGRID
SSE2	P32590	Negative Genetic	27708008	BIOGRID
YLR154C-G	Q3E813	Negative Genetic	27708008	BIOGRID
MRX4	Q12467	Negative Genetic	27708008	BIOGRID
COP1	P53622	Negative Genetic	20093466	BIOGRID; STRING; IntAct
MIC60	P36112	Negative Genetic	27708008	BIOGRID
RPS10B	P46784	Negative Genetic	27708008	BIOGRID
SKI7	Q08491	Negative Genetic	20093466	BIOGRID; STRING; IntAct
DBP10	Q12389	Negative Genetic	27708008	BIOGRID
SIW14	P53965	Negative Genetic	27708008	BIOGRID
MMM1	P41800	Negative Genetic	27708008	BIOGRID
FMP48	P53233	Negative Genetic	27708008	BIOGRID
PEX13	P80667	Negative Genetic	27708008	BIOGRID
YHL015W-A	Q3E7Z6	Negative Genetic	27708008	BIOGRID
RMT2	Q03305	Negative Genetic	27708008	BIOGRID
PAM16	P42949	Negative Genetic	27708008	BIOGRID
GLE2	P40066	Negative Genetic	27708008	BIOGRID
ERG8	P24521	Negative Genetic	27708008	BIOGRID
FAS2	P19097	Negative Genetic	20093466	BIOGRID; STRING; IntAct
RSE1	Q04693	Negative Genetic	27708008	BIOGRID
BOS1	P25385	Negative Genetic	27708008	BIOGRID
YMR206W	Q03695	Negative Genetic	27708008	BIOGRID
ESF1	Q06344	Negative Genetic	27708008	BIOGRID
TSC13	Q99190	Negative Genetic	20093466	BIOGRID; STRING; IntAct
PEX18	P38855	Negative Genetic	27708008	BIOGRID
SLO1	Q3E784	Negative Genetic	27708008	BIOGRID
BCK2	P33306	Negative Genetic	20093466	BIOGRID; STRING; IntAct
RPS7B	P48164	Negative Genetic	27708008	BIOGRID
KDX1	P36005	Negative Genetic	22282571	BIOGRID; STRING; IntAct
DBP2	P24783	Negative Genetic	27708008	BIOGRID
ERP3	Q12403	Negative Genetic	27708008	BIOGRID
ADE6	P38972	Negative Genetic	27708008	BIOGRID; HINT; IID; Mentha; STRING; IntAct
CRC1	Q12289	Negative Genetic	27708008	BIOGRID
CLB1	P24868	Negative Genetic	27708008	BIOGRID
SPE3	Q12074	Negative Genetic	27708008	BIOGRID
RPL43B	P0CX26	Negative Genetic	27708008	BIOGRID
SOP4	P39543	Negative Genetic	20093466	BIOGRID; STRING; IntAct
PZF1	P39933	Negative Genetic	27708008	BIOGRID
RPL43A	P0CX25	Negative Genetic	27708008	BIOGRID
SWI5	P08153	Negative Genetic	21127252	BIOGRID; STRING; IntAct
SGS1	P35187	Negative Genetic	33115720	BIOGRID
STU2	P46675	Negative Genetic	27708008	BIOGRID
CUR1	Q06469	Negative Genetic	20093466	BIOGRID; STRING; IntAct
TVP38	P36164	Negative Genetic	27708008	BIOGRID
YIR035C	P40579	Negative Genetic	27708008	BIOGRID
SHP1	P34223	Negative Genetic	27708008	BIOGRID
PDE2	P06776	Negative Genetic	20093466	BIOGRID; STRING; IntAct
VPS71	Q03433	Negative Genetic	21127252	BIOGRID; STRING; IntAct
GCN20	P43535	Negative Genetic	27708008	BIOGRID
SAS3	P34218	Negative Genetic	27453043	BIOGRID; STRING; IntAct
SEC3	P33332	Negative Genetic	20093466	BIOGRID; STRING; IntAct
YHL018W	P38744	Negative Genetic	27708008	BIOGRID
RDS3	Q06835	Negative Genetic	27708008	BIOGRID
STN1	P38960	Negative Genetic	27708008	BIOGRID
CDC3	P32457	Negative Genetic	20093466	BIOGRID; IID; iRefIndex; Mentha; STRING; IntAct
YGR153W	P48238	Negative Genetic	27708008	BIOGRID
CFD1	P40558	Negative Genetic	27708008	BIOGRID
PEX5	P35056	Negative Genetic	20093466	BIOGRID; STRING; IntAct
GLR1	P41921	Negative Genetic	20093466	BIOGRID; STRING; IntAct
POP5	P28005	Negative Genetic	27708008	BIOGRID
VMA13	P41807	Negative Genetic	27708008	BIOGRID
CUS1	Q02554	Negative Genetic	27708008	BIOGRID
MGA2	P40578	Negative Genetic	27708008	BIOGRID
SSE1	P32589	Negative Genetic	27708008	BIOGRID
PFK27	Q12471	Negative Genetic	19269370	BIOGRID; STRING; IntAct
YGL159W	P53110	Negative Genetic	27708008	BIOGRID
DFR1	P07807	Negative Genetic	20093466	BIOGRID; STRING; IntAct
YKR023W	P36119	Negative Genetic	20093466	BIOGRID; STRING; IntAct
ICP55	P40051	Negative Genetic	27708008	BIOGRID
ORC2	P32833	Negative Genetic	20093466	BIOGRID; STRING; IntAct
PAU4	P53427	Negative Genetic	27708008	BIOGRID
NPP1	P25353	Negative Genetic	27708008	BIOGRID
ALG9	P53868	Negative Genetic	27708008	BIOGRID
DCC1	P25559	Negative Genetic	21127252	BIOGRID; STRING; IntAct
WBP1	P33767	Negative Genetic	20093466	BIOGRID; STRING; IntAct
RPN8	Q08723	Negative Genetic	27708008	BIOGRID
RPL15A	P05748	Negative Genetic	27708008	BIOGRID
CDC24	P11433	Negative Genetic	27708008	BIOGRID
YBR225W	P38321	Negative Genetic	20093466	BIOGRID; STRING; IntAct
BYE1	P36106	Negative Genetic	20093466	BIOGRID; STRING; IntAct
FIG4	P42837	Negative Genetic	19269370	BIOGRID; STRING; IntAct
NUP116	Q02630	Negative Genetic	27708008	BIOGRID
ATP14	Q12349	Negative Genetic	27708008	BIOGRID
YOL155W-A	Q3E7Y8	Negative Genetic	27708008	BIOGRID
CIN4	P39110	Negative Genetic	20093466	BIOGRID; STRING; IntAct
TOP1	P04786	Negative Genetic	27708008	BIOGRID
IST1	P53843	Negative Genetic	27708008	BIOGRID
SPB4	P25808	Negative Genetic	27708008	BIOGRID
UFE1	P41834	Negative Genetic	27708008	BIOGRID
ASF2	P32448	Negative Genetic	27708008	BIOGRID
PAT1	P25644	Negative Genetic	20093466	BIOGRID; STRING; IntAct
LSM1	P47017	Negative Genetic	20093466	BIOGRID; STRING; IntAct
SIN3	P22579	Negative Genetic	27708008	BIOGRID
NIP7	Q08962	Negative Genetic	20093466	BIOGRID; STRING; IntAct
YAL064W	P39711	Negative Genetic	27708008	BIOGRID
HSL1	P34244	Negative Genetic	21127252	BIOGRID; STRING; IntAct
CPD1	P53314	Negative Genetic	27708008	BIOGRID
HUB1	Q6Q546	Negative Genetic	27708008	BIOGRID
FMP16	Q12497	Negative Genetic	27708008	BIOGRID
FCY1	Q12178	Negative Genetic	20093466	BIOGRID; STRING; IntAct
APC5	Q08683	Negative Genetic	27708008	BIOGRID
ATG32	P40458	Negative Genetic	24586198	BIOGRID; STRING; IntAct
MET18	P40469	Negative Genetic	21127252	BIOGRID; STRING; IntAct
YJL107C	P42947	Negative Genetic	27708008	BIOGRID
YLR419W	Q06698	Negative Genetic	27708008	BIOGRID
CYR1	P08678	Negative Genetic	27708008	BIOGRID
URB2	P47108	Negative Genetic	27708008	BIOGRID
TDA6	Q06466	Negative Genetic	27708008	BIOGRID
SBH1	P52870	Negative Genetic	27708008	BIOGRID
RTR2	Q12378	Negative Genetic	27708008	BIOGRID
GET4	Q12125	Negative Genetic	27708008	BIOGRID
DTD1	Q07648	Negative Genetic	27708008	BIOGRID
UBA1	P22515	Negative Genetic	27708008	BIOGRID
LOT5	P34234	Negative Genetic	20093466	BIOGRID; STRING; IntAct
DCP1	Q12517	Negative Genetic	27708008	BIOGRID
RPS25B	P0C0T4	Negative Genetic	27708008	BIOGRID
ALG8	P40351	Negative Genetic	27708008	BIOGRID
RCN2	Q12044	Negative Genetic	27708008	BIOGRID
MTC1	P47018	Negative Genetic	27708008	BIOGRID
VPS4	P52917	Negative Genetic	20093466	BIOGRID; STRING; IntAct
UBP1	P25037	Negative Genetic	27708008	BIOGRID
TOR2	P32600	Negative Genetic	27708008	BIOGRID
GTT1	P40582	Negative Genetic	27708008	BIOGRID
YNR064C	P53750	Negative Genetic	27708008	BIOGRID
AYR1	P40471	Negative Genetic	27708008	BIOGRID
OST4	Q99380	Negative Genetic	27708008	BIOGRID
CBF1	P17106	Negative Genetic	21127252	BIOGRID; STRING; IntAct
MET31	Q03081	Negative Genetic	27708008	BIOGRID
UBX7	P38349	Negative Genetic	27708008	BIOGRID
CAB5	Q03941	Negative Genetic	27708008	BIOGRID
SGD1	Q06132	Negative Genetic	20093466	BIOGRID; STRING; IntAct
ECM1	P39715	Negative Genetic	20093466	BIOGRID; STRING; IntAct
CDC39	P25655	Negative Genetic	27708008	BIOGRID
MED8	P38304	Negative Genetic	27708008	BIOGRID
CTF19	Q02732	Negative Genetic	27708008	BIOGRID
RGD1	P38339	Negative Genetic	20093466	BIOGRID; STRING; IntAct
DAS2	Q12084	Negative Genetic	27708008	BIOGRID
CFT2	Q12102	Negative Genetic	27708008	BIOGRID
YJR154W	P47181	Negative Genetic	20093466	BIOGRID; STRING; IntAct
PKH1	Q03407	Negative Genetic	22282571	BIOGRID; STRING; IntAct
ERG24	P32462	Negative Genetic	27708008	BIOGRID
SNL1	P40548	Negative Genetic	27708008	BIOGRID
SIN4	P32259	Negative Genetic	20093466	BIOGRID; STRING; IntAct
ERV46	P39727	Negative Genetic	27708008	BIOGRID
ATP23	P53722	Negative Genetic	27708008	BIOGRID
ERP2	P39704	Negative Genetic	27708008	BIOGRID
DNF2	Q12675	Negative Genetic	27708008	BIOGRID
YPS1	P32329	Negative Genetic	27708008	BIOGRID
EMP46	Q12396	Negative Genetic	20093466	BIOGRID; STRING; IntAct
SEC22	P22214	Negative Genetic	27708008	BIOGRID
BOR1	P53838	Negative Genetic	20093466	BIOGRID; STRING; IntAct
YJR056C	P47115	Negative Genetic	27708008	BIOGRID
HIR1	P32479	Negative Genetic	21127252	BIOGRID; STRING; IntAct
FMP45	Q07651	Negative Genetic	20093466	BIOGRID; STRING; IntAct
RIM1	P32445	Negative Genetic	27708008	BIOGRID
STM1	P39015	Negative Genetic	27708008	BIOGRID
ERF2	Q06551	Negative Genetic	20093466	BIOGRID; STRING; IntAct
NOG1	Q02892	Negative Genetic	27708008	BIOGRID
PEX8	P53248	Negative Genetic	20093466	BIOGRID; STRING; IntAct
PMA2	P19657	Negative Genetic	27708008	BIOGRID
LRO1	P40345	Negative Genetic	27708008	BIOGRID
NNK1	P36003	Negative Genetic	27708008	BIOGRID
BCY1	P07278	Negative Genetic	20093466	BIOGRID; STRING; IntAct
SSA3	P09435	Negative Genetic	27708008	BIOGRID
GGA2	P38817	Negative Genetic	20093466	BIOGRID; STRING; IntAct
ASK10	P48361	Negative Genetic	27708008	BIOGRID; HINT; IID; Mentha; Mint; STRING; IntAct
MCH4	Q08268	Negative Genetic	27708008	BIOGRID; STRING; IntAct
CUP9	P41817	Negative Genetic	21127252	BIOGRID; STRING; IntAct
SRF1	Q12516	Negative Genetic	27708008	BIOGRID
CIR1	P42940	Negative Genetic	27708008	BIOGRID
KCS1	Q12494	Negative Genetic	21127252	BIOGRID; STRING; IntAct
COS111	P38308	Negative Genetic	27708008	BIOGRID
IRC8	P47046	Negative Genetic	27708008	BIOGRID
STT4	P37297	Negative Genetic	27708008	BIOGRID
NUP133	P36161	Negative Genetic	21127252	BIOGRID; STRING; IntAct
CTK2	P46962	Negative Genetic	21127252	BIOGRID; STRING; IntAct
OPY1	P38271	Negative Genetic	19269370	BIOGRID; STRING; IntAct
NMD2	P38798	Negative Genetic	27708008	BIOGRID
PEX32	P38292	Negative Genetic	27708008	BIOGRID
KAE1	P36132	Negative Genetic	20093466	BIOGRID; STRING; IntAct
AUR1	P36107	Negative Genetic	20093466	BIOGRID; STRING; IntAct
FUM1	P08417	Negative Genetic	27453043	BIOGRID
UBC12	P52491	Negative Genetic	27708008	BIOGRID
AST2	P39945	Negative Genetic	27708008	BIOGRID
HRQ1	Q05549	Negative Genetic	33115720	BIOGRID
SYS1	P41544	Negative Genetic	20093466	BIOGRID; STRING; IntAct
TAF12	Q03761	Negative Genetic	27708008	BIOGRID
PAU20	Q08322	Negative Genetic	27708008	BIOGRID
POL1	P13382	Negative Genetic	27708008	BIOGRID
YDL085C-A	Q3E7B7	Negative Genetic	27708008	BIOGRID
EGD2	P38879	Negative Genetic	20093466	BIOGRID; STRING; IntAct
PMA1	P05030	Negative Genetic	27519690	BIOGRID
SPC1	P46965	Negative Genetic	27708008	BIOGRID
TIM54	P47045	Negative Genetic	27708008	BIOGRID
GYP8	P43570	Negative Genetic	27708008	BIOGRID
CUE4	Q04201	Negative Genetic	27708008	BIOGRID
ECM21	P38167	Negative Genetic	27708008	BIOGRID
NUP84	P52891	Negative Genetic	27708008	BIOGRID
ODC1	Q03028	Negative Genetic	27708008	BIOGRID
PAL1	Q05518	Negative Genetic	27708008	BIOGRID
TIM22	Q12328	Negative Genetic	27708008	BIOGRID
CAF120	P53836	Negative Genetic	27708008	BIOGRID
TIF6	Q12522	Negative Genetic	27708008	BIOGRID
LOS1	P33418	Negative Genetic	27708008	BIOGRID
RTR1	P40084	Negative Genetic	27708008	BIOGRID
SPR3	P41901	Negative Genetic	20093466	BIOGRID; STRING; IntAct
RPS25A	Q3E792	Negative Genetic	20093466	BIOGRID; STRING; IntAct
MAK11	P20484	Negative Genetic	27708008	BIOGRID
SCJ1	P25303	Negative Genetic	27708008	BIOGRID
PET111	P08468	Negative Genetic	27708008	BIOGRID
PDS5	Q04264	Negative Genetic	27708008	BIOGRID
BTT1	P40314	Negative Genetic	27708008	BIOGRID
PPH3	P32345	Negative Genetic	21127252	BIOGRID; STRING; IntAct
CTF8	P38877	Negative Genetic	21127252	BIOGRID; STRING; IntAct
HTZ1	Q12692	Negative Genetic	27708008	BIOGRID
TFS1	P14306	Negative Genetic	27453043	BIOGRID
SMF2	P38778	Negative Genetic	27708008	BIOGRID
HXT17	P53631	Negative Genetic	20093466	BIOGRID; STRING; IntAct
PFK2	P16862	Negative Genetic	20093466	BIOGRID; STRING; IntAct
YKL063C	P35725	Negative Genetic	20093466	BIOGRID; STRING; IntAct
VID28	P40547	Negative Genetic	20093466	BIOGRID; STRING; IntAct
SNX4	P47057	Negative Genetic	24586198	BIOGRID; STRING; IntAct
YAT2	P40017	Negative Genetic	27708008	BIOGRID
AME1	P38313	Negative Genetic	27708008	BIOGRID
DBF2	P22204	Negative Genetic	27708008	BIOGRID
YFR006W	P43590	Negative Genetic	27708008	BIOGRID
PGA3	Q12746	Negative Genetic	20093466	BIOGRID; STRING; IntAct
RVS167	P39743	Negative Genetic	20093466	BIOGRID; STRING; IntAct
CDC50	P25656	Negative Genetic	27708008	BIOGRID
FAR7	P43592	Negative Genetic	20093466	BIOGRID; STRING; IntAct
RGI2	P40188	Negative Genetic	27708008	BIOGRID
MTW1	P39731	Negative Genetic	20093466	BIOGRID; STRING; IntAct
HIR2	P32480	Negative Genetic	20093466	BIOGRID; STRING; IntAct
MNN10	P50108	Negative Genetic	19269370	BIOGRID; STRING; IntAct
ERG11	P10614	Negative Genetic	20093466	BIOGRID; STRING; IntAct
OPY2	Q06810	Negative Genetic	20093466	BIOGRID; STRING; IntAct
DAP2	P18962	Negative Genetic	20093466	BIOGRID; STRING; IntAct
SLT2	Q00772	Phenotypic Enhancement	21576396	BIOGRID; STRING; IntAct
VAM3	Q12241	Phenotypic Enhancement	20065092	BIOGRID; STRING; IntAct
PEX3	P28795	Phenotypic Enhancement	22643220	BIOGRID; STRING; IntAct
TRS130	Q03660	Phenotypic Enhancement	23078654	BIOGRID; STRING; IntAct
ATG4	P53867	Phenotypic Enhancement	22240591	BIOGRID; IID; STRING; IntAct
EDE1	P34216	Phenotypic Enhancement	33207182	BIOGRID
BSD2	P38356	Phenotypic Enhancement	19369420	BIOGRID; STRING; IntAct
PEP4	P07267	Phenotypic Enhancement	20444982	BIOGRID; STRING; IntAct
ARP2	P32381	Phenotypic Enhancement	18287533	BIOGRID; STRING; IntAct
TRS65	P32893	Phenotypic Enhancement	23078654	BIOGRID; STRING; IntAct
ATG27	P46989	Phenotypic Enhancement	22447937	BIOGRID; STRING; IntAct
ATG12	P38316	Phenotypic Suppression	28330855	BIOGRID
VAC8	P39968	Phenotypic Suppression	19223769	BIOGRID; IID; iRefIndex; Mentha; Mint; STRING; IntAct
ATG16	Q03818	Phenotypic Suppression	28330855	BIOGRID
SSO2	P39926	Phenotypic Suppression	21784249	BIOGRID; STRING; IntAct
GCN4	P03069	Phenotypic Suppression	30117416	BIOGRID
SAC1	P32368	Phenotypic Suppression	32693712	BIOGRID
ATG3	P40344	Phenotypic Suppression	28330855	BIOGRID
PNG1	Q02890	Phenotypic Suppression	21228276	BIOGRID; STRING; IntAct
TLG2	Q08144	Phenotypic Suppression	21784249	BIOGRID; STRING; IntAct
SSO1	P32867	Phenotypic Suppression	21784249	BIOGRID; IID; iRefIndex; Mentha; STRING; IntAct
ISF1	P32488	Positive Genetic	27708008	BIOGRID
CET1	O13297	Positive Genetic	19269370	BIOGRID; STRING; IntAct
TOR1	P35169	Positive Genetic	24586198	BIOGRID; STRING; IntAct
SSN3	P39073	Positive Genetic	19269370	BIOGRID; STRING; IntAct
ICL1	P28240	Positive Genetic	20093466	BIOGRID; STRING; IntAct
AVL9	Q12500	Positive Genetic	20093466	BIOGRID; STRING; IntAct
RIM15	P43565	Positive Genetic	20093466	BIOGRID; STRING; IntAct
IME2	P32581	Positive Genetic	20093466	BIOGRID; STRING; IntAct
SMX3	P54999	Positive Genetic	27708008	BIOGRID
CLN1	P20437	Positive Genetic	21127252	BIOGRID; STRING; IntAct
HAA1	Q12753	Positive Genetic	21127252	BIOGRID; STRING; IntAct
GAT4	P40569	Positive Genetic	21127252	BIOGRID; STRING; IntAct
CYC8	P14922	Positive Genetic	19269370	BIOGRID; STRING; IntAct
CCZ1	P38273	Positive Genetic	24586198	BIOGRID; STRING; IntAct
VHS1	Q03785	Positive Genetic	19269370	BIOGRID; STRING; IntAct
ATG20	Q07528	Positive Genetic	24586198	BIOGRID; STRING; IntAct
RCK2	P38623	Positive Genetic	19269370	BIOGRID; STRING; IntAct
PFK1	P16861	Positive Genetic	19269370	BIOGRID; STRING; IntAct
ATG7	P38862	Positive Genetic	24586198	BIOGRID; STRING; IntAct
HAP3	P13434	Positive Genetic	21127252	BIOGRID; STRING; IntAct
CMP2	P14747	Positive Genetic	19269370	BIOGRID; STRING; IntAct
ATG10	Q07879	Positive Genetic	24586198	BIOGRID; STRING; IntAct
HAP5	Q02516	Positive Genetic	21127252	BIOGRID; STRING; IntAct
YOR292C	Q08743	Positive Genetic	27708008	BIOGRID
HAP4	P14064	Positive Genetic	27708008	BIOGRID
YCK3	P39962	Positive Genetic	21127252	BIOGRID; STRING; IntAct
VPS30	Q02948	Positive Genetic	19269370	BIOGRID; STRING; IntAct
ATG23	Q06671	Positive Genetic	24586198	BIOGRID; STRING; IntAct
BET4	Q00618	Positive Genetic	27708008	BIOGRID
POP3	P53833	Positive Genetic	27708008	BIOGRID
SCS7	Q03529	Positive Genetic	20093466	BIOGRID; STRING; IntAct
CDC9	P04819	Positive Genetic	23824283	BIOGRID
ATG14	P38270	Positive Genetic	19269370	BIOGRID; STRING; IntAct
RFT1	P38206	Positive Genetic	27708008	BIOGRID
STU1	P38198	Positive Genetic	27708008	BIOGRID
ATG15	P25641	Positive Genetic	24586198	BIOGRID; STRING; IntAct
FKH1	P40466	Positive Genetic	21127252	BIOGRID; STRING; IntAct
ADO1	P47143	Positive Genetic	19269370	BIOGRID; STRING; IntAct
TPS2	P31688	Positive Genetic	19269370	BIOGRID; STRING; IntAct
ECM4	P36156	Positive Genetic	27708008	BIOGRID
ATG1	P53104	Reconstituted Complex	12589048	BIOGRID; HINT; IID; iRefIndex; Mentha; STRING; IntAct
HDA1	P53973	Synthetic Growth Defect	21368826	BIOGRID; STRING; IntAct
RPD3	P32561	Synthetic Growth Defect	21368826	BIOGRID; STRING; IntAct
AIM25	P47140	Synthetic Growth Defect	27922823	BIOGRID
ORC3	P54790	Synthetic Lethality	25519895	BIOGRID; STRING; IntAct
PTC6	P25646	Synthetic Lethality	17166847	BIOGRID; STRING; IntAct
YCG1	Q06680	Synthetic Lethality	25519895	BIOGRID; STRING; IntAct
SSC1	P0CS90	Synthetic Lethality	25519895	BIOGRID; STRING; IntAct
NOP2	P40991	Synthetic Lethality	25519895	BIOGRID; STRING; IntAct
HYP2	P23301	Synthetic Rescue	25519895	BIOGRID
SEC17	P32602	Synthetic Rescue	25519895	BIOGRID; STRING; IntAct
ELO2	P25358	Synthetic Rescue	24239358	BIOGRID; STRING; IntAct
CMD1	P06787	Synthetic Rescue	25519895	BIOGRID; STRING; IntAct
OKP1	P53298	Synthetic Rescue	25519895	BIOGRID; STRING; IntAct
MCD4	P36051	Synthetic Rescue	25519895	BIOGRID; STRING; IntAct
ELO3	P40319	Synthetic Rescue	24239358	BIOGRID; STRING; IntAct
SSA2	P10592	Tandem affinity purification	16429126	HINT; IID; Mentha; STRING; IntAct
RSM22	P36056	Tandem affinity purification	16429126	HINT; IID; Mentha; STRING; IntAct
NAM9	P27929	Tandem affinity purification	16429126	HINT; IID; Mentha; STRING; IntAct
MRP13	P12686	Tandem affinity purification	16429126	HINT; IID; Mentha; STRING; IntAct
MRPS5	P33759	Tandem affinity purification	16429126	HINT; IID; Mentha; STRING; IntAct
SSB1	P11484	Tandem affinity purification	16429126	HINT; IID; Mentha; STRING; IntAct
MRP1	P10662	Tandem affinity purification	16429126	HINT; IID; Mentha; STRING; IntAct
RSM24	Q03976	Tandem affinity purification	16429126	HINT; IID; Mentha; STRING; IntAct
RSM23	Q01163	Tandem affinity purification	16429126	HINT; IID; Mentha; STRING; IntAct
PET123	P17558	Tandem affinity purification	16429126	HINT; IID; Mentha; STRING; IntAct
TEF1	P02994	Tandem affinity purification	16429126	HINT; IID; Mentha; STRING; IntAct
MRPS35	P53292	Tandem affinity purification	16429126	HINT; IID; Mentha; STRING; IntAct
CTK3	P46963	Two hybrid pooling approach	11283351	DIP; IID; iRefIndex; STRING; IntAct
ZIP1	P31111	Two-hybrid	22875988	BIOGRID; IID; iRefIndex; STRING; IntAct
COY1	P34237	Two-hybrid	22875988	BIOGRID; IID; iRefIndex; STRING; IntAct
ATG13	Q06628	Two-hybrid	10688190	BIOGRID; DIP; HINT; IID; iRefIndex; Mint; STRING; IntAct
GZF3	P42944	Two-hybrid	22875988	BIOGRID; IID; iRefIndex; STRING; IntAct
BNR1	P40450	Two-hybrid	22875988	BIOGRID; IID; iRefIndex; STRING; IntAct
KAR2	P16474	Two-hybrid	22875988	BIOGRID; IID; iRefIndex; STRING; IntAct
SPC72	P39723	Two-hybrid	22875988	BIOGRID; IID; iRefIndex; STRING; IntAct
SMY1	P32364	Two-hybrid	22875988	BIOGRID; IID; iRefIndex; STRING; IntAct
IMH1	Q06704	Two-hybrid	22875988	BIOGRID; IID; iRefIndex; Mentha; STRING; IntAct
UBA4	P38820	Two-hybrid	22875988	BIOGRID; IID; iRefIndex; STRING; IntAct
ATG11	Q12527	Two-hybrid	10995454	BIOGRID; DIP; HINT; IID; iRefIndex; Mint; STRING; IntAct
KIN3	P22209	Two-hybrid	22875988	BIOGRID; IID; iRefIndex; STRING; IntAct
HDA2	Q06629	Two-hybrid	22875988	BIOGRID; IID; iRefIndex; Mentha; STRING; IntAct
NDL1	Q06568	Two-hybrid	22875988	BIOGRID; IID; iRefIndex; Mentha; STRING; IntAct

## Sheet: PPI assay
Experimental method	Accession	Web link	Definition
Affinity Capture-MS	APO:0000162	http://purl.obolibrary.org/obo/APO_0000162	N/A
Affinity Capture-RNA	APO:0000163	http://purl.obolibrary.org/obo/APO_0000163	N/A
Affinity Capture-Western	APO:0000165	http://purl.obolibrary.org/obo/APO_0000165	N/A
Biochemical Activity	APO:0000166	http://purl.obolibrary.org/obo/APO_0000166	N/A
Co-purification	APO:0000170	http://purl.obolibrary.org/obo/APO_0000170	N/A
Dosage Growth Defect	APO:0000171	http://purl.obolibrary.org/obo/APO_0000171	N/A
Dosage Rescue	APO:0000173	http://purl.obolibrary.org/obo/APO_0000173	N/A
enzymatic study	MI:0415	http://purl.obolibrary.org/obo/MI_0415	Participants are enzyme or substrate in a biochemical reaction. [database_cross_reference: PMID:14755292]
Negative Genetic	MI:0933	http://purl.obolibrary.org/obo/MI_0933	An effect in which two genetic perturbations, when combined, result in a phenotype that is more severe/penetrant than expected given the phenotypes of the individual perturbations. With respect to any single quantifiable phenotype, this may be expressed as an inequality as: ab < E <= wt OR wt <= E < ab where 'ab' is the observed phenotype value of the double perturbation, 'E' is the expected phen…
Phenotypic Enhancement	APO:0000177	http://purl.obolibrary.org/obo/APO_0000177	N/A
Phenotypic Suppression	APO:0000178	http://purl.obolibrary.org/obo/APO_0000178	N/A
Positive Genetic	APO:0000323	http://purl.obolibrary.org/obo/APO_0000323	N/A
Reconstituted Complex	APO:0000181	http://purl.obolibrary.org/obo/APO_0000181	N/A
Synthetic Growth Defect	APO:0000182	http://purl.obolibrary.org/obo/APO_0000182	N/A
Synthetic Lethality	APO:0000183	http://purl.obolibrary.org/obo/APO_0000183	N/A
Synthetic Rescue	APO:0000184	http://purl.obolibrary.org/obo/APO_0000184	N/A
Tandem affinity purification	MI:0676	http://purl.obolibrary.org/obo/MI_0676	Tandem affinity purification allows rapid purification under native conditions of complexes, even when expressed at their natural level. Prior knowledge of complex composition or function is not required. The TAP method requires fusion of the a multiple tag, either N- or C-terminally, to the target (or bait) protein of interest. The multiple tag allows two steps purification steps ensuring a high…
Two hybrid pooling approach	MI:0398	http://purl.obolibrary.org/obo/MI_0398	In the pooling strategy sets of either both bait and prey hybrid vectors are mated or, more commonly, individual baits are mated against pools of preys. This approach required cloning baits and preys into both two-hybrid vectors, followed by pooling sets of transformants. The positive double hybrid clones are the interacting partners. The pooling of both baits and prey molecules is now a rarely u…
Two-hybrid	MI:0018	http://purl.obolibrary.org/obo/MI_0018	The classical two-hybrid system is a method that uses transcriptional activity as a measure of protein-protein interaction. It relies on the modular nature of many site-specific transcriptional activators (GAL 4) , which consist of a DNA-binding domain and a transcriptional activation domain. The DNA-binding domain serves to target the activator to the specific genes that will be expressed, and t…

## Sheet: Atg1 dataset
Table S8B. The gene datasets for predicting the interacting partner and substrate of Atg1 to be potentially functional in autophagy using iAMD.
Gene name	UniProt ID	The Atg1-interacting predictor	PMID	The Atg1 substrate predictor	PMID
ATG19	P35193	Pos.	17192412	Neg.	N/A
PIL1	P53252	Neg.	N/A	Neg.	N/A
VPS1	P21576	Neg.	N/A	Neg.	N/A
SAC6	P32599	Neg.	N/A	Neg.	N/A
CDC48	P25694	Pos.	20855502;23791177	Neg.	N/A
FKS1	P38631	Neg.	N/A	Neg.	N/A
PUB1	P32588	Neg.	N/A	Neg.	N/A
ATG5	Q12380	Pos.	8921905;9563500;10406794;10508157;15449304;17986448;24258026	Neg.	N/A
HHT1	P61830	Neg.	N/A	Neg.	N/A
GAL7	P08431	Neg.	N/A	Neg.	N/A
CRM1	P30822	Neg.	N/A	Neg.	N/A
VPS13	Q07878	Neg.	N/A	Neg.	N/A
SEC4	P07560	Pos.	20444978	Neg.	N/A
TVP23	P38962	Neg.	N/A	Neg.	N/A
SEC26	P41810	Neg.	N/A	Neg.	N/A
SFT2	P38166	Neg.	N/A	Neg.	N/A
SEC23	P15303	Pos.	11694599	Neg.	N/A
SSH4	P32343	Neg.	N/A	Neg.	N/A
CMR1	Q12510	Neg.	N/A	Neg.	N/A
UBP11	P36026	Neg.	N/A	Neg.	N/A
NAB2	P32505	Neg.	N/A	Neg.	N/A
CCR4	P31384	Neg.	N/A	Neg.	N/A
PUF2	Q12221	Neg.	N/A	Neg.	N/A
ISW1	P38144	Neg.	N/A	Neg.	N/A
MPT5	P39016	Neg.	N/A	Neg.	N/A
ATG29	Q12092	Pos.	16289106;19755117;23858448	Pos.	31553916
APE1	P14904	Neg.	N/A	Neg.	N/A
ATG17	Q06410	Pos.	21712380	Neg.	N/A
ATG9	Q12142	Pos.	10995454;14723849;16874040;17329962;18829864;19371383;20543572;23668784	Pos.	24440502
YPT1	P01123	Pos.	22509044;20375281;24843892;;23924895	Neg.	N/A
ATG31	Q12421	Pos.	17362880;19755117;24336746	Neg.	N/A
ESBP6	P53918	Neg.	N/A	Neg.	N/A
YNL165W	P53891	Neg.	N/A	Neg.	N/A
TES1	P41903	Neg.	N/A	Neg.	N/A
UTP25	P40498	Neg.	N/A	Neg.	N/A
RDS2	P19541	Neg.	N/A	Neg.	N/A
ATG21	Q02887	Pos.	15194695;15155809;16876790	Neg.	N/A
CRN1	Q06440	Neg.	N/A	Neg.	N/A
DAL82	P21705	Neg.	N/A	Neg.	N/A
DDR48	P18899	Neg.	N/A	Neg.	N/A
YKR045C	P36138	Neg.	N/A	Neg.	N/A
ATG8	P38182	Pos.	9649430;11149920;15449304;17632063;18508918;20615880;11038174;22240591	Neg.	N/A
YJR039W	P47107	Neg.	N/A	Neg.	N/A
YDR239C	Q03780	Neg.	N/A	Neg.	N/A
HRP1	Q99383	Neg.	N/A	Neg.	N/A
ARP8	Q12386	Neg.	N/A	Neg.	N/A
LCP5	P40079	Neg.	N/A	Neg.	N/A
NCL1	P38205	Neg.	N/A	Neg.	N/A
APN1	P22936	Neg.	N/A	Neg.	N/A
BIK1	P11709	Neg.	N/A	Neg.	N/A
YPT11	P48559	Neg.	N/A	Neg.	N/A
LIN1	P38852	Neg.	N/A	Neg.	N/A
CWC25	P53854	Neg.	N/A	Neg.	N/A
ELM1	P32801	Neg.	N/A	Neg.	N/A
YKR041W	P36134	Neg.	N/A	Neg.	N/A
NOB1	Q08444	Neg.	N/A	Neg.	N/A
YAP1	P19880	Neg.	N/A	Neg.	N/A
CDC55	Q00362	Neg.	N/A	Neg.	N/A
ERB1	Q04660	Neg.	N/A	Neg.	N/A
GAL10	P04397	Neg.	N/A	Neg.	N/A
LEO1	P38439	Neg.	N/A	Neg.	N/A
GTT3	P39996	Neg.	N/A	Neg.	N/A
YLR257W	Q06146	Neg.	N/A	Neg.	N/A
CNS1	P33313	Neg.	N/A	Neg.	N/A
PKP2	P53170	Neg.	N/A	Neg.	N/A
LSB3	P43603	Neg.	N/A	Neg.	N/A
SSF2	Q12153	Neg.	N/A	Neg.	N/A
IPI3	P53877	Neg.	N/A	Neg.	N/A
SNU114	P36048	Neg.	N/A	Neg.	N/A
AVO1	Q08236	Neg.	N/A	Neg.	N/A
AIM21	P40563	Neg.	N/A	Neg.	N/A
IRC7	P43623	Neg.	N/A	Neg.	N/A
DRS1	P32892	Neg.	N/A	Neg.	N/A
TDA3	P38758	Neg.	N/A	Neg.	N/A
HCR1	Q05775	Neg.	N/A	Neg.	N/A
NSR1	P27476	Neg.	N/A	Neg.	N/A
MSB3	P48566	Neg.	N/A	Neg.	N/A
ALY2	P47029	Neg.	N/A	Neg.	N/A
NDE2	Q07500	Neg.	N/A	Neg.	N/A
CEP3	P40969	Neg.	N/A	Neg.	N/A
SLX5	P32828	Neg.	N/A	Neg.	N/A
YGR126W	P53274	Neg.	N/A	Neg.	N/A
HAS1	Q03532	Neg.	N/A	Neg.	N/A
TFC6	Q06339	Neg.	N/A	Neg.	N/A
SSD1	P24276	Neg.	N/A	Neg.	N/A
ENT5	Q03769	Neg.	N/A	Neg.	N/A
PHO85	P17157	Pos.	20417603;11486014	Neg.	N/A
BUD21	Q08492	Neg.	N/A	Neg.	N/A
ARE2	P53629	Neg.	N/A	Neg.	N/A
FRT2	P39734	Neg.	N/A	Neg.	N/A
NEJ1	Q06148	Neg.	N/A	Neg.	N/A
PAH1	P32567	Neg.	N/A	Neg.	N/A
DBP9	Q06218	Neg.	N/A	Neg.	N/A
ELF1	P36053	Neg.	N/A	Neg.	N/A
IWR1	Q07532	Neg.	N/A	Neg.	N/A
NOP53	Q12080	Neg.	N/A	Neg.	N/A
IES5	P40060	Neg.	N/A	Neg.	N/A
TOM71	P38825	Neg.	N/A	Neg.	N/A
VIP1	Q06685	Neg.	N/A	Neg.	N/A
BUD3	P25558	Neg.	N/A	Neg.	N/A
BIR1	P47134	Neg.	N/A	Neg.	N/A
ATG18	P43601	Pos.	11739783;16876790;18586673;23230146;22851171;22704557;25568150	Neg.	N/A
RGC1	Q06108	Neg.	N/A	Neg.	N/A
ARC1	P46672	Neg.	N/A	Neg.	N/A
OTU2	P38747	Neg.	N/A	Neg.	N/A
LRP1	P38801	Neg.	N/A	Neg.	N/A
SAS10	Q12136	Neg.	N/A	Neg.	N/A
DEG1	P31115	Neg.	N/A	Neg.	N/A
ATG2	P53855	Pos.	11382761;11382760;18586673;21887408;23668784	Pos.	24440502
APM2	P38700	Neg.	N/A	Neg.	N/A
DRE2	P36152	Neg.	N/A	Neg.	N/A
NAB3	P38996	Neg.	N/A	Neg.	N/A
SPC42	P36094	Neg.	N/A	Neg.	N/A
RPL40B	P0CH09	Neg.	N/A	Neg.	N/A
RRP15	Q06511	Neg.	N/A	Neg.	N/A
HSL7	P38274	Neg.	N/A	Neg.	N/A
BUD4	P47136	Neg.	N/A	Neg.	N/A
VPS55	P47111	Neg.	N/A	Neg.	N/A
DIA1	P54005	Neg.	N/A	Neg.	N/A
MSS4	P38994	Pos.	22977244	Neg.	N/A
YIL077C	P40508	Neg.	N/A	Neg.	N/A
PLC1	P32383	Neg.	N/A	Neg.	N/A
LSM4	P40070	Neg.	N/A	Neg.	N/A
ABP140	Q08641	Neg.	N/A	Neg.	N/A
CHA4	P43634	Neg.	N/A	Neg.	N/A
ALR1	Q08269	Neg.	N/A	Neg.	N/A
CDC13	P32797	Neg.	N/A	Neg.	N/A
RPS26B	P39939	Neg.	N/A	Neg.	N/A
SEC2	P17065	Pos.	20444978	Neg.	N/A
UBP12	P39538	Neg.	N/A	Neg.	N/A
NBA1	Q08229	Neg.	N/A	Neg.	N/A
PHO4	P07270	Pos.	20417603	Neg.	N/A
UBP6	P43593	Neg.	N/A	Neg.	N/A
RPA43	P46669	Neg.	N/A	Neg.	N/A
LEU3	P08638	Neg.	N/A	Neg.	N/A
ALY1	P36117	Neg.	N/A	Neg.	N/A
YGR021W	P53212	Neg.	N/A	Neg.	N/A
YLR125W	Q12138	Neg.	N/A	Neg.	N/A
UBP10	P53874	Neg.	N/A	Neg.	N/A
UBP7	P40453	Neg.	N/A	Neg.	N/A
SNU56	Q03782	Neg.	N/A	Neg.	N/A
SVF1	Q05515	Neg.	N/A	Neg.	N/A
WHI5	Q12416	Neg.	N/A	Neg.	N/A
YKL023W	P36103	Neg.	N/A	Neg.	N/A
MTC6	P38849	Neg.	N/A	Neg.	N/A
HCA4	P20448	Neg.	N/A	Neg.	N/A
MSP1	P28737	Neg.	N/A	Neg.	N/A
CTI6	Q08923	Neg.	N/A	Neg.	N/A
CWC24	P53769	Neg.	N/A	Neg.	N/A
SPT16	P32558	Neg.	N/A	Neg.	N/A
YGR130C	P53278	Neg.	N/A	Neg.	N/A
BDF2	Q07442	Neg.	N/A	Neg.	N/A
MCM4	P30665	Neg.	N/A	Neg.	N/A
GLO3	P38682	Neg.	N/A	Neg.	N/A
VHS3	Q08438	Neg.	N/A	Neg.	N/A
KXD1	P53158	Neg.	N/A	Neg.	N/A
PGA2	P53903	Neg.	N/A	Neg.	N/A
MAP1	Q01662	Neg.	N/A	Neg.	N/A
SCT1	P32784	Neg.	N/A	Neg.	N/A
YAP3	P38749	Neg.	N/A	Neg.	N/A
DGR2	P32330	Neg.	N/A	Neg.	N/A
SIP5	P40210	Neg.	N/A	Neg.	N/A
LHP1	P33399	Neg.	N/A	Neg.	N/A
NVJ2	Q06833	Neg.	N/A	Neg.	N/A
YER034W	P40022	Neg.	N/A	Neg.	N/A
SPO13	P23624	Neg.	N/A	Neg.	N/A
YEL1	P34225	Neg.	N/A	Neg.	N/A
FPS1	P23900	Neg.	N/A	Neg.	N/A
MDG1	P53885	Neg.	N/A	Neg.	N/A
OSH3	P38713	Neg.	N/A	Neg.	N/A
RIO1	Q12196	Neg.	N/A	Neg.	N/A
SHE3	P38272	Neg.	N/A	Neg.	N/A
CMS1	Q07897	Neg.	N/A	Neg.	N/A
SPO21	Q12411	Neg.	N/A	Neg.	N/A
AIM3	P38266	Neg.	N/A	Neg.	N/A
PET130	P47065	Neg.	N/A	Neg.	N/A
PDE1	P22434	Neg.	N/A	Neg.	N/A
APP1	P53933	Neg.	N/A	Neg.	N/A
SIP2	P34164	Neg.	N/A	Neg.	N/A
SCD6	P45978	Neg.	N/A	Neg.	N/A
ALR2	P43553	Neg.	N/A	Neg.	N/A
YBL055C	P34220	Neg.	N/A	Neg.	N/A
MGA1	P53050	Neg.	N/A	Neg.	N/A
HXT1	P32465	Neg.	N/A	Neg.	N/A
BIT2	P38346	Neg.	N/A	Neg.	N/A
YNG2	P38806	Neg.	N/A	Neg.	N/A
MBR1	P23493	Neg.	N/A	Neg.	N/A
DED1	P06634	Neg.	N/A	Neg.	N/A
ATG34	Q12292	Pos.	20639194	Neg.	N/A
SGV1	P23293	Neg.	N/A	Neg.	N/A
MFT1	P33441	Neg.	N/A	Neg.	N/A
STP3	Q05937	Neg.	N/A	Neg.	N/A
RTK1	Q12100	Neg.	N/A	Neg.	N/A
LRS4	Q04087	Neg.	N/A	Neg.	N/A
TYE7	P33122	Neg.	N/A	Neg.	N/A
ALG14	P38242	Neg.	N/A	Neg.	N/A
QDR3	P38227	Neg.	N/A	Neg.	N/A
NPA3	P47122	Neg.	N/A	Neg.	N/A
PDS1	P40316	Neg.	N/A	Neg.	N/A
IST2	P38250	Neg.	N/A	Neg.	N/A
NAP1	P25293	Neg.	N/A	Neg.	N/A
YKT6	P36015	Pos.	21784249	Pos.	33274589
PRC1	P00729	Neg.	N/A	Neg.	N/A
TPK3	P05986	Neg.	N/A	Neg.	N/A
PTR3	P43606	Neg.	N/A	Neg.	N/A
RSP5	P39940	Neg.	N/A	Neg.	N/A
IRC4	Q03036	Neg.	N/A	Neg.	N/A
RPA34	P47006	Neg.	N/A	Neg.	N/A
SRP40	P32583	Neg.	N/A	Neg.	N/A
CRZ1	P53968	Neg.	N/A	Neg.	N/A
PIG1	Q06216	Neg.	N/A	Neg.	N/A
STB3	Q12427	Neg.	N/A	Neg.	N/A
HEK2	P38199	Neg.	N/A	Neg.	N/A
IRC5	P43610	Neg.	N/A	Neg.	N/A
JJJ1	P53863	Neg.	N/A	Neg.	N/A
PFK26	P40433	Neg.	N/A	Neg.	N/A
ORM2	Q06144	Neg.	N/A	Neg.	N/A
KNS1	P32350	Neg.	N/A	Neg.	N/A
BUD27	P43573	Neg.	N/A	Neg.	N/A
MIG2	P53035	Neg.	N/A	Neg.	N/A
UBP9	P39967	Neg.	N/A	Neg.	N/A
BMH2	P34730	Neg.	N/A	Neg.	N/A
RRP5	Q05022	Neg.	N/A	Neg.	N/A
AVT3	P36062	Neg.	N/A	Neg.	N/A
YPR084W	Q06821	Neg.	N/A	Neg.	N/A
SRO7	Q12038	Neg.	N/A	Neg.	N/A
YML037C	Q03703	Neg.	N/A	Neg.	N/A
SKT5	P34226	Neg.	N/A	Neg.	N/A
UBX5	Q06682	Neg.	N/A	Neg.	N/A
KRS1	P15180	Neg.	N/A	Neg.	N/A
HSH155	P49955	Neg.	N/A	Neg.	N/A
SSB2	P40150	Neg.	N/A	Neg.	N/A
FTR1	P40088	Neg.	N/A	Neg.	N/A
RPL23A	P0CX41	Neg.	N/A	Neg.	N/A
FDC1	Q03034	Neg.	N/A	Neg.	N/A
SSK2	P53599	Neg.	N/A	Neg.	N/A
GIN4	Q12263	Neg.	N/A	Neg.	N/A
GPI8	P49018	Neg.	N/A	Neg.	N/A
PTK2	P47116	Neg.	N/A	Neg.	N/A
SRM1	P21827	Neg.	N/A	Neg.	N/A
PRR2	Q12310	Neg.	N/A	Neg.	N/A
IRC6	P43615	Neg.	N/A	Neg.	N/A
LSM5	P40089	Neg.	N/A	Neg.	N/A
SAH1	P39954	Neg.	N/A	Neg.	N/A
OCA6	Q12454	Neg.	N/A	Neg.	N/A
RPL23B	P0CX42	Neg.	N/A	Neg.	N/A
HIS1	P00498	Neg.	N/A	Neg.	N/A
SLX8	P40072	Neg.	N/A	Neg.	N/A
RSM28	Q03430	Neg.	N/A	Neg.	N/A
SPS1	P08458	Neg.	N/A	Neg.	N/A
YLL067W-A	P0CY01	Neg.	N/A	Neg.	N/A
ERJ5	P43613	Neg.	N/A	Neg.	N/A
NSE3	Q05541	Neg.	N/A	Neg.	N/A
GSY1	P23337	Neg.	N/A	Neg.	N/A
FRS2	P15625	Neg.	N/A	Neg.	N/A
YDR286C	Q05530	Neg.	N/A	Neg.	N/A
SKY1	Q03656	Neg.	N/A	Neg.	N/A
SNF1	P06782	Pos.	11486014	Neg.	N/A
PCL10	P53124	Neg.	N/A	Neg.	N/A
PCL8	Q08966	Neg.	N/A	Neg.	N/A
TY1A-NL2	Q12470	Neg.	N/A	Neg.	N/A
TY1A-H	P0C2I4	Neg.	N/A	Neg.	N/A
TY1A-ML1	Q04706	Neg.	N/A	Neg.	N/A
TY2A-LR1	P0C2J4	Neg.	N/A	Neg.	N/A
TY1A-LR2	P0CX72	Neg.	N/A	Neg.	N/A
TY1A-GR2	Q12485	Neg.	N/A	Neg.	N/A
TY1A-PL	P0CX73	Neg.	N/A	Neg.	N/A
TY1A-GR1	Q12085	Neg.	N/A	Neg.	N/A
TY1A-OL	Q92392	Neg.	N/A	Neg.	N/A
MIL1	P43564	Neg.	N/A	Neg.	N/A
TY1A-PR2	P0CX60	Neg.	N/A	Neg.	N/A
TY1A-ER1	P0CX71	Neg.	N/A	Neg.	N/A
AQY3	P43549	Neg.	N/A	Neg.	N/A
TY2A-DR1	Q12392	Neg.	N/A	Neg.	N/A
ACL4	Q03771	Neg.	N/A	Neg.	N/A
TY1A-A	P0CX57	Neg.	N/A	Neg.	N/A
TY1A-PR1	P0CX58	Neg.	N/A	Neg.	N/A
TY1A-DR6	P0CX70	Neg.	N/A	Neg.	N/A
TY1A-PR3	Q6Q5H1	Neg.	N/A	Neg.	N/A
TY1A-OR	P0CX59	Neg.	N/A	Neg.	N/A
RPS31	P05759	Neg.	N/A	Neg.	N/A
YHI9	P38765	Neg.	N/A	Neg.	N/A
DSF2	P38213	Neg.	N/A	Neg.	N/A
VID24	P38263	Neg.	N/A	Neg.	N/A
TOD6	P34219	Neg.	N/A	Neg.	N/A
ERG5	P54781	Neg.	N/A	Neg.	N/A
SMP3	Q04174	Neg.	N/A	Neg.	N/A
RTC2	P38279	Neg.	N/A	Neg.	N/A
UBI4	P0CG63	Neg.	N/A	Neg.	N/A
GAT3	Q07928	Neg.	N/A	Neg.	N/A
TY1A-LR3	P0CX75	Neg.	N/A	Neg.	N/A
STR2	P47164	Neg.	N/A	Neg.	N/A
TY2B-LR1	P0C2J3	Neg.	N/A	Neg.	N/A
TY1B-PR3	P0C2J1	Neg.	N/A	Neg.	N/A
ANB1	P19211	Neg.	N/A	Neg.	N/A
ERR1	P0CX10	Neg.	N/A	Neg.	N/A
YJR142W	P47173	Neg.	N/A	Neg.	N/A
ERR2	P0CX11	Neg.	N/A	Neg.	N/A
PAI3	P01094	Neg.	N/A	Neg.	N/A
SNX3	Q08826	Neg.	N/A	Neg.	N/A
YDR461C-A	Q2V2P7	Neg.	N/A	Neg.	N/A
GGA1	Q06336	Neg.	N/A	Neg.	N/A
EAR1	Q03212	Neg.	N/A	Neg.	N/A
VHR1	P40522	Neg.	N/A	Neg.	N/A
YOR296W	Q08748	Neg.	N/A	Neg.	N/A
TY2A-GR1	P0C2J2	Neg.	N/A	Neg.	N/A
TY1A-DR4	O74302	Neg.	N/A	Neg.	N/A
YGL117W	P53133	Neg.	N/A	Neg.	N/A
UBP16	Q02863	Neg.	N/A	Neg.	N/A
TY1B-DR6	P0C2I3	Neg.	N/A	Neg.	N/A
RPL40A	P0CH08	Neg.	N/A	Neg.	N/A
ATG39	Q06159	Pos.	26040717	Neg.	N/A
EMC10	Q12025	Neg.	N/A	Neg.	N/A
PIR5	P46999	Neg.	N/A	Neg.	N/A
ATG41	Q12048	Pos.	26565778	Neg.	N/A
EXP1	Q07541	Neg.	N/A	Neg.	N/A
MUM3	Q08750	Neg.	N/A	Neg.	N/A
CPR3	P25719	Neg.	N/A	Neg.	N/A
ANT1	Q06497	Neg.	N/A	Neg.	N/A
CTF13	P35203	Neg.	N/A	Neg.	N/A
PSH1	Q12161	Neg.	N/A	Neg.	N/A
MRPL32	P25348	Neg.	N/A	Neg.	N/A
CSM1	P25651	Neg.	N/A	Neg.	N/A
KSP1	P38691	Pos.	22447937	Neg.	N/A
YLR363W-A	Q3E747	Neg.	N/A	Neg.	N/A
YTH1	Q06102	Neg.	N/A	Neg.	N/A
SSE2	P32590	Neg.	N/A	Neg.	N/A
YLR154C-G	Q3E813	Neg.	N/A	Neg.	N/A
MRX4	Q12467	Neg.	N/A	Neg.	N/A
COP1	P53622	Neg.	N/A	Neg.	N/A
MIC60	P36112	Neg.	N/A	Neg.	N/A
RPS10B	P46784	Neg.	N/A	Neg.	N/A
SKI7	Q08491	Neg.	N/A	Neg.	N/A
DBP10	Q12389	Neg.	N/A	Neg.	N/A
SIW14	P53965	Neg.	N/A	Neg.	N/A
MMM1	P41800	Neg.	N/A	Neg.	N/A
FMP48	P53233	Neg.	N/A	Neg.	N/A
PEX13	P80667	Neg.	N/A	Neg.	N/A
YHL015W-A	Q3E7Z6	Neg.	N/A	Neg.	N/A
RMT2	Q03305	Neg.	N/A	Neg.	N/A
PAM16	P42949	Neg.	N/A	Neg.	N/A
GLE2	P40066	Neg.	N/A	Neg.	N/A
ERG8	P24521	Neg.	N/A	Neg.	N/A
FAS2	P19097	Neg.	N/A	Neg.	N/A
RSE1	Q04693	Neg.	N/A	Neg.	N/A
BOS1	P25385	Neg.	N/A	Neg.	N/A
YMR206W	Q03695	Neg.	N/A	Neg.	N/A
ESF1	Q06344	Neg.	N/A	Neg.	N/A
TSC13	Q99190	Pos.	15958487	Neg.	N/A
PEX18	P38855	Neg.	N/A	Neg.	N/A
SLO1	Q3E784	Neg.	N/A	Neg.	N/A
BCK2	P33306	Neg.	N/A	Neg.	N/A
RPS7B	P48164	Neg.	N/A	Neg.	N/A
KDX1	P36005	Neg.	N/A	Neg.	N/A
DBP2	P24783	Neg.	N/A	Neg.	N/A
ERP3	Q12403	Neg.	N/A	Neg.	N/A
ADE6	P38972	Neg.	N/A	Neg.	N/A
CRC1	Q12289	Neg.	N/A	Neg.	N/A
CLB1	P24868	Neg.	N/A	Neg.	N/A
SPE3	Q12074	Neg.	N/A	Neg.	N/A
RPL43B	P0CX26	Neg.	N/A	Neg.	N/A
SOP4	P39543	Neg.	N/A	Neg.	N/A
PZF1	P39933	Neg.	N/A	Neg.	N/A
RPL43A	P0CX25	Neg.	N/A	Neg.	N/A
SWI5	P08153	Neg.	N/A	Neg.	N/A
SGS1	P35187	Neg.	N/A	Neg.	N/A
STU2	P46675	Neg.	N/A	Neg.	N/A
CUR1	Q06469	Neg.	N/A	Neg.	N/A
TVP38	P36164	Neg.	N/A	Neg.	N/A
YIR035C	P40579	Neg.	N/A	Neg.	N/A
SHP1	P34223	Pos.	20855502	Neg.	N/A
PDE2	P06776	Neg.	N/A	Neg.	N/A
VPS71	Q03433	Neg.	N/A	Neg.	N/A
GCN20	P43535	Neg.	N/A	Neg.	N/A
SAS3	P34218	Neg.	N/A	Neg.	N/A
SEC3	P33332	Neg.	N/A	Neg.	N/A
YHL018W	P38744	Neg.	N/A	Neg.	N/A
RDS3	Q06835	Neg.	N/A	Neg.	N/A
STN1	P38960	Neg.	N/A	Neg.	N/A
CDC3	P32457	Neg.	N/A	Neg.	N/A
YGR153W	P48238	Neg.	N/A	Neg.	N/A
CFD1	P40558	Neg.	N/A	Neg.	N/A
PEX5	P35056	Neg.	N/A	Neg.	N/A
GLR1	P41921	Neg.	N/A	Neg.	N/A
POP5	P28005	Neg.	N/A	Neg.	N/A
VMA13	P41807	Neg.	N/A	Neg.	N/A
CUS1	Q02554	Neg.	N/A	Neg.	N/A
MGA2	P40578	Neg.	N/A	Neg.	N/A
SSE1	P32589	Neg.	N/A	Neg.	N/A
PFK27	Q12471	Neg.	N/A	Neg.	N/A
YGL159W	P53110	Neg.	N/A	Neg.	N/A
DFR1	P07807	Neg.	N/A	Neg.	N/A
YKR023W	P36119	Neg.	N/A	Neg.	N/A
ICP55	P40051	Neg.	N/A	Neg.	N/A
ORC2	P32833	Neg.	N/A	Neg.	N/A
PAU4	P53427	Neg.	N/A	Neg.	N/A
NPP1	P25353	Neg.	N/A	Neg.	N/A
ALG9	P53868	Neg.	N/A	Neg.	N/A
DCC1	P25559	Neg.	N/A	Neg.	N/A
WBP1	P33767	Neg.	N/A	Neg.	N/A
RPN8	Q08723	Neg.	N/A	Neg.	N/A
RPL15A	P05748	Neg.	N/A	Neg.	N/A
CDC24	P11433	Neg.	N/A	Neg.	N/A
YBR225W	P38321	Neg.	N/A	Neg.	N/A
BYE1	P36106	Neg.	N/A	Neg.	N/A
FIG4	P42837	Neg.	N/A	Neg.	N/A
NUP116	Q02630	Neg.	N/A	Neg.	N/A
ATP14	Q12349	Neg.	N/A	Neg.	N/A
YOL155W-A	Q3E7Y8	Neg.	N/A	Neg.	N/A
CIN4	P39110	Neg.	N/A	Neg.	N/A
TOP1	P04786	Neg.	N/A	Neg.	N/A
IST1	P53843	Neg.	N/A	Neg.	N/A
SPB4	P25808	Neg.	N/A	Neg.	N/A
UFE1	P41834	Neg.	N/A	Neg.	N/A
ASF2	P32448	Neg.	N/A	Neg.	N/A
PAT1	P25644	Neg.	N/A	Neg.	N/A
LSM1	P47017	Neg.	N/A	Neg.	N/A
SIN3	P22579	Pos.	22733735	Neg.	N/A
NIP7	Q08962	Neg.	N/A	Neg.	N/A
YAL064W	P39711	Neg.	N/A	Neg.	N/A
HSL1	P34244	Neg.	N/A	Neg.	N/A
CPD1	P53314	Neg.	N/A	Neg.	N/A
HUB1	Q6Q546	Neg.	N/A	Neg.	N/A
FMP16	Q12497	Neg.	N/A	Neg.	N/A
FCY1	Q12178	Neg.	N/A	Neg.	N/A
APC5	Q08683	Neg.	N/A	Neg.	N/A
ATG32	P40458	Pos.	19736522;19619495;19770589;19619494;24025448;23910823;22308029;21757540	Neg.	N/A
MET18	P40469	Neg.	N/A	Neg.	N/A
YJL107C	P42947	Neg.	N/A	Neg.	N/A
YLR419W	Q06698	Neg.	N/A	Neg.	N/A
CYR1	P08678	Neg.	N/A	Neg.	N/A
URB2	P47108	Neg.	N/A	Neg.	N/A
TDA6	Q06466	Neg.	N/A	Neg.	N/A
SBH1	P52870	Neg.	N/A	Neg.	N/A
RTR2	Q12378	Neg.	N/A	Neg.	N/A
GET4	Q12125	Neg.	N/A	Neg.	N/A
DTD1	Q07648	Neg.	N/A	Neg.	N/A
UBA1	P22515	Neg.	N/A	Neg.	N/A
LOT5	P34234	Neg.	N/A	Neg.	N/A
DCP1	Q12517	Neg.	N/A	Neg.	N/A
RPS25B	P0C0T4	Neg.	N/A	Neg.	N/A
ALG8	P40351	Neg.	N/A	Neg.	N/A
RCN2	Q12044	Neg.	N/A	Neg.	N/A
MTC1	P47018	Neg.	N/A	Neg.	N/A
VPS4	P52917	Pos.	9431454	Neg.	N/A
UBP1	P25037	Neg.	N/A	Neg.	N/A
TOR2	P32600	Pos.	17121544	Neg.	N/A
GTT1	P40582	Neg.	N/A	Neg.	N/A
YNR064C	P53750	Neg.	N/A	Neg.	N/A
AYR1	P40471	Neg.	N/A	Neg.	N/A
OST4	Q99380	Neg.	N/A	Neg.	N/A
CBF1	P17106	Neg.	N/A	Neg.	N/A
MET31	Q03081	Neg.	N/A	Neg.	N/A
UBX7	P38349	Neg.	N/A	Neg.	N/A
CAB5	Q03941	Neg.	N/A	Neg.	N/A
SGD1	Q06132	Neg.	N/A	Neg.	N/A
ECM1	P39715	Neg.	N/A	Neg.	N/A
CDC39	P25655	Neg.	N/A	Neg.	N/A
MED8	P38304	Neg.	N/A	Neg.	N/A
CTF19	Q02732	Neg.	N/A	Neg.	N/A
RGD1	P38339	Neg.	N/A	Neg.	N/A
DAS2	Q12084	Neg.	N/A	Neg.	N/A
CFT2	Q12102	Neg.	N/A	Neg.	N/A
YJR154W	P47181	Neg.	N/A	Neg.	N/A
PKH1	Q03407	Neg.	N/A	Neg.	N/A
ERG24	P32462	Neg.	N/A	Neg.	N/A
SNL1	P40548	Neg.	N/A	Neg.	N/A
SIN4	P32259	Neg.	N/A	Neg.	N/A
ERV46	P39727	Neg.	N/A	Neg.	N/A
ATP23	P53722	Neg.	N/A	Neg.	N/A
ERP2	P39704	Neg.	N/A	Neg.	N/A
DNF2	Q12675	Neg.	N/A	Neg.	N/A
YPS1	P32329	Neg.	N/A	Neg.	N/A
EMP46	Q12396	Neg.	N/A	Neg.	N/A
SEC22	P22214	Pos.	21784249	Neg.	N/A
BOR1	P53838	Neg.	N/A	Neg.	N/A
YJR056C	P47115	Neg.	N/A	Neg.	N/A
HIR1	P32479	Neg.	N/A	Neg.	N/A
FMP45	Q07651	Neg.	N/A	Neg.	N/A
RIM1	P32445	Neg.	N/A	Neg.	N/A
STM1	P39015	Neg.	N/A	Neg.	N/A
ERF2	Q06551	Neg.	N/A	Neg.	N/A
NOG1	Q02892	Neg.	N/A	Neg.	N/A
PEX8	P53248	Neg.	N/A	Neg.	N/A
PMA2	P19657	Neg.	N/A	Neg.	N/A
LRO1	P40345	Neg.	N/A	Neg.	N/A
NNK1	P36003	Neg.	N/A	Neg.	N/A
BCY1	P07278	Neg.	N/A	Neg.	N/A
SSA3	P09435	Neg.	N/A	Neg.	N/A
GGA2	P38817	Neg.	N/A	Neg.	N/A
ASK10	P48361	Neg.	N/A	Neg.	N/A
MCH4	Q08268	Neg.	N/A	Neg.	N/A
CUP9	P41817	Neg.	N/A	Neg.	N/A
SRF1	Q12516	Neg.	N/A	Neg.	N/A
CIR1	P42940	Neg.	N/A	Neg.	N/A
KCS1	Q12494	Pos.	22889849	Neg.	N/A
COS111	P38308	Neg.	N/A	Neg.	N/A
IRC8	P47046	Neg.	N/A	Neg.	N/A
STT4	P37297	Pos.	22977244	Neg.	N/A
NUP133	P36161	Neg.	N/A	Neg.	N/A
CTK2	P46962	Neg.	N/A	Neg.	N/A
OPY1	P38271	Neg.	N/A	Neg.	N/A
NMD2	P38798	Neg.	N/A	Neg.	N/A
PEX32	P38292	Neg.	N/A	Neg.	N/A
KAE1	P36132	Neg.	N/A	Neg.	N/A
AUR1	P36107	Neg.	N/A	Neg.	N/A
FUM1	P08417	Neg.	N/A	Neg.	N/A
UBC12	P52491	Neg.	N/A	Neg.	N/A
AST2	P39945	Neg.	N/A	Neg.	N/A
HRQ1	Q05549	Neg.	N/A	Neg.	N/A
SYS1	P41544	Neg.	N/A	Neg.	N/A
TAF12	Q03761	Neg.	N/A	Neg.	N/A
PAU20	Q08322	Neg.	N/A	Neg.	N/A
POL1	P13382	Neg.	N/A	Neg.	N/A
YDL085C-A	Q3E7B7	Neg.	N/A	Neg.	N/A
EGD2	P38879	Neg.	N/A	Neg.	N/A
PMA1	P05030	Neg.	N/A	Neg.	N/A
SPC1	P46965	Neg.	N/A	Neg.	N/A
TIM54	P47045	Neg.	N/A	Neg.	N/A
GYP8	P43570	Neg.	N/A	Neg.	N/A
CUE4	Q04201	Neg.	N/A	Neg.	N/A
ECM21	P38167	Neg.	N/A	Neg.	N/A
NUP84	P52891	Neg.	N/A	Neg.	N/A
ODC1	Q03028	Neg.	N/A	Neg.	N/A
PAL1	Q05518	Neg.	N/A	Neg.	N/A
TIM22	Q12328	Neg.	N/A	Neg.	N/A
CAF120	P53836	Neg.	N/A	Neg.	N/A
TIF6	Q12522	Neg.	N/A	Neg.	N/A
LOS1	P33418	Neg.	N/A	Neg.	N/A
RTR1	P40084	Neg.	N/A	Neg.	N/A
SPR3	P41901	Neg.	N/A	Neg.	N/A
RPS25A	Q3E792	Neg.	N/A	Neg.	N/A
MAK11	P20484	Neg.	N/A	Neg.	N/A
SCJ1	P25303	Neg.	N/A	Neg.	N/A
PET111	P08468	Neg.	N/A	Neg.	N/A
PDS5	Q04264	Neg.	N/A	Neg.	N/A
BTT1	P40314	Neg.	N/A	Neg.	N/A
PPH3	P32345	Neg.	N/A	Neg.	N/A
CTF8	P38877	Neg.	N/A	Neg.	N/A
HTZ1	Q12692	Neg.	N/A	Neg.	N/A
TFS1	P14306	Neg.	N/A	Neg.	N/A
SMF2	P38778	Neg.	N/A	Neg.	N/A
HXT17	P53631	Neg.	N/A	Neg.	N/A
PFK2	P16862	Neg.	N/A	Neg.	N/A
YKL063C	P35725	Neg.	N/A	Neg.	N/A
VID28	P40547	Neg.	N/A	Neg.	N/A
SNX4	P47057	Pos.	24302988;25605918;12048214	Neg.	N/A
YAT2	P40017	Neg.	N/A	Neg.	N/A
AME1	P38313	Neg.	N/A	Neg.	N/A
DBF2	P22204	Neg.	N/A	Neg.	N/A
YFR006W	P43590	Neg.	N/A	Neg.	N/A
PGA3	Q12746	Neg.	N/A	Neg.	N/A
RVS167	P39743	Neg.	N/A	Neg.	N/A
CDC50	P25656	Neg.	N/A	Neg.	N/A
FAR7	P43592	Neg.	N/A	Neg.	N/A
RGI2	P40188	Neg.	N/A	Neg.	N/A
MTW1	P39731	Neg.	N/A	Neg.	N/A
HIR2	P32480	Neg.	N/A	Neg.	N/A
MNN10	P50108	Neg.	N/A	Neg.	N/A
ERG11	P10614	Neg.	N/A	Neg.	N/A
OPY2	Q06810	Neg.	N/A	Neg.	N/A
DAP2	P18962	Neg.	N/A	Neg.	N/A
SLT2	Q00772	Neg.	N/A	Neg.	N/A
VAM3	Q12241	Pos.	9245783	Neg.	N/A
PEX3	P28795	Pos.	22643220	Neg.	N/A
TRS130	Q03660	Pos.	23078654	Neg.	N/A
ATG4	P53867	Pos.	9649430;11149920;24258026;11038174	Pos.	28821724
EDE1	P34216	Neg.	N/A	Neg.	N/A
BSD2	P38356	Neg.	N/A	Neg.	N/A
PEP4	P07267	Pos.	11566994;23668784	Neg.	N/A
ARP2	P32381	Pos.	18287533	Neg.	N/A
TRS65	P32893	Neg.	N/A	Neg.	N/A
ATG27	P46989	Pos.	17297289;17135291;25557545	Neg.	N/A
ATG12	P38316	Pos.	10406794;10508157;17986448	Neg.	N/A
VAC8	P39968	Pos.	25605918	Neg.	N/A
ATG16	Q03818	Pos.	10406794;17192262;19889643	Neg.	N/A
SSO2	P39926	Pos.	21784249	Neg.	N/A
GCN4	P03069	Pos.	11756670;20417603	Neg.	N/A
SAC1	P32368	Neg.	N/A	Neg.	N/A
ATG3	P40344	Pos.	11149920;20615880;24258026;11100732	Neg.	N/A
PNG1	Q02890	Neg.	N/A	Neg.	N/A
TLG2	Q08144	Pos.	21784249	Neg.	N/A
SSO1	P32867	Pos.	21784249	Neg.	N/A
ISF1	P32488	Neg.	N/A	Neg.	N/A
CET1	O13297	Neg.	N/A	Neg.	N/A
TOR1	P35169	Pos.	9461583;10995454;19805182;19995911;21490424;23936612	Neg.	N/A
SSN3	P39073	Neg.	N/A	Neg.	N/A
ICL1	P28240	Neg.	N/A	Neg.	N/A
AVL9	Q12500	Neg.	N/A	Neg.	N/A
RIM15	P43565	Pos.	22733735;20417603;17699586	Neg.	N/A
IME2	P32581	Neg.	N/A	Neg.	N/A
SMX3	P54999	Neg.	N/A	Neg.	N/A
CLN1	P20437	Neg.	N/A	Neg.	N/A
HAA1	Q12753	Neg.	N/A	Neg.	N/A
GAT4	P40569	Neg.	N/A	Neg.	N/A
CYC8	P14922	Neg.	N/A	Neg.	N/A
CCZ1	P38273	Pos.	12208507;12364329	Neg.	N/A
VHS1	Q03785	Neg.	N/A	Neg.	N/A
ATG20	Q07528	Pos.	12048214	Neg.	N/A
RCK2	P38623	Neg.	N/A	Neg.	N/A
PFK1	P16861	Neg.	N/A	Neg.	N/A
ATG7	P38862	Pos.	10233150	Neg.	N/A
HAP3	P13434	Neg.	N/A	Neg.	N/A
CMP2	P14747	Neg.	N/A	Neg.	N/A
ATG10	Q07879	Pos.	9759731	Neg.	N/A
HAP5	Q02516	Neg.	N/A	Neg.	N/A
YOR292C	Q08743	Neg.	N/A	Neg.	N/A
HAP4	P14064	Neg.	N/A	Neg.	N/A
YCK3	P39962	Neg.	N/A	Neg.	N/A
VPS30	Q02948	Pos.	16179260	Pos.	26166702
ATG23	Q06671	Pos.	14504273;14734026;14723849	Neg.	N/A
BET4	Q00618	Neg.	N/A	Neg.	N/A
POP3	P53833	Neg.	N/A	Neg.	N/A
SCS7	Q03529	Neg.	N/A	Neg.	N/A
CDC9	P04819	Neg.	N/A	Neg.	N/A
ATG14	P38270	Pos.	9712845;11096087;11157979	Neg.	N/A
RFT1	P38206	Neg.	N/A	Neg.	N/A
STU1	P38198	Neg.	N/A	Neg.	N/A
ATG15	P25641	Pos.	11566994;12499386;24258026	Neg.	N/A
FKH1	P40466	Neg.	N/A	Neg.	N/A
ADO1	P47143	Neg.	N/A	Neg.	N/A
TPS2	P31688	Neg.	N/A	Neg.	N/A
ECM4	P36156	Neg.	N/A	Neg.	N/A
ATG1	P53104	Pos.	21712380;21460632	Pos.	20439775
HDA1	P53973	Pos.	21368826	Neg.	N/A
RPD3	P32561	Pos.	22733735;22539722	Neg.	N/A
AIM25	P47140	Neg.	N/A	Neg.	N/A
ORC3	P54790	Neg.	N/A	Neg.	N/A
PTC6	P25646	Neg.	N/A	Neg.	N/A
YCG1	Q06680	Neg.	N/A	Neg.	N/A
SSC1	P0CS90	Neg.	N/A	Neg.	N/A
NOP2	P40991	Neg.	N/A	Neg.	N/A
HYP2	P23301	Neg.	N/A	Neg.	N/A
SEC17	P32602	Pos.	11694599;21784249	Neg.	N/A
ELO2	P25358	Neg.	N/A	Neg.	N/A
CMD1	P06787	Neg.	N/A	Neg.	N/A
OKP1	P53298	Neg.	N/A	Neg.	N/A
MCD4	P36051	Neg.	N/A	Neg.	N/A
ELO3	P40319	Neg.	N/A	Neg.	N/A
SSA2	P10592	Neg.	N/A	Neg.	N/A
RSM22	P36056	Neg.	N/A	Neg.	N/A
NAM9	P27929	Neg.	N/A	Neg.	N/A
MRP13	P12686	Neg.	N/A	Neg.	N/A
MRPS5	P33759	Neg.	N/A	Neg.	N/A
SSB1	P11484	Neg.	N/A	Neg.	N/A
MRP1	P10662	Neg.	N/A	Neg.	N/A
RSM24	Q03976	Neg.	N/A	Neg.	N/A
RSM23	Q01163	Neg.	N/A	Neg.	N/A
PET123	P17558	Neg.	N/A	Neg.	N/A
TEF1	P02994	Neg.	N/A	Neg.	N/A
MRPS35	P53292	Neg.	N/A	Neg.	N/A
CTK3	P46963	Neg.	N/A	Neg.	N/A
ZIP1	P31111	Neg.	N/A	Neg.	N/A
COY1	P34237	Neg.	N/A	Neg.	N/A
ATG13	Q06628	Pos.	9224892;10995454;10837477;14723849;15743910;18552550;20383061;20953146;24814187	Pos.	33536246
GZF3	P42944	Neg.	N/A	Neg.	N/A
BNR1	P40450	Neg.	N/A	Neg.	N/A
KAR2	P16474	Neg.	N/A	Neg.	N/A
SPC72	P39723	Neg.	N/A	Neg.	N/A
SMY1	P32364	Neg.	N/A	Neg.	N/A
IMH1	Q06704	Neg.	N/A	Neg.	N/A
UBA4	P38820	Neg.	N/A	Neg.	N/A
ATG11	Q12527	Pos.	19755117;22717525	Neg.	N/A
KIN3	P22209	Neg.	N/A	Neg.	N/A
HDA2	Q06629	Neg.	N/A	Neg.	N/A
NDL1	Q06568	Neg.	N/A	Neg.	N/A
N/A: Not Available

## Sheet: GO enrichment analysis
Table S8C. The enrichment analysis of GO biological processes for Atg1 interactome proteins related to Figure 3A.
GO ID	Description	m	M	n	N	E-ratio	P value	Proteins
GO:0044805	Late nucleophagy	17	665	17	6048	9.09474	4.17619e-17	ATG17, ATG29, ATG5, ATG3, ATG1, ATG7, ATG2, ATG16, ATG10, ATG9, ATG23, ATG18, ATG4, ATG8, ATG13, ATG31, ATG12
GO:0034727	Piecemeal microautophagy of the nucleus	27	665	41	6048	5.98922	6.26944e-17	ATG17, OSH3, CDC48, ATG29, ATG5, SNX4, ATG3, VAC8, ATG1, ATG7, VPS30, ATG2, ATG15, ATG16, ATG11, SHP1, ATG10, ATG9, ATG18, VAM3, ATG14, ATG4, ATG8, ATG13, ATG21, ATG31, ATG12
GO:0000045	Autophagosome assembly	20	665	25	6048	7.27579	1.60155e-15	ATG17, ATG29, ATG5, ATG3, VAC8, ATG1, ATG7, VPS30, ATG41, ATG2, ATG11, SHP1, YPT11, ATG9, ATG27, YPT1, ATG4, ATG8, ATG13, ATG12
GO:0032258	Cytoplasm to vacuole transport by the Cvt pathway	28	665	48	6048	5.30526	1.65245e-15	CCZ1, PEP4, ATG5, SNX4, ATG3, ATG1, ATG7, VPS30, ATG41, ATG2, ATG16, ATG11, ATG10, ATG9, ATG23, ATG27, YPT1, ATG20, ATG18, ATG14, APE1, ATG4, ATG8, ATG21, ARP2, TRS130, TLG2, ATG12
GO:0000422	Autophagy of mitochondrion	24	665	38	6048	5.74404	1.43501e-14	ATG17, ATG29, ATG5, SNX4, ATG3, ATG1, ATG32, ATG7, ATG41, ATG2, ATG16, ATG11, ATG10, ATG9, ATG20, ATG18, ATG4, STT4, ATG8, ATG13, ATG21, ATG31, PTC6, ATG12
GO:0006914	Autophagy	21	665	38	6048	5.02604	2.55486e-11	CCZ1, PEP4, SNX4, VAC8, ATG1, ATG7, VPS30, ATG2, ATG15, ATG16, ATG11, ATG9, SEC4, SSE1, ATG4, GCN4, SEC17, SEC2, ATG8, ATG13, ATG31
GO:0016236	Macroautophagy	27	665	70	6048	3.50797	1.4229e-09	SEC23, CDC48, CCZ1, ATG29, PEP4, ATG5, VAC8, ATG1, ATG7, VPS30, ATG41, ATG15, ATG16, PRC1, ATG10, ATG27, YPT1, ATG20, ATG18, ATG14, STT4, VPS4, ATG8, ATG13, ATG21, TRS130, PTC6
GO:0034497	Protein localization to phagophore assembly site	11	665	16	6048	6.25263	6.83323e-08	ATG17, ATG29, ATG11, ATG9, ATG23, ATG27, YPT1, ATG18, ATG8, ATG13, ATG21
GO:0006468	Protein phosphorylation	35	665	136	6048	2.34056	9.79029e-07	SPS1, RTK1, PKP2, KIN3, KDX1, PHO85, SSN3, TPK3, ATG1, GIN4, CTK2, KNS1, RCK2, YCK3, PTK2, TOR1, NNK1, RIO1, PRR2, ELM1, IME2, CTK3, FMP48, DBF2, SKY1, RIM15, VHS1, SSK2, KSP1, HSL1, SIP2, SGV1, SNF1, SLT2, TOR2
GO:0006501	C-terminal protein lipidation	6	665	6	6048	9.09474	1.73186e-06	ATG5, ATG3, ATG7, ATG16, ATG4, ATG12
